# Supplementary material for: Getting personal with epigenetics: towards individual-specific epigenomic imputation with machine learning
Source: Nat Commun. 2023 Aug 7;14:4750. doi: 10.1038/s41467-023-40211-2 (PMC10406842; doi:10.1038/s41467-023-40211-2)
Supplement: Supplementary file 4 — Source Data [file 41467_2023_40211_MOESM4_ESM.zip]

Archive with 28 entries (22 files):
- Source Data/
- Source Data/Figure2/
- Source Data/Figure2/Figure2B_E052-H3K9ac.csv
- Source Data/Figure2/Figure2B_E025-H3K9ac.csv
- Source Data/Figure2/Figure2A_roadmap_boxplots.csv
- Source Data/Figure2/Figure2D_learning_curves.csv
- Source Data/Figure2/Figure2C_barplots.csv
- Source Data/Figure3/
- Source Data/Figure3/Figure3A_eDICE_stripplots.csv
- Source Data/Figure3/Figure3B_eDICE_NarrowBroad_stripplots.csv
- Source Data/Figure3/Figure3C_eDICE_ActRepr_stripplots.csv
- Source Data/Figure4/
- Source Data/Figure4/Figure4D_heatmap.csv
- Source Data/Figure4/Figure4F_normalized_peak_scores.csv
- Source Data/Figure4/Figure4B_tissue_specific_peak.csv
- Source Data/Figure4/Figure4A_unspecific_peak.csv
- Source Data/Figure4/Figure4C_WS_distances.csv
- Source Data/Figure5/
- Source Data/Figure5/Figure5B_tissue_occupancy_hist.csv
- Source Data/Figure5/Figure5E_ENTEx_metrics.csv
- Source Data/Figure5/Figure5A_E106-H3K4me3-large_scale_ENTEx.csv
- Source Data/Figure5/Figure5C_individuals_occupancy.csv
- Source Data/Figure5/Figure5D_3Dhistograms.csv
- Source Data/Figure6/
- Source Data/Figure6/Figure6A_ind_specific_peak_ENTEx.csv
- Source Data/Figure6/Figure6C_individual_specific_peaks_AUPRC.csv
- Source Data/Figure6/Figure6D_ind_specific_AUPRC_scatters.csv
- Source Data/Figure6/Figure6B_tissue_peak_ENTEx.csv
