# Supplementary material for: Getting personal with epigenetics: towards individual-specific epigenomic imputation with machine learning
Source: Nat Commun. 2023 Aug 7;14:4750. doi: 10.1038/s41467-023-40211-2 (PMC10406842; doi:10.1038/s41467-023-40211-2)
Supplement: Supplementary file 4 — Source Data [file 41467_2023_40211_MOESM4_ESM.zip › Source Data/Figure2/Figure2B_E052-H3K9ac.csv]

Bp	Observed Track	Observed MACS Mask	Imputed Track	Imputed MACS Mask
34899925	0.009999833	0	0.13428971	0
34899950	0.009999833	0	0.14452785	0
34899975	0.009999833	0	0.12926604	0
34900000	0.009999833	0	0.1311346	0
34900025	0.001	0	0.11957796	0
34900050	0.001	0	0.1407046	0
34900075	0.001	0	0.13146691	0
34900100	0.019998666	0	0.10412053	0
34900125	0.069942966	0	0.08732553	0
34900150	0.33376837	0	0.09843782	0
34900175	0.39930397	0	0.14538655	0
34900200	0.2764647	0	0.16156876	0
34900225	0.31477597	0	0.16210741	0
34900250	0.4085402	0	0.18199325	0
34900275	0.44515178	0	0.25149155	0
34900300	0.17904192	0	0.28714722	0
34900325	0.029995501	0	0.2499847	0
34900350	0.001	0	0.19663104	0
34900375	0.001	0	0.17424458	0
34900400	0.001	0	0.33993196	0
34900425	0.009999833	0	0.2957633	0
34900450	0.001	0	0.23910365	0
34900475	0.001	0	0.3462554	0
34900500	0.009999833	0	0.2474142	0
34900525	0.009999833	0	0.26204428	0
34900550	0.019998666	0	0.25392732	0
34900575	0.019998666	0	0.23417117	0
34900600	0.009999833	0	0.19576696	0
34900625	0.009999833	0	0.16344449	0
34900650	0.019998666	0	0.1808119	0
34900675	0.069942966	0	0.20600219	0
34900700	0.16919163	0	0.2322253	0
34900725	0.23775373	0	0.20132022	0
34900750	0.23775373	0	0.22197035	0
34900775	0.23775373	0	0.24827024	0
34900800	0.42691344	0	0.26116335	0
34900825	0.49013814	0	0.24077561	0
34900850	0.4722497	0	0.23195988	0
34900875	0.30523804	0	0.18932249	0
34900900	0.13954668	0	0.18258	0
34900925	0.12963659	0	0.18654065	0
34900950	0.14944312	0	0.18808171	0
34900975	0.12963659	0	0.20127648	0
34901000	0.03998934	0	0.22445804	0
34901026	0.019998666	0	0.22014643	0
34901051	0.019998666	0	0.19992143	0
34901076	0.019998666	0	0.28320587	0
34901101	0.019998666	0	0.3342719	0
34901126	0.04997919	0	0.38466522	0
34901151	0.09983408	0	0.38048095	0
34901176	0.10977936	0	0.35180402	0
34901201	0.10977936	0	0.38136208	0
34901226	0.12963659	0	0.35483536	0
34901251	0.11971384	0	0.33790496	0
34901276	0.09983408	0	0.32063925	0
34901301	0.09983408	0	0.327389	0
34901326	0.069942966	0	0.3161828	0
34901351	0.019998666	0	0.23866159	0
34901376	0.009999833	0	0.20360537	0
34901401	0.009999833	0	0.1591825	0
34901426	0.019998666	0	0.1565036	0
34901451	0.009999833	0	0.17084102	0
34901476	0.019998666	0	0.15694733	0
34901501	0.029995501	0	0.19524187	0
34901526	0.04997919	0	0.13853595	0
34901551	0.07991491	0	0.17952377	0
34901576	0.17904192	0	0.19684686	0
34901601	0.4177435	0	0.20754129	0
34901626	0.3242863	0	0.26639688	0
34901651	0.49013814	0	0.26452166	0
34901676	0.6112243	0	0.24698004	0
34901701	0.39003533	0	0.23151238	0
34901726	0.35264534	0	0.2301996	0
34901751	0.34322155	0	0.20999523	0
34901776	0.3242863	0	0.19390209	0
34901801	0.14944312	0	0.17951849	0
34901826	0.14944312	0	0.17816733	0
34901851	0.08987895	0	0.19352242	0
34901876	0.03998934	0	0.2096938	0
34901901	0.03998934	0	0.1871923	0
34901926	0.03998934	0	0.20651923	0
34901951	0.03998934	0	0.21062484	0
34901976	0.03998934	0	0.22080104	0
34902001	0.03998934	0	0.23135377	0
34902026	0.03998934	0	0.24328755	0
34902051	0.03998934	0	0.24221799	0
34902076	0.03998934	0	0.25032017	0
34902101	0.12963659	0	0.26169854	0
34902127	0.14944312	0	0.27284515	0
34902152	0.14944312	0	0.2735331	0
34902177	0.14944312	0	0.26444635	0
34902202	0.14944312	0	0.24914187	0
34902227	0.14944312	0	0.2507176	0
34902252	0.14944312	0	0.2510664	0
34902277	0.14944312	0	0.19782569	0
34902302	0.059964053	0	0.1701387	0
34902327	0.03998934	0	0.18915005	0
34902352	0.07991491	0	0.19581792	0
34902377	0.12963659	0	0.20039628	0
34902402	0.12963659	0	0.20216517	0
34902427	0.14944312	0	0.21467738	0
34902452	0.14944312	0	0.21144389	0
34902477	0.14944312	0	0.21358506	0
34902502	0.14944312	0	0.23249608	0
34902527	0.16919163	0	0.2577748	0
34902552	0.26682267	0	0.26933873	0
34902577	0.13954668	0	0.28213623	0
34902602	0.09983408	0	0.25642037	0
34902627	0.09983408	0	0.2549153	0
34902652	0.09983408	0	0.2787555	0
34902677	0.09983408	0	0.27872792	0
34902702	0.09983408	0	0.34843978	0
34902727	0.12963659	0	0.39484018	0
34902752	0.03998934	0	0.40218496	0
34902777	0.08987895	0	0.39928138	0
34902802	0.14944312	0	0.3713454	0
34902827	0.14944312	0	0.35479176	0
34902852	0.14944312	0	0.30580208	0
34902877	0.14944312	0	0.29748768	0
34902902	0.14944312	0	0.26956037	0
34902927	0.14944312	0	0.26533797	0
34902952	0.20848635	0	0.2810767	0
34902977	0.2860817	0	0.3106404	0
34903002	0.30523804	0	0.31835592	0
34903027	0.23775373	0	0.24507612	0
34903052	0.23775373	0	0.23878145	0
34903077	0.23775373	0	0.20841703	0
34903102	0.23775373	0	0.21053287	0
34903127	0.23775373	0	0.23643559	0
34903152	0.3807346	0	0.27148315	0
34903177	0.48121184	0	0.30101198	0
34903202	0.6028207	0	0.28649107	0
34903228	0.6028207	0	0.289035	0
34903253	0.6028207	0	0.30121055	0
34903278	0.6028207	0	0.39652902	0
34903303	0.6028207	0	0.3876643	0
34903328	0.75592333	0	0.36113977	0
34903353	0.51669985	0	0.3661674	0
34903378	0.17904192	0	0.33590496	0
34903403	0.10977936	0	0.33401674	0
34903428	0.14944312	0	0.34769464	0
34903453	0.36203915	0	0.3344813	0
34903478	0.49013814	0	0.26868713	0
34903503	0.6608396	0	0.2575946	0
34903528	0.48121184	0	0.2142551	0
34903553	0.39003533	0	0.22587897	0
34903578	0.43604964	0	0.29273474	0
34903603	0.43604964	0	0.25899053	0
34903628	0.39930397	0	0.28773707	0
34903653	0.2764647	0	0.31429976	0
34903678	0.34322155	0	0.35134524	0
34903703	0.26682267	0	0.3574323	0
34903728	0.34322155	0	0.2631166	0
34903753	0.22801897	0	0.20690534	0
34903778	0.16919163	0	0.19596486	0
34903803	0.24746647	0	0.15409605	0
34903828	0.24746647	0	0.1079786	0
34903853	0.1986901	0	0.1089004	0
34903878	0.11971384	0	0.11230129	0
34903903	0.16919163	0	0.11451496	0
34903928	0.04997919	0	0.11978102	0
34903953	0.11971384	0	0.14710379	0
34903978	0.059964053	0	0.18314017	0
34904003	0.04997919	0	0.1982304	0
34904028	0.04997919	0	0.20183663	0
34904053	0.04997919	0	0.21035145	0
34904078	0.04997919	0	0.20799002	0
34904103	0.019998666	0	0.24589536	0
34904128	0.03998934	0	0.21470147	0
34904153	0.03998934	0	0.17774704	0
34904178	0.04997919	0	0.23046497	0
34904203	0.029995501	0	0.17674412	0
34904228	0.019998666	0	0.15363699	0
34904253	0.009999833	0	0.14723714	0
34904278	0.059964053	0	0.20797816	0
34904303	0.20848635	0	0.2656302	0
34904329	0.22801897	0	0.24544907	0
34904354	0.07991491	0	0.21403404	0
34904379	0.04997919	0	0.14703001	0
34904404	0.08987895	0	0.15424564	0
34904429	0.09983408	0	0.16959397	0
34904454	0.07991491	0	0.15891281	0
34904479	0.019998666	0	0.13714254	0
34904504	0.029995501	0	0.1402292	0
34904529	0.20848635	0	0.1856014	0
34904554	0.23775373	0	0.21424924	0
34904579	0.23775373	0	0.23772569	0
34904604	0.3242863	0	0.25315636	0
34904629	0.52548045	0	0.21778665	0
34904654	0.6112243	0	0.23340014	0
34904679	0.6608396	0	0.27739704	0
34904704	0.7482096	0	0.28205466	0
34904729	0.35264534	0	0.2700596	0
34904754	0.31477597	0	0.2962743	0
34904779	0.30523804	0	0.28589752	0
34904804	0.15932508	0	0.24469942	0
34904829	0.04997919	0	0.1968612	0
34904854	0.009999833	0	0.19380787	0
34904879	0.029995501	0	0.18020847	0
34904904	0.059964053	0	0.17789121	0
34904929	0.059964053	0	0.17817183	0
34904954	0.09983408	0	0.24909599	0
34904979	0.23775373	0	0.3149376	0
34905004	0.2764647	0	0.320088	0
34905029	0.23775373	0	0.3080197	0
34905054	0.31477597	0	0.35796303	0
34905079	0.15932508	0	0.3284639	0
34905104	0.03998934	0	0.35199994	0
34905129	0.03998934	0	0.35522002	0
34905154	0.03998934	0	0.35981768	0
34905179	0.20848635	0	0.35090637	0
34905204	0.35264534	0	0.31980574	0
34905229	0.5773809	0	0.35479057	0
34905254	0.6028207	0	0.3515334	0
34905279	0.6028207	0	0.3986557	0
34905304	0.6112243	0	0.39286935	0
34905329	0.61958957	0	0.39623567	0
34905354	0.61958957	0	0.37244248	0
34905379	0.3807346	0	0.3250587	0
34905404	0.16919163	0	0.3115996	0
34905430	0.1986901	0	0.24081442	0
34905455	0.3807346	0	0.20448256	0
34905480	0.3807346	0	0.1948332	0
34905505	0.3807346	0	0.17787017	0
34905530	0.3807346	0	0.16307941	0
34905555	0.39003533	0	0.16113302	0
34905580	0.39003533	0	0.15556835	0
34905605	0.3807346	0	0.14142013	0
34905630	0.16919163	0	0.121147	0
34905655	0.04997919	0	0.10328536	0
34905680	0.04997919	0	0.10548678	0
34905705	0.16919163	0	0.10924672	0
34905730	0.17904192	0	0.10497894	0
34905755	0.17904192	0	0.113053635	0
34905780	0.17904192	0	0.14757028	0
34905805	0.22801897	0	0.1887757	0
34905830	0.39930397	0	0.23655279	0
34905855	0.37140238	0	0.28037152	0
34905880	0.23775373	0	0.2495867	0
34905905	0.09983408	0	0.21880463	0
34905930	0.09983408	0	0.20151922	0
34905955	0.09983408	0	0.20990361	0
34905980	0.09983408	0	0.2337686	0
34906005	0.13954668	0	0.2372145	0
34906030	0.03998934	0	0.2625327	0
34906055	0.15932508	0	0.2361196	0
34906080	0.15932508	0	0.23058562	0
34906105	0.35264534	0	0.24533197	0
34906130	0.36203915	0	0.23780207	0
34906155	0.36203915	0	0.23729065	0
34906180	0.36203915	0	0.23681433	0
34906205	0.36203915	0	0.22296238	0
34906230	0.36203915	0	0.19160078	0
34906255	0.16919163	0	0.19517563	0
34906280	0.15932508	0	0.19480899	0
34906305	0.04997919	0	0.20076686	0
34906330	0.03998934	0	0.20628577	0
34906355	0.03998934	0	0.19148575	0
34906380	0.03998934	0	0.18878463	0
34906405	0.03998934	0	0.18335813	0
34906430	0.03998934	0	0.1733065	0
34906455	0.03998934	0	0.1708196	0
34906480	0.03998934	0	0.2105122	0
34906505	0.03998934	0	0.20902151	0
34906531	0.029995501	0	0.20057333	0
34906556	0.03998934	0	0.21235436	0
34906581	0.03998934	0	0.21744242	0
34906606	0.029995501	0	0.21302772	0
34906631	0.019998666	0	0.20394005	0
34906656	0.009999833	0	0.18078355	0
34906681	0.019998666	0	0.16651192	0
34906706	0.019998666	0	0.2617934	0
34906731	0.03998934	0	0.26489034	0
34906756	0.03998934	0	0.2641191	0
34906781	0.03998934	0	0.2893005	0
34906806	0.03998934	0	0.30435407	0
34906831	0.03998934	0	0.31431738	0
34906856	0.03998934	0	0.30744973	0
34906881	0.03998934	0	0.30892593	0
34906906	0.08987895	0	0.3057481	0
34906931	0.15932508	0	0.32221055	0
34906956	0.15932508	0	0.36142838	0
34906981	0.15932508	0	0.36459735	0
34907006	0.37140238	0	0.3414263	0
34907031	0.58589894	0	0.33957034	0
34907056	0.71697456	0	0.37133607	0
34907081	1.0031061	0	0.3912239	0
34907106	1.5171758	0	0.37803108	0
34907131	1.3979983	0	0.3253893	0
34907156	1.4072751	0	0.31015265	0
34907181	1.546089	0	0.30357146	0
34907206	1.383939	0	0.30771738	0
34907231	1.1780062	0	0.2920436	0
34907256	1.2489834	0	0.26459163	0
34907281	0.81628144	0	0.252687	0
34907306	0.18887502	0	0.2701781	0
34907331	0.35264534	0	0.28085297	0
34907356	0.44515178	0	0.26420394	0
34907381	0.58589894	0	0.25046816	0
34907406	0.58589894	0	0.24561478	0
34907431	0.49013814	0	0.23156112	0
34907456	0.26682267	0	0.22616127	0
34907481	0.24746647	0	0.23008493	0
34907506	0.23775373	0	0.25265878	0
34907531	0.14944312	0	0.2513521	0
34907556	0.059964053	0	0.24963507	0
34907581	0.019998666	0	0.22604376	0
34907606	0.019998666	0	0.18830264	0
34907632	0.019998666	0	0.2039401	0
34907657	0.03998934	0	0.23563729	0
34907682	0.12963659	0	0.27936485	0
34907707	0.31477597	0	0.30707556	0
34907732	0.53422415	0	0.3300078	0
34907757	0.7482096	0	0.3447066	0
34907782	0.6770703	0	0.37327084	0
34907807	0.6770703	0	0.3644644	0
34907832	0.44515178	0	0.36047077	0
34907857	0.50788236	0	0.18390706	0
34907882	0.35264534	0	0.2483592	0
34907907	0.20848635	0	0.16755003	0
34907932	0.13954668	0	0.16004775	0
34907957	0.11971384	0	0.18990909	0
34907982	0.2764647	0	0.20282348	0
34908007	0.4177435	0	0.2481122	0
34908032	0.42691344	0	0.24582946	0
34908057	0.08987895	0	0.17409384	0
34908082	0.08987895	0	0.14588878	0
34908107	0.069942966	0	0.12945864	0
34908132	0.07991491	0	0.13507965	0
34908157	0.08987895	0	0.14686951	0
34908182	0.07991491	0	0.15626052	0
34908207	0.019998666	0	0.14557064	0
34908232	0.019998666	0	0.14154401	0
34908257	0.009999833	0	0.14024338	0
34908282	0.019998666	0	0.1581549	0
34908307	0.059964053	0	0.14153194	0
34908332	0.059964053	0	0.1638294	0
34908357	0.11971384	0	0.13721502	0
34908382	0.23775373	0	0.1277448	0
34908407	0.23775373	0	0.14782356	0
34908432	0.33376837	0	0.20197162	0
34908457	0.4085402	0	0.19747446	0
34908482	0.23775373	0	0.20736615	0
34908507	0.09983408	0	0.149872	0
34908532	0.07991491	0	0.13863978	0
34908557	0.069942966	0	0.17461067	0
34908582	0.009999833	0	0.19128136	0
34908607	0.001	0	0.20103398	0
34908632	0.009999833	0	0.20523734	0
34908657	0.001	0	0.16671787	0
34908682	0.009999833	0	0.23614421	0
34908707	0.009999833	0	0.26668453	0
34908733	0.019998666	0	0.24602635	0
34908758	0.019998666	0	0.20296183	0
34908783	0.04997919	0	0.1929903	0
34908808	0.11971384	0	0.1811106	0
34908833	0.17904192	0	0.21264307	0
34908858	0.23775373	0	0.19231342	0
34908883	0.1986901	0	0.20941591	0
34908908	0.43604964	0	0.19222954	0
34908933	0.4085402	0	0.24524167	0
34908958	0.3242863	0	0.30979037	0
34908983	0.14944312	0	0.32028022	0
34909008	0.08987895	0	0.3154671	0
34909033	0.15932508	0	0.33618626	0
34909058	0.23775373	0	0.36712638	0
34909083	0.26682267	0	0.36649224	0
34909108	0.11971384	0	0.3092227	0
34909133	0.11971384	0	0.28189898	0
34909158	0.08987895	0	0.23617902	0
34909183	0.07991491	0	0.24548823	0
34909208	0.09983408	0	0.24561514	0
34909233	0.08987895	0	0.31295168	0
34909258	0.10977936	0	0.3347671	0
34909283	0.12963659	0	0.35282156	0
34909308	0.44515178	0	0.3843484	0
34909333	0.7248406	0	0.3740365	0
34909358	0.75592333	0	0.34390974	0
34909383	0.76359916	0	0.3281908	0
34909408	0.70907044	0	0.3146701	0
34909433	0.61958957	0	0.21312083	0
34909458	0.43604964	0	0.18563	0
34909483	0.39003533	0	0.17605495	0
34909508	0.07991491	0	0.15727976	0
34909533	0.009999833	0	0.17390504	0
34909558	0.001	0	0.1678261	0
34909583	0.001	0	0.147222	0
34909608	0.009999833	0	0.2390912	0
34909633	0.009999833	0	0.23795792	0
34909658	0.009999833	0	0.15266122	0
34909683	0.001	0	0.13180432	0
34909708	0.009999833	0	0.18869331	0
34909733	0.009999833	0	0.2676741	0
34909758	0.019998666	0	0.26866442	0
34909783	0.03998934	0	0.24907205	0
34909808	0.09983408	0	0.24763322	0
34909834	0.13954668	0	0.24858268	0
34909859	0.13954668	0	0.2516483	0
34909884	0.23775373	0	0.25497186	0
34909909	0.23775373	0	0.20917563	0
34909934	0.24746647	0	0.21692295	0
34909959	0.26682267	0	0.25266775	0
34909984	0.43604964	0	0.26434398	0
34910009	0.24746647	0	0.25879106	0
34910034	0.09983408	0	0.27051532	0
34910059	0.09983408	0	0.28949204	0
34910084	0.09983408	0	0.29847628	0
34910109	0.09983408	0	0.27853957	0
34910134	0.09983408	0	0.25257444	0
34910159	0.09983408	0	0.27677852	0
34910184	0.069942966	0	0.24460182	0
34910209	0.09983408	0	0.22257602	0
34910234	0.09983408	0	0.17496774	0
34910259	0.1986901	0	0.16208282	0
34910284	0.43604964	0	0.14944163	0
34910309	0.42691344	0	0.15369222	0
34910334	0.42691344	0	0.14375266	0
34910359	0.42691344	0	0.14753166	0
34910384	0.29567307	0	0.13716826	0
34910409	0.22801897	0	0.12806451	0
34910434	0.22801897	0	0.14546263	0
34910459	0.14944312	0	0.15616485	0
34910484	0.059964053	0	0.16724071	0
34910509	0.08987895	0	0.16862956	0
34910534	0.08987895	0	0.16097078	0
34910559	0.08987895	0	0.19325334	0
34910584	0.12963659	0	0.19093579	0
34910609	0.21826288	0	0.18105975	0
34910634	0.33376837	0	0.184437	0
34910659	0.39003533	0	0.1940324	0
34910684	0.2860817	0	0.19001512	0
34910709	0.2571563	0	0.21444838	0
34910734	0.3807346	0	0.22400093	0
34910759	0.53422415	0	0.22167182	0
34910784	0.20848635	0	0.23307861	0
34910809	0.21826288	0	0.22990371	0
34910834	0.22801897	0	0.22938511	0
34910859	0.16919163	0	0.17521735	0
34910884	0.059964053	0	0.12623534	0
34910909	0.03998934	0	0.09382305	0
34910935	0.029995501	0	0.13165581	0
34910960	0.069942966	0	0.19423607	0
34910985	0.23775373	0	0.2061434	0
34911010	0.18887502	0	0.16027755	0
34911035	0.09983408	0	0.15900968	0
34911060	0.10977936	0	0.14428286	0
34911085	0.17904192	0	0.123452276	0
34911110	0.16919163	0	0.11647204	0
34911135	0.16919163	0	0.124124214	0
34911160	0.17904192	0	0.11924695	0
34911185	0.2860817	0	0.11418709	0
34911210	0.26682267	0	0.14430507	0
34911235	0.17904192	0	0.1562339	0
34911260	0.20848635	0	0.16968483	0
34911285	0.2860817	0	0.18866178	0
34911310	0.23775373	0	0.18956678	0
34911335	0.1986901	0	0.18680875	0
34911360	0.09983408	0	0.19189084	0
34911385	0.029995501	0	0.21442968	0
34911410	0.04997919	0	0.3052766	0
34911435	0.07991491	0	0.33022597	0
34911460	0.13954668	0	0.37233934	0
34911485	0.11971384	0	0.3838143	0
34911510	0.1986901	0	0.41861388	0
34911535	0.33376837	0	0.5447056	0
34911560	0.4085402	0	0.7093195	0
34911585	0.77883804	0	0.67481935	0
34911610	1.0031061	0	0.65575457	0
34911635	1.364918	1	0.68833184	0
34911660	1.5501579	1	0.7361994	0
34911685	1.9179382	1	0.8636507	0
34911710	2.121052	1	0.80335534	0
34911735	2.07265	1	0.7298534	0
34911760	2.2265568	1	0.8297484	0
34911785	2.1874218	1	0.8724829	0
34911810	2.0898504	1	0.9867364	0
34911835	1.9208102	1	0.8823358	0
34911860	1.8678643	1	0.7040056	0
34911885	1.5003064	1	0.6860198	0
34911910	0.8455727	0	0.69694567	0
34911935	0.37140238	0	0.39860106	0
34911960	0.30523804	0	0.34766644	0
34911985	0.13954668	0	0.38085246	0
34912010	0.33376837	0	0.4439053	0
34912036	0.644455	0	0.48670757	0
34912061	0.75592333	0	0.57754004	0
34912086	0.90937686	0	0.5933107	0
34912111	1.1780062	0	0.74445546	0
34912136	1.2957392	0	0.76359415	0
34912161	1.4164761	1	0.6557928	0
34912186	1.9208102	1	0.6809361	0
34912211	2.4884865	1	0.7114167	0
34912236	2.4114115	1	0.75359523	0
34912261	2.4684987	1	0.800596	0
34912286	2.584408	1	0.81538796	0
34912311	2.715105	1	0.87515295	0
34912336	2.8378236	1	0.9407747	0
34912361	2.868851	1	0.9971149	0
34912386	2.638448	1	1.1423475	0
34912411	2.1896355	1	1.2080814	0
34912436	2.2222815	1	1.2550167	0
34912461	2.3045633	1	1.3591411	0
34912486	2.3861887	1	1.3921762	0
34912511	2.3807015	1	1.4646957	0
34912536	2.1581986	1	1.5724056	0
34912561	2.0114036	1	1.3760213	0
34912586	1.968464	1	1.3460468	0
34912611	1.9265311	1	1.3265609	0
34912636	2.1067686	1	1.2755913	0
34912661	2.0501056	1	1.3139334	0
34912686	1.7632713	1	1.0717884	0
34912711	1.8858122	1	1.1065389	0
34912736	2.2201371	1	1.4135686	0
34912761	2.0399258	1	1.4082153	0
34912786	1.8184465	1	1.1812576	0
34912811	2.0114036	1	1.1529818	0
34912836	1.821604	1	1.3924505	0
34912861	1.821604	1	1.3248739	0
34912886	1.6980069	1	1.2893319	0
34912911	1.335778	1	1.2357404	0
34912936	1.3979983	1	1.2590024	0
34912961	1.7430905	1	1.4169437	0
34912986	1.8341404	1	1.4267895	0
34913011	1.4346552	1	1.3261101	0
34913036	1.126302	0	1.3184854	0
34913061	1.383939	1	1.110963	0
34913086	2.0034866	1	1.3029138	0
34913111	2.3603246	1	1.315959	0
34913137	2.3318636	1	1.5125495	0
34913162	2.3861887	1	1.4732914	0
34913187	2.4255486	1	1.6625547	0
34913212	2.5918818	1	1.7550223	0
34913237	2.6469452	1	1.6975336	0
34913262	2.2703998	1	1.5569987	0
34913287	1.7225194	1	1.4138006	0
34913312	1.4072751	1	1.2332774	0
34913337	1.4391544	1	1.223405	0
34913362	1.4745091	1	1.1432416	0
34913387	1.840353	1	1.0384188	0
34913412	1.6619852	1	1.0327656	0
34913437	1.8310202	1	1.2324042	0
34913462	2.1163127	1	1.4745194	0
34913487	2.0322247	1	1.4974492	0
34913512	2.2518396	1	1.6260066	1
34913537	2.8711119	1	2.0382829	1
34913562	3.0198789	1	2.3270006	1
34913587	2.892339	1	2.6292765	1
34913612	3.2580373	1	2.6642187	1
34913637	3.3277617	1	2.7474043	1
34913662	3.5118392	1	3.0042639	1
34913687	3.8459125	1	3.1027658	1
34913712	4.1193013	1	3.198293	1
34913737	4.2007294	1	3.5169036	1
34913762	4.37062	1	3.7679865	1
34913787	4.675156	1	4.091072	1
34913812	4.832688	1	4.137238	1
34913837	5.0049305	1	4.259572	1
34913862	5.0612416	1	4.4540014	1
34913887	5.1298156	1	4.5623426	1
34913912	4.988709	1	4.487945	1
34913937	4.966105	1	4.1630516	1
34913962	5.0425634	1	4.2226343	1
34913987	4.914912	1	4.306316	1
34914012	5.036995	1	4.3091974	1
34914037	5.020233	1	4.4584985	1
34914062	5.011879	1	4.43109	1
34914087	5.1612697	1	4.623858	1
34914112	5.374559	1	4.773643	1
34914137	5.2881913	1	4.754415	1
34914162	5.310863	1	4.7399945	1
34914187	5.6070647	1	4.9883056	1
34914212	5.6602607	1	4.9381757	1
34914238	5.7109675	1	4.943137	1
34914263	5.708051	1	5.143707	1
34914288	5.5885353	1	4.8600388	1
34914313	5.468921	1	4.7760186	1
34914338	5.4771504	1	4.6052814	1
34914363	5.2810955	1	4.410911	1
34914388	4.9715266	1	4.427196	1
34914413	4.6439066	1	4.283471	1
34914438	4.6221237	1	4.054402	1
34914463	4.6779494	1	4.1642885	1
34914488	4.9648495	1	4.424541	1
34914513	5.310073	1	4.743199	1
34914538	5.5621567	1	4.9371476	1
34914563	5.7784047	1	5.093306	1
34914588	5.9654865	1	5.2755466	1
34914613	6.058428	1	5.3877845	1
34914638	6.134357	1	5.4662576	1
34914663	6.242305	1	5.5456786	1
34914688	6.284324	1	5.5378847	1
34914713	6.251214	1	5.5445685	1
34914738	6.3149996	1	5.6349187	1
34914763	6.3134427	1	5.682463	1
34914788	6.3360496	1	5.7739434	1
34914813	6.3703833	1	5.803634	1
34914838	6.426329	1	5.7120056	1
34914863	6.438106	1	5.721907	1
34914888	6.4673285	1	5.8639545	1
34914913	6.5547895	1	5.8953123	1
34914938	6.6100783	1	6.0137725	1
34914963	6.662317	1	6.0808616	1
34914988	6.5847106	1	6.0762053	1
34915013	6.530822	1	5.9961333	1
34915038	6.381345	1	5.899897	1
34915063	6.1823783	1	5.756646	1
34915088	5.9573455	1	5.4956346	1
34915113	5.497185	1	5.0722075	1
34915138	5.051946	1	4.455232	1
34915163	4.45889	1	3.931351	1
34915188	3.8234508	1	3.1669643	1
34915213	3.0994198	1	2.6197088	1
34915238	3.1855817	1	2.42225	1
34915263	3.2417755	1	2.5676267	1
34915288	3.459826	1	2.8581488	1
34915313	4.1977286	1	3.3782809	1
34915339	4.909026	1	3.9889235	1
34915364	5.424	1	4.7385945	1
34915389	5.8125863	1	5.34582	1
34915414	6.098124	1	5.72796	1
34915439	6.1885967	1	5.8308835	1
34915464	6.2828684	1	5.930372	1
34915489	6.343708	1	5.902803	1
34915514	6.305548	1	5.850936	1
34915539	6.1959596	1	5.734713	1
34915564	6.075397	1	5.3863153	1
34915589	5.951222	1	5.127279	1
34915614	5.881155	1	5.045139	1
34915639	6.005571	1	5.153393	1
34915664	5.984144	1	5.2502823	1
34915689	6.000232	1	5.3081994	1
34915714	5.996906	1	5.3794713	1
34915739	6.0987983	1	5.44546	1
34915764	6.0991573	1	5.5027776	1
34915789	6.010047	1	5.3686023	1
34915814	5.91324	1	5.268867	1
34915839	5.851003	1	5.233112	1
34915864	5.9306064	1	5.269656	1
34915889	6.046337	1	5.329785	1
34915914	6.1434174	1	5.325008	1
34915939	6.227291	1	5.274693	1
34915964	6.247776	1	5.276076	1
34915989	6.2503653	1	5.3100705	1
34916014	6.2707653	1	5.2990446	1
34916039	6.29726	1	5.2336535	1
34916064	6.134053	1	5.12495	1
34916089	6.0016685	1	4.959902	1
34916114	5.9034057	1	4.9622893	1
34916139	5.835988	1	4.94004	1
34916164	5.788868	1	5.044677	1
34916189	5.7024593	1	5.048534	1
34916214	5.599472	1	4.935886	1
34916239	5.6450353	1	5.0262218	1
34916264	5.7268586	1	4.967171	1
34916289	5.65187	1	4.8771906	1
34916314	5.6166387	1	4.782581	1
34916339	5.596137	1	4.6731215	1
34916364	5.5613117	1	4.661724	1
34916389	5.6042705	1	4.631127	1
34916414	5.6556544	1	4.625047	1
34916440	5.5939813	1	4.5967712	1
34916465	5.563922	1	4.55416	1
34916490	5.585388	1	4.5832043	1
34916515	5.468078	1	4.5726757	1
34916540	5.3870816	1	4.5308566	1
34916565	5.233594	1	4.4614415	1
34916590	5.0546293	1	4.362026	1
34916615	4.866362	1	4.2456136	1
34916640	4.875866	1	4.2198825	1
34916665	4.7373276	1	4.154981	1
34916690	4.5303473	1	4.054782	1
34916715	4.5579786	1	3.9512317	1
34916740	4.545957	1	3.7877958	1
34916765	4.6004596	1	3.7167277	1
34916790	4.663905	1	3.7051666	1
34916815	4.64506	1	3.686073	1
34916840	4.533145	1	3.661378	1
34916865	4.5980453	1	3.5941355	1
34916890	4.693631	1	3.5778084	1
34916915	4.6578526	1	3.5135868	1
34916940	4.600259	1	3.484218	1
34916965	4.4867387	1	3.4243035	1
34916990	4.3452716	1	3.3401144	1
34917015	4.2214866	1	3.2750514	1
34917040	4.2823973	1	3.1889758	1
34917065	4.136701	1	3.0523915	1
34917090	4.004023	1	2.9791641	1
34917115	4.022811	1	2.978875	1
34917140	4.120276	1	3.0230396	1
34917165	4.104897	1	2.9306006	1
34917190	4.137978	1	2.9789057	1
34917215	4.236632	1	2.9701774	1
34917240	4.033138	1	3.0381305	1
34917265	3.9592707	1	3.0556476	1
34917290	3.8129115	1	3.0027568	1
34917315	3.7277167	1	2.9688215	1
34917340	3.551589	1	3.0100346	1
34917365	3.5219254	1	2.8908968	1
34917390	3.379431	1	2.6663349	1
34917415	3.3405771	1	2.4431465	1
34917440	3.374656	1	2.346843	1
34917465	3.3448129	1	2.1266432	1
34917490	3.420761	1	2.134307	1
34917515	3.3155057	1	2.0856643	1
34917541	3.2292058	1	1.9006295	1
34917566	3.2565	1	1.8045777	1
34917591	3.364346	1	1.8304832	1
34917616	3.2747958	1	1.8975699	1
34917641	3.0448842	1	1.8582251	1
34917666	2.973034	1	1.8971114	1
34917691	2.9055185	1	1.7882252	1
34917716	2.8801043	1	1.8407688	1
34917741	3.1365125	1	1.8278189	1
34917766	3.036299	1	1.7953863	1
34917791	2.8563254	1	1.775132	1
34917816	2.4532452	1	1.7184354	1
34917841	2.480206	1	1.6628995	1
34917866	2.1421118	1	1.5721309	1
34917891	2.0701692	1	1.6153238	1
34917916	2.113935	1	1.750668	1
34917941	2.0651898	1	1.8427012	1
34917966	2.362194	1	1.83949	1
34917991	2.5461884	1	1.8594966	1
34918016	2.6051967	1	1.7164793	1
34918041	2.4131894	1	1.6475878	1
34918066	2.3770268	1	1.6295315	1
34918091	2.4429474	1	1.4904203	1
34918116	1.9793665	1	1.2239833	1
34918141	1.8738811	1	1.2481538	1
34918166	1.1437807	1	1.162493	0
34918191	0.90937686	0	1.116038	0
34918216	1.3109167	1	1.2380528	0
34918241	1.5337907	1	1.2344613	0
34918266	1.7085813	1	1.3733107	0
34918291	1.5379055	1	1.2348824	0
34918316	1.9034576	1	1.1950183	0
34918341	1.79284	1	1.2730238	0
34918366	2.2093477	1	1.3048327	0
34918391	1.94631	1	1.2191902	0
34918416	1.5087732	1	1.1545256	0
34918441	1.5782241	1	1.1015986	0
34918466	1.3792135	1	1.1468747	0
34918491	1.335778	0	1.0424687	0
34918516	1.0223594	0	1.180421	0
34918541	0.53422415	0	1.1277508	0
34918566	0.20848635	0	1.1501468	0
34918591	0.34322155	0	1.231155	0
34918616	0.42691344	0	1.2722266	0
34918642	0.24746647	0	1.1295406	0
34918667	0.13954668	0	0.99378705	0
34918692	0.11971384	0	0.65539354	0
34918717	0.11971384	0	0.5121728	0
34918742	0.11971384	0	0.40955922	0
34918767	0.10977936	0	0.31984693	0
34918792	0.059964053	0	0.24924505	0
34918817	0.029995501	0	0.20796555	0
34918842	0.029995501	0	0.23674816	0
34918867	0.029995501	0	0.3065889	0
34918892	0.10977936	0	0.3232904	0
34918917	0.10977936	0	0.29930186	0
34918942	0.11971384	0	0.2738399	0
34918967	0.11971384	0	0.255668	0
34918992	0.11971384	0	0.29135838	0
34919017	0.51669985	0	0.2691899	0
34919042	0.9901117	0	0.22648406	0
34919067	0.95034695	0	0.22537982	0
34919092	0.7939269	0	0.23401463	0
34919117	0.7864013	0	0.204892	0
34919142	0.7864013	0	0.25038302	0
34919167	0.7939269	0	0.2763545	0
34919192	0.701128	0	0.2391217	0
34919217	0.33376837	0	0.18076898	0
34919242	0.029995501	0	0.22447318	0
34919267	0.029995501	0	0.21037178	0
34919292	0.029995501	0	0.19412938	0
34919317	0.029995501	0	0.19661573	0
34919342	0.029995501	0	0.17851634	0
34919367	0.029995501	0	0.17590055	0
34919392	0.029995501	0	0.17265774	0
34919417	0.059964053	0	0.18054292	0
34919442	0.12963659	0	0.18139131	0
34919467	0.12963659	0	0.19535454	0
34919492	0.12963659	0	0.20995507	0
34919517	0.12963659	0	0.19803852	0
34919542	0.12963659	0	0.21337189	0
34919567	0.20848635	0	0.23806599	0
34919592	0.31477597	0	0.28424177	0
34919617	0.2571563	0	0.33699244	0
34919642	0.31477597	0	0.32596487	0
34919667	0.51669985	0	0.36762068	0
34919692	0.55159956	0	0.37434423	0
34919717	0.5429305	0	0.37182403	0
34919743	0.53422415	0	0.42320406	0
34919768	0.4990284	0	0.41558158	0
34919793	0.6689743	0	0.424514	0
34919818	0.8742848	0	0.4263593	0
34919843	0.8310001	0	0.40617126	0
34919868	1.1085725	0	0.38653895	0
34919893	1.3109167	0	0.32920125	0
34919918	1.3209257	0	0.30661044	0
34919943	1.3308485	0	0.2895807	0
34919968	1.2699946	0	0.24153337	0
34919993	0.95705694	0	0.184996	0
34920018	0.7326682	0	0.14194736	0
34920043	0.51669985	0	0.14475192	0
34920068	0.29567307	0	0.14285949	0
34920093	0.12963659	0	0.13823459	0
34920118	0.12963659	0	0.1332151	0
34920143	0.12963659	0	0.12575528	0
34920168	0.13954668	0	0.13286139	0
34920193	0.13954668	0	0.13906108	0
34920218	0.13954668	0	0.16036433	0
34920243	0.13954668	0	0.19369116	0
34920268	0.03998934	0	0.20167986	0
34920293	0.029995501	0	0.2117003	0
34920318	0.029995501	0	0.24991515	0
34920343	0.029995501	0	0.26648673	0
34920368	0.029995501	0	0.32743055	0
34920393	0.03998934	0	0.3648067	0
34920418	0.03998934	0	0.3861961	0
34920443	0.03998934	0	0.3942582	0
34920468	0.03998934	0	0.38277012	0
34920493	0.14944312	0	0.3756382	0
34920518	0.33376837	0	0.38185066	0
34920543	0.4085402	0	0.3126858	0
34920568	0.701128	0	0.20123437	0
34920593	1.2595359	0	0.18777071	0
34920618	1.4436355	0	0.16464737	0
34920643	1.4788506	0	0.1649106	0
34920668	1.4788506	0	0.16440064	0
34920693	1.2957392	0	0.23185213	0
34920718	1.456972	0	0.2572152	0
34920743	1.2221819	0	0.26193696	0
34920768	0.77883804	0	0.28021783	0
34920793	0.15932508	0	0.32213557	0
34920818	0.03998934	0	0.3678854	0
34920844	0.001	0	0.23379913	0
34920869	0.001	0	0.26155877	0
34920894	0.001	0	0.35546002	0
34920919	0.009999833	0	0.37630436	0
34920944	0.009999833	0	0.43576387	0
34920969	0.13954668	0	0.406417	0
34920994	0.23775373	0	0.40726224	0
34921019	0.30523804	0	0.46227375	0
34921044	0.35264534	0	0.42210266	0
34921069	0.59437895	0	0.39361995	0
34921094	0.6112243	0	0.37950066	0
34921119	0.8813736	0	0.33918068	0
34921144	1.0031061	0	0.32138574	0
34921169	1.1610137	0	0.30327687	0
34921194	1.1145105	0	0.3139757	0
34921219	1.2002974	0	0.31448248	0
34921244	1.2275909	0	0.28982294	0
34921269	1.2112899	0	0.27287847	0
34921294	1.1836177	0	0.25805068	0
34921319	0.9162907	0	0.25170642	0
34921344	0.81628144	0	0.24773905	0
34921369	0.35264534	0	0.23956254	0
34921394	0.21826288	0	0.1986749	0
34921419	0.29567307	0	0.1999183	0
34921444	0.3242863	0	0.19804369	0
34921469	0.14944312	0	0.18313642	0
34921494	0.2860817	0	0.18162033	0
34921519	0.34322155	0	0.19263981	0
34921544	0.34322155	0	0.19125068	0
34921569	0.34322155	0	0.20561513	0
34921594	0.34322155	0	0.23626694	0
34921619	0.20848635	0	0.25114775	0
34921644	0.14944312	0	0.2613206	0
34921669	0.11971384	0	0.28777984	0
34921694	0.04997919	0	0.21736395	0
34921719	0.019998666	0	0.23226368	0
34921744	0.009999833	0	0.22819743	0
34921769	0.009999833	0	0.20443743	0
34921794	0.029995501	0	0.19657157	0
34921819	0.04997919	0	0.23404276	0
34921844	0.059964053	0	0.3099684	0
34921869	0.12963659	0	0.31414336	0
34921894	0.24746647	0	0.2921317	0
34921919	0.29567307	0	0.28721026	0
34921945	0.31477597	0	0.2631533	0
34921970	0.31477597	0	0.24615964	0
34921995	0.1986901	0	0.2523786	0
34922020	0.09983408	0	0.225605	0
34922045	0.12963659	0	0.31141126	0
34922070	0.13954668	0	0.26267478	0
34922095	0.13954668	0	0.25201067	0
34922120	0.08987895	0	0.23104158	0
34922145	0.15932508	0	0.22826698	0
34922170	0.15932508	0	0.23116365	0
34922195	0.15932508	0	0.31185937	0
34922220	0.15932508	0	0.30743223	0
34922245	0.3242863	0	0.31871137	0
34922270	0.34322155	0	0.33422017	0
34922295	0.22801897	0	0.33957595	0
34922320	0.23775373	0	0.32707214	0
34922345	0.059964053	0	0.28089136	0
34922370	0.059964053	0	0.20984794	0
34922395	0.12963659	0	0.21969557	0
34922420	0.21826288	0	0.23124905	0
34922445	0.12963659	0	0.23243816	0
34922470	0.03998934	0	0.17328608	0
34922495	0.019998666	0	0.25459903	0
34922520	0.019998666	0	0.14701411	0
34922545	0.019998666	0	0.1478041	0
34922570	0.019998666	0	0.14493954	0
34922595	0.001	0	0.15545405	0
34922620	0.001	0	0.15154481	0
34922645	0.001	0	0.14391957	0
34922670	0.019998666	0	0.22392571	0
34922695	0.03998934	0	0.23449193	0
34922720	0.03998934	0	0.23079182	0
34922745	0.03998934	0	0.21923617	0
34922770	0.03998934	0	0.21468559	0
34922795	0.03998934	0	0.23333606	0
34922820	0.03998934	0	0.2383233	0
34922845	0.03998934	0	0.24523583	0
34922870	0.03998934	0	0.26362672	0
34922895	0.03998934	0	0.272345	0
34922920	0.03998934	0	0.26971257	0
34922945	0.03998934	0	0.2684779	0
34922970	0.07991491	0	0.2668006	0
34922995	0.15932508	0	0.26236105	0
34923020	0.15932508	0	0.264244	0
34923046	0.15932508	0	0.27852708	0
34923071	0.15932508	0	0.27927315	0
34923096	0.15932508	0	0.28181437	0
34923121	0.15932508	0	0.28204465	0
34923146	0.14944312	0	0.27399445	0
34923171	0.11971384	0	0.28854185	0
34923196	0.03998934	0	0.27281508	0
34923221	0.03998934	0	0.25409174	0
34923246	0.03998934	0	0.25380722	0
34923271	0.03998934	0	0.25053155	0
34923296	0.03998934	0	0.2516927	0
34923321	0.03998934	0	0.24892339	0
34923346	0.03998934	0	0.23131952	0
34923371	0.03998934	0	0.24510904	0
34923396	0.03998934	0	0.25668982	0
34923421	0.03998934	0	0.2377412	0
34923446	0.03998934	0	0.26342037	0
34923471	0.03998934	0	0.28921944	0
34923496	0.03998934	0	0.30178657	0
34923521	0.03998934	0	0.30511996	0
34923546	0.029995501	0	0.30477136	0
34923571	0.019998666	0	0.20731534	0
34923596	0.009999833	0	0.19499052	0
34923621	0.009999833	0	0.1576793	0
34923646	0.009999833	0	0.1529008	0
34923671	0.009999833	0	0.12838148	0
34923696	0.001	0	0.056370035	0
34923721	0.001	0	0.07136582	0
34923746	0.009999833	0	0.191259	0
34923771	0.019998666	0	0.19810744	0
34923796	0.029995501	0	0.21230121	0
34923821	0.029995501	0	0.19145282	0
34923846	0.029995501	0	0.16732988	0
34923871	0.029995501	0	0.16420543	0
34923896	0.029995501	0	0.18474825	0
34923921	0.069942966	0	0.20645717	0
34923946	0.08987895	0	0.1959741	0
34923971	0.07991491	0	0.1375753	0
34923996	0.07991491	0	0.14179131	0
34924021	0.07991491	0	0.21414568	0
34924046	0.069942966	0	0.24870202	0
34924071	0.1986901	0	0.26776004	0
34924096	0.23775373	0	0.2577605	0
34924121	0.2571563	0	0.25010377	0
34924147	0.14944312	0	0.25652176	0
34924172	0.12963659	0	0.27313524	0
34924197	0.04997919	0	0.2818956	0
34924222	0.10977936	0	0.20401022	0
34924247	0.12963659	0	0.2343688	0
34924272	0.08987895	0	0.16635111	0
34924297	0.029995501	0	0.19493984	0
34924322	0.009999833	0	0.13237104	0
34924347	0.009999833	0	0.12951127	0
34924372	0.019998666	0	0.12082052	0
34924397	0.03998934	0	0.12241754	0
34924422	0.029995501	0	0.14483036	0
34924447	0.04997919	0	0.18243597	0
34924472	0.14944312	0	0.15678315	0
34924497	0.31477597	0	0.16003616	0
34924522	0.30523804	0	0.1388877	0
34924547	0.45421934	0	0.13519965	0
34924572	0.30523804	0	0.14258072	0
34924597	0.2571563	0	0.13057512	0
34924622	0.20848635	0	0.1025331	0
34924647	0.16919163	0	0.100504965	0
34924672	0.10977936	0	0.1003683	0
34924697	0.019998666	0	0.122598276	0
34924722	0.019998666	0	0.12487511	0
34924747	0.001	0	0.14928645	0
34924772	0.009999833	0	0.08362479	0
34924797	0.009999833	0	0.08767977	0
34924822	0.03998934	0	0.14396858	0
34924847	0.03998934	0	0.21970052	0
34924872	0.059964053	0	0.21939486	0
34924897	0.16919163	0	0.22805747	0
34924922	0.2860817	0	0.16257033	0
34924947	0.4177435	0	0.18110923	0
34924972	0.3807346	0	0.1864389	0
34924997	0.55159956	0	0.21157685	0
34925022	0.8455727	0	0.1891449	0
34925047	0.6689743	0	0.17389026	0
34925072	0.5773809	0	0.17589554	0
34925097	0.37140238	0	0.26787418	0
34925122	0.23775373	0	0.16353507	0
34925147	0.23775373	0	0.15629533	0
34925172	0.11971384	0	0.1728407	0
34925197	0.08987895	0	0.25871205	0
34925222	0.009999833	0	0.2571485	0
34925248	0.04997919	0	0.24810591	0
34925273	0.09983408	0	0.23824136	0
34925298	0.12963659	0	0.2574731	0
34925323	0.13954668	0	0.26876795	0
34925348	0.15932508	0	0.2850586	0
34925373	0.15932508	0	0.28981924	0
34925398	0.5773809	0	0.29277396	0
34925423	0.6279165	0	0.29348344	0
34925448	0.50788236	0	0.29560018	0
34925473	0.4632521	0	0.29249075	0
34925498	0.6279165	0	0.2941533	0
34925523	0.6279165	0	0.28157732	0
34925548	0.6112243	0	0.29864618	0
34925573	0.6112243	0	0.31515476	0
34925598	0.20848635	0	0.31531203	0
34925623	0.15932508	0	0.3182396	0
34925648	0.16919163	0	0.3582421	0
34925673	0.11971384	0	0.35260144	0
34925698	0.03998934	0	0.35179788	0
34925723	0.03998934	0	0.35859632	0
34925748	0.03998934	0	0.35173512	0
34925773	0.03998934	0	0.3296426	0
34925798	0.14944312	0	0.3329875	0
34925823	0.34322155	0	0.33503836	0
34925848	0.36203915	0	0.31272444	0
34925873	0.4632521	0	0.2963658	0
34925898	0.6112243	0	0.30914086	0
34925923	0.6112243	0	0.31761742	0
34925948	0.6112243	0	0.31597614	0
34925973	0.6112243	0	0.3311269	0
34925998	0.5688249	0	0.34305102	0
34926023	0.39930397	0	0.3269952	0
34926048	0.5429305	0	0.27620125	0
34926073	0.45421934	0	0.3072377	0
34926098	0.26682267	0	0.2997437	0
34926123	0.23775373	0	0.29805169	0
34926148	0.39003533	0	0.29450834	0
34926173	0.31477597	0	0.23469743	0
34926198	0.23775373	0	0.23623616	0
34926223	0.10977936	0	0.22947577	0
34926248	0.08987895	0	0.21730499	0
34926273	0.10977936	0	0.15185937	0
34926298	0.11971384	0	0.19017005	0
34926323	0.10977936	0	0.22721903	0
34926349	0.07991491	0	0.31449747	0
34926374	0.12963659	0	0.32248262	0
34926399	0.08987895	0	0.27107924	0
34926424	0.11971384	0	0.34902102	0
34926449	0.07991491	0	0.3792886	0
34926474	0.019998666	0	0.33484074	0
34926499	0.019998666	0	0.3462787	0
34926524	0.019998666	0	0.3879028	0
34926549	0.019998666	0	0.3749323	0
34926574	0.069942966	0	0.40026897	0
34926599	0.09983408	0	0.38178802	0
34926624	0.09983408	0	0.36180866	0
34926649	0.09983408	0	0.33848143	0
34926674	0.09983408	0	0.3168924	0
34926699	0.09983408	0	0.31386665	0
34926724	0.07991491	0	0.2846555	0
34926749	0.08987895	0	0.2746433	0
34926774	0.04997919	0	0.27343747	0
34926799	0.009999833	0	0.25975484	0
34926824	0.009999833	0	0.26893067	0
34926849	0.019998666	0	0.27093142	0
34926874	0.019998666	0	0.26621068	0
34926899	0.019998666	0	0.2641221	0
34926924	0.029995501	0	0.2789782	0
34926949	0.03998934	0	0.29323632	0
34926974	0.04997919	0	0.30532584	0
34926999	0.2764647	0	0.3186946	0
34927024	0.33376837	0	0.34866747	0
34927049	0.33376837	0	0.37351304	0
34927074	0.5688249	0	0.38327962	0
34927099	0.5688249	0	0.41097695	0
34927124	0.636205	0	0.37982237	0
34927149	0.90937686	0	0.35987675	0
34927174	1.0031061	0	0.36742684	0
34927199	0.6112243	0	0.3499022	0
34927224	0.43604964	0	0.3039685	0
34927249	0.43604964	0	0.27913183	0
34927274	0.24746647	0	0.2514777	0
34927299	0.2571563	0	0.2281837	0
34927324	0.16919163	0	0.19668283	0
34927349	0.03998934	0	0.16152209	0
34927374	0.03998934	0	0.13005155	0
34927399	0.03998934	0	0.10878171	0
34927425	0.03998934	0	0.09772557	0
