# Supplementary material for: Getting personal with epigenetics: towards individual-specific epigenomic imputation with machine learning
Source: Nat Commun. 2023 Aug 7;14:4750. doi: 10.1038/s41467-023-40211-2 (PMC10406842; doi:10.1038/s41467-023-40211-2)
Supplement: Supplementary file 4 — Source Data [file 41467_2023_40211_MOESM4_ESM.zip › Source Data/Figure2/Figure2B_E025-H3K9ac.csv]

Bp	Observed Track	Observed MACS Mask	Imputed Track	Imputed MACS Mask
34992475	0.03998934	0	0.32709602	0
34992500	0.03998934	0	0.30629966	0
34992525	0.069942966	0	0.2556365	0
34992550	0.09983408	0	0.20910355	0
34992575	0.22801897	0	0.2441073	0
34992600	0.24746647	0	0.2513624	0
34992625	0.24746647	0	0.23755282	0
34992650	0.24746647	0	0.24632101	0
34992675	0.22801897	0	0.18730283	0
34992700	0.2571563	0	0.19349676	0
34992725	0.24746647	0	0.18809296	0
34992750	0.13954668	0	0.21296795	0
34992775	0.08987895	0	0.21189186	0
34992800	0.03998934	0	0.22304712	0
34992825	0.13954668	0	0.2082999	0
34992850	0.16919163	0	0.20623475	0
34992875	0.16919163	0	0.20648131	0
34992900	0.16919163	0	0.20474583	0
34992925	0.17904192	0	0.2140144	0
34992950	0.30523804	0	0.22083417	0
34992975	0.43604964	0	0.23591086	0
34993000	0.43604964	0	0.18319635	0
34993025	0.35264534	0	0.17431015	0
34993050	0.22801897	0	0.1667265	0
34993075	0.11971384	0	0.1450397	0
34993100	0.1986901	0	0.19332793	0
34993125	0.36203915	0	0.20610744	0
34993150	0.16919163	0	0.18093196	0
34993175	0.04997919	0	0.15820707	0
34993200	0.03998934	0	0.14734522	0
34993225	0.03998934	0	0.14572091	0
34993250	0.03998934	0	0.14668143	0
34993275	0.03998934	0	0.14185198	0
34993300	0.03998934	0	0.1485209	0
34993325	0.03998934	0	0.1457304	0
34993350	0.03998934	0	0.14555916	0
34993375	0.03998934	0	0.14671019	0
34993400	0.03998934	0	0.15057515	0
34993425	0.03998934	0	0.15122041	0
34993450	0.03998934	0	0.15150473	0
34993475	0.03998934	0	0.1487089	0
34993500	0.03998934	0	0.15308152	0
34993525	0.03998934	0	0.14998838	0
34993550	0.03998934	0	0.14675707	0
34993575	0.03998934	0	0.13561238	0
34993600	0.03998934	0	0.13842264	0
34993625	0.03998934	0	0.13967615	0
34993650	0.03998934	0	0.13857514	0
34993675	0.03998934	0	0.13602714	0
34993700	0.03998934	0	0.13753751	0
34993725	0.03998934	0	0.13823435	0
34993750	0.07991491	0	0.14361423	0
34993775	0.16919163	0	0.14867014	0
34993800	0.16919163	0	0.15796344	0
34993825	0.33376837	0	0.15902919	0
34993850	0.37140238	0	0.16261292	0
34993875	0.37140238	0	0.1600414	0
34993900	0.37140238	0	0.17232938	0
34993925	0.4085402	0	0.18694074	0
34993950	0.43604964	0	0.15957919	0
34993975	0.24746647	0	0.16986647	0
34994000	0.2571563	0	0.18628243	0
34994025	0.35264534	0	0.18233863	0
34994050	0.23775373	0	0.1972164	0
34994075	0.2764647	0	0.29455665	0
34994100	0.37140238	0	0.2859975	0
34994125	0.31477597	0	0.28058916	0
34994150	0.16919163	0	0.28897327	0
34994175	0.16919163	0	0.27980793	0
34994200	0.31477597	0	0.29936934	0
34994225	0.22801897	0	0.31884366	0
34994250	0.16919163	0	0.34194443	0
34994276	0.16919163	0	0.3744821	0
34994301	0.16919163	0	0.4378784	0
34994326	0.23775373	0	0.44622546	0
34994351	0.37140238	0	0.4316303	0
34994376	0.35264534	0	0.43954042	0
34994401	0.23775373	0	0.34613258	0
34994426	0.09983408	0	0.33574095	0
34994451	0.069942966	0	0.30095726	0
34994476	0.03998934	0	0.26218235	0
34994501	0.03998934	0	0.2554772	0
34994526	0.03998934	0	0.2604317	0
34994551	0.019998666	0	0.29368582	0
34994576	0.019998666	0	0.29081285	0
34994601	0.009999833	0	0.28466392	0
34994626	0.009999833	0	0.26147398	0
34994651	0.009999833	0	0.31485382	0
34994676	0.019998666	0	0.30940115	0
34994701	0.03998934	0	0.31408596	0
34994726	0.10977936	0	0.37554976	0
34994751	0.11971384	0	0.4000883	0
34994776	0.09983408	0	0.3811075	0
34994801	0.07991491	0	0.32198328	0
34994826	0.11971384	0	0.28130347	0
34994851	0.11971384	0	0.25409028	0
34994876	0.16919163	0	0.2625459	0
34994901	0.059964053	0	0.21327157	0
34994926	0.019998666	0	0.22329313	0
34994951	0.059964053	0	0.19434704	0
34994976	0.13954668	0	0.21327311	0
34995001	0.37140238	0	0.2661599	0
34995026	0.36203915	0	0.35571083	0
34995051	0.37140238	0	0.32719684	0
34995076	0.37140238	0	0.32765734	0
34995101	0.37140238	0	0.30458164	0
34995126	0.37140238	0	0.28353456	0
34995151	0.2571563	0	0.27566597	0
34995176	0.13954668	0	0.2569885	0
34995201	0.03998934	0	0.24369219	0
34995226	0.03998934	0	0.2096866	0
34995251	0.03998934	0	0.19173686	0
34995276	0.03998934	0	0.1813921	0
34995301	0.03998934	0	0.17041014	0
34995326	0.03998934	0	0.16192245	0
34995351	0.03998934	0	0.15885736	0
34995376	0.03998934	0	0.16263217	0
34995401	0.03998934	0	0.17287402	0
34995426	0.03998934	0	0.17010695	0
34995451	0.03998934	0	0.18803944	0
34995476	0.13954668	0	0.20657247	0
34995501	0.16919163	0	0.22453521	0
34995526	0.16919163	0	0.2545239	0
34995551	0.16919163	0	0.28611153	0
34995576	0.16919163	0	0.31439075	0
34995601	0.16919163	0	0.33656478	0
34995626	0.16919163	0	0.3251379	0
34995651	0.16919163	0	0.30104	0
34995676	0.11971384	0	0.30080742	0
34995701	0.03998934	0	0.34031057	0
34995726	0.03998934	0	0.3375612	0
34995751	0.03998934	0	0.3325259	0
34995776	0.03998934	0	0.36234444	0
34995801	0.019998666	0	0.32506737	0
34995826	0.07991491	0	0.2827544	0
34995851	0.09983408	0	0.2635551	0
34995876	0.09983408	0	0.33604914	0
34995901	0.09983408	0	0.33730745	0
34995926	0.10977936	0	0.39568788	0
34995951	0.10977936	0	0.3909556	0
34995976	0.09983408	0	0.33806777	0
34996001	0.07991491	0	0.3669856	0
34996026	0.20848635	0	0.43984365	0
34996051	0.16919163	0	0.44137123	0
34996077	0.21826288	0	0.4882408	0
34996102	0.37140238	0	0.51154655	0
34996127	0.33376837	0	0.5143231	0
34996152	0.34322155	0	0.4363352	0
34996177	0.43604964	0	0.3834612	0
34996202	0.52548045	0	0.37147117	0
34996227	0.4990284	0	0.38726032	0
34996252	0.29567307	0	0.33492705	0
34996277	0.23775373	0	0.26819962	0
34996302	0.11971384	0	0.22870642	0
34996327	0.09983408	0	0.19969426	0
34996352	0.15932508	0	0.19531244	0
34996377	0.16919163	0	0.1895508	0
34996402	0.30523804	0	0.22046359	0
34996427	0.37140238	0	0.2374286	0
34996452	0.37140238	0	0.22331499	0
34996477	0.30523804	0	0.21142209	0
34996502	0.2860817	0	0.22046894	0
34996527	0.2860817	0	0.2492688	0
34996552	0.31477597	0	0.28334743	0
34996577	0.16919163	0	0.26502964	0
34996602	0.10977936	0	0.2592345	0
34996627	0.03998934	0	0.2669928	0
34996652	0.03998934	0	0.28241622	0
34996677	0.03998934	0	0.28105974	0
34996702	0.03998934	0	0.281375	0
34996727	0.029995501	0	0.22645772	0
34996752	0.029995501	0	0.24119312	0
34996777	0.03998934	0	0.2636673	0
34996802	0.03998934	0	0.27326456	0
34996827	0.019998666	0	0.25713086	0
34996852	0.009999833	0	0.16859077	0
34996877	0.009999833	0	0.26235187	0
34996902	0.019998666	0	0.2519914	0
34996927	0.029995501	0	0.1482924	0
34996952	0.059964053	0	0.14938748	0
34996977	0.10977936	0	0.21651609	0
34997002	0.12963659	0	0.21780562	0
34997027	0.16919163	0	0.23014376	0
34997052	0.43604964	0	0.24842785	0
34997077	0.34322155	0	0.28050497	0
34997102	0.29567307	0	0.27213258	0
34997127	0.11971384	0	0.21526268	0
34997152	0.069942966	0	0.16309325	0
34997177	0.019998666	0	0.1483728	0
34997202	0.03998934	0	0.17730626	0
34997227	0.03998934	0	0.20191044	0
34997252	0.30523804	0	0.22226235	0
34997277	0.37140238	0	0.21895964	0
34997302	0.5602311	0	0.23089342	0
34997327	0.636205	0	0.25483784	0
34997352	0.636205	0	0.25805575	0
34997377	0.636205	0	0.25236478	0
34997402	0.636205	0	0.23723477	0
34997427	0.636205	0	0.23412804	0
34997452	0.43604964	0	0.20439723	0
34997477	0.16919163	0	0.19731134	0
34997502	0.12963659	0	0.18218802	0
34997527	0.03998934	0	0.17080204	0
34997552	0.07991491	0	0.16268425	0
34997577	0.16919163	0	0.16492958	0
34997602	0.16919163	0	0.1655423	0
34997627	0.16919163	0	0.15632552	0
34997652	0.16919163	0	0.1537056	0
34997677	0.16919163	0	0.153585	0
34997702	0.16919163	0	0.17315616	0
34997727	0.16919163	0	0.1912492	0
34997752	0.16919163	0	0.2036873	0
34997777	0.09983408	0	0.21743512	0
34997802	0.16919163	0	0.23249036	0
34997827	0.16919163	0	0.23104489	0
34997852	0.16919163	0	0.2345459	0
34997878	0.16919163	0	0.24209303	0
34997903	0.16919163	0	0.24456581	0
34997928	0.16919163	0	0.22616823	0
34997953	0.16919163	0	0.22343028	0
34997978	0.30523804	0	0.20836067	0
34998003	0.07991491	0	0.14087138	0
34998028	0.059964053	0	0.116074674	0
34998053	0.08987895	0	0.10654169	0
34998078	0.11971384	0	0.09456216	0
34998103	0.11971384	0	0.1066722	0
34998128	0.08987895	0	0.11560643	0
34998153	0.03998934	0	0.09176298	0
34998178	0.019998666	0	0.08917135	0
34998203	0.019998666	0	0.11641993	0
34998228	0.03998934	0	0.15702549	0
34998253	0.11971384	0	0.19294849	0
34998278	0.11971384	0	0.19169371	0
34998303	0.11971384	0	0.16406228	0
34998328	0.11971384	0	0.1502337	0
34998353	0.11971384	0	0.16754584	0
34998378	0.11971384	0	0.18266606	0
34998403	0.11971384	0	0.1924089	0
34998428	0.12963659	0	0.24291557	0
34998453	0.07991491	0	0.29539087	0
34998478	0.03998934	0	0.3295611	0
34998503	0.019998666	0	0.30437163	0
34998528	0.019998666	0	0.29643446	0
34998553	0.001	0	0.23431018	0
34998578	0.001	0	0.2982102	0
34998603	0.001	0	0.29306585	0
34998628	0.001	0	0.2126261	0
34998653	0.019998666	0	0.21034318	0
34998678	0.03998934	0	0.2586382	0
34998703	0.14944312	0	0.37549716	0
34998728	0.15932508	0	0.33961716	0
34998753	0.16919163	0	0.28474134	0
34998778	0.16919163	0	0.24040681	0
34998803	0.16919163	0	0.22595966	0
34998828	0.16919163	0	0.20832098	0
34998853	0.10977936	0	0.18938988	0
34998878	0.03998934	0	0.17705162	0
34998903	0.03998934	0	0.1810144	0
34998928	0.029995501	0	0.18201333	0
34998953	0.029995501	0	0.16726853	0
34998978	0.019998666	0	0.17990811	0
34999003	0.019998666	0	0.19404648	0
34999028	0.09983408	0	0.21190183	0
34999053	0.08987895	0	0.2259456	0
34999078	0.03998934	0	0.22223267	0
34999103	0.04997919	0	0.23108155	0
34999128	0.04997919	0	0.19875555	0
34999153	0.04997919	0	0.20741051	0
34999178	0.11971384	0	0.3958078	0
34999203	0.16919163	0	0.45994672	0
34999228	0.15932508	0	0.42856044	0
34999253	0.09983408	0	0.3212002	0
34999278	0.13954668	0	0.4546561	0
34999303	0.15932508	0	0.41553986	0
34999328	0.14944312	0	0.3172736	0
34999353	0.23775373	0	0.27686477	0
34999378	0.30523804	0	0.27249599	0
34999403	0.6028207	0	0.20724177	0
34999428	0.6279165	0	0.30346262	0
34999453	0.77883804	0	0.2841196	0
34999478	0.8455727	0	0.29983085	0
34999503	1.149552	0	0.2749476	0
34999528	1.1145105	0	0.25841808	0
34999553	0.92317003	0	0.26610672	0
34999578	0.92317003	0	0.24220799	0
34999603	0.5773809	0	0.24638571	0
34999628	0.37140238	0	0.2555187	0
34999653	0.31477597	0	0.2498309	0
34999679	0.16919163	0	0.26197404	0
34999704	0.11971384	0	0.27737826	0
34999729	0.16919163	0	0.26066273	0
34999754	0.16919163	0	0.24615782	0
34999779	0.16919163	0	0.27139384	0
34999804	0.12963659	0	0.28740683	0
34999829	0.08987895	0	0.21198949	0
34999854	0.11971384	0	0.18178324	0
34999879	0.11971384	0	0.1832439	0
34999904	0.16919163	0	0.2261461	0
34999929	0.18887502	0	0.2946373	0
34999954	0.16919163	0	0.27677274	0
34999979	0.16919163	0	0.22967887	0
35000004	0.16919163	0	0.19186178	0
35000029	0.16919163	0	0.17828488	0
35000054	0.08987895	0	0.17993526	0
35000079	0.03998934	0	0.16757014	0
35000104	0.03998934	0	0.16796151	0
35000129	0.07991491	0	0.15638667	0
35000154	0.16919163	0	0.15576209	0
35000179	0.16919163	0	0.15950614	0
35000204	0.22801897	0	0.15723786	0
35000229	0.37140238	0	0.16639543	0
35000254	0.37140238	0	0.17596231	0
35000279	0.45421934	0	0.19075248	0
35000304	0.636205	0	0.2299701	0
35000329	0.70907044	0	0.24878897	0
35000354	0.8813736	0	0.2524519	0
35000379	1.1947632	0	0.26157865	0
35000404	1.1947632	0	0.26344976	0
35000429	0.95705694	0	0.2590255	0
35000454	1.3933313	0	0.25387573	0
35000479	1.6656423	0	0.2525132	0
35000504	1.4701507	0	0.27010468	0
35000529	1.4436355	0	0.30625993	0
35000554	1.2058063	0	0.3354967	0
35000579	0.701128	0	0.3690557	0
35000604	0.636205	0	0.37019137	0
35000629	0.636205	0	0.39897573	0
35000654	0.50788236	0	0.3755325	0
35000679	0.03998934	0	0.37665996	0
35000704	0.03998934	0	0.3512199	0
35000729	0.03998934	0	0.3429384	0
35000754	0.03998934	0	0.29107115	0
35000779	0.03998934	0	0.25659463	0
35000804	0.03998934	0	0.23504473	0
35000829	0.03998934	0	0.23418984	0
35000854	0.03998934	0	0.23368979	0
35000879	0.03998934	0	0.24074474	0
35000904	0.03998934	0	0.23923284	0
35000929	0.03998934	0	0.26591992	0
35000954	0.03998934	0	0.24284807	0
35000979	0.1986901	0	0.2305102	0
35001004	0.5429305	0	0.25167185	0
35001029	0.92317003	0	0.2706967	0
35001054	0.92317003	0	0.2653068	0
35001079	0.92317003	0	0.25426504	0
35001104	0.92317003	0	0.22231781	0
35001129	0.92317003	0	0.20984277	0
35001154	0.92317003	0	0.20419958	0
35001179	0.8813736	0	0.25411758	0
35001204	0.37140238	0	0.27206263	0
35001229	0.07991491	0	0.26072386	0
35001254	0.03998934	0	0.250128	0
35001279	0.03998934	0	0.24348134	0
35001304	0.029995501	0	0.260813	0
35001329	0.04997919	0	0.20020843	0
35001354	0.09983408	0	0.20345819	0
35001379	0.09983408	0	0.17309591	0
35001404	0.09983408	0	0.14573953	0
35001429	0.09983408	0	0.13763273	0
35001454	0.09983408	0	0.14580335	0
35001480	0.13954668	0	0.20091859	0
35001505	0.16919163	0	0.22943838	0
35001530	0.16919163	0	0.21525054	0
35001555	0.04997919	0	0.21376798	0
35001580	0.03998934	0	0.2031393	0
35001605	0.03998934	0	0.18636881	0
35001630	0.03998934	0	0.17724195	0
35001655	0.029995501	0	0.16472924	0
35001680	0.029995501	0	0.15074997	0
35001705	0.03998934	0	0.1451488	0
35001730	0.03998934	0	0.15013526	0
35001755	0.03998934	0	0.15667899	0
35001780	0.029995501	0	0.1648912	0
35001805	0.019998666	0	0.15272596	0
35001830	0.019998666	0	0.1590986	0
35001855	0.019998666	0	0.16643766	0
35001880	0.009999833	0	0.15172625	0
35001905	0.009999833	0	0.16367355	0
35001930	0.019998666	0	0.18613042	0
35001955	0.009999833	0	0.265407	0
35001980	0.009999833	0	0.24708909	0
35002005	0.019998666	0	0.2906005	0
35002030	0.019998666	0	0.22881727	0
35002055	0.009999833	0	0.20348606	0
35002080	0.019998666	0	0.20197017	0
35002105	0.019998666	0	0.2460191	0
35002130	0.019998666	0	0.25085518	0
35002155	0.03998934	0	0.256126	0
35002180	0.03998934	0	0.32125354	0
35002205	0.08987895	0	0.22206894	0
35002230	0.12963659	0	0.21654211	0
35002255	0.29567307	0	0.22363093	0
35002280	0.48121184	0	0.27602577	0
35002305	0.43604964	0	0.25089705	0
35002330	0.6608396	0	0.24804959	0
35002355	0.6770703	0	0.24548988	0
35002380	0.75592333	0	0.28960294	0
35002405	0.81628144	0	0.29682475	0
35002430	0.5688249	0	0.24973479	0
35002455	0.50788236	0	0.21483815	0
35002480	0.3807346	0	0.22780132	0
35002505	0.31477597	0	0.22217335	0
35002530	0.1986901	0	0.18916604	0
35002555	0.12963659	0	0.18540262	0
35002580	0.13954668	0	0.18050513	0
35002605	0.13954668	0	0.16328475	0
35002630	0.04997919	0	0.15714248	0
35002655	0.03998934	0	0.15855464	0
35002680	0.03998934	0	0.17031126	0
35002705	0.03998934	0	0.16708814	0
35002730	0.03998934	0	0.16258559	0
35002755	0.03998934	0	0.15685543	0
35002780	0.029995501	0	0.15233229	0
35002805	0.03998934	0	0.16524549	0
35002830	0.029995501	0	0.14131442	0
35002855	0.019998666	0	0.12738031	0
35002880	0.019998666	0	0.13849244	0
35002905	0.019998666	0	0.15604731	0
35002930	0.009999833	0	0.15308133	0
35002955	0.001	0	0.19854787	0
35002980	0.001	0	0.19815084	0
35003005	0.009999833	0	0.25097322	0
35003030	0.019998666	0	0.2784741	0
35003055	0.019998666	0	0.26306123	0
35003080	0.019998666	0	0.27172816	0
35003105	0.019998666	0	0.2899989	0
35003130	0.019998666	0	0.3045842	0
35003155	0.009999833	0	0.2915161	0
35003180	0.059964053	0	0.29569507	0
35003205	0.04997919	0	0.25992966	0
35003230	0.029995501	0	0.26896977	0
35003255	0.04997919	0	0.3223393	0
35003281	0.059964053	0	0.2857617	0
35003306	0.059964053	0	0.23573494	0
35003331	0.019998666	0	0.1981993	0
35003356	0.009999833	0	0.21273638	0
35003381	0.019998666	0	0.28465423	0
35003406	0.009999833	0	0.22328556	0
35003431	0.04997919	0	0.2559271	0
35003456	0.17904192	0	0.29416203	0
35003481	0.17904192	0	0.28855476	0
35003506	0.34322155	0	0.277542	0
35003531	0.6028207	0	0.27835298	0
35003556	0.82365906	0	0.27752128	0
35003581	0.80886686	0	0.28130662	0
35003606	0.9300152	0	0.33555946	0
35003631	1.047593	0	0.36428422	0
35003656	0.6689743	0	0.39592004	0
35003681	0.5429305	0	0.41179308	0
35003706	0.29567307	0	0.409441	0
35003731	0.14944312	0	0.30351418	0
35003756	0.07991491	0	0.2718004	0
35003781	0.09983408	0	0.26748863	0
35003806	0.10977936	0	0.22405538	0
35003831	0.03998934	0	0.23393068	0
35003856	0.03998934	0	0.22829242	0
35003881	0.03998934	0	0.2383206	0
35003906	0.03998934	0	0.24668194	0
35003931	0.03998934	0	0.3027717	0
35003956	0.10977936	0	0.33849788	0
35003981	0.14944312	0	0.2655127	0
35004006	0.23775373	0	0.26393366	0
35004031	0.4990284	0	0.37916386	0
35004056	0.53422415	0	0.40066952	0
35004081	0.42691344	0	0.25176412	0
35004106	0.23775373	0	0.190767	0
35004131	0.2860817	0	0.2151698	0
35004156	0.36203915	0	0.31654185	0
35004181	0.37140238	0	0.33230597	0
35004206	0.16919163	0	0.31544292	0
35004231	0.08987895	0	0.2941541	0
35004256	0.03998934	0	0.2694093	0
35004281	0.03998934	0	0.25190318	0
35004306	0.03998934	0	0.22448032	0
35004331	0.03998934	0	0.22050448	0
35004356	0.03998934	0	0.20066483	0
35004381	0.03998934	0	0.1914774	0
35004406	0.03998934	0	0.17654324	0
35004431	0.03998934	0	0.1638374	0
35004456	0.03998934	0	0.15084091	0
35004481	0.03998934	0	0.14471853	0
35004506	0.03998934	0	0.14414304	0
35004531	0.03998934	0	0.14484304	0
35004556	0.03998934	0	0.14222366	0
35004581	0.1986901	0	0.14155015	0
35004606	0.37140238	0	0.14222121	0
35004631	0.37140238	0	0.1550291	0
35004656	0.37140238	0	0.16645709	0
35004681	0.37140238	0	0.17974792	0
35004706	0.37140238	0	0.1812446	0
35004731	0.37140238	0	0.17916322	0
35004756	0.37140238	0	0.17707944	0
35004781	0.31477597	0	0.1762379	0
35004806	0.04997919	0	0.1735729	0
35004831	0.03998934	0	0.17662565	0
35004856	0.13954668	0	0.1770076	0
35004881	0.16919163	0	0.18167764	0
35004906	0.16919163	0	0.17935543	0
35004931	0.16919163	0	0.17859864	0
35004956	0.16919163	0	0.18634525	0
35004981	0.16919163	0	0.20638652	0
35005006	0.30523804	0	0.23362479	0
35005031	0.37140238	0	0.2697407	0
35005056	0.4722497	0	0.29105335	0
35005082	0.48121184	0	0.29973757	0
35005107	0.636205	0	0.29835325	0
35005132	0.636205	0	0.30917722	0
35005157	0.636205	0	0.2957489	0
35005182	0.636205	0	0.29077938	0
35005207	0.5773809	0	0.26483905	0
35005232	0.37140238	0	0.2424742	0
35005257	0.30523804	0	0.26386952	0
35005282	0.16919163	0	0.2767064	0
35005307	0.15932508	0	0.2870264	0
35005332	0.16919163	0	0.2889724	0
35005357	0.12963659	0	0.28241843	0
35005382	0.07991491	0	0.28815448	0
35005407	0.15932508	0	0.3249784	0
35005432	0.11971384	0	0.3173901	0
35005457	0.11971384	0	0.27822128	0
35005482	0.3807346	0	0.23715273	0
35005507	0.3242863	0	0.22059548	0
35005532	0.23775373	0	0.21016324	0
35005557	0.2571563	0	0.2576478	0
35005582	0.30523804	0	0.29304567	0
35005607	0.17904192	0	0.22859702	0
35005632	0.24746647	0	0.2232498	0
35005657	0.2764647	0	0.21522145	0
35005682	0.17904192	0	0.19789602	0
35005707	0.11971384	0	0.20214222	0
35005732	0.18887502	0	0.2019644	0
35005757	0.22801897	0	0.16715297	0
35005782	0.18887502	0	0.15867467	0
35005807	0.20848635	0	0.16341044	0
35005832	0.14944312	0	0.16396184	0
35005857	0.17904192	0	0.1663759	0
35005882	0.39003533	0	0.15987985	0
35005907	0.6028207	0	0.16128212	0
35005932	0.5773809	0	0.17056292	0
35005957	0.34322155	0	0.16665336	0
35005982	0.23775373	0	0.15415469	0
35006007	0.1986901	0	0.15393385	0
35006032	0.23775373	0	0.13726692	0
35006057	0.12963659	0	0.17248018	0
35006082	0.08987895	0	0.18662433	0
35006107	0.15932508	0	0.27042687	0
35006132	0.21826288	0	0.32067552	0
35006157	0.11971384	0	0.27055657	0
35006182	0.11971384	0	0.1567741	0
35006207	0.18887502	0	0.22176519	0
35006232	0.21826288	0	0.26731485	0
35006257	0.23775373	0	0.26992765	0
35006282	0.23775373	0	0.30096656	0
35006307	0.17904192	0	0.30047363	0
35006332	0.019998666	0	0.23511997	0
35006357	0.04997919	0	0.32577655	0
35006382	0.07991491	0	0.3384822	0
35006407	0.03998934	0	0.27685434	0
35006432	0.059964053	0	0.34365124	0
35006457	0.019998666	0	0.34625596	0
35006482	0.009999833	0	0.30142948	0
35006507	0.001	0	0.2128376	0
35006532	0.009999833	0	0.3233209	0
35006557	0.009999833	0	0.33331448	0
35006582	0.009999833	0	0.38897127	0
35006607	0.07991491	0	0.44028106	0
35006632	0.3242863	0	0.44464412	0
35006657	0.31477597	0	0.45124033	0
35006682	0.2860817	0	0.4311347	0
35006707	0.2860817	0	0.35477406	0
35006732	0.2860817	0	0.38029486	0
35006757	0.35264534	0	0.36317194	0
35006782	0.37140238	0	0.3352306	0
35006807	0.37140238	0	0.31312352	0
35006832	0.08987895	0	0.33028653	0
35006857	0.13954668	0	0.32265908	0
35006883	0.16919163	0	0.28403312	0
35006908	0.17904192	0	0.3053205	0
35006933	0.37140238	0	0.3232805	0
35006958	0.26682267	0	0.3441483	0
35006983	0.23775373	0	0.27378422	0
35007008	0.23775373	0	0.26667893	0
35007033	0.23775373	0	0.24281868	0
35007058	0.15932508	0	0.19405638	0
35007083	0.03998934	0	0.14728439	0
35007108	0.03998934	0	0.13711372	0
35007133	0.029995501	0	0.1852666	0
35007158	0.03998934	0	0.1739	0
35007183	0.03998934	0	0.17536625	0
35007208	0.07991491	0	0.2018792	0
35007233	0.16919163	0	0.23006682	0
35007258	0.16919163	0	0.28454474	0
35007283	0.2860817	0	0.3290704	0
35007308	0.50788236	0	0.40898585	0
35007333	0.636205	0	0.4040733	0
35007358	0.636205	0	0.40536794	0
35007383	0.636205	0	0.38997814	0
35007408	0.636205	0	0.3919977	0
35007433	0.4085402	0	0.3426222	0
35007458	0.29567307	0	0.30775127	0
35007483	0.20848635	0	0.22604066	0
35007508	0.08987895	0	0.1959182	0
35007533	0.019998666	0	0.18614917	0
35007558	0.03998934	0	0.21108408	0
35007583	0.03998934	0	0.18494947	0
35007608	0.03998934	0	0.16185103	0
35007633	0.03998934	0	0.1518856	0
35007658	0.03998934	0	0.15348876	0
35007683	0.03998934	0	0.15312047	0
35007708	0.03998934	0	0.15184538	0
35007733	0.03998934	0	0.14636904	0
35007758	0.03998934	0	0.1382818	0
35007783	0.03998934	0	0.13165763	0
35007808	0.03998934	0	0.130377	0
35007833	0.03998934	0	0.124264404	0
35007858	0.03998934	0	0.12380873	0
35007883	0.03998934	0	0.12488656	0
35007908	0.03998934	0	0.12390156	0
35007933	0.03998934	0	0.123524725	0
35007958	0.03998934	0	0.120886855	0
35007983	0.03998934	0	0.115843736	0
35008008	0.03998934	0	0.12141838	0
35008033	0.03998934	0	0.1266772	0
35008058	0.03998934	0	0.13372755	0
35008083	0.03998934	0	0.14310011	0
35008108	0.03998934	0	0.15255852	0
35008133	0.03998934	0	0.15379505	0
35008158	0.03998934	0	0.15127751	0
35008183	0.03998934	0	0.15294394	0
35008208	0.03998934	0	0.15037012	0
35008233	0.03998934	0	0.154987	0
35008258	0.03998934	0	0.16169329	0
35008283	0.03998934	0	0.15739867	0
35008308	0.03998934	0	0.15164304	0
35008333	0.03998934	0	0.16786066	0
35008358	0.03998934	0	0.193161	0
35008383	0.03998934	0	0.21433826	0
35008408	0.03998934	0	0.23536518	0
35008433	0.10977936	0	0.25312704	0
35008458	0.16919163	0	0.26219958	0
35008483	0.30523804	0	0.27503198	0
35008508	0.636205	0	0.28237104	0
35008533	0.636205	0	0.2966831	0
35008558	0.636205	0	0.3090129	0
35008583	0.636205	0	0.31290156	0
35008608	0.636205	0	0.31400827	0
35008633	0.6028207	0	0.32703325	0
35008658	0.37140238	0	0.32984036	0
35008684	0.55159956	0	0.33428642	0
35008709	0.22801897	0	0.35554418	0
35008734	0.16919163	0	0.36766857	0
35008759	0.16919163	0	0.3464139	0
35008784	0.23775373	0	0.33630535	0
35008809	0.37140238	0	0.3491535	0
35008834	0.4177435	0	0.34253928	0
35008859	0.636205	0	0.35393244	0
35008884	0.5602311	0	0.36080343	0
35008909	0.37140238	0	0.37417984	0
35008934	0.37140238	0	0.3688164	0
35008959	0.4722497	0	0.36675078	0
35008984	0.636205	0	0.3236772	0
35009009	0.39930397	0	0.296897	0
35009034	0.2571563	0	0.25483933	0
35009059	0.12963659	0	0.19209054	0
35009084	0.10977936	0	0.21702601	0
35009109	0.16919163	0	0.243273	0
35009134	0.12963659	0	0.2122513	0
35009159	0.11971384	0	0.21362075	0
35009184	0.04997919	0	0.24091199	0
35009209	0.029995501	0	0.21178047	0
35009234	0.009999833	0	0.15813667	0
35009259	0.009999833	0	0.1506275	0
35009284	0.019998666	0	0.15345283	0
35009309	0.019998666	0	0.13590175	0
35009334	0.03998934	0	0.16821505	0
35009359	0.11971384	0	0.15478268	0
35009384	0.11971384	0	0.1448629	0
35009409	0.13954668	0	0.1370269	0
35009434	0.31477597	0	0.16135973	0
35009459	0.2860817	0	0.1396916	0
35009484	0.24746647	0	0.13703193	0
35009509	0.11971384	0	0.12501468	0
35009534	0.11971384	0	0.12271446	0
35009559	0.029995501	0	0.13388078	0
35009584	0.03998934	0	0.13936096	0
35009609	0.03998934	0	0.14893092	0
35009634	0.03998934	0	0.15884578	0
35009659	0.03998934	0	0.16834068	0
35009684	0.03998934	0	0.17070493	0
35009709	0.03998934	0	0.1624969	0
35009734	0.029995501	0	0.1805469	0
35009759	0.019998666	0	0.20846948	0
35009784	0.019998666	0	0.22740948	0
35009809	0.009999833	0	0.22011456	0
35009834	0.069942966	0	0.26586288	0
35009859	0.04997919	0	0.26990864	0
35009884	0.08987895	0	0.26819348	0
35009909	0.059964053	0	0.23723656	0
35009934	0.069942966	0	0.22949651	0
35009959	0.20848635	0	0.2131308	0
35009984	0.23775373	0	0.15196884	0
35010009	0.26682267	0	0.13590787	0
35010034	0.14944312	0	0.110912666	0
35010059	0.07991491	0	0.11380161	0
35010084	0.07991491	0	0.14078176	0
35010109	0.07991491	0	0.15663418	0
35010134	0.07991491	0	0.23544592	0
35010159	0.08987895	0	0.2850334	0
35010184	0.07991491	0	0.2511918	0
35010209	0.059964053	0	0.24535921	0
35010234	0.059964053	0	0.24244452	0
35010259	0.07991491	0	0.21847707	0
35010284	0.10977936	0	0.20765501	0
35010309	0.08987895	0	0.22690353	0
35010334	0.13954668	0	0.2875829	0
35010359	0.21826288	0	0.29304627	0
35010384	0.09983408	0	0.26274896	0
35010409	0.10977936	0	0.26181772	0
35010434	0.059964053	0	0.16710696	0
35010459	0.08987895	0	0.20738608	0
35010485	0.04997919	0	0.21230462	0
35010510	0.03998934	0	0.17375125	0
35010535	0.08987895	0	0.14990282	0
35010560	0.069942966	0	0.13930714	0
35010585	0.14944312	0	0.13128766	0
35010610	0.20848635	0	0.12911698	0
35010635	0.4632521	0	0.13237059	0
35010660	0.50788236	0	0.15325342	0
35010685	0.35264534	0	0.1487763	0
35010710	0.39930397	0	0.16149414	0
35010735	0.7248406	0	0.18257251	0
35010760	0.8014155	0	0.21911742	0
35010785	0.77883804	0	0.28551	0
35010810	0.8455727	0	0.32320234	0
35010835	0.701128	0	0.38120806	0
35010860	0.5602311	0	0.41611183	0
35010885	0.5688249	0	0.39870808	0
35010910	0.50788236	0	0.3723634	0
35010935	0.3242863	0	0.40049142	0
35010960	0.11971384	0	0.36685967	0
35010985	0.11971384	0	0.36225533	0
35011010	0.069942966	0	0.3585815	0
35011035	0.029995501	0	0.41121706	0
35011060	0.029995501	0	0.40953767	0
35011085	0.03998934	0	0.426623	0
35011110	0.10977936	0	0.48989877	0
35011135	0.20848635	0	0.5193428	0
35011160	0.21826288	0	0.464777	0
35011185	0.20848635	0	0.46536335	0
35011210	0.36203915	0	0.4402028	0
35011235	0.39930397	0	0.39840305	0
35011260	0.5602311	0	0.3733825	0
35011285	0.45421934	0	0.38156757	0
35011310	0.29567307	0	0.36862317	0
35011335	0.20848635	0	0.25584733	0
35011360	0.1986901	0	0.20920458	0
35011385	0.12963659	0	0.20183177	0
35011410	0.09983408	0	0.25978684	0
35011435	0.17904192	0	0.3161127	0
35011460	0.21826288	0	0.2832835	0
35011485	0.12963659	0	0.2724044	0
35011510	0.20848635	0	0.26394778	0
35011535	0.22801897	0	0.27350813	0
35011560	0.10977936	0	0.37965536	0
35011585	0.23775373	0	0.34602827	0
35011610	0.23775373	0	0.46578825	0
35011635	0.23775373	0	0.4491729	0
35011660	0.30523804	0	0.4917725	0
35011685	0.71697456	0	0.50622666	0
35011710	0.8600005	0	0.52998745	0
35011735	1.3601125	0	0.54341555	0
35011760	1.504548	0	0.5698261	0
35011785	1.6656423	0	0.61496663	0
35011810	1.6656423	0	0.60764074	0
35011835	1.6509386	0	0.6072639	0
35011860	1.3792135	0	0.5926667	0
35011885	1.126302	0	0.5486051	0
35011910	0.53422415	0	0.49785683	0
35011935	0.24746647	0	0.43298265	0
35011960	0.16919163	0	0.4037004	0
35011985	0.16919163	0	0.3465762	0
35012010	0.16919163	0	0.35766834	0
35012035	0.16919163	0	0.34950098	0
35012060	0.16919163	0	0.3193327	0
35012085	0.069942966	0	0.26403767	0
35012110	0.03998934	0	0.22881953	0
35012135	0.03998934	0	0.19897816	0
35012160	0.03998934	0	0.20297518	0
35012185	0.03998934	0	0.17316546	0
35012210	0.03998934	0	0.16208492	0
35012235	0.03998934	0	0.16220094	0
35012260	0.10977936	0	0.18665221	0
35012286	0.16919163	0	0.20097286	0
35012311	0.16919163	0	0.23320776	0
35012336	0.16919163	0	0.24540968	0
35012361	0.16919163	0	0.24048233	0
35012386	0.55159956	0	0.28655574	0
35012411	0.90937686	0	0.39482462	0
35012436	1.1836177	0	0.5004418	0
35012461	0.95034695	0	0.5062948	0
35012486	0.4722497	0	0.5116396	0
35012511	0.4177435	0	0.52295756	0
35012536	0.4990284	0	0.6720281	0
35012561	0.7326682	0	0.7248639	0
35012586	0.685128	0	0.7544322	0
35012611	0.30523804	0	0.8301183	0
35012636	0.4177435	0	0.96464324	0
35012661	0.58589894	0	1.0259829	0
35012686	0.644455	0	1.0286146	0
35012711	0.8310001	0	0.9567262	0
35012736	0.98356616	0	0.9267814	0
35012761	1.1892035	0	0.9887836	0
35012786	0.95034695	0	1.0254813	0
35012811	0.61958957	0	0.9974098	0
35012836	0.2764647	0	0.89102125	0
35012861	0.29567307	0	1.0253367	0
35012886	0.44515178	0	1.0403079	0
35012911	0.7326682	0	1.0457838	0
35012936	1.1947632	1	1.0850734	0
35012961	1.4436355	1	1.1893696	0
35012986	1.3209257	1	1.1723919	0
35013011	1.8372513	1	1.2266798	0
35013036	2.2222815	1	1.3653924	0
35013061	2.2308142	1	1.3015641	0
35013086	2.6007779	1	1.4967519	0
35013111	2.6226816	1	1.7531126	0
35013136	2.673391	1	1.9147582	1
35013161	2.8978515	1	2.1232567	1
35013186	3.2019608	1	2.2965994	1
35013211	3.412235	1	2.5219257	1
35013236	3.8053782	1	2.7860124	1
35013261	4.2738	1	3.122362	1
35013286	4.5556703	1	3.3858516	1
35013311	4.787061	1	3.5268137	1
35013336	4.8943076	1	3.700939	1
35013361	4.914912	1	3.907299	1
35013386	4.9718037	1	4.116765	1
35013411	5.183499	1	4.275912	1
35013436	5.2660275	1	4.302147	1
35013461	5.2287817	1	4.3592653	1
35013486	5.216811	1	4.498442	1
35013511	5.304523	1	4.6901717	1
35013536	5.2771196	1	4.757437	1
35013561	5.4220576	1	4.7951713	1
35013586	5.539709	1	4.9101243	1
35013611	5.756954	1	5.071255	1
35013636	5.8888855	1	5.077034	1
35013661	5.9265594	1	5.1130295	1
35013686	5.8950715	1	5.119086	1
35013711	5.839894	1	5.2095942	1
35013736	5.8422766	1	5.2821326	1
35013761	5.810671	1	5.2979593	1
35013786	5.8082113	1	5.2982273	1
35013811	5.7435904	1	5.257961	1
35013836	5.665192	1	5.242826	1
35013861	5.6116076	1	5.2403207	1
35013886	5.5804987	1	5.2130475	1
35013911	5.5188336	1	5.131289	1
35013936	5.383782	1	4.9713254	1
35013961	5.1669874	1	4.7605176	1
35013986	4.7738023	1	4.422999	1
35014011	4.4676476	1	3.9144719	1
35014036	3.920781	1	3.3948472	1
35014061	3.3008926	1	2.8630192	1
35014087	2.4412205	1	2.3124242	1
35014112	1.5742584	1	1.6042261	1
35014137	1.3552868	1	1.1060138	1
35014162	1.5782241	1	1.321275	1
35014187	2.2093477	1	1.9068162	0
35014212	2.5753663	1	2.5536568	0
35014237	3.252646	1	2.9012377	1
35014262	4.0465097	1	3.5016096	1
35014287	4.3622417	1	3.845473	1
35014312	4.5227757	1	4.165496	1
35014337	4.6116486	1	4.329327	1
35014362	4.680549	1	4.419617	1
35014387	4.5485	1	4.4161725	1
35014412	4.4051595	1	4.3564534	1
35014437	4.3319583	1	4.177297	1
35014462	4.0029283	1	3.636942	1
35014487	3.4735494	1	3.0911589	1
35014512	3.3023636	1	2.6988573	1
35014537	3.078511	1	2.193052	1
35014562	2.7320976	1	1.8221073	1
35014587	2.3659225	1	1.3213627	1
35014612	2.6720161	1	0.9970219	1
35014637	2.0825138	1	0.6496488	0
35014662	1.126302	1	0.48857868	0
35014687	0.92317003	0	0.5150739	0
35014712	1.1437807	0	0.7042806	0
35014737	1.5900345	1	1.2091712	0
35014762	1.5900345	1	1.7107435	0
35014787	2.0501056	1	2.2951071	0
35014812	2.703171	1	2.763081	1
35014837	2.8789845	1	3.1329172	1
35014862	2.9912336	1	3.3343184	1
35014887	3.0757513	1	3.5545778	1
35014912	3.1537054	1	3.6585634	1
35014937	3.1822736	1	3.640159	1
35014962	3.3198485	1	3.428038	1
35014987	3.4369557	1	3.3667905	1
35015012	3.3284779	1	3.2890441	1
35015037	3.0985198	1	3.1488383	1
35015062	3.0372562	1	3.06377	1
35015087	2.9760902	1	2.9426992	1
35015112	2.8823397	1	2.817792	1
35015137	2.913128	1	2.7469194	1
35015162	2.6978216	1	2.6536117	1
35015187	2.3299377	1	2.5377176	1
35015212	2.0676825	1	2.4149675	1
35015237	1.9034576	1	2.2644298	1
35015262	1.9546732	1	2.1689768	1
35015287	2.0701692	1	1.990318	1
35015312	1.8587737	1	2.0319853	1
35015337	1.6509386	1	2.114355	1
35015362	2.0849652	1	2.356993	1
35015387	2.062691	1	2.5525463	1
35015412	2.6022532	1	2.882097	1
35015437	2.91421	1	3.1226978	1
35015462	3.1468635	1	3.4499323	1
35015487	3.4181454	1	3.7488277	1
35015512	3.6046062	1	4.0343304	1
35015537	3.9908063	1	4.093096	1
35015562	4.1091743	1	4.170515	1
35015587	4.5438333	1	4.3702283	1
35015612	4.7376776	1	4.427831	1
35015637	4.871279	1	4.5078206	1
35015662	4.992789	1	4.5502076	1
35015687	5.0321784	1	4.530782	1
35015712	5.1037984	1	4.4938493	1
35015737	5.0567956	1	4.4558306	1
35015762	5.0696983	1	4.440323	1
35015787	5.028256	1	4.4326797	1
35015812	5.0343943	1	4.4050574	1
35015837	5.037514	1	4.369401	1
35015862	5.0452714	1	4.2593923	1
35015888	5.111783	1	4.2113843	1
35015913	5.162416	1	4.2877364	1
35015938	5.207109	1	4.38249	1
35015963	5.2463145	1	4.3599396	1
35015988	5.2561674	1	4.319162	1
35016013	5.177762	1	4.386782	1
35016038	5.1935434	1	4.608693	1
35016063	5.2306023	1	4.7079434	1
35016088	5.1420484	1	4.719255	1
35016113	5.0673075	1	4.708455	1
35016138	5.0491276	1	4.6588387	1
35016163	4.9945517	1	4.5605335	1
35016188	4.93323	1	4.384619	1
35016213	4.917257	1	4.2368064	1
35016238	4.862659	1	4.0572667	1
35016263	4.871432	1	3.9854417	1
35016288	4.786394	1	3.9043124	1
35016313	4.8163066	1	3.8334248	1
35016338	4.868209	1	3.720977	1
35016363	4.8374553	1	3.653981	1
35016388	4.947107	1	3.6617029	1
35016413	4.978297	1	3.607649	1
35016438	4.921201	1	3.5625741	1
35016463	4.819217	1	3.6894038	1
35016488	4.848962	1	3.634242	1
35016513	4.878152	1	3.6230924	1
35016538	4.846294	1	3.6423082	1
35016563	4.868055	1	3.5233438	1
35016588	4.919888	1	3.5355449	1
35016613	4.80064	1	3.3924959	1
35016638	4.6704836	1	3.2624876	1
35016663	4.630153	1	3.1407263	1
35016688	4.5423436	1	3.0783541	1
35016713	4.335892	1	2.9128675	1
35016738	4.068293	1	2.650161	1
35016763	3.7233813	1	2.4863794	1
35016788	3.1630373	1	2.3481858	1
35016813	2.9831855	1	2.4045072	1
35016838	3.1764581	1	2.3814359	1
35016863	3.279318	1	2.3862145	1
35016888	3.464838	1	2.4564645	1
35016913	3.448456	1	2.3499994	1
35016938	3.6239855	1	2.3546693	1
35016963	3.419454	1	2.3831804	1
35016988	3.6789618	1	2.2808745	1
35017013	3.3677945	1	1.7038066	1
35017038	3.1571088	1	1.702194	1
35017063	3.2236567	1	1.7618797	1
35017088	3.1128252	1	1.5663645	1
35017113	3.197891	1	1.8978341	1
35017138	3.177291	1	1.8458563	1
35017163	3.1442857	1	1.909306	1
35017188	2.811815	1	1.9149191	1
35017213	2.8711119	1	2.1792223	1
35017238	2.9387877	1	2.3142726	1
35017263	2.7018363	1	2.4700875	1
35017288	2.5015962	1	2.532663	1
35017313	2.4735327	1	2.5335312	1
35017338	2.5585763	1	2.330775	1
35017363	2.4220326	1	2.002781	1
35017388	2.6081321	1	1.9135892	1
35017413	2.406059	1	1.8630428	1
35017438	2.2028189	1	1.6655765	1
35017463	2.0034866	1	1.3851132	1
35017488	1.6729193	1	1.3589355	1
35017513	1.2383356	1	1.3269857	0
35017538	1.1085725	0	1.284775	0
35017563	0.44515178	0	1.3423452	0
35017588	0.20848635	0	1.3129599	0
35017613	0.37140238	0	1.3682497	0
35017638	0.636205	0	1.3442646	0
35017663	0.636205	0	1.3008776	0
35017689	0.77883804	0	1.1465062	0
35017714	0.86716056	0	1.0586307	0
35017739	0.636205	0	1.0681096	0
35017764	0.636205	0	1.0991331	0
35017789	0.636205	0	0.98488176	0
35017814	0.70907044	0	0.84142816	0
35017839	0.4722497	0	0.774457	0
35017864	0.37140238	0	0.6842452	0
35017889	0.36203915	0	0.6312744	0
35017914	0.16919163	0	0.64174414	0
35017939	0.26682267	0	0.630679	0
35017964	0.37140238	0	0.6611867	0
35017989	0.36203915	0	0.6395396	0
35018014	0.18887502	0	0.50638247	0
35018039	0.1986901	0	0.4880058	0
35018064	0.23775373	0	0.56424034	0
35018089	0.23775373	0	0.60060775	0
35018114	0.30523804	0	0.76084185	0
35018139	0.48121184	0	0.79678655	0
35018164	0.2860817	0	0.79939795	0
35018189	0.4990284	0	0.8072033	0
35018214	0.49013814	0	0.86936975	0
35018239	0.42691344	0	0.82711375	0
35018264	0.2860817	0	0.7584578	0
35018289	0.3807346	0	0.7549161	0
35018314	0.43604964	0	0.6839638	0
35018339	0.14944312	0	0.53939867	0
35018364	0.03998934	0	0.41534883	0
35018389	0.029995501	0	0.47432986	0
35018414	0.019998666	0	0.40514532	0
35018439	0.009999833	0	0.40962762	0
35018464	0.019998666	0	0.39814115	0
35018489	0.03998934	0	0.44411436	0
35018514	0.029995501	0	0.4892762	0
35018539	0.069942966	0	0.4957847	0
35018564	0.2860817	0	0.46353385	0
35018589	0.4177435	0	0.4756296	0
35018614	0.48121184	0	0.59865177	0
35018639	0.8813736	0	0.8143245	0
35018664	0.9300152	0	0.7500123	0
35018689	0.82365906	0	0.6504862	0
35018714	0.8455727	0	0.5976613	0
35018739	0.7404579	0	0.5678089	0
35018764	0.636205	0	0.5724288	0
35018789	0.81628144	0	0.6182469	0
35018814	1.1026059	0	0.6570637	0
35018839	1.1145105	0	0.74327075	0
35018864	1.0723392	0	0.78124213	0
35018889	0.8813736	0	0.8933716	0
35018914	1.1947632	0	0.9118093	0
35018939	1.2329755	0	0.84637153	0
35018964	1.4072751	0	0.6757827	0
35018989	1.0413308	0	0.6007563	0
35019014	0.7404579	0	0.59343994	0
35019039	0.7482096	0	0.60671484	0
35019064	0.8954452	0	0.6099318	0
35019089	0.8954452	0	0.5305711	0
35019114	0.4990284	0	0.5673667	0
35019139	0.36203915	0	0.5712793	0
35019164	0.21826288	0	0.58989555	0
35019189	0.13954668	0	0.5847657	0
35019214	0.09983408	0	0.42196625	0
35019239	0.08987895	0	0.36721098	0
35019264	0.029995501	0	0.4466227	0
35019289	0.03998934	0	0.44285986	0
35019314	0.03998934	0	0.36866093	0
35019339	0.12963659	0	0.30523914	0
35019364	0.15932508	0	0.27319622	0
35019389	0.2860817	0	0.21898863	0
35019414	0.35264534	0	0.23216213	0
35019439	0.36203915	0	0.24445742	0
35019464	0.53422415	0	0.29663593	0
35019490	0.61958957	0	0.33281916	0
35019515	0.6279165	0	0.40115824	0
35019540	0.80886686	0	0.41361114	0
35019565	0.636205	0	0.45235565	0
35019590	0.7939269	0	0.48050597	0
35019615	0.61958957	0	0.48736942	0
35019640	0.3807346	0	0.43707356	0
35019665	0.34322155	0	0.38869163	0
35019690	0.18887502	0	0.35608	0
35019715	0.22801897	0	0.27740705	0
35019740	0.16919163	0	0.2636802	0
35019765	0.11971384	0	0.24352893	0
35019790	0.08987895	0	0.20253389	0
35019815	0.029995501	0	0.30275142	0
35019840	0.059964053	0	0.40112188	0
35019865	0.15932508	0	0.39369458	0
35019890	0.09983408	0	0.36635095	0
35019915	0.14944312	0	0.3652718	0
35019940	0.13954668	0	0.3852454	0
35019965	0.11971384	0	0.38596958	0
35019990	0.13954668	0	0.43046522	0
35020015	0.13954668	0	0.38564065	0
35020040	0.13954668	0	0.35660607	0
35020065	0.15932508	0	0.38647634	0
35020090	0.15932508	0	0.39880478	0
35020115	0.12963659	0	0.43263668	0
35020140	0.029995501	0	0.39333424	0
35020165	0.029995501	0	0.38333702	0
35020190	0.029995501	0	0.38236254	0
35020215	0.029995501	0	0.41567254	0
35020240	0.029995501	0	0.47052285	0
35020265	0.03998934	0	0.51687527	0
35020290	0.069942966	0	0.4810684	0
35020315	0.09983408	0	0.37583965	0
35020340	0.07991491	0	0.39520383	0
35020365	0.03998934	0	0.30446884	0
35020390	0.03998934	0	0.33722153	0
35020415	0.069942966	0	0.37178957	0
35020440	0.09983408	0	0.3759812	0
35020465	0.2764647	0	0.40900588	0
35020490	0.2860817	0	0.42243728	0
35020515	0.13954668	0	0.42704368	0
35020540	0.09983408	0	0.44348183	0
35020565	0.20848635	0	0.45903146	0
35020590	0.2860817	0	0.41164708	0
35020615	0.26682267	0	0.43124694	0
35020640	0.23775373	0	0.464786	0
35020665	0.37140238	0	0.50224024	0
35020690	0.23775373	0	0.47678104	0
35020715	0.2571563	0	0.4573376	0
35020740	0.30523804	0	0.4692323	0
35020765	0.4990284	0	0.46728504	0
35020790	0.2860817	0	0.40787023	0
35020815	0.2571563	0	0.39678314	0
35020840	0.30523804	0	0.30081367	0
35020865	0.37140238	0	0.28401744	0
35020890	0.30523804	0	0.30918187	0
35020915	0.16919163	0	0.29394203	0
35020940	0.11971384	0	0.26564494	0
35020965	0.04997919	0	0.2785171	0
35020990	0.029995501	0	0.25067616	0
35021015	0.03998934	0	0.15639085	0
35021040	0.03998934	0	0.16181745	0
35021065	0.019998666	0	0.20875335	0
35021090	0.009999833	0	0.18036605	0
35021115	0.019998666	0	0.23936194	0
35021140	0.03998934	0	0.316086	0
35021165	0.16919163	0	0.34876925	0
35021190	0.5602311	0	0.3605694	0
35021215	0.48121184	0	0.34098122	0
35021240	0.43604964	0	0.3374443	0
35021265	0.43604964	0	0.33280253	0
35021291	0.48121184	0	0.36847353	0
35021316	0.685128	0	0.39041328	0
35021341	0.685128	0	0.42235503	0
35021366	0.6112243	0	0.40003365	0
35021391	0.10977936	0	0.38848686	0
35021416	0.08987895	0	0.4177488	0
35021441	0.11971384	0	0.38982728	0
35021466	0.17904192	0	0.412876	0
35021491	0.3242863	0	0.38379812	0
35021516	0.34322155	0	0.3590641	0
35021541	0.15932508	0	0.36290583	0
35021566	0.14944312	0	0.37620178	0
35021591	0.14944312	0	0.3635636	0
35021616	0.5688249	0	0.35192674	0
35021641	0.80886686	0	0.3445685	0
35021666	0.85280454	0	0.335225	0
35021691	0.75592333	0	0.32288894	0
35021716	0.8455727	0	0.301094	0
35021741	0.85280454	0	0.25749373	0
35021766	0.71697456	0	0.20216888	0
35021791	0.49013814	0	0.13743353	0
35021816	0.42691344	0	0.11054102	0
35021841	0.18887502	0	0.10617473	0
35021866	0.12963659	0	0.110959135	0
35021891	0.22801897	0	0.13011554	0
35021916	0.09983408	0	0.13580364	0
35021941	0.13954668	0	0.22253124	0
35021966	0.13954668	0	0.21184586	0
35021991	0.12963659	0	0.1969704	0
35022016	0.04997919	0	0.18628395	0
35022041	0.029995501	0	0.17758617	0
35022066	0.03998934	0	0.18267588	0
35022091	0.029995501	0	0.18582417	0
35022116	0.019998666	0	0.17509803	0
35022141	0.019998666	0	0.1672301	0
35022166	0.019998666	0	0.15566762	0
35022191	0.009999833	0	0.14324448	0
35022216	0.019998666	0	0.15967862	0
35022241	0.03998934	0	0.14710984	0
35022266	0.03998934	0	0.1427252	0
35022291	0.03998934	0	0.15043637	0
35022316	0.04997919	0	0.14577869	0
35022341	0.029995501	0	0.15899609	0
35022366	0.009999833	0	0.16758019	0
35022391	0.001	0	0.12363057	0
35022416	0.009999833	0	0.17414632	0
35022441	0.009999833	0	0.14973435	0
35022466	0.009999833	0	0.15927945	0
35022491	0.001	0	0.14116555	0
35022516	0.001	0	0.15688728	0
35022541	0.001	0	0.25634468	0
35022566	0.001	0	0.23891395	0
35022591	0.001	0	0.24468763	0
35022616	0.001	0	0.19283588	0
35022641	0.009999833	0	0.17873496	0
35022666	0.009999833	0	0.15814999	0
35022691	0.009999833	0	0.17462587	0
35022716	0.019998666	0	0.20034347	0
35022741	0.019998666	0	0.24701469	0
35022766	0.03998934	0	0.30606496	0
35022791	0.03998934	0	0.3173977	0
35022816	0.04997919	0	0.30608362	0
35022841	0.019998666	0	0.29751596	0
35022866	0.009999833	0	0.24111584	0
35022891	0.009999833	0	0.15723234	0
35022916	0.009999833	0	0.15637618	0
35022941	0.029995501	0	0.18544397	0
35022966	0.069942966	0	0.19383469	0
35022991	0.2571563	0	0.20227772	0
35023016	0.29567307	0	0.19502226	0
35023041	0.2764647	0	0.21405299	0
35023066	0.2764647	0	0.23977542	0
35023092	0.26682267	0	0.2542516	0
35023117	0.4177435	0	0.23361462	0
35023142	0.59437895	0	0.19073455	0
35023167	0.2571563	0	0.35952365	0
35023192	0.12963659	0	0.3025629	0
35023217	0.24746647	0	0.2116198	0
35023242	0.43604964	0	0.23088871	0
35023267	0.24746647	0	0.15441583	0
35023292	0.23775373	0	0.16124894	0
35023317	0.31477597	0	0.1682389	0
35023342	0.23775373	0	0.15428397	0
35023367	0.21826288	0	0.19535181	0
35023392	0.24746647	0	0.17612536	0
35023417	0.16919163	0	0.17764238	0
35023442	0.13954668	0	0.13292891	0
35023467	0.2860817	0	0.19064102	0
35023492	0.6608396	0	0.26038224	0
35023517	0.644455	0	0.24123357	0
35023542	0.86716056	0	0.30461133	0
35023567	0.701128	0	0.26896054	0
35023592	0.685128	0	0.20446841	0
35023617	0.701128	0	0.1937771	0
35023642	0.58589894	0	0.19965117	0
35023667	0.4722497	0	0.20256984	0
35023692	0.42691344	0	0.2314274	0
35023717	0.33376837	0	0.24378175	0
35023742	0.15932508	0	0.2227178	0
35023767	0.14944312	0	0.23980677	0
35023792	0.04997919	0	0.23415759	0
35023817	0.04997919	0	0.22738554	0
35023842	0.029995501	0	0.21622768	0
35023867	0.019998666	0	0.19606617	0
35023892	0.029995501	0	0.19978498	0
35023917	0.059964053	0	0.2155948	0
35023942	0.11971384	0	0.24955884	0
35023967	0.11971384	0	0.25364584	0
35023992	0.10977936	0	0.21274148	0
35024017	0.059964053	0	0.18844883	0
35024042	0.07991491	0	0.29751354	0
35024067	0.20848635	0	0.34179246	0
35024092	0.2764647	0	0.3231913	0
35024117	0.15932508	0	0.349656	0
35024142	0.04997919	0	0.31128374	0
35024167	0.23775373	0	0.3947994	0
35024192	0.3242863	0	0.2918337	0
35024217	0.4085402	0	0.26253718	0
35024242	0.26682267	0	0.21252854	0
35024267	0.24746647	0	0.15803774	0
35024292	0.24746647	0	0.15027897	0
35024317	0.2860817	0	0.22655089	0
35024342	0.42691344	0	0.2715486	0
35024367	0.24746647	0	0.3320834	0
35024392	0.059964053	0	0.28759855	0
35024417	0.019998666	0	0.26124203	0
35024442	0.009999833	0	0.24111503	0
35024467	0.019998666	0	0.27833948	0
35024492	0.019998666	0	0.28279954	0
35024517	0.019998666	0	0.2738347	0
35024542	0.14944312	0	0.23658298	0
35024567	0.23775373	0	0.22647324	0
35024592	0.24746647	0	0.2236479	0
35024617	0.2860817	0	0.25094634	0
35024642	0.2860817	0	0.26210862	0
35024667	0.2764647	0	0.3138689	0
35024692	0.4632521	0	0.27618724	0
35024717	0.6770703	0	0.33868802	0
35024742	0.55159956	0	0.34959704	0
35024767	0.23775373	0	0.36322692	0
35024792	0.21826288	0	0.37171996	0
35024817	0.16919163	0	0.33982122	0
35024842	0.12963659	0	0.30815136	0
35024867	0.4177435	0	0.32348013	0
35024893	0.39930397	0	0.29856783	0
35024918	0.17904192	0	0.31917742	0
35024943	0.09983408	0	0.23649594	0
35024968	0.09983408	0	0.25163203	0
35024993	0.09983408	0	0.23412885	0
35025018	0.10977936	0	0.36671585	0
35025043	0.04997919	0	0.3656453	0
35025068	0.12963659	0	0.36104822	0
35025093	0.11971384	0	0.33906984	0
35025118	0.09983408	0	0.2812592	0
35025143	0.11971384	0	0.3180301	0
35025168	0.14944312	0	0.28452313	0
35025193	0.1986901	0	0.20270081	0
35025218	0.11971384	0	0.14767161	0
35025243	0.22801897	0	0.15362528	0
35025268	0.14944312	0	0.1606134	0
35025293	0.17904192	0	0.19157739	0
35025318	0.44515178	0	0.19666252	0
35025343	0.55159956	0	0.18857077	0
35025368	0.55159956	0	0.17234871	0
35025393	0.34322155	0	0.16037993	0
35025418	0.31477597	0	0.16909876	0
35025443	0.23775373	0	0.17458118	0
35025468	0.13954668	0	0.16770975	0
35025493	0.13954668	0	0.16994731	0
35025518	0.07991491	0	0.16412957	0
35025543	0.019998666	0	0.14524627	0
35025568	0.019998666	0	0.15459934	0
35025593	0.029995501	0	0.1768149	0
35025618	0.029995501	0	0.18204875	0
35025643	0.019998666	0	0.13847512	0
35025668	0.019998666	0	0.12785625	0
35025693	0.029995501	0	0.1631031	0
35025718	0.029995501	0	0.15439063	0
35025743	0.029995501	0	0.14958283	0
35025768	0.029995501	0	0.13741145	0
35025793	0.029995501	0	0.13431105	0
35025818	0.029995501	0	0.12911227	0
35025843	0.029995501	0	0.124824435	0
35025868	0.029995501	0	0.1086789	0
35025893	0.029995501	0	0.12273712	0
35025918	0.029995501	0	0.13063066	0
35025943	0.029995501	0	0.1332609	0
35025968	0.029995501	0	0.13075317	0
35025993	0.029995501	0	0.1362691	0
35026018	0.029995501	0	0.1402166	0
35026043	0.029995501	0	0.14175276	0
35026068	0.029995501	0	0.15227595	0
35026093	0.029995501	0	0.1621581	0
35026118	0.029995501	0	0.18522976	0
35026143	0.029995501	0	0.19525073	0
35026168	0.029995501	0	0.21781884	0
35026193	0.029995501	0	0.22625664	0
35026218	0.029995501	0	0.2406716	0
35026243	0.029995501	0	0.2781409	0
35026268	0.029995501	0	0.2512247	0
35026293	0.12963659	0	0.20380801	0
35026318	0.12963659	0	0.22744527	0
35026343	0.12963659	0	0.21632929	0
35026368	0.12963659	0	0.23201974	0
35026393	0.12963659	0	0.21171096	0
35026418	0.12963659	0	0.21050821	0
35026443	0.12963659	0	0.22459324	0
35026468	0.12963659	0	0.2352221	0
35026493	0.069942966	0	0.25514328	0
35026518	0.029995501	0	0.24806365	0
35026543	0.03998934	0	0.2522707	0
35026568	0.09983408	0	0.23436706	0
35026593	0.069942966	0	0.24665225	0
35026618	0.03998934	0	0.23245776	0
35026643	0.03998934	0	0.20875113	0
35026668	0.019998666	0	0.23771685	0
35026694	0.009999833	0	0.18261544	0
35026719	0.029995501	0	0.20457447	0
35026744	0.069942966	0	0.20380178	0
35026769	0.03998934	0	0.2025001	0
35026794	0.03998934	0	0.29567763	0
35026819	0.09983408	0	0.30939442	0
35026844	0.08987895	0	0.32074863	0
35026869	0.07991491	0	0.2168518	0
35026894	0.03998934	0	0.23413223	0
35026919	0.029995501	0	0.20844375	0
35026944	0.001	0	0.21190478	0
35026969	0.009999833	0	0.31170136	0
35026994	0.001	0	0.2795651	0
35027019	0.001	0	0.29657066	0
35027044	0.001	0	0.2481908	0
35027069	0.009999833	0	0.23934709	0
35027094	0.03998934	0	0.44638643	0
35027119	0.059964053	0	0.4994823	0
35027144	0.069942966	0	0.54897606	0
35027169	0.069942966	0	0.52618325	0
35027194	0.16919163	0	0.48654565	0
35027219	0.17904192	0	0.46566078	0
35027244	0.34322155	0	0.43695408	0
35027269	0.31477597	0	0.48923123	0
35027294	0.23775373	0	0.48158014	0
35027319	0.23775373	0	0.32129622	0
35027344	0.23775373	0	0.2557159	0
35027369	0.23775373	0	0.25506845	0
35027394	0.15932508	0	0.24161088	0
35027419	0.07991491	0	0.21414988	0
35027444	0.04997919	0	0.22666311	0
35027469	0.029995501	0	0.3145613	0
35027494	0.029995501	0	0.31781113	0
35027519	0.029995501	0	0.40712103	0
35027544	0.12963659	0	0.43225306	0
35027569	0.09983408	0	0.3127237	0
35027594	0.14944312	0	0.33532658	0
35027619	0.1986901	0	0.36338177	0
35027644	0.31477597	0	0.38324344	0
35027669	0.85280454	0	0.3649326	0
35027694	1.2167484	0	0.38441157	0
35027719	1.3258978	0	0.37979698	0
35027744	1.1836177	0	0.30923066	0
35027769	1.0600262	0	0.34216887	0
35027794	0.9637338	0	0.36631683	0
35027819	0.7939269	0	0.4084228	0
35027844	0.996625	0	0.4784657	0
35027869	0.6931472	0	0.5903462	0
35027894	0.12963659	0	0.6886072	0
35027919	0.12963659	0	0.68660367	0
35027944	0.12963659	0	0.7661929	0
35027969	0.12963659	0	0.80713403	0
35027994	0.2860817	0	0.7633295	0
35028019	0.51669985	0	0.7418525	0
35028044	0.48121184	0	0.7800499	0
35028069	0.37140238	0	0.78209543	0
35028094	0.23775373	0	0.8205687	0
35028119	0.23775373	0	0.94533145	0
35028144	0.33376837	0	0.93990934	0
35028169	0.49013814	0	0.98564565	0
35028194	0.7939269	0	1.0184939	0
35028219	1.1321559	0	1.0948302	0
35028244	1.4788506	0	1.1481819	0
35028269	1.5296605	0	1.128559	0
35028294	1.5087732	0	1.114927	0
35028319	1.504548	0	1.0187554	0
35028344	1.4745091	0	0.9662317	0
35028369	1.275189	0	0.95575476	0
35028394	0.80886686	0	0.825073	0
35028419	0.51669985	0	0.8191756	0
35028444	0.34322155	0	0.7121874	0
35028469	0.15932508	0	0.8337853	0
35028495	0.2764647	0	0.8894149	0
35028520	0.43604964	0	0.8752911	0
35028545	0.53422415	0	0.83949447	0
35028570	0.52548045	0	0.7734432	0
35028595	0.4990284	0	0.7800602	0
35028620	0.6112243	0	0.65871406	0
35028645	0.4722497	0	0.7371659	0
35028670	0.44515178	0	0.57012105	0
35028695	0.43604964	0	0.52389467	0
35028720	0.39930397	0	0.45222756	0
35028745	0.23775373	0	0.40175545	0
35028770	0.24746647	0	0.39222813	0
35028795	0.4990284	0	0.3817687	0
35028820	0.58589894	0	0.37187988	0
35028845	0.53422415	0	0.32737345	0
35028870	0.3242863	0	0.26226005	0
35028895	0.30523804	0	0.24723068	0
35028920	0.29567307	0	0.26529703	0
35028945	0.29567307	0	0.26833344	0
35028970	0.35264534	0	0.23557457	0
35028995	0.3807346	0	0.20901217	0
35029020	0.30523804	0	0.20013478	0
35029045	0.15932508	0	0.175962	0
35029070	0.12963659	0	0.17776032	0
35029095	0.12963659	0	0.16629289	0
35029120	0.12963659	0	0.15170974	0
35029145	0.11971384	0	0.14773422	0
35029170	0.11971384	0	0.19013713	0
35029195	0.04997919	0	0.21521819	0
35029220	0.029995501	0	0.2177141	0
35029245	0.029995501	0	0.2516486	0
35029270	0.08987895	0	0.32678756	0
35029295	0.29567307	0	0.41961032	0
35029320	0.5429305	0	0.4821944	0
35029345	0.55159956	0	0.53084147	0
35029370	0.55159956	0	0.52317727	0
35029395	0.5429305	0	0.53862643	0
35029420	0.5429305	0	0.5687798	0
35029445	0.701128	0	0.5744424	0
35029470	0.82365906	0	0.5944942	0
35029495	0.70907044	0	0.6294	0
35029520	0.2571563	0	0.5731883	0
35029545	0.14944312	0	0.5334544	0
35029570	0.17904192	0	0.5067935	0
35029595	0.23775373	0	0.5767555	0
35029620	0.20848635	0	0.49303296	0
35029645	0.22801897	0	0.4940707	0
35029670	0.16919163	0	0.5750005	0
35029695	0.13954668	0	0.66591775	0
35029720	0.23775373	0	0.72140586	0
35029745	0.35264534	0	0.80633104	0
35029770	0.6279165	0	0.9811436	0
35029795	0.52548045	0	0.8307828	0
35029820	0.65266657	0	0.83307934	0
35029845	0.4085402	0	0.74457896	0
35029870	0.5773809	0	0.63211596	0
35029895	0.59437895	0	0.64658386	0
35029920	0.42691344	0	0.6069084	0
35029945	0.39930397	0	0.46917132	0
35029970	0.1986901	0	0.34631795	0
35029995	0.15932508	0	0.34920084	0
35030020	0.13954668	0	0.40475282	0
35030045	0.11971384	0	0.39860985	0
35030070	0.30523804	0	0.4310725	0
35030095	0.42691344	0	0.41408366	0
35030120	0.49013814	0	0.4807971	0
35030145	0.39930397	0	0.41437462	0
35030170	0.2860817	0	0.32629758	0
35030195	0.23775373	0	0.26716286	0
35030220	0.26682267	0	0.29655632	0
35030245	0.26682267	0	0.28964442	0
35030270	0.12963659	0	0.3154925	0
35030296	0.019998666	0	0.31154162	0
35030321	0.029995501	0	0.2901711	0
35030346	0.019998666	0	0.25996876	0
35030371	0.009999833	0	0.25204638	0
35030396	0.009999833	0	0.24782789	0
35030421	0.019998666	0	0.21969548	0
35030446	0.019998666	0	0.19549441	0
35030471	0.029995501	0	0.19115552	0
35030496	0.069942966	0	0.22519106	0
35030521	0.069942966	0	0.21587683	0
35030546	0.07991491	0	0.17441691	0
35030571	0.08987895	0	0.21661408	0
35030596	0.029995501	0	0.20866306	0
35030621	0.029995501	0	0.20632248	0
35030646	0.029995501	0	0.21682349	0
35030671	0.03998934	0	0.23284812	0
35030696	0.009999833	0	0.258775	0
35030721	0.009999833	0	0.24092145	0
35030746	0.001	0	0.21590374	0
35030771	0.001	0	0.124316886	0
35030796	0.009999833	0	0.11815481	0
35030821	0.019998666	0	0.17843725	0
35030846	0.019998666	0	0.21203344	0
35030871	0.029995501	0	0.2102972	0
35030896	0.009999833	0	0.24000846	0
35030921	0.009999833	0	0.21797384	0
35030946	0.019998666	0	0.13962466	0
35030971	0.13954668	0	0.19166386	0
35030996	0.16919163	0	0.19458169	0
35031021	0.07991491	0	0.24710381	0
35031046	0.08987895	0	0.29133785	0
35031071	0.13954668	0	0.31283998	0
35031096	0.24746647	0	0.31823546	0
35031121	0.21826288	0	0.3094533	0
35031146	0.20848635	0	0.33942023	0
35031171	0.18887502	0	0.3266993	0
35031196	0.20848635	0	0.3110376	0
35031221	0.23775373	0	0.29994103	0
35031246	0.23775373	0	0.22063774	0
35031271	0.1986901	0	0.280402	0
35031296	0.04997919	0	0.26710284	0
35031321	0.09983408	0	0.2687065	0
35031346	0.21826288	0	0.2836097	0
35031371	0.33376837	0	0.29524013	0
35031396	0.3807346	0	0.31110185	0
35031421	0.39003533	0	0.33357882	0
35031446	0.65266657	0	0.3213923	0
35031471	0.7326682	0	0.33632702	0
35031496	0.9368263	0	0.34255052	0
35031521	0.8742848	0	0.35774463	0
35031546	0.8383045	0	0.3728826	0
35031571	0.95705694	0	0.41312578	0
35031596	0.701128	0	0.40269858	0
35031621	0.636205	0	0.42557853	0
35031646	0.39003533	0	0.42564225	0
35031671	0.37140238	0	0.4261992	0
35031696	0.3242863	0	0.39897567	0
35031721	0.33376837	0	0.4224711	0
35031746	0.4722497	0	0.40764415	0
35031771	0.22801897	0	0.3809012	0
35031796	0.07991491	0	0.32501116	0
35031821	0.11971384	0	0.25687873	0
35031846	0.34322155	0	0.20797151	0
35031871	0.52548045	0	0.20698355	0
35031896	0.53422415	0	0.23197696	0
35031921	0.31477597	0	0.29514927	0
35031946	0.23775373	0	0.30555582	0
35031971	0.2571563	0	0.32027018	0
35031996	0.4177435	0	0.30713922	0
35032021	0.6689743	0	0.29304793	0
35032046	0.6279165	0	0.36778027	0
35032071	0.35264534	0	0.3618651	0
35032097	0.24746647	0	0.35290045	0
35032122	0.6689743	0	0.47713837	0
35032147	1.0845335	0	0.56915677	0
35032172	1.1610137	0	0.6472969	0
35032197	1.1667044	0	0.6738733	0
35032222	1.3308485	0	0.7433195	0
35032247	1.275189	0	0.75510037	0
35032272	1.4874828	0	0.8114743	0
35032297	1.4657751	0	0.87213767	0
35032322	1.2489834	0	0.81821764	0
35032347	0.8600005	0	0.83131933	0
35032372	0.53422415	0	0.79083514	0
35032397	0.8742848	0	0.89520764	0
35032422	0.70907044	0	0.7219987	0
35032447	0.90937686	0	0.8142588	0
35032472	0.5773809	0	0.884843	0
35032497	0.636205	0	0.82869935	0
35032522	0.85280454	0	0.93709123	0
35032547	0.8383045	0	0.8608736	0
35032572	1.1321559	0	0.6469592	0
35032597	0.95705694	0	0.58750343	0
35032622	0.888427	0	0.6499319	0
35032647	0.7712375	0	0.60015804	0
35032672	0.888427	0	0.50179803	0
35032697	0.7248406	0	0.49921304	0
35032722	0.70907044	0	0.44547454	0
35032747	0.8742848	0	0.46048304	0
35032772	0.8014155	0	0.41452754	0
35032797	0.58589894	0	0.35841578	0
35032822	0.53422415	0	0.33820495	0
35032847	0.61958957	0	0.3481266	0
35032872	0.636205	0	0.34736174	0
35032897	0.53422415	0	0.33325985	0
35032922	0.50788236	0	0.3372409	0
35032947	0.50788236	0	0.30269045	0
35032972	0.33376837	0	0.33987498	0
35032997	0.2764647	0	0.35953844	0
35033022	0.24746647	0	0.3842023	0
35033047	0.16919163	0	0.37505916	0
35033072	0.12963659	0	0.41233128	0
35033097	0.13954668	0	0.4652077	0
35033122	0.18887502	0	0.42691073	0
35033147	0.36203915	0	0.44207308	0
35033172	0.6028207	0	0.5408768	0
35033197	0.7326682	0	0.61047757	0
35033222	1.0287142	0	0.5585665	0
35033247	0.95705694	0	0.54060525	0
35033272	0.76359916	0	0.54433775	0
35033297	1.0223594	0	0.49591628	0
35033322	0.97037727	0	0.48624405	0
35033347	0.59437895	0	0.3647725	0
35033372	0.23775373	0	0.29689252	0
35033397	0.14944312	0	0.30214888	0
35033422	0.24746647	0	0.3126537	0
35033447	0.43604964	0	0.32732025	0
35033472	0.5429305	0	0.30446208	0
35033497	0.6028207	0	0.2936366	0
35033522	0.6279165	0	0.29753983	0
35033547	0.65266657	0	0.29680556	0
35033572	0.65266657	0	0.27216405	0
35033597	0.6608396	0	0.24904127	0
35033622	0.50788236	0	0.26193106	0
35033647	0.34322155	0	0.25223553	0
35033672	0.30523804	0	0.2345939	0
35033697	0.42691344	0	0.24593903	0
35033722	0.26682267	0	0.23157391	0
35033747	0.39003533	0	0.25940204	0
35033772	1.126302	0	0.2834496	0
35033797	1.0905867	0	0.29273066	0
35033822	1.0661976	0	0.28871915	0
35033847	0.9637338	0	0.32273042	0
35033872	0.5773809	0	0.3043195	0
35033898	0.34322155	0	0.29332036	0
35033923	0.39003533	0	0.33398327	0
35033948	0.4177435	0	0.31834924	0
35033973	0.07991491	0	0.28558993	0
35033998	0.001	0	0.24257472	0
35034023	0.001	0	0.22670737	0
35034048	0.001	0	0.20127165	0
35034073	0.03998934	0	0.18983999	0
35034098	0.03998934	0	0.18368605	0
35034123	0.03998934	0	0.15593031	0
35034148	0.03998934	0	0.17453179	0
35034173	0.04997919	0	0.19830084	0
35034198	0.059964053	0	0.22145054	0
35034223	0.069942966	0	0.2582391	0
35034248	0.13954668	0	0.29222482	0
35034273	0.08987895	0	0.31680483	0
35034298	0.059964053	0	0.33627158	0
35034323	0.12963659	0	0.330783	0
35034348	0.17904192	0	0.28774497	0
35034373	0.11971384	0	0.3051188	0
35034398	0.17904192	0	0.28056163	0
35034423	0.13954668	0	0.27762252	0
35034448	0.059964053	0	0.21529485	0
35034473	0.03998934	0	0.2777458	0
35034498	0.11971384	0	0.32342678	0
35034523	0.11971384	0	0.31476194	0
35034548	0.10977936	0	0.35087836	0
35034573	0.13954668	0	0.35915923	0
35034598	0.17904192	0	0.4383954	0
35034623	0.11971384	0	0.4860491	0
35034648	0.11971384	0	0.44157273	0
35034673	0.2571563	0	0.39394924	0
35034698	0.3807346	0	0.3519535	0
35034723	0.5773809	0	0.3624712	0
35034748	0.77883804	0	0.35709494	0
35034773	0.9901117	0	0.36036164	0
35034798	1.0031061	0	0.35574257	0
35034823	1.0223594	0	0.29706424	0
35034848	1.3058796	0	0.35047552	0
35034873	1.6765393	0	0.3868693	0
35034898	1.6908988	0	0.38338146	0
35034923	1.8372513	0	0.35893822	0
35034948	1.7863404	0	0.29041672	0
35034973	1.7050681	0	0.46590915	0
35034998	1.6837431	0	0.5225606	0
35035023	1.5582507	0	0.51756185	0
35035048	1.566284	0	0.6166464	0
35035073	1.2112899	0	0.619673	0
35035098	1.0413308	0	0.60560465	0
35035123	0.6931472	0	0.62397677	0
35035148	0.6931472	0	0.7054684	0
35035173	0.95705694	0	0.8354893	0
35035198	1.3008206	0	0.9212085	0
35035223	1.4917738	0	0.92620635	0
35035248	1.5337907	0	0.9752556	0
35035273	1.4960482	0	0.87488675	0
35035298	1.7895952	0	0.8920442	0
35035323	1.5861119	0	0.7198218	0
35035348	1.5003064	0	0.539582	0
35035373	1.909274	0	0.45642903	0
35035398	1.7599344	0	0.4465135	0
35035423	1.126302	0	0.30540907	0
35035448	1.0905867	0	0.34444997	0
35035473	1.2002974	0	0.36451706	0
35035498	1.3552868	0	0.32229495	0
35035523	1.3504406	0	0.3283857	0
35035548	1.6619852	0	0.34084657	0
35035573	1.4256024	0	0.3138385	0
35035598	1.1026059	0	0.28634572	0
35035623	1.1836177	0	0.31044614	0
35035648	1.2803607	0	0.30974355	0
35035673	1.0223594	0	0.28903797	0
35035699	0.6689743	0	0.31000197	0
35035724	0.4085402	0	0.3351603	0
35035749	0.3242863	0	0.3386829	0
35035774	0.33376837	0	0.33349025	0
35035799	0.5688249	0	0.34037814	0
35035824	0.7248406	0	0.33020115	0
35035849	0.75592333	0	0.3295406	0
35035874	0.75592333	0	0.41091198	0
35035899	0.644455	0	0.50016516	0
35035924	0.4990284	0	0.45639488	0
35035949	0.44515178	0	0.45634753	0
35035974	0.45421934	0	0.41619125	0
35035999	0.22801897	0	0.38394427	0
35036024	0.10977936	0	0.4551686	0
35036049	0.03998934	0	0.41531548	0
35036074	0.07991491	0	0.261016	0
35036099	0.21826288	0	0.24187967	0
35036124	0.23775373	0	0.2477823	0
35036149	0.24746647	0	0.22720988	0
35036174	0.26682267	0	0.2969963	0
35036199	0.23775373	0	0.35024065	0
35036224	0.24746647	0	0.44891658	0
35036249	0.26682267	0	0.41777164	0
35036274	0.1986901	0	0.38678434	0
35036299	0.069942966	0	0.38966042	0
35036324	0.029995501	0	0.4091417	0
35036349	0.24746647	0	0.42469862	0
35036374	0.48121184	0	0.48233798	0
35036399	0.4722497	0	0.5285082	0
35036424	0.50788236	0	0.51238286	0
35036449	0.6770703	0	0.4898061	0
35036474	0.77883804	0	0.5045762	0
35036499	1.2275909	0	0.42928404	0
35036524	1.4072751	0	0.35083014	0
35036549	1.2329755	0	0.37407374	0
35036574	0.7482096	0	0.3128792	0
35036599	0.701128	0	0.32223916	0
35036624	1.0600262	0	0.3275633	0
35036649	1.047593	0	0.33451164	0
35036674	1.0661976	0	0.33020455	0
35036699	0.8813736	0	0.34955168	0
35036724	0.5602311	0	0.33532205	0
35036749	0.4990284	0	0.37085238	0
35036774	0.4990284	0	0.36893243	0
35036799	0.50788236	0	0.3550431	0
35036824	0.37140238	0	0.3760515	0
35036849	0.14944312	0	0.34943968	0
35036874	0.11971384	0	0.3281523	0
35036899	0.04997919	0	0.29215214	0
35036924	0.029995501	0	0.29371494	0
35036949	0.09983408	0	0.2858495	0
35036974	0.11971384	0	0.27571177	0
35036999	0.11971384	0	0.31674236	0
35037024	0.12963659	0	0.28288013	0
35037049	0.12963659	0	0.28019226	0
35037074	0.2860817	0	0.27088976	0
35037099	0.30523804	0	0.25751892	0
35037124	0.29567307	0	0.27570552	0
35037149	0.24746647	0	0.25907394	0
35037174	0.12963659	0	0.2621531	0
35037199	0.12963659	0	0.23528126	0
35037224	0.11971384	0	0.21773511	0
35037249	0.11971384	0	0.19729011	0
35037274	0.069942966	0	0.18077202	0
35037299	0.029995501	0	0.15973507	0
35037324	0.029995501	0	0.12658569	0
35037349	0.029995501	0	0.12804797	0
35037374	0.04997919	0	0.13177449	0
35037399	0.11971384	0	0.12359751	0
35037424	0.1986901	0	0.12674418	0
35037449	0.2860817	0	0.12524867	0
35037475	0.2860817	0	0.12640607	0
