# Supplementary material for: Getting personal with epigenetics: towards individual-specific epigenomic imputation with machine learning
Source: Nat Commun. 2023 Aug 7;14:4750. doi: 10.1038/s41467-023-40211-2 (PMC10406842; doi:10.1038/s41467-023-40211-2)
Supplement: Supplementary file 4 — Source Data [file 41467_2023_40211_MOESM4_ESM.zip › Source Data/Figure2/Figure2A_roadmap_boxplots.csv]

track	category	metric	value	model
E001-H3K9me3	Background Bins Reconstruction	Bg Corr	0.308580236618485	AVG
E001-H3K9me3	Background Bins Reconstruction	Bg MSE	0.1444803178310394	AVG
E001-H3K9me3	Foreground Bins Reconstruction	Fg Corr	0.2571706749890535	AVG
E001-H3K9me3	Foreground Bins Reconstruction	Fg MSE	1.0823644399642944	AVG
E001-H3K9me3	Genome-Wide Signal Reconstruction	GW Corr	0.4145700740667287	AVG
E001-H3K9me3	Genome-Wide Signal Reconstruction	MSE Global	0.1662955582141876	AVG
E001-H3K9me3	Obs. MACS vs Imp. Bins Classification	AUPRC MACS	0.2007214889399176	AVG
E001-H3K9me3	Obs. MACS vs Imp. Bins Classification	AUROC MACS	0.8919386087479533	AVG
E001-H3K9me3	Obs. MACS vs Imp. MACS Classification	F1 MACS	0.2188739765341436	AVG
E001-H3K9me3	Obs. MACS vs Imp. MACS Classification	MCC MACS	0.2207886770180349	AVG
E001-H3K9me3	Obs. MACS vs Imp. MACS Classification	Precision MACS	0.3341925505864158	AVG
E001-H3K9me3	Obs. MACS vs Imp. MACS Classification	Recall MACS	0.1627235644807028	AVG
E003-H2AK5ac	Background Bins Reconstruction	Bg Corr	0.3507304824753318	AVG
E003-H2AK5ac	Background Bins Reconstruction	Bg MSE	0.1129032224416732	AVG
E003-H2AK5ac	Foreground Bins Reconstruction	Fg Corr	0.1720810530025469	AVG
E003-H2AK5ac	Foreground Bins Reconstruction	Fg MSE	1.1308701038360596	AVG
E003-H2AK5ac	Genome-Wide Signal Reconstruction	GW Corr	0.3762075721632845	AVG
E003-H2AK5ac	Genome-Wide Signal Reconstruction	MSE Global	0.1195979639887809	AVG
E003-H2AK5ac	Obs. MACS vs Imp. Bins Classification	AUPRC MACS	0.0530636257414004	AVG
E003-H2AK5ac	Obs. MACS vs Imp. Bins Classification	AUROC MACS	0.8662773388273158	AVG
E003-H2AK5ac	Obs. MACS vs Imp. MACS Classification	F1 MACS	0.0866467004027677	AVG
E003-H2AK5ac	Obs. MACS vs Imp. MACS Classification	MCC MACS	0.0803741033047258	AVG
E003-H2AK5ac	Obs. MACS vs Imp. MACS Classification	Precision MACS	0.0810236600676001	AVG
E003-H2AK5ac	Obs. MACS vs Imp. MACS Classification	Recall MACS	0.0931084230385084	AVG
E003-H2BK120ac	Background Bins Reconstruction	Bg Corr	0.2183436408997958	AVG
E003-H2BK120ac	Background Bins Reconstruction	Bg MSE	0.1379816383123397	AVG
E003-H2BK120ac	Foreground Bins Reconstruction	Fg Corr	0.1064827537754928	AVG
E003-H2BK120ac	Foreground Bins Reconstruction	Fg MSE	1.3639352321624756	AVG
E003-H2BK120ac	Genome-Wide Signal Reconstruction	GW Corr	0.2462677677993405	AVG
E003-H2BK120ac	Genome-Wide Signal Reconstruction	MSE Global	0.1441143006086349	AVG
E003-H2BK120ac	Obs. MACS vs Imp. Bins Classification	AUPRC MACS	0.038668781102489	AVG
E003-H2BK120ac	Obs. MACS vs Imp. Bins Classification	AUROC MACS	0.8250768780816489	AVG
E003-H2BK120ac	Obs. MACS vs Imp. MACS Classification	F1 MACS	0.1041379690341065	AVG
E003-H2BK120ac	Obs. MACS vs Imp. MACS Classification	MCC MACS	0.1016548236763897	AVG
E003-H2BK120ac	Obs. MACS vs Imp. MACS Classification	Precision MACS	0.0836653386454183	AVG
E003-H2BK120ac	Obs. MACS vs Imp. MACS Classification	Recall MACS	0.1378756930259702	AVG
E003-H2BK15ac	Background Bins Reconstruction	Bg Corr	0.3571477371406468	AVG
E003-H2BK15ac	Background Bins Reconstruction	Bg MSE	0.1044414117932319	AVG
E003-H2BK15ac	Foreground Bins Reconstruction	Fg Corr	0.155700589453815	AVG
E003-H2BK15ac	Foreground Bins Reconstruction	Fg MSE	1.3092836141586304	AVG
E003-H2BK15ac	Genome-Wide Signal Reconstruction	GW Corr	0.3688039042432823	AVG
E003-H2BK15ac	Genome-Wide Signal Reconstruction	MSE Global	0.1092523783445358	AVG
E003-H2BK15ac	Obs. MACS vs Imp. Bins Classification	AUPRC MACS	0.0252900423972658	AVG
E003-H2BK15ac	Obs. MACS vs Imp. Bins Classification	AUROC MACS	0.8443134700306959	AVG
E003-H2BK15ac	Obs. MACS vs Imp. MACS Classification	F1 MACS	0.0434885369888915	AVG
E003-H2BK15ac	Obs. MACS vs Imp. MACS Classification	MCC MACS	0.0426652375120217	AVG
E003-H2BK15ac	Obs. MACS vs Imp. MACS Classification	Precision MACS	0.0615178869943162	AVG
E003-H2BK15ac	Obs. MACS vs Imp. MACS Classification	Recall MACS	0.0336318771705355	AVG
E004-H3K23ac	Background Bins Reconstruction	Bg Corr	0.2939588945246782	AVG
E004-H3K23ac	Background Bins Reconstruction	Bg MSE	0.1107845827937126	AVG
E004-H3K23ac	Foreground Bins Reconstruction	Fg Corr	0.2687272555215934	AVG
E004-H3K23ac	Foreground Bins Reconstruction	Fg MSE	1.1728235483169556	AVG
E004-H3K23ac	Genome-Wide Signal Reconstruction	GW Corr	0.316217340705445	AVG
E004-H3K23ac	Genome-Wide Signal Reconstruction	MSE Global	0.1175506263971328	AVG
E004-H3K23ac	Obs. MACS vs Imp. Bins Classification	AUPRC MACS	0.0484732164578149	AVG
E004-H3K23ac	Obs. MACS vs Imp. Bins Classification	AUROC MACS	0.8152564083284849	AVG
E004-H3K23ac	Obs. MACS vs Imp. MACS Classification	F1 MACS	0.04560327198364	AVG
E004-H3K23ac	Obs. MACS vs Imp. MACS Classification	MCC MACS	0.0716697646867148	AVG
E004-H3K23ac	Obs. MACS vs Imp. MACS Classification	Precision MACS	0.2121788772597526	AVG
E004-H3K23ac	Obs. MACS vs Imp. MACS Classification	Recall MACS	0.0255470271508763	AVG
E004-H3K4me3	Background Bins Reconstruction	Bg Corr	0.1441620201385231	AVG
E004-H3K4me3	Background Bins Reconstruction	Bg MSE	0.1428770571947097	AVG
E004-H3K4me3	Foreground Bins Reconstruction	Fg Corr	0.6179400127009483	AVG
E004-H3K4me3	Foreground Bins Reconstruction	Fg MSE	2.0362820625305176	AVG
E004-H3K4me3	Genome-Wide Signal Reconstruction	GW Corr	0.5008139086838238	AVG
E004-H3K4me3	Genome-Wide Signal Reconstruction	MSE Global	0.155087411403656	AVG
E004-H3K4me3	Obs. MACS vs Imp. Bins Classification	AUPRC MACS	0.8490084720457101	AVG
E004-H3K4me3	Obs. MACS vs Imp. Bins Classification	AUROC MACS	0.9939299727234924	AVG
E004-H3K4me3	Obs. MACS vs Imp. MACS Classification	F1 MACS	0.5413017675552562	AVG
E004-H3K4me3	Obs. MACS vs Imp. MACS Classification	MCC MACS	0.597094316957954	AVG
E004-H3K4me3	Obs. MACS vs Imp. MACS Classification	Precision MACS	0.3777141066392085	AVG
E004-H3K4me3	Obs. MACS vs Imp. MACS Classification	Recall MACS	0.9548438207333636	AVG
E004-H3K9ac	Background Bins Reconstruction	Bg Corr	0.1911944224391515	AVG
E004-H3K9ac	Background Bins Reconstruction	Bg MSE	0.1245886087417602	AVG
E004-H3K9ac	Foreground Bins Reconstruction	Fg Corr	0.7221955346056123	AVG
E004-H3K9ac	Foreground Bins Reconstruction	Fg MSE	0.8879950642585754	AVG
E004-H3K9ac	Genome-Wide Signal Reconstruction	GW Corr	0.551169381311726	AVG
E004-H3K9ac	Genome-Wide Signal Reconstruction	MSE Global	0.1331188231706619	AVG
E004-H3K9ac	Obs. MACS vs Imp. Bins Classification	AUPRC MACS	0.6302755498224561	AVG
E004-H3K9ac	Obs. MACS vs Imp. Bins Classification	AUROC MACS	0.9702485259979972	AVG
E004-H3K9ac	Obs. MACS vs Imp. MACS Classification	F1 MACS	0.5086309382281611	AVG
E004-H3K9ac	Obs. MACS vs Imp. MACS Classification	MCC MACS	0.521796189863599	AVG
E004-H3K9ac	Obs. MACS vs Imp. MACS Classification	Precision MACS	0.3998803648870944	AVG
E004-H3K9ac	Obs. MACS vs Imp. MACS Classification	Recall MACS	0.6986283474853037	AVG
E005-H2BK12ac	Background Bins Reconstruction	Bg Corr	0.3980592583528559	AVG
E005-H2BK12ac	Background Bins Reconstruction	Bg MSE	0.1101376265287399	AVG
E005-H2BK12ac	Foreground Bins Reconstruction	Fg Corr	0.3017901055925267	AVG
E005-H2BK12ac	Foreground Bins Reconstruction	Fg MSE	1.8324652910232544	AVG
E005-H2BK12ac	Genome-Wide Signal Reconstruction	GW Corr	0.4786422587042735	AVG
E005-H2BK12ac	Genome-Wide Signal Reconstruction	MSE Global	0.1579788923263549	AVG
E005-H2BK12ac	Obs. MACS vs Imp. Bins Classification	AUPRC MACS	0.1846147670335017	AVG
E005-H2BK12ac	Obs. MACS vs Imp. Bins Classification	AUROC MACS	0.8700402789628795	AVG
E005-H2BK12ac	Obs. MACS vs Imp. MACS Classification	F1 MACS	0.1651028904958266	AVG
E005-H2BK12ac	Obs. MACS vs Imp. MACS Classification	MCC MACS	0.1804139289967596	AVG
E005-H2BK12ac	Obs. MACS vs Imp. MACS Classification	Precision MACS	0.3413509060955519	AVG
E005-H2BK12ac	Obs. MACS vs Imp. MACS Classification	Recall MACS	0.1088835755011955	AVG
E005-H3K18ac	Background Bins Reconstruction	Bg Corr	0.4923601939732195	AVG
E005-H3K18ac	Background Bins Reconstruction	Bg MSE	0.0952465385198593	AVG
E005-H3K18ac	Foreground Bins Reconstruction	Fg Corr	0.5097729055079238	AVG
E005-H3K18ac	Foreground Bins Reconstruction	Fg MSE	1.28358793258667	AVG
E005-H3K18ac	Genome-Wide Signal Reconstruction	GW Corr	0.6100897455248925	AVG
E005-H3K18ac	Genome-Wide Signal Reconstruction	MSE Global	0.1312890201807022	AVG
E005-H3K18ac	Obs. MACS vs Imp. Bins Classification	AUPRC MACS	0.3632324997043922	AVG
E005-H3K18ac	Obs. MACS vs Imp. Bins Classification	AUROC MACS	0.9025284887895088	AVG
E005-H3K18ac	Obs. MACS vs Imp. MACS Classification	F1 MACS	0.3200198549876792	AVG
E005-H3K18ac	Obs. MACS vs Imp. MACS Classification	MCC MACS	0.3524532077109893	AVG
E005-H3K18ac	Obs. MACS vs Imp. MACS Classification	Precision MACS	0.6077295987072449	AVG
E005-H3K18ac	Obs. MACS vs Imp. MACS Classification	Recall MACS	0.2171956589744206	AVG
E005-H3K36me3	Background Bins Reconstruction	Bg Corr	0.332737366621251	AVG
E005-H3K36me3	Background Bins Reconstruction	Bg MSE	0.1283947378396988	AVG
E005-H3K36me3	Foreground Bins Reconstruction	Fg Corr	0.5260634829975834	AVG
E005-H3K36me3	Foreground Bins Reconstruction	Fg MSE	0.7650462985038757	AVG
E005-H3K36me3	Genome-Wide Signal Reconstruction	GW Corr	0.6700080236335411	AVG
E005-H3K36me3	Genome-Wide Signal Reconstruction	MSE Global	0.1540934443473816	AVG
E005-H3K36me3	Obs. MACS vs Imp. Bins Classification	AUPRC MACS	0.6431687295912966	AVG
E005-H3K36me3	Obs. MACS vs Imp. Bins Classification	AUROC MACS	0.969666090278498	AVG
E005-H3K36me3	Obs. MACS vs Imp. MACS Classification	F1 MACS	0.5973993519204979	AVG
E005-H3K36me3	Obs. MACS vs Imp. MACS Classification	MCC MACS	0.5810374848039681	AVG
E005-H3K36me3	Obs. MACS vs Imp. MACS Classification	Precision MACS	0.553877046648131	AVG
E005-H3K36me3	Obs. MACS vs Imp. MACS Classification	Recall MACS	0.6483446941616794	AVG
E006-H2BK12ac	Background Bins Reconstruction	Bg Corr	0.3952933912461827	AVG
E006-H2BK12ac	Background Bins Reconstruction	Bg MSE	0.0985611081123352	AVG
E006-H2BK12ac	Foreground Bins Reconstruction	Fg Corr	0.3736097932786776	AVG
E006-H2BK12ac	Foreground Bins Reconstruction	Fg MSE	1.4983084201812744	AVG
E006-H2BK12ac	Genome-Wide Signal Reconstruction	GW Corr	0.5522464455790647	AVG
E006-H2BK12ac	Genome-Wide Signal Reconstruction	MSE Global	0.1421883702278137	AVG
E006-H2BK12ac	Obs. MACS vs Imp. Bins Classification	AUPRC MACS	0.3468705115696049	AVG
E006-H2BK12ac	Obs. MACS vs Imp. Bins Classification	AUROC MACS	0.911668549635244	AVG
E006-H2BK12ac	Obs. MACS vs Imp. MACS Classification	F1 MACS	0.2689032728598778	AVG
E006-H2BK12ac	Obs. MACS vs Imp. MACS Classification	MCC MACS	0.3135348935441052	AVG
E006-H2BK12ac	Obs. MACS vs Imp. MACS Classification	Precision MACS	0.6074135090609555	AVG
E006-H2BK12ac	Obs. MACS vs Imp. MACS Classification	Recall MACS	0.1726729891113452	AVG
E006-H2BK5ac	Background Bins Reconstruction	Bg Corr	0.1494262740289948	AVG
E006-H2BK5ac	Background Bins Reconstruction	Bg MSE	0.1494058817625045	AVG
E006-H2BK5ac	Foreground Bins Reconstruction	Fg Corr	0.3317321896006811	AVG
E006-H2BK5ac	Foreground Bins Reconstruction	Fg MSE	1.5061379671096802	AVG
E006-H2BK5ac	Genome-Wide Signal Reconstruction	GW Corr	0.2411463042484285	AVG
E006-H2BK5ac	Genome-Wide Signal Reconstruction	MSE Global	0.1658085733652115	AVG
E006-H2BK5ac	Obs. MACS vs Imp. Bins Classification	AUPRC MACS	0.1459330008920954	AVG
E006-H2BK5ac	Obs. MACS vs Imp. Bins Classification	AUROC MACS	0.764550578620127	AVG
E006-H2BK5ac	Obs. MACS vs Imp. MACS Classification	F1 MACS	0.2226964769647696	AVG
E006-H2BK5ac	Obs. MACS vs Imp. MACS Classification	MCC MACS	0.2160161715006453	AVG
E006-H2BK5ac	Obs. MACS vs Imp. MACS Classification	Precision MACS	0.253724430721729	AVG
E006-H2BK5ac	Obs. MACS vs Imp. MACS Classification	Recall MACS	0.1984304255961364	AVG
E006-H3K9ac	Background Bins Reconstruction	Bg Corr	0.1181627151160988	AVG
E006-H3K9ac	Background Bins Reconstruction	Bg MSE	0.186099573969841	AVG
E006-H3K9ac	Foreground Bins Reconstruction	Fg Corr	0.5834477153671446	AVG
E006-H3K9ac	Foreground Bins Reconstruction	Fg MSE	2.0313940048217773	AVG
E006-H3K9ac	Genome-Wide Signal Reconstruction	GW Corr	0.3166554630842189	AVG
E006-H3K9ac	Genome-Wide Signal Reconstruction	MSE Global	0.2084654867649078	AVG
E006-H3K9ac	Obs. MACS vs Imp. Bins Classification	AUPRC MACS	0.3329467781971676	AVG
E006-H3K9ac	Obs. MACS vs Imp. Bins Classification	AUROC MACS	0.8039869347312694	AVG
E006-H3K9ac	Obs. MACS vs Imp. MACS Classification	F1 MACS	0.2960673509399146	AVG
E006-H3K9ac	Obs. MACS vs Imp. MACS Classification	MCC MACS	0.2937825842474117	AVG
E006-H3K9ac	Obs. MACS vs Imp. MACS Classification	Precision MACS	0.2399431733213698	AVG
E006-H3K9ac	Obs. MACS vs Imp. MACS Classification	Recall MACS	0.3864635394713073	AVG
E006-H4K91ac	Background Bins Reconstruction	Bg Corr	0.3979679838979874	AVG
E006-H4K91ac	Background Bins Reconstruction	Bg MSE	0.1219894513487815	AVG
E006-H4K91ac	Foreground Bins Reconstruction	Fg Corr	0.4581810248195988	AVG
E006-H4K91ac	Foreground Bins Reconstruction	Fg MSE	1.1816145181655884	AVG
E006-H4K91ac	Genome-Wide Signal Reconstruction	GW Corr	0.5598842337492484	AVG
E006-H4K91ac	Genome-Wide Signal Reconstruction	MSE Global	0.1514629870653152	AVG
E006-H4K91ac	Obs. MACS vs Imp. Bins Classification	AUPRC MACS	0.3573516538816637	AVG
E006-H4K91ac	Obs. MACS vs Imp. Bins Classification	AUROC MACS	0.9054581828488292	AVG
E006-H4K91ac	Obs. MACS vs Imp. MACS Classification	F1 MACS	0.3685959430640282	AVG
E006-H4K91ac	Obs. MACS vs Imp. MACS Classification	MCC MACS	0.368562003606581	AVG
E006-H4K91ac	Obs. MACS vs Imp. MACS Classification	Precision MACS	0.4981678434176423	AVG
E006-H4K91ac	Obs. MACS vs Imp. MACS Classification	Recall MACS	0.2925139723439427	AVG
E007-H3K79me1	Background Bins Reconstruction	Bg Corr	0.3573701325922014	AVG
E007-H3K79me1	Background Bins Reconstruction	Bg MSE	0.147634357213974	AVG
E007-H3K79me1	Foreground Bins Reconstruction	Fg Corr	0.2224036262351149	AVG
E007-H3K79me1	Foreground Bins Reconstruction	Fg MSE	1.423847794532776	AVG
E007-H3K79me1	Genome-Wide Signal Reconstruction	GW Corr	0.4375336097112517	AVG
E007-H3K79me1	Genome-Wide Signal Reconstruction	MSE Global	0.1683961004018783	AVG
E007-H3K79me1	Obs. MACS vs Imp. Bins Classification	AUPRC MACS	0.1870409621330017	AVG
E007-H3K79me1	Obs. MACS vs Imp. Bins Classification	AUROC MACS	0.8831889134179827	AVG
E007-H3K79me1	Obs. MACS vs Imp. MACS Classification	F1 MACS	0.2473656935567455	AVG
E007-H3K79me1	Obs. MACS vs Imp. MACS Classification	MCC MACS	0.2489480802825812	AVG
E007-H3K79me1	Obs. MACS vs Imp. MACS Classification	Precision MACS	0.3452266152362584	AVG
E007-H3K79me1	Obs. MACS vs Imp. MACS Classification	Recall MACS	0.1927321668909825	AVG
E007-H4K91ac	Background Bins Reconstruction	Bg Corr	0.3042282947500181	AVG
E007-H4K91ac	Background Bins Reconstruction	Bg MSE	0.1756243556737899	AVG
E007-H4K91ac	Foreground Bins Reconstruction	Fg Corr	0.1225657301539672	AVG
E007-H4K91ac	Foreground Bins Reconstruction	Fg MSE	1.632712721824646	AVG
E007-H4K91ac	Genome-Wide Signal Reconstruction	GW Corr	0.3429758783364895	AVG
E007-H4K91ac	Genome-Wide Signal Reconstruction	MSE Global	0.198486328125	AVG
E007-H4K91ac	Obs. MACS vs Imp. Bins Classification	AUPRC MACS	0.0777816305975228	AVG
E007-H4K91ac	Obs. MACS vs Imp. Bins Classification	AUROC MACS	0.8208048348406963	AVG
E007-H4K91ac	Obs. MACS vs Imp. MACS Classification	F1 MACS	0.1289087428206764	AVG
E007-H4K91ac	Obs. MACS vs Imp. MACS Classification	MCC MACS	0.1147641245005632	AVG
E007-H4K91ac	Obs. MACS vs Imp. MACS Classification	Precision MACS	0.1263741174367682	AVG
E007-H4K91ac	Obs. MACS vs Imp. MACS Classification	Recall MACS	0.1315471206623872	AVG
E008-H2A.Z	Background Bins Reconstruction	Bg Corr	0.3247043526959666	AVG
E008-H2A.Z	Background Bins Reconstruction	Bg MSE	0.1168457269668579	AVG
E008-H2A.Z	Foreground Bins Reconstruction	Fg Corr	0.3237131508829744	AVG
E008-H2A.Z	Foreground Bins Reconstruction	Fg MSE	1.3059524297714231	AVG
E008-H2A.Z	Genome-Wide Signal Reconstruction	GW Corr	0.4214968666650959	AVG
E008-H2A.Z	Genome-Wide Signal Reconstruction	MSE Global	0.1281661242246627	AVG
E008-H2A.Z	Obs. MACS vs Imp. Bins Classification	AUPRC MACS	0.228199293453351	AVG
E008-H2A.Z	Obs. MACS vs Imp. Bins Classification	AUROC MACS	0.9299542233854968	AVG
E008-H2A.Z	Obs. MACS vs Imp. MACS Classification	F1 MACS	0.2823376943964453	AVG
E008-H2A.Z	Obs. MACS vs Imp. MACS Classification	MCC MACS	0.2795722966094049	AVG
E008-H2A.Z	Obs. MACS vs Imp. MACS Classification	Precision MACS	0.2362631687667837	AVG
E008-H2A.Z	Obs. MACS vs Imp. MACS Classification	Recall MACS	0.3507359705611775	AVG
E008-H2AK5ac	Background Bins Reconstruction	Bg Corr	0.3394413775454879	AVG
E008-H2AK5ac	Background Bins Reconstruction	Bg MSE	0.1201169565320015	AVG
E008-H2AK5ac	Foreground Bins Reconstruction	Fg Corr	0.0629850387094048	AVG
E008-H2AK5ac	Foreground Bins Reconstruction	Fg MSE	1.0220478773117063	AVG
E008-H2AK5ac	Genome-Wide Signal Reconstruction	GW Corr	0.3499140723863562	AVG
E008-H2AK5ac	Genome-Wide Signal Reconstruction	MSE Global	0.1218844354152679	AVG
E008-H2AK5ac	Obs. MACS vs Imp. Bins Classification	AUPRC MACS	0.0291349134968054	AVG
E008-H2AK5ac	Obs. MACS vs Imp. Bins Classification	AUROC MACS	0.8767853825947697	AVG
E008-H2AK5ac	Obs. MACS vs Imp. MACS Classification	F1 MACS	0.0751533742331288	AVG
E008-H2AK5ac	Obs. MACS vs Imp. MACS Classification	MCC MACS	0.0895063957928065	AVG
E008-H2AK5ac	Obs. MACS vs Imp. MACS Classification	Precision MACS	0.0473201352003862	AVG
E008-H2AK5ac	Obs. MACS vs Imp. MACS Classification	Recall MACS	0.1824953445065177	AVG
E008-H4K8ac	Background Bins Reconstruction	Bg Corr	0.3673842458192805	AVG
E008-H4K8ac	Background Bins Reconstruction	Bg MSE	0.1352054178714752	AVG
E008-H4K8ac	Foreground Bins Reconstruction	Fg Corr	0.1574193612012017	AVG
E008-H4K8ac	Foreground Bins Reconstruction	Fg MSE	1.057515263557434	AVG
E008-H4K8ac	Genome-Wide Signal Reconstruction	GW Corr	0.3983120348287344	AVG
E008-H4K8ac	Genome-Wide Signal Reconstruction	MSE Global	0.1435988247394561	AVG
E008-H4K8ac	Obs. MACS vs Imp. Bins Classification	AUPRC MACS	0.0756250381889406	AVG
E008-H4K8ac	Obs. MACS vs Imp. Bins Classification	AUROC MACS	0.8672588829141898	AVG
E008-H4K8ac	Obs. MACS vs Imp. MACS Classification	F1 MACS	0.1043371835079935	AVG
E008-H4K8ac	Obs. MACS vs Imp. MACS Classification	MCC MACS	0.0958320356373245	AVG
E008-H4K8ac	Obs. MACS vs Imp. MACS Classification	Precision MACS	0.0997294728376105	AVG
E008-H4K8ac	Obs. MACS vs Imp. MACS Classification	Recall MACS	0.1093912904001924	AVG
E009-H3K27me3	Background Bins Reconstruction	Bg Corr	0.3633271890042138	AVG
E009-H3K27me3	Background Bins Reconstruction	Bg MSE	0.1148516461253166	AVG
E009-H3K27me3	Foreground Bins Reconstruction	Fg Corr	0.6476512545780022	AVG
E009-H3K27me3	Foreground Bins Reconstruction	Fg MSE	1.2887154817581177	AVG
E009-H3K27me3	Genome-Wide Signal Reconstruction	GW Corr	0.5788883331459418	AVG
E009-H3K27me3	Genome-Wide Signal Reconstruction	MSE Global	0.1527193486690521	AVG
E009-H3K27me3	Obs. MACS vs Imp. Bins Classification	AUPRC MACS	0.4212764482733674	AVG
E009-H3K27me3	Obs. MACS vs Imp. Bins Classification	AUROC MACS	0.91062070829696	AVG
E009-H3K27me3	Obs. MACS vs Imp. MACS Classification	F1 MACS	0.332902870327324	AVG
E009-H3K27me3	Obs. MACS vs Imp. MACS Classification	MCC MACS	0.3803398885046204	AVG
E009-H3K27me3	Obs. MACS vs Imp. MACS Classification	Precision MACS	0.6966203069827772	AVG
E009-H3K27me3	Obs. MACS vs Imp. MACS Classification	Recall MACS	0.218710407239819	AVG
E009-H3K36me3	Background Bins Reconstruction	Bg Corr	0.4020835577777355	AVG
E009-H3K36me3	Background Bins Reconstruction	Bg MSE	0.0867236033082008	AVG
E009-H3K36me3	Foreground Bins Reconstruction	Fg Corr	0.5135219700044071	AVG
E009-H3K36me3	Foreground Bins Reconstruction	Fg MSE	0.9109118580818176	AVG
E009-H3K36me3	Genome-Wide Signal Reconstruction	GW Corr	0.7806443393668735	AVG
E009-H3K36me3	Genome-Wide Signal Reconstruction	MSE Global	0.1441400945186615	AVG
E009-H3K36me3	Obs. MACS vs Imp. Bins Classification	AUPRC MACS	0.753234664980424	AVG
E009-H3K36me3	Obs. MACS vs Imp. Bins Classification	AUROC MACS	0.9706189212098736	AVG
E009-H3K36me3	Obs. MACS vs Imp. MACS Classification	F1 MACS	0.6198101016911063	AVG
E009-H3K36me3	Obs. MACS vs Imp. MACS Classification	MCC MACS	0.6098419461990185	AVG
E009-H3K36me3	Obs. MACS vs Imp. MACS Classification	Precision MACS	0.7668211306765523	AVG
E009-H3K36me3	Obs. MACS vs Imp. MACS Classification	Recall MACS	0.5200993179746677	AVG
E012-H3K36me3	Background Bins Reconstruction	Bg Corr	0.3768339675093137	AVG
E012-H3K36me3	Background Bins Reconstruction	Bg MSE	0.1100578382611274	AVG
E012-H3K36me3	Foreground Bins Reconstruction	Fg Corr	0.3740155763219019	AVG
E012-H3K36me3	Foreground Bins Reconstruction	Fg MSE	0.5081465244293213	AVG
E012-H3K36me3	Genome-Wide Signal Reconstruction	GW Corr	0.6586213096762751	AVG
E012-H3K36me3	Genome-Wide Signal Reconstruction	MSE Global	0.1256940066814422	AVG
E012-H3K36me3	Obs. MACS vs Imp. Bins Classification	AUPRC MACS	0.5906584917724007	AVG
E012-H3K36me3	Obs. MACS vs Imp. Bins Classification	AUROC MACS	0.961710222657382	AVG
E012-H3K36me3	Obs. MACS vs Imp. MACS Classification	F1 MACS	0.5600175443035839	AVG
E012-H3K36me3	Obs. MACS vs Imp. MACS Classification	MCC MACS	0.5428186484502824	AVG
E012-H3K36me3	Obs. MACS vs Imp. MACS Classification	Precision MACS	0.5127741736175471	AVG
E012-H3K36me3	Obs. MACS vs Imp. MACS Classification	Recall MACS	0.616849694334504	AVG
E012-H3K4me3	Background Bins Reconstruction	Bg Corr	0.1829027067414605	AVG
E012-H3K4me3	Background Bins Reconstruction	Bg MSE	0.0826846659183502	AVG
E012-H3K4me3	Foreground Bins Reconstruction	Fg Corr	0.8436917938762502	AVG
E012-H3K4me3	Foreground Bins Reconstruction	Fg MSE	0.7316350936889648	AVG
E012-H3K4me3	Genome-Wide Signal Reconstruction	GW Corr	0.759931636744625	AVG
E012-H3K4me3	Genome-Wide Signal Reconstruction	MSE Global	0.0905630141496658	AVG
E012-H3K4me3	Obs. MACS vs Imp. Bins Classification	AUPRC MACS	0.8263338345622218	AVG
E012-H3K4me3	Obs. MACS vs Imp. Bins Classification	AUROC MACS	0.9869968897630824	AVG
E012-H3K4me3	Obs. MACS vs Imp. MACS Classification	F1 MACS	0.7144286777347258	AVG
E012-H3K4me3	Obs. MACS vs Imp. MACS Classification	MCC MACS	0.7183528967604514	AVG
E012-H3K4me3	Obs. MACS vs Imp. MACS Classification	Precision MACS	0.6232260375162286	AVG
E012-H3K4me3	Obs. MACS vs Imp. MACS Classification	Recall MACS	0.8369003246362872	AVG
E012-H3K9me3	Background Bins Reconstruction	Bg Corr	0.3594444657070371	AVG
E012-H3K9me3	Background Bins Reconstruction	Bg MSE	0.1177292242646217	AVG
E012-H3K9me3	Foreground Bins Reconstruction	Fg Corr	0.389067013005697	AVG
E012-H3K9me3	Foreground Bins Reconstruction	Fg MSE	0.7064262628555298	AVG
E012-H3K9me3	Genome-Wide Signal Reconstruction	GW Corr	0.4707448376355017	AVG
E012-H3K9me3	Genome-Wide Signal Reconstruction	MSE Global	0.1279920190572738	AVG
E012-H3K9me3	Obs. MACS vs Imp. Bins Classification	AUPRC MACS	0.3120441505664489	AVG
E012-H3K9me3	Obs. MACS vs Imp. Bins Classification	AUROC MACS	0.9251682155690492	AVG
E012-H3K9me3	Obs. MACS vs Imp. MACS Classification	F1 MACS	0.3375799411227286	AVG
E012-H3K9me3	Obs. MACS vs Imp. MACS Classification	MCC MACS	0.3362448673899238	AVG
E012-H3K9me3	Obs. MACS vs Imp. MACS Classification	Precision MACS	0.4285990462688491	AVG
E012-H3K9me3	Obs. MACS vs Imp. MACS Classification	Recall MACS	0.2784476262245667	AVG
E013-H3K27ac	Background Bins Reconstruction	Bg Corr	0.2531544615235563	AVG
E013-H3K27ac	Background Bins Reconstruction	Bg MSE	0.1969296783208847	AVG
E013-H3K27ac	Foreground Bins Reconstruction	Fg Corr	0.5723465424788442	AVG
E013-H3K27ac	Foreground Bins Reconstruction	Fg MSE	2.0811140537261963	AVG
E013-H3K27ac	Genome-Wide Signal Reconstruction	GW Corr	0.5370949263281436	AVG
E013-H3K27ac	Genome-Wide Signal Reconstruction	MSE Global	0.2653246223926544	AVG
E013-H3K27ac	Obs. MACS vs Imp. Bins Classification	AUPRC MACS	0.3850198561928611	AVG
E013-H3K27ac	Obs. MACS vs Imp. Bins Classification	AUROC MACS	0.917048317340378	AVG
E013-H3K27ac	Obs. MACS vs Imp. MACS Classification	F1 MACS	0.3936545129867062	AVG
E013-H3K27ac	Obs. MACS vs Imp. MACS Classification	MCC MACS	0.3701115961994425	AVG
E013-H3K27ac	Obs. MACS vs Imp. MACS Classification	Precision MACS	0.3713170418694188	AVG
E013-H3K27ac	Obs. MACS vs Imp. MACS Classification	Recall MACS	0.4188515361106643	AVG
E014-H3K27me3	Background Bins Reconstruction	Bg Corr	0.3103970866504803	AVG
E014-H3K27me3	Background Bins Reconstruction	Bg MSE	0.0973573997616767	AVG
E014-H3K27me3	Foreground Bins Reconstruction	Fg Corr	0.7650063767667472	AVG
E014-H3K27me3	Foreground Bins Reconstruction	Fg MSE	1.9304381608963013	AVG
E014-H3K27me3	Genome-Wide Signal Reconstruction	GW Corr	0.6039231370737922	AVG
E014-H3K27me3	Genome-Wide Signal Reconstruction	MSE Global	0.124842457473278	AVG
E014-H3K27me3	Obs. MACS vs Imp. Bins Classification	AUPRC MACS	0.5375511591954226	AVG
E014-H3K27me3	Obs. MACS vs Imp. Bins Classification	AUROC MACS	0.9437295842521932	AVG
E014-H3K27me3	Obs. MACS vs Imp. MACS Classification	F1 MACS	0.5353708491909009	AVG
E014-H3K27me3	Obs. MACS vs Imp. MACS Classification	MCC MACS	0.5401685314239174	AVG
E014-H3K27me3	Obs. MACS vs Imp. MACS Classification	Precision MACS	0.6639763637673849	AVG
E014-H3K27me3	Obs. MACS vs Imp. MACS Classification	Recall MACS	0.4485007788161994	AVG
E014-H3K4me1	Background Bins Reconstruction	Bg Corr	0.3218160922041601	AVG
E014-H3K4me1	Background Bins Reconstruction	Bg MSE	0.1923200488090515	AVG
E014-H3K4me1	Foreground Bins Reconstruction	Fg Corr	0.1514878729874924	AVG
E014-H3K4me1	Foreground Bins Reconstruction	Fg MSE	1.5641206502914429	AVG
E014-H3K4me1	Genome-Wide Signal Reconstruction	GW Corr	0.4371486249337366	AVG
E014-H3K4me1	Genome-Wide Signal Reconstruction	MSE Global	0.2542162239551544	AVG
E014-H3K4me1	Obs. MACS vs Imp. Bins Classification	AUPRC MACS	0.2146277723268605	AVG
E014-H3K4me1	Obs. MACS vs Imp. Bins Classification	AUROC MACS	0.875947869578117	AVG
E014-H3K4me1	Obs. MACS vs Imp. MACS Classification	F1 MACS	0.2580145199445305	AVG
E014-H3K4me1	Obs. MACS vs Imp. MACS Classification	MCC MACS	0.2232785098504577	AVG
E014-H3K4me1	Obs. MACS vs Imp. MACS Classification	Precision MACS	0.2602521063717746	AVG
E014-H3K4me1	Obs. MACS vs Imp. MACS Classification	Recall MACS	0.2558150820096406	AVG
E015-H3K27ac	Background Bins Reconstruction	Bg Corr	0.1834861253400108	AVG
E015-H3K27ac	Background Bins Reconstruction	Bg MSE	0.2405643016099929	AVG
E015-H3K27ac	Foreground Bins Reconstruction	Fg Corr	0.4279413665973544	AVG
E015-H3K27ac	Foreground Bins Reconstruction	Fg MSE	1.741132140159607	AVG
E015-H3K27ac	Genome-Wide Signal Reconstruction	GW Corr	0.3400756509113307	AVG
E015-H3K27ac	Genome-Wide Signal Reconstruction	MSE Global	0.2667577564716339	AVG
E015-H3K27ac	Obs. MACS vs Imp. Bins Classification	AUPRC MACS	0.2182752201617977	AVG
E015-H3K27ac	Obs. MACS vs Imp. Bins Classification	AUROC MACS	0.8870937882467593	AVG
E015-H3K27ac	Obs. MACS vs Imp. MACS Classification	F1 MACS	0.2230442389402649	AVG
E015-H3K27ac	Obs. MACS vs Imp. MACS Classification	MCC MACS	0.2234255134644063	AVG
E015-H3K27ac	Obs. MACS vs Imp. MACS Classification	Precision MACS	0.1590645776518189	AVG
E015-H3K27ac	Obs. MACS vs Imp. MACS Classification	Recall MACS	0.3731237195300414	AVG
E015-H3K36me3	Background Bins Reconstruction	Bg Corr	0.4549502150740455	AVG
E015-H3K36me3	Background Bins Reconstruction	Bg MSE	0.0882179886102676	AVG
E015-H3K36me3	Foreground Bins Reconstruction	Fg Corr	0.5813452138914349	AVG
E015-H3K36me3	Foreground Bins Reconstruction	Fg MSE	0.7954878807067871	AVG
E015-H3K36me3	Genome-Wide Signal Reconstruction	GW Corr	0.7904728853211899	AVG
E015-H3K36me3	Genome-Wide Signal Reconstruction	MSE Global	0.127048835158348	AVG
E015-H3K36me3	Obs. MACS vs Imp. Bins Classification	AUPRC MACS	0.7709257600883018	AVG
E015-H3K36me3	Obs. MACS vs Imp. Bins Classification	AUROC MACS	0.9794371144293909	AVG
E015-H3K36me3	Obs. MACS vs Imp. MACS Classification	F1 MACS	0.6757546529489515	AVG
E015-H3K36me3	Obs. MACS vs Imp. MACS Classification	MCC MACS	0.6604651929250931	AVG
E015-H3K36me3	Obs. MACS vs Imp. MACS Classification	Precision MACS	0.730475749150448	AVG
E015-H3K36me3	Obs. MACS vs Imp. MACS Classification	Recall MACS	0.6286606846128282	AVG
E016-H3K27me3	Background Bins Reconstruction	Bg Corr	0.3121387035596798	AVG
E016-H3K27me3	Background Bins Reconstruction	Bg MSE	0.0946706160902977	AVG
E016-H3K27me3	Foreground Bins Reconstruction	Fg Corr	0.8030455711832729	AVG
E016-H3K27me3	Foreground Bins Reconstruction	Fg MSE	2.338052749633789	AVG
E016-H3K27me3	Genome-Wide Signal Reconstruction	GW Corr	0.6379808129095167	AVG
E016-H3K27me3	Genome-Wide Signal Reconstruction	MSE Global	0.1330935508012771	AVG
E016-H3K27me3	Obs. MACS vs Imp. Bins Classification	AUPRC MACS	0.5657637929504938	AVG
E016-H3K27me3	Obs. MACS vs Imp. Bins Classification	AUROC MACS	0.9456582273758186	AVG
E016-H3K27me3	Obs. MACS vs Imp. MACS Classification	F1 MACS	0.5526992287917738	AVG
E016-H3K27me3	Obs. MACS vs Imp. MACS Classification	MCC MACS	0.5664296324469366	AVG
E016-H3K27me3	Obs. MACS vs Imp. MACS Classification	Precision MACS	0.7436765871586077	AVG
E016-H3K27me3	Obs. MACS vs Imp. MACS Classification	Recall MACS	0.4397664805897643	AVG
E016-H3K9ac	Background Bins Reconstruction	Bg Corr	0.2747866442533964	AVG
E016-H3K9ac	Background Bins Reconstruction	Bg MSE	0.1197097301483154	AVG
E016-H3K9ac	Foreground Bins Reconstruction	Fg Corr	0.7319357213590617	AVG
E016-H3K9ac	Foreground Bins Reconstruction	Fg MSE	0.979734182357788	AVG
E016-H3K9ac	Genome-Wide Signal Reconstruction	GW Corr	0.585913409199097	AVG
E016-H3K9ac	Genome-Wide Signal Reconstruction	MSE Global	0.1308881491422653	AVG
E016-H3K9ac	Obs. MACS vs Imp. Bins Classification	AUPRC MACS	0.5766008863472766	AVG
E016-H3K9ac	Obs. MACS vs Imp. Bins Classification	AUROC MACS	0.9652745039686764	AVG
E016-H3K9ac	Obs. MACS vs Imp. MACS Classification	F1 MACS	0.48638822182822	AVG
E016-H3K9ac	Obs. MACS vs Imp. MACS Classification	MCC MACS	0.4884983676704514	AVG
E016-H3K9ac	Obs. MACS vs Imp. MACS Classification	Precision MACS	0.405114401076716	AVG
E016-H3K9ac	Obs. MACS vs Imp. MACS Classification	Recall MACS	0.6084563984502218	AVG
E017-H2BK120ac	Background Bins Reconstruction	Bg Corr	0.2351949912166484	AVG
E017-H2BK120ac	Background Bins Reconstruction	Bg MSE	0.1184512376785278	AVG
E017-H2BK120ac	Foreground Bins Reconstruction	Fg Corr	0.2610195158561817	AVG
E017-H2BK120ac	Foreground Bins Reconstruction	Fg MSE	3.2489829063415527	AVG
E017-H2BK120ac	Genome-Wide Signal Reconstruction	GW Corr	0.3683441397446485	AVG
E017-H2BK120ac	Genome-Wide Signal Reconstruction	MSE Global	0.233271449804306	AVG
E017-H2BK120ac	Obs. MACS vs Imp. Bins Classification	AUPRC MACS	0.2019599898684737	AVG
E017-H2BK120ac	Obs. MACS vs Imp. Bins Classification	AUROC MACS	0.7882817871327935	AVG
E017-H2BK120ac	Obs. MACS vs Imp. MACS Classification	F1 MACS	0.1539261401484996	AVG
E017-H2BK120ac	Obs. MACS vs Imp. MACS Classification	MCC MACS	0.1856269509293852	AVG
E017-H2BK120ac	Obs. MACS vs Imp. MACS Classification	Precision MACS	0.4193891102257636	AVG
E017-H2BK120ac	Obs. MACS vs Imp. MACS Classification	Recall MACS	0.0942611533410275	AVG
E017-H3K18ac	Background Bins Reconstruction	Bg Corr	0.2289010736310879	AVG
E017-H3K18ac	Background Bins Reconstruction	Bg MSE	0.1288572400808334	AVG
E017-H3K18ac	Foreground Bins Reconstruction	Fg Corr	0.3146607030566431	AVG
E017-H3K18ac	Foreground Bins Reconstruction	Fg MSE	2.9565343856811523	AVG
E017-H3K18ac	Genome-Wide Signal Reconstruction	GW Corr	0.3935915138025938	AVG
E017-H3K18ac	Genome-Wide Signal Reconstruction	MSE Global	0.2480105310678482	AVG
E017-H3K18ac	Obs. MACS vs Imp. Bins Classification	AUPRC MACS	0.2382898929535261	AVG
E017-H3K18ac	Obs. MACS vs Imp. Bins Classification	AUROC MACS	0.7966044634516234	AVG
E017-H3K18ac	Obs. MACS vs Imp. MACS Classification	F1 MACS	0.1950184603515732	AVG
E017-H3K18ac	Obs. MACS vs Imp. MACS Classification	MCC MACS	0.2263626324636813	AVG
E017-H3K18ac	Obs. MACS vs Imp. MACS Classification	Precision MACS	0.4765688122811742	AVG
E017-H3K18ac	Obs. MACS vs Imp. MACS Classification	Recall MACS	0.1225924899542746	AVG
E017-H3K27ac	Background Bins Reconstruction	Bg Corr	0.2658869000995084	AVG
E017-H3K27ac	Background Bins Reconstruction	Bg MSE	0.16392482817173	AVG
E017-H3K27ac	Foreground Bins Reconstruction	Fg Corr	0.5285795491075383	AVG
E017-H3K27ac	Foreground Bins Reconstruction	Fg MSE	2.329118013381958	AVG
E017-H3K27ac	Genome-Wide Signal Reconstruction	GW Corr	0.5938762855673282	AVG
E017-H3K27ac	Genome-Wide Signal Reconstruction	MSE Global	0.2316544502973556	AVG
E017-H3K27ac	Obs. MACS vs Imp. Bins Classification	AUPRC MACS	0.456691189743949	AVG
E017-H3K27ac	Obs. MACS vs Imp. Bins Classification	AUROC MACS	0.9316033066814664	AVG
E017-H3K27ac	Obs. MACS vs Imp. MACS Classification	F1 MACS	0.4417610622151713	AVG
E017-H3K27ac	Obs. MACS vs Imp. MACS Classification	MCC MACS	0.4253474409528562	AVG
E017-H3K27ac	Obs. MACS vs Imp. MACS Classification	Precision MACS	0.3896226583248667	AVG
E017-H3K27ac	Obs. MACS vs Imp. MACS Classification	Recall MACS	0.5100093327111526	AVG
E017-H3K27me3	Background Bins Reconstruction	Bg Corr	0.469316869396115	AVG
E017-H3K27me3	Background Bins Reconstruction	Bg MSE	0.1086440533399581	AVG
E017-H3K27me3	Foreground Bins Reconstruction	Fg Corr	0.4862715679948206	AVG
E017-H3K27me3	Foreground Bins Reconstruction	Fg MSE	1.8977758884429927	AVG
E017-H3K27me3	Genome-Wide Signal Reconstruction	GW Corr	0.6454267689213681	AVG
E017-H3K27me3	Genome-Wide Signal Reconstruction	MSE Global	0.1928189396858215	AVG
E017-H3K27me3	Obs. MACS vs Imp. Bins Classification	AUPRC MACS	0.4964940086260134	AVG
E017-H3K27me3	Obs. MACS vs Imp. Bins Classification	AUROC MACS	0.94910696293792	AVG
E017-H3K27me3	Obs. MACS vs Imp. MACS Classification	F1 MACS	0.2291039060505489	AVG
E017-H3K27me3	Obs. MACS vs Imp. MACS Classification	MCC MACS	0.2864530803323002	AVG
E017-H3K27me3	Obs. MACS vs Imp. MACS Classification	Precision MACS	0.6466815594148592	AVG
E017-H3K27me3	Obs. MACS vs Imp. MACS Classification	Recall MACS	0.1392116407861874	AVG
E017-H3K36me3	Background Bins Reconstruction	Bg Corr	0.4739514821826126	AVG
E017-H3K36me3	Background Bins Reconstruction	Bg MSE	0.0806774422526359	AVG
E017-H3K36me3	Foreground Bins Reconstruction	Fg Corr	0.4777664030734252	AVG
E017-H3K36me3	Foreground Bins Reconstruction	Fg MSE	0.9677538275718688	AVG
E017-H3K36me3	Genome-Wide Signal Reconstruction	GW Corr	0.7903042372395694	AVG
E017-H3K36me3	Genome-Wide Signal Reconstruction	MSE Global	0.1286090314388275	AVG
E017-H3K36me3	Obs. MACS vs Imp. Bins Classification	AUPRC MACS	0.7749190969547255	AVG
E017-H3K36me3	Obs. MACS vs Imp. Bins Classification	AUROC MACS	0.9806469207097528	AVG
E017-H3K36me3	Obs. MACS vs Imp. MACS Classification	F1 MACS	0.6785420900168619	AVG
E017-H3K36me3	Obs. MACS vs Imp. MACS Classification	MCC MACS	0.6631268592895134	AVG
E017-H3K36me3	Obs. MACS vs Imp. MACS Classification	Precision MACS	0.7272474513438368	AVG
E017-H3K36me3	Obs. MACS vs Imp. MACS Classification	Recall MACS	0.6359510495177891	AVG
E017-H3K9ac	Background Bins Reconstruction	Bg Corr	0.2946422518675951	AVG
E017-H3K9ac	Background Bins Reconstruction	Bg MSE	0.0821598842740058	AVG
E017-H3K9ac	Foreground Bins Reconstruction	Fg Corr	0.7139823607244645	AVG
E017-H3K9ac	Foreground Bins Reconstruction	Fg MSE	1.2597261667251587	AVG
E017-H3K9ac	Genome-Wide Signal Reconstruction	GW Corr	0.6954419263657404	AVG
E017-H3K9ac	Genome-Wide Signal Reconstruction	MSE Global	0.1054936274886131	AVG
E017-H3K9ac	Obs. MACS vs Imp. Bins Classification	AUPRC MACS	0.6172194998398486	AVG
E017-H3K9ac	Obs. MACS vs Imp. Bins Classification	AUROC MACS	0.9647035835382416	AVG
E017-H3K9ac	Obs. MACS vs Imp. MACS Classification	F1 MACS	0.562358529073435	AVG
E017-H3K9ac	Obs. MACS vs Imp. MACS Classification	MCC MACS	0.5535945779211774	AVG
E017-H3K9ac	Obs. MACS vs Imp. MACS Classification	Precision MACS	0.5665844175265441	AVG
E017-H3K9ac	Obs. MACS vs Imp. MACS Classification	Recall MACS	0.558195211786372	AVG
E017-H4K8ac	Background Bins Reconstruction	Bg Corr	0.237025182880964	AVG
E017-H4K8ac	Background Bins Reconstruction	Bg MSE	0.1383365541696548	AVG
E017-H4K8ac	Foreground Bins Reconstruction	Fg Corr	0.3486465538893448	AVG
E017-H4K8ac	Foreground Bins Reconstruction	Fg MSE	2.3373055458068848	AVG
E017-H4K8ac	Genome-Wide Signal Reconstruction	GW Corr	0.3959969316339891	AVG
E017-H4K8ac	Genome-Wide Signal Reconstruction	MSE Global	0.1998268067836761	AVG
E017-H4K8ac	Obs. MACS vs Imp. Bins Classification	AUPRC MACS	0.2556753658408608	AVG
E017-H4K8ac	Obs. MACS vs Imp. Bins Classification	AUROC MACS	0.7952678472717213	AVG
E017-H4K8ac	Obs. MACS vs Imp. MACS Classification	F1 MACS	0.277124886999673	AVG
E017-H4K8ac	Obs. MACS vs Imp. MACS Classification	MCC MACS	0.3037706626453423	AVG
E017-H4K8ac	Obs. MACS vs Imp. MACS Classification	Precision MACS	0.5267236967171163	AVG
E017-H4K8ac	Obs. MACS vs Imp. MACS Classification	Recall MACS	0.1880252649162186	AVG
E018-H3K9ac	Background Bins Reconstruction	Bg Corr	0.2421105913354531	AVG
E018-H3K9ac	Background Bins Reconstruction	Bg MSE	0.1368912458419799	AVG
E018-H3K9ac	Foreground Bins Reconstruction	Fg Corr	0.6224109253984976	AVG
E018-H3K9ac	Foreground Bins Reconstruction	Fg MSE	1.245314598083496	AVG
E018-H3K9ac	Genome-Wide Signal Reconstruction	GW Corr	0.4525763899614059	AVG
E018-H3K9ac	Genome-Wide Signal Reconstruction	MSE Global	0.1556700021028518	AVG
E018-H3K9ac	Obs. MACS vs Imp. Bins Classification	AUPRC MACS	0.3759928475544226	AVG
E018-H3K9ac	Obs. MACS vs Imp. Bins Classification	AUROC MACS	0.9167429280229478	AVG
E018-H3K9ac	Obs. MACS vs Imp. MACS Classification	F1 MACS	0.3650847661175717	AVG
E018-H3K9ac	Obs. MACS vs Imp. MACS Classification	MCC MACS	0.3542753105364137	AVG
E018-H3K9ac	Obs. MACS vs Imp. MACS Classification	Precision MACS	0.3409600717810677	AVG
E018-H3K9ac	Obs. MACS vs Imp. MACS Classification	Recall MACS	0.3928832981518976	AVG
E018-H3K9me3	Background Bins Reconstruction	Bg Corr	0.3304448168468384	AVG
E018-H3K9me3	Background Bins Reconstruction	Bg MSE	0.1416421681642532	AVG
E018-H3K9me3	Foreground Bins Reconstruction	Fg Corr	0.269404816018382	AVG
E018-H3K9me3	Foreground Bins Reconstruction	Fg MSE	1.296252727508545	AVG
E018-H3K9me3	Genome-Wide Signal Reconstruction	GW Corr	0.4820481971112744	AVG
E018-H3K9me3	Genome-Wide Signal Reconstruction	MSE Global	0.2265958338975906	AVG
E018-H3K9me3	Obs. MACS vs Imp. Bins Classification	AUPRC MACS	0.3372375485062885	AVG
E018-H3K9me3	Obs. MACS vs Imp. Bins Classification	AUROC MACS	0.8448663119189204	AVG
E018-H3K9me3	Obs. MACS vs Imp. MACS Classification	F1 MACS	0.1633786351015636	AVG
E018-H3K9me3	Obs. MACS vs Imp. MACS Classification	MCC MACS	0.2208830813746607	AVG
E018-H3K9me3	Obs. MACS vs Imp. MACS Classification	Precision MACS	0.6123856167031834	AVG
E018-H3K9me3	Obs. MACS vs Imp. MACS Classification	Recall MACS	0.0942636366341642	AVG
E019-H3K4me3	Background Bins Reconstruction	Bg Corr	0.2117373506739291	AVG
E019-H3K4me3	Background Bins Reconstruction	Bg MSE	0.0853379219770431	AVG
E019-H3K4me3	Foreground Bins Reconstruction	Fg Corr	0.8415176987205583	AVG
E019-H3K4me3	Foreground Bins Reconstruction	Fg MSE	1.3505369424819946	AVG
E019-H3K4me3	Genome-Wide Signal Reconstruction	GW Corr	0.765028719201689	AVG
E019-H3K4me3	Genome-Wide Signal Reconstruction	MSE Global	0.1078189313411712	AVG
E019-H3K4me3	Obs. MACS vs Imp. Bins Classification	AUPRC MACS	0.7140653736300615	AVG
E019-H3K4me3	Obs. MACS vs Imp. Bins Classification	AUROC MACS	0.9706982013783588	AVG
E019-H3K4me3	Obs. MACS vs Imp. MACS Classification	F1 MACS	0.660840134524345	AVG
E019-H3K4me3	Obs. MACS vs Imp. MACS Classification	MCC MACS	0.655601844690557	AVG
E019-H3K4me3	Obs. MACS vs Imp. MACS Classification	Precision MACS	0.6905582665532525	AVG
E019-H3K4me3	Obs. MACS vs Imp. MACS Classification	Recall MACS	0.6335743037870697	AVG
E020-H3K27ac	Background Bins Reconstruction	Bg Corr	0.2056099004198456	AVG
E020-H3K27ac	Background Bins Reconstruction	Bg MSE	0.2387395948171615	AVG
E020-H3K27ac	Foreground Bins Reconstruction	Fg Corr	0.4123293597392572	AVG
E020-H3K27ac	Foreground Bins Reconstruction	Fg MSE	1.5100343227386477	AVG
E020-H3K27ac	Genome-Wide Signal Reconstruction	GW Corr	0.3476349474953296	AVG
E020-H3K27ac	Genome-Wide Signal Reconstruction	MSE Global	0.2603379487991333	AVG
E020-H3K27ac	Obs. MACS vs Imp. Bins Classification	AUPRC MACS	0.1916160976448565	AVG
E020-H3K27ac	Obs. MACS vs Imp. Bins Classification	AUROC MACS	0.880694683922514	AVG
E020-H3K27ac	Obs. MACS vs Imp. MACS Classification	F1 MACS	0.2040286718484272	AVG
E020-H3K27ac	Obs. MACS vs Imp. MACS Classification	MCC MACS	0.203622917727883	AVG
E020-H3K27ac	Obs. MACS vs Imp. MACS Classification	Precision MACS	0.1443416573088783	AVG
E020-H3K27ac	Obs. MACS vs Imp. MACS Classification	Recall MACS	0.3478821204570839	AVG
E021-H3K4me3	Background Bins Reconstruction	Bg Corr	0.1507819533411297	AVG
E021-H3K4me3	Background Bins Reconstruction	Bg MSE	0.1029630675911903	AVG
E021-H3K4me3	Foreground Bins Reconstruction	Fg Corr	0.7276996920236753	AVG
E021-H3K4me3	Foreground Bins Reconstruction	Fg MSE	0.9971500039100648	AVG
E021-H3K4me3	Genome-Wide Signal Reconstruction	GW Corr	0.6578318203292324	AVG
E021-H3K4me3	Genome-Wide Signal Reconstruction	MSE Global	0.1105869188904762	AVG
E021-H3K4me3	Obs. MACS vs Imp. Bins Classification	AUPRC MACS	0.8411954834451076	AVG
E021-H3K4me3	Obs. MACS vs Imp. Bins Classification	AUROC MACS	0.9898985795573976	AVG
E021-H3K4me3	Obs. MACS vs Imp. MACS Classification	F1 MACS	0.6236514888738647	AVG
E021-H3K4me3	Obs. MACS vs Imp. MACS Classification	MCC MACS	0.6530152148861245	AVG
E021-H3K4me3	Obs. MACS vs Imp. MACS Classification	Precision MACS	0.474907104803689	AVG
E021-H3K4me3	Obs. MACS vs Imp. MACS Classification	Recall MACS	0.9080636877247048	AVG
E022-DNase	Background Bins Reconstruction	Bg Corr	0.1454071084311931	AVG
E022-DNase	Background Bins Reconstruction	Bg MSE	0.159478485584259	AVG
E022-DNase	Foreground Bins Reconstruction	Fg Corr	0.5460292726677326	AVG
E022-DNase	Foreground Bins Reconstruction	Fg MSE	0.9746083617210388	AVG
E022-DNase	Genome-Wide Signal Reconstruction	GW Corr	0.3991182591735425	AVG
E022-DNase	Genome-Wide Signal Reconstruction	MSE Global	0.1888424605131149	AVG
E022-DNase	Obs. MACS vs Imp. Bins Classification	AUPRC MACS	0.2650653496533335	AVG
E022-DNase	Obs. MACS vs Imp. Bins Classification	AUROC MACS	0.8591266684147852	AVG
E022-DNase	Obs. MACS vs Imp. MACS Classification	F1 MACS	0.2747257647373584	AVG
E022-DNase	Obs. MACS vs Imp. MACS Classification	MCC MACS	0.2517974070271388	AVG
E022-DNase	Obs. MACS vs Imp. MACS Classification	Precision MACS	0.3054082189064591	AVG
E022-DNase	Obs. MACS vs Imp. MACS Classification	Recall MACS	0.249645447546497	AVG
E023-H3K27me3	Background Bins Reconstruction	Bg Corr	0.3793583875449166	AVG
E023-H3K27me3	Background Bins Reconstruction	Bg MSE	0.1187194138765335	AVG
E023-H3K27me3	Foreground Bins Reconstruction	Fg Corr	0.2516330553502815	AVG
E023-H3K27me3	Foreground Bins Reconstruction	Fg MSE	1.38974928855896	AVG
E023-H3K27me3	Genome-Wide Signal Reconstruction	GW Corr	0.53016445421595	AVG
E023-H3K27me3	Genome-Wide Signal Reconstruction	MSE Global	0.1723228842020034	AVG
E023-H3K27me3	Obs. MACS vs Imp. Bins Classification	AUPRC MACS	0.3713553115143488	AVG
E023-H3K27me3	Obs. MACS vs Imp. Bins Classification	AUROC MACS	0.9291403098415156	AVG
E023-H3K27me3	Obs. MACS vs Imp. MACS Classification	F1 MACS	0.1886381713902959	AVG
E023-H3K27me3	Obs. MACS vs Imp. MACS Classification	MCC MACS	0.2239057608776236	AVG
E023-H3K27me3	Obs. MACS vs Imp. MACS Classification	Precision MACS	0.4870649275780068	AVG
E023-H3K27me3	Obs. MACS vs Imp. MACS Classification	Recall MACS	0.1169700955281738	AVG
E023-H3K36me3	Background Bins Reconstruction	Bg Corr	0.435905926022321	AVG
E023-H3K36me3	Background Bins Reconstruction	Bg MSE	0.0915991216897964	AVG
E023-H3K36me3	Foreground Bins Reconstruction	Fg Corr	0.4828089518472678	AVG
E023-H3K36me3	Foreground Bins Reconstruction	Fg MSE	0.823577344417572	AVG
E023-H3K36me3	Genome-Wide Signal Reconstruction	GW Corr	0.7811447284337776	AVG
E023-H3K36me3	Genome-Wide Signal Reconstruction	MSE Global	0.1312827467918396	AVG
E023-H3K36me3	Obs. MACS vs Imp. Bins Classification	AUPRC MACS	0.7849638586851039	AVG
E023-H3K36me3	Obs. MACS vs Imp. Bins Classification	AUROC MACS	0.980090977799812	AVG
E023-H3K36me3	Obs. MACS vs Imp. MACS Classification	F1 MACS	0.7009394196601976	AVG
E023-H3K36me3	Obs. MACS vs Imp. MACS Classification	MCC MACS	0.6868327132536217	AVG
E023-H3K36me3	Obs. MACS vs Imp. MACS Classification	Precision MACS	0.7525949953660797	AVG
E023-H3K36me3	Obs. MACS vs Imp. MACS Classification	Recall MACS	0.6559193344282599	AVG
E025-H3K27me3	Background Bins Reconstruction	Bg Corr	0.4049613340856225	AVG
E025-H3K27me3	Background Bins Reconstruction	Bg MSE	0.1031690463423729	AVG
E025-H3K27me3	Foreground Bins Reconstruction	Fg Corr	0.4059190258164613	AVG
E025-H3K27me3	Foreground Bins Reconstruction	Fg MSE	1.5447936058044434	AVG
E025-H3K27me3	Genome-Wide Signal Reconstruction	GW Corr	0.6066603721437399	AVG
E025-H3K27me3	Genome-Wide Signal Reconstruction	MSE Global	0.1818022429943084	AVG
E025-H3K27me3	Obs. MACS vs Imp. Bins Classification	AUPRC MACS	0.4922300176560946	AVG
E025-H3K27me3	Obs. MACS vs Imp. Bins Classification	AUROC MACS	0.9397028850320024	AVG
E025-H3K27me3	Obs. MACS vs Imp. MACS Classification	F1 MACS	0.2043064144811086	AVG
E025-H3K27me3	Obs. MACS vs Imp. MACS Classification	MCC MACS	0.266256886247519	AVG
E025-H3K27me3	Obs. MACS vs Imp. MACS Classification	Precision MACS	0.65230237082943	AVG
E025-H3K27me3	Obs. MACS vs Imp. MACS Classification	Recall MACS	0.1211212952431926	AVG
E025-H3K9ac	Background Bins Reconstruction	Bg Corr	0.286734437998854	AVG
E025-H3K9ac	Background Bins Reconstruction	Bg MSE	0.0941122621297836	AVG
E025-H3K9ac	Foreground Bins Reconstruction	Fg Corr	0.6836025014670959	AVG
E025-H3K9ac	Foreground Bins Reconstruction	Fg MSE	2.6026828289031982	AVG
E025-H3K9ac	Genome-Wide Signal Reconstruction	GW Corr	0.6893176501611475	AVG
E025-H3K9ac	Genome-Wide Signal Reconstruction	MSE Global	0.188839241862297	AVG
E025-H3K9ac	Obs. MACS vs Imp. Bins Classification	AUPRC MACS	0.5440029254946364	AVG
E025-H3K9ac	Obs. MACS vs Imp. Bins Classification	AUROC MACS	0.924792721306906	AVG
E025-H3K9ac	Obs. MACS vs Imp. MACS Classification	F1 MACS	0.471186311108846	AVG
E025-H3K9ac	Obs. MACS vs Imp. MACS Classification	MCC MACS	0.4837825802129405	AVG
E025-H3K9ac	Obs. MACS vs Imp. MACS Classification	Precision MACS	0.6913040227306715	AVG
E025-H3K9ac	Obs. MACS vs Imp. MACS Classification	Recall MACS	0.3573899766133864	AVG
E027-H3K9me3	Background Bins Reconstruction	Bg Corr	0.3782924585997389	AVG
E027-H3K9me3	Background Bins Reconstruction	Bg MSE	0.1074198260903358	AVG
E027-H3K9me3	Foreground Bins Reconstruction	Fg Corr	0.4117529343752305	AVG
E027-H3K9me3	Foreground Bins Reconstruction	Fg MSE	1.072049856185913	AVG
E027-H3K9me3	Genome-Wide Signal Reconstruction	GW Corr	0.5625607111967286	AVG
E027-H3K9me3	Genome-Wide Signal Reconstruction	MSE Global	0.1464751362800598	AVG
E027-H3K9me3	Obs. MACS vs Imp. Bins Classification	AUPRC MACS	0.4107486237368986	AVG
E027-H3K9me3	Obs. MACS vs Imp. Bins Classification	AUROC MACS	0.9204215798481198	AVG
E027-H3K9me3	Obs. MACS vs Imp. MACS Classification	F1 MACS	0.271551724137931	AVG
E027-H3K9me3	Obs. MACS vs Imp. MACS Classification	MCC MACS	0.3153151129089961	AVG
E027-H3K9me3	Obs. MACS vs Imp. MACS Classification	Precision MACS	0.6211496326846243	AVG
E027-H3K9me3	Obs. MACS vs Imp. MACS Classification	Recall MACS	0.1737570753866676	AVG
E028-H3K27me3	Background Bins Reconstruction	Bg Corr	0.25906317740006	AVG
E028-H3K27me3	Background Bins Reconstruction	Bg MSE	0.120498202741146	AVG
E028-H3K27me3	Foreground Bins Reconstruction	Fg Corr	0.5012115593842735	AVG
E028-H3K27me3	Foreground Bins Reconstruction	Fg MSE	2.471569061279297	AVG
E028-H3K27me3	Genome-Wide Signal Reconstruction	GW Corr	0.4964987094617278	AVG
E028-H3K27me3	Genome-Wide Signal Reconstruction	MSE Global	0.2141510546207428	AVG
E028-H3K27me3	Obs. MACS vs Imp. Bins Classification	AUPRC MACS	0.3191732907545929	AVG
E028-H3K27me3	Obs. MACS vs Imp. Bins Classification	AUROC MACS	0.8916784938237248	AVG
E028-H3K27me3	Obs. MACS vs Imp. MACS Classification	F1 MACS	0.2026703283861166	AVG
E028-H3K27me3	Obs. MACS vs Imp. MACS Classification	MCC MACS	0.237949472428796	AVG
E028-H3K27me3	Obs. MACS vs Imp. MACS Classification	Precision MACS	0.4998919074727967	AVG
E028-H3K27me3	Obs. MACS vs Imp. MACS Classification	Recall MACS	0.1271001667307938	AVG
E029-H3K9me3	Background Bins Reconstruction	Bg Corr	0.3433682426583831	AVG
E029-H3K9me3	Background Bins Reconstruction	Bg MSE	0.1389504522085189	AVG
E029-H3K9me3	Foreground Bins Reconstruction	Fg Corr	0.5802399728593028	AVG
E029-H3K9me3	Foreground Bins Reconstruction	Fg MSE	2.2898612022399902	AVG
E029-H3K9me3	Genome-Wide Signal Reconstruction	GW Corr	0.602654775984995	AVG
E029-H3K9me3	Genome-Wide Signal Reconstruction	MSE Global	0.2614127099514007	AVG
E029-H3K9me3	Obs. MACS vs Imp. Bins Classification	AUPRC MACS	0.4707428679975401	AVG
E029-H3K9me3	Obs. MACS vs Imp. Bins Classification	AUROC MACS	0.9121541486669842	AVG
E029-H3K9me3	Obs. MACS vs Imp. MACS Classification	F1 MACS	0.240227525446925	AVG
E029-H3K9me3	Obs. MACS vs Imp. MACS Classification	MCC MACS	0.3080846932965767	AVG
E029-H3K9me3	Obs. MACS vs Imp. MACS Classification	Precision MACS	0.7239334965846114	AVG
E029-H3K9me3	Obs. MACS vs Imp. MACS Classification	Recall MACS	0.1440071785668504	AVG
E030-H3K27me3	Background Bins Reconstruction	Bg Corr	0.3292640619329388	AVG
E030-H3K27me3	Background Bins Reconstruction	Bg MSE	0.0760626494884491	AVG
E030-H3K27me3	Foreground Bins Reconstruction	Fg Corr	0.6041655856283222	AVG
E030-H3K27me3	Foreground Bins Reconstruction	Fg MSE	1.1070325374603271	AVG
E030-H3K27me3	Genome-Wide Signal Reconstruction	GW Corr	0.5898986818351475	AVG
E030-H3K27me3	Genome-Wide Signal Reconstruction	MSE Global	0.1135330125689506	AVG
E030-H3K27me3	Obs. MACS vs Imp. Bins Classification	AUPRC MACS	0.4504018947275356	AVG
E030-H3K27me3	Obs. MACS vs Imp. Bins Classification	AUROC MACS	0.919422445296936	AVG
E030-H3K27me3	Obs. MACS vs Imp. MACS Classification	F1 MACS	0.3257479387514723	AVG
E030-H3K27me3	Obs. MACS vs Imp. MACS Classification	MCC MACS	0.3842955503262546	AVG
E030-H3K27me3	Obs. MACS vs Imp. MACS Classification	Precision MACS	0.7473517330835195	AVG
E030-H3K27me3	Obs. MACS vs Imp. MACS Classification	Recall MACS	0.2082613759588738	AVG
E031-H3K36me3	Background Bins Reconstruction	Bg Corr	0.3219478167916625	AVG
E031-H3K36me3	Background Bins Reconstruction	Bg MSE	0.1831496208906173	AVG
E031-H3K36me3	Foreground Bins Reconstruction	Fg Corr	0.1425941431792062	AVG
E031-H3K36me3	Foreground Bins Reconstruction	Fg MSE	0.4406638741493225	AVG
E031-H3K36me3	Genome-Wide Signal Reconstruction	GW Corr	0.4202078951599531	AVG
E031-H3K36me3	Genome-Wide Signal Reconstruction	MSE Global	0.185419499874115	AVG
E031-H3K36me3	Obs. MACS vs Imp. Bins Classification	AUPRC MACS	0.2324150981762876	AVG
E031-H3K36me3	Obs. MACS vs Imp. Bins Classification	AUROC MACS	0.9763177256422856	AVG
E031-H3K36me3	Obs. MACS vs Imp. MACS Classification	F1 MACS	0.2541624900738118	AVG
E031-H3K36me3	Obs. MACS vs Imp. MACS Classification	MCC MACS	0.3382571376399432	AVG
E031-H3K36me3	Obs. MACS vs Imp. MACS Classification	Precision MACS	0.150787766450417	AVG
E031-H3K36me3	Obs. MACS vs Imp. MACS Classification	Recall MACS	0.8083133228450774	AVG
E033-DNase	Background Bins Reconstruction	Bg Corr	0.1643107827376602	AVG
E033-DNase	Background Bins Reconstruction	Bg MSE	0.1662609130144119	AVG
E033-DNase	Foreground Bins Reconstruction	Fg Corr	0.695319775986925	AVG
E033-DNase	Foreground Bins Reconstruction	Fg MSE	0.9606353640556335	AVG
E033-DNase	Genome-Wide Signal Reconstruction	GW Corr	0.4716256988004575	AVG
E033-DNase	Genome-Wide Signal Reconstruction	MSE Global	0.1834945678710937	AVG
E033-DNase	Obs. MACS vs Imp. Bins Classification	AUPRC MACS	0.3324227603873229	AVG
E033-DNase	Obs. MACS vs Imp. Bins Classification	AUROC MACS	0.923845352938098	AVG
E033-DNase	Obs. MACS vs Imp. MACS Classification	F1 MACS	0.375447760129012	AVG
E033-DNase	Obs. MACS vs Imp. MACS Classification	MCC MACS	0.3638685707537434	AVG
E033-DNase	Obs. MACS vs Imp. MACS Classification	Precision MACS	0.3260298418678432	AVG
E033-DNase	Obs. MACS vs Imp. MACS Classification	Recall MACS	0.4425231286795626	AVG
E033-H3K4me1	Background Bins Reconstruction	Bg Corr	0.1334368160926666	AVG
E033-H3K4me1	Background Bins Reconstruction	Bg MSE	0.1631120443344116	AVG
E033-H3K4me1	Foreground Bins Reconstruction	Fg Corr	0.31442248499921	AVG
E033-H3K4me1	Foreground Bins Reconstruction	Fg MSE	0.5294045209884644	AVG
E033-H3K4me1	Genome-Wide Signal Reconstruction	GW Corr	0.4210515693432429	AVG
E033-H3K4me1	Genome-Wide Signal Reconstruction	MSE Global	0.171198159456253	AVG
E033-H3K4me1	Obs. MACS vs Imp. Bins Classification	AUPRC MACS	0.4027657438630522	AVG
E033-H3K4me1	Obs. MACS vs Imp. Bins Classification	AUROC MACS	0.956115730742896	AVG
E033-H3K4me1	Obs. MACS vs Imp. MACS Classification	F1 MACS	0.4212052958303577	AVG
E033-H3K4me1	Obs. MACS vs Imp. MACS Classification	MCC MACS	0.4301163160788812	AVG
E033-H3K4me1	Obs. MACS vs Imp. MACS Classification	Precision MACS	0.3154291732490785	AVG
E033-H3K4me1	Obs. MACS vs Imp. MACS Classification	Recall MACS	0.633715740404007	AVG
E035-H3K36me3	Background Bins Reconstruction	Bg Corr	0.4874773046386426	AVG
E035-H3K36me3	Background Bins Reconstruction	Bg MSE	0.1105239987373352	AVG
E035-H3K36me3	Foreground Bins Reconstruction	Fg Corr	0.1993183787801092	AVG
E035-H3K36me3	Foreground Bins Reconstruction	Fg MSE	0.4867368340492248	AVG
E035-H3K36me3	Genome-Wide Signal Reconstruction	GW Corr	0.6167907920728154	AVG
E035-H3K36me3	Genome-Wide Signal Reconstruction	MSE Global	0.118145152926445	AVG
E035-H3K36me3	Obs. MACS vs Imp. Bins Classification	AUPRC MACS	0.3701845745388401	AVG
E035-H3K36me3	Obs. MACS vs Imp. Bins Classification	AUROC MACS	0.96430116832637	AVG
E035-H3K36me3	Obs. MACS vs Imp. MACS Classification	F1 MACS	0.41279622902612	AVG
E035-H3K36me3	Obs. MACS vs Imp. MACS Classification	MCC MACS	0.4341201983015229	AVG
E035-H3K36me3	Obs. MACS vs Imp. MACS Classification	Precision MACS	0.2948872412727834	AVG
E035-H3K36me3	Obs. MACS vs Imp. MACS Classification	Recall MACS	0.6878152471537685	AVG
E035-H3K9me3	Background Bins Reconstruction	Bg Corr	0.3221337360088159	AVG
E035-H3K9me3	Background Bins Reconstruction	Bg MSE	0.0878825560212135	AVG
E035-H3K9me3	Foreground Bins Reconstruction	Fg Corr	0.2773559024426195	AVG
E035-H3K9me3	Foreground Bins Reconstruction	Fg MSE	0.5291158556938171	AVG
E035-H3K9me3	Genome-Wide Signal Reconstruction	GW Corr	0.4130276486021136	AVG
E035-H3K9me3	Genome-Wide Signal Reconstruction	MSE Global	0.0925191789865493	AVG
E035-H3K9me3	Obs. MACS vs Imp. Bins Classification	AUPRC MACS	0.2228976113950507	AVG
E035-H3K9me3	Obs. MACS vs Imp. Bins Classification	AUROC MACS	0.9407653093760144	AVG
E035-H3K9me3	Obs. MACS vs Imp. MACS Classification	F1 MACS	0.2936889958550608	AVG
E035-H3K9me3	Obs. MACS vs Imp. MACS Classification	MCC MACS	0.2861091654301766	AVG
E035-H3K9me3	Obs. MACS vs Imp. MACS Classification	Precision MACS	0.2830906044593375	AVG
E035-H3K9me3	Obs. MACS vs Imp. MACS Classification	Recall MACS	0.305111821086262	AVG
E037-H3K27me3	Background Bins Reconstruction	Bg Corr	0.2934739877656839	AVG
E037-H3K27me3	Background Bins Reconstruction	Bg MSE	0.1455721259117126	AVG
E037-H3K27me3	Foreground Bins Reconstruction	Fg Corr	0.2488067322066868	AVG
E037-H3K27me3	Foreground Bins Reconstruction	Fg MSE	1.31742262840271	AVG
E037-H3K27me3	Genome-Wide Signal Reconstruction	GW Corr	0.3431240213061093	AVG
E037-H3K27me3	Genome-Wide Signal Reconstruction	MSE Global	0.1500742733478546	AVG
E037-H3K27me3	Obs. MACS vs Imp. Bins Classification	AUPRC MACS	0.2103359731155819	AVG
E037-H3K27me3	Obs. MACS vs Imp. Bins Classification	AUROC MACS	0.9359389280049046	AVG
E037-H3K27me3	Obs. MACS vs Imp. MACS Classification	F1 MACS	0.260383470038138	AVG
E037-H3K27me3	Obs. MACS vs Imp. MACS Classification	MCC MACS	0.2873402764952994	AVG
E037-H3K27me3	Obs. MACS vs Imp. MACS Classification	Precision MACS	0.1795777185270591	AVG
E037-H3K27me3	Obs. MACS vs Imp. MACS Classification	Recall MACS	0.4734042553191489	AVG
E038-H3K27ac	Background Bins Reconstruction	Bg Corr	0.0754562191487418	AVG
E038-H3K27ac	Background Bins Reconstruction	Bg MSE	0.2245267927646637	AVG
E038-H3K27ac	Foreground Bins Reconstruction	Fg Corr	0.7305951089235065	AVG
E038-H3K27ac	Foreground Bins Reconstruction	Fg MSE	0.9882203340530396	AVG
E038-H3K27ac	Genome-Wide Signal Reconstruction	GW Corr	0.4318076916807293	AVG
E038-H3K27ac	Genome-Wide Signal Reconstruction	MSE Global	0.2356040924787521	AVG
E038-H3K27ac	Obs. MACS vs Imp. Bins Classification	AUPRC MACS	0.4665947101834792	AVG
E038-H3K27ac	Obs. MACS vs Imp. Bins Classification	AUROC MACS	0.9448308769699388	AVG
E038-H3K27ac	Obs. MACS vs Imp. MACS Classification	F1 MACS	0.3773510404464509	AVG
E038-H3K27ac	Obs. MACS vs Imp. MACS Classification	MCC MACS	0.4165161842480108	AVG
E038-H3K27ac	Obs. MACS vs Imp. MACS Classification	Precision MACS	0.2555121829492184	AVG
E038-H3K27ac	Obs. MACS vs Imp. MACS Classification	Recall MACS	0.7212941531649392	AVG
E039-H3K4me1	Background Bins Reconstruction	Bg Corr	0.2837360012975825	AVG
E039-H3K4me1	Background Bins Reconstruction	Bg MSE	0.1519851237535476	AVG
E039-H3K4me1	Foreground Bins Reconstruction	Fg Corr	0.5603263390994094	AVG
E039-H3K4me1	Foreground Bins Reconstruction	Fg MSE	1.619967341423035	AVG
E039-H3K4me1	Genome-Wide Signal Reconstruction	GW Corr	0.641697306581481	AVG
E039-H3K4me1	Genome-Wide Signal Reconstruction	MSE Global	0.2290002554655075	AVG
E039-H3K4me1	Obs. MACS vs Imp. Bins Classification	AUPRC MACS	0.5763145664371545	AVG
E039-H3K4me1	Obs. MACS vs Imp. Bins Classification	AUROC MACS	0.9504884434085948	AVG
E039-H3K4me1	Obs. MACS vs Imp. MACS Classification	F1 MACS	0.5419182667299908	AVG
E039-H3K4me1	Obs. MACS vs Imp. MACS Classification	MCC MACS	0.5208091785592541	AVG
E039-H3K4me1	Obs. MACS vs Imp. MACS Classification	Precision MACS	0.5914790679304898	AVG
E039-H3K4me1	Obs. MACS vs Imp. MACS Classification	Recall MACS	0.5000208672426025	AVG
E040-H3K27me3	Background Bins Reconstruction	Bg Corr	0.3094886005463196	AVG
E040-H3K27me3	Background Bins Reconstruction	Bg MSE	0.1454705148935318	AVG
E040-H3K27me3	Foreground Bins Reconstruction	Fg Corr	0.3092531294535053	AVG
E040-H3K27me3	Foreground Bins Reconstruction	Fg MSE	1.4062217473983765	AVG
E040-H3K27me3	Genome-Wide Signal Reconstruction	GW Corr	0.4056387051204872	AVG
E040-H3K27me3	Genome-Wide Signal Reconstruction	MSE Global	0.1574471741914749	AVG
E040-H3K27me3	Obs. MACS vs Imp. Bins Classification	AUPRC MACS	0.3042897525064938	AVG
E040-H3K27me3	Obs. MACS vs Imp. Bins Classification	AUROC MACS	0.9158559304147952	AVG
E040-H3K27me3	Obs. MACS vs Imp. MACS Classification	F1 MACS	0.3768266835235934	AVG
E040-H3K27me3	Obs. MACS vs Imp. MACS Classification	MCC MACS	0.3708506364883972	AVG
E040-H3K27me3	Obs. MACS vs Imp. MACS Classification	Precision MACS	0.3651365568927001	AVG
E040-H3K27me3	Obs. MACS vs Imp. MACS Classification	Recall MACS	0.3892901044867854	AVG
E040-H3K4me3	Background Bins Reconstruction	Bg Corr	0.1004916447730369	AVG
E040-H3K4me3	Background Bins Reconstruction	Bg MSE	0.150332435965538	AVG
E040-H3K4me3	Foreground Bins Reconstruction	Fg Corr	0.662244288295752	AVG
E040-H3K4me3	Foreground Bins Reconstruction	Fg MSE	1.8267676830291748	AVG
E040-H3K4me3	Genome-Wide Signal Reconstruction	GW Corr	0.4996202888099188	AVG
E040-H3K4me3	Genome-Wide Signal Reconstruction	MSE Global	0.1737704277038574	AVG
E040-H3K4me3	Obs. MACS vs Imp. Bins Classification	AUPRC MACS	0.6249340512683235	AVG
E040-H3K4me3	Obs. MACS vs Imp. Bins Classification	AUROC MACS	0.9519609298571604	AVG
E040-H3K4me3	Obs. MACS vs Imp. MACS Classification	F1 MACS	0.5756151640035668	AVG
E040-H3K4me3	Obs. MACS vs Imp. MACS Classification	MCC MACS	0.5708612516781583	AVG
E040-H3K4me3	Obs. MACS vs Imp. MACS Classification	Precision MACS	0.5346286430586024	AVG
E040-H3K4me3	Obs. MACS vs Imp. MACS Classification	Recall MACS	0.6234078095635832	AVG
E041-H3K27ac	Background Bins Reconstruction	Bg Corr	0.198334262598797	AVG
E041-H3K27ac	Background Bins Reconstruction	Bg MSE	0.1903757899999618	AVG
E041-H3K27ac	Foreground Bins Reconstruction	Fg Corr	0.6527517808622714	AVG
E041-H3K27ac	Foreground Bins Reconstruction	Fg MSE	3.3087234497070312	AVG
E041-H3K27ac	Genome-Wide Signal Reconstruction	GW Corr	0.5700315657716086	AVG
E041-H3K27ac	Genome-Wide Signal Reconstruction	MSE Global	0.3270553052425384	AVG
E041-H3K27ac	Obs. MACS vs Imp. Bins Classification	AUPRC MACS	0.4001786231079553	AVG
E041-H3K27ac	Obs. MACS vs Imp. Bins Classification	AUROC MACS	0.9149764098412856	AVG
E041-H3K27ac	Obs. MACS vs Imp. MACS Classification	F1 MACS	0.3950653420341259	AVG
E041-H3K27ac	Obs. MACS vs Imp. MACS Classification	MCC MACS	0.3685529956114407	AVG
E041-H3K27ac	Obs. MACS vs Imp. MACS Classification	Precision MACS	0.4089799119476677	AVG
E041-H3K27ac	Obs. MACS vs Imp. MACS Classification	Recall MACS	0.3820664390974939	AVG
E041-H3K4me3	Background Bins Reconstruction	Bg Corr	0.1581270152311925	AVG
E041-H3K4me3	Background Bins Reconstruction	Bg MSE	0.0931807085871696	AVG
E041-H3K4me3	Foreground Bins Reconstruction	Fg Corr	0.729956879126549	AVG
E041-H3K4me3	Foreground Bins Reconstruction	Fg MSE	2.222686290740967	AVG
E041-H3K4me3	Genome-Wide Signal Reconstruction	GW Corr	0.7172163840276305	AVG
E041-H3K4me3	Genome-Wide Signal Reconstruction	MSE Global	0.1406958550214767	AVG
E041-H3K4me3	Obs. MACS vs Imp. Bins Classification	AUPRC MACS	0.6714432717730484	AVG
E041-H3K4me3	Obs. MACS vs Imp. Bins Classification	AUROC MACS	0.9657481012927004	AVG
E041-H3K4me3	Obs. MACS vs Imp. MACS Classification	F1 MACS	0.6082141034606589	AVG
E041-H3K4me3	Obs. MACS vs Imp. MACS Classification	MCC MACS	0.6083949129841056	AVG
E041-H3K4me3	Obs. MACS vs Imp. MACS Classification	Precision MACS	0.7203294981420961	AVG
E041-H3K4me3	Obs. MACS vs Imp. MACS Classification	Recall MACS	0.5262985738584326	AVG
E042-H3K27ac	Background Bins Reconstruction	Bg Corr	0.1430236723459967	AVG
E042-H3K27ac	Background Bins Reconstruction	Bg MSE	0.205084428191185	AVG
E042-H3K27ac	Foreground Bins Reconstruction	Fg Corr	0.6450126811310204	AVG
E042-H3K27ac	Foreground Bins Reconstruction	Fg MSE	1.9075520038604736	AVG
E042-H3K27ac	Genome-Wide Signal Reconstruction	GW Corr	0.5400127472296758	AVG
E042-H3K27ac	Genome-Wide Signal Reconstruction	MSE Global	0.240970104932785	AVG
E042-H3K27ac	Obs. MACS vs Imp. Bins Classification	AUPRC MACS	0.4557308996218537	AVG
E042-H3K27ac	Obs. MACS vs Imp. Bins Classification	AUROC MACS	0.9497873099932276	AVG
E042-H3K27ac	Obs. MACS vs Imp. MACS Classification	F1 MACS	0.4208792243245787	AVG
E042-H3K27ac	Obs. MACS vs Imp. MACS Classification	MCC MACS	0.4282122363562661	AVG
E042-H3K27ac	Obs. MACS vs Imp. MACS Classification	Precision MACS	0.3187708322193109	AVG
E042-H3K27ac	Obs. MACS vs Imp. MACS Classification	Recall MACS	0.6192306360583082	AVG
E045-H3K4me1	Background Bins Reconstruction	Bg Corr	0.2378857898976	AVG
E045-H3K4me1	Background Bins Reconstruction	Bg MSE	0.1785263568162918	AVG
E045-H3K4me1	Foreground Bins Reconstruction	Fg Corr	0.4829203477101654	AVG
E045-H3K4me1	Foreground Bins Reconstruction	Fg MSE	0.6059740781784058	AVG
E045-H3K4me1	Genome-Wide Signal Reconstruction	GW Corr	0.5138417279096659	AVG
E045-H3K4me1	Genome-Wide Signal Reconstruction	MSE Global	0.1905634254217147	AVG
E045-H3K4me1	Obs. MACS vs Imp. Bins Classification	AUPRC MACS	0.5262819212989027	AVG
E045-H3K4me1	Obs. MACS vs Imp. Bins Classification	AUROC MACS	0.9622706654306554	AVG
E045-H3K4me1	Obs. MACS vs Imp. MACS Classification	F1 MACS	0.5051735244383606	AVG
E045-H3K4me1	Obs. MACS vs Imp. MACS Classification	MCC MACS	0.5011026276507423	AVG
E045-H3K4me1	Obs. MACS vs Imp. MACS Classification	Precision MACS	0.4129640600315956	AVG
E045-H3K4me1	Obs. MACS vs Imp. MACS Classification	Recall MACS	0.650399129172714	AVG
E045-H3K9me3	Background Bins Reconstruction	Bg Corr	0.3583463791536043	AVG
E045-H3K9me3	Background Bins Reconstruction	Bg MSE	0.1365951746702194	AVG
E045-H3K9me3	Foreground Bins Reconstruction	Fg Corr	0.3242753862555726	AVG
E045-H3K9me3	Foreground Bins Reconstruction	Fg MSE	0.793146550655365	AVG
E045-H3K9me3	Genome-Wide Signal Reconstruction	GW Corr	0.4169853711327771	AVG
E045-H3K9me3	Genome-Wide Signal Reconstruction	MSE Global	0.1436856240034103	AVG
E045-H3K9me3	Obs. MACS vs Imp. Bins Classification	AUPRC MACS	0.1896816111316859	AVG
E045-H3K9me3	Obs. MACS vs Imp. Bins Classification	AUROC MACS	0.8937365470218701	AVG
E045-H3K9me3	Obs. MACS vs Imp. MACS Classification	F1 MACS	0.2722084776513277	AVG
E045-H3K9me3	Obs. MACS vs Imp. MACS Classification	MCC MACS	0.2641482028395241	AVG
E045-H3K9me3	Obs. MACS vs Imp. MACS Classification	Precision MACS	0.2658847789663616	AVG
E045-H3K9me3	Obs. MACS vs Imp. MACS Classification	Recall MACS	0.2788403054673244	AVG
E046-H3K27ac	Background Bins Reconstruction	Bg Corr	0.1786261836177547	AVG
E046-H3K27ac	Background Bins Reconstruction	Bg MSE	0.207339197397232	AVG
E046-H3K27ac	Foreground Bins Reconstruction	Fg Corr	0.6049176517403126	AVG
E046-H3K27ac	Foreground Bins Reconstruction	Fg MSE	2.1172609329223637	AVG
E046-H3K27ac	Genome-Wide Signal Reconstruction	GW Corr	0.5531670487984087	AVG
E046-H3K27ac	Genome-Wide Signal Reconstruction	MSE Global	0.241830974817276	AVG
E046-H3K27ac	Obs. MACS vs Imp. Bins Classification	AUPRC MACS	0.4567775088152943	AVG
E046-H3K27ac	Obs. MACS vs Imp. Bins Classification	AUROC MACS	0.9635721240333096	AVG
E046-H3K27ac	Obs. MACS vs Imp. MACS Classification	F1 MACS	0.4092668868356277	AVG
E046-H3K27ac	Obs. MACS vs Imp. MACS Classification	MCC MACS	0.4295387708157513	AVG
E046-H3K27ac	Obs. MACS vs Imp. MACS Classification	Precision MACS	0.2948861914692618	AVG
E046-H3K27ac	Obs. MACS vs Imp. MACS Classification	Recall MACS	0.6686065308761721	AVG
E046-H3K27me3	Background Bins Reconstruction	Bg Corr	0.3622277062552534	AVG
E046-H3K27me3	Background Bins Reconstruction	Bg MSE	0.109402522444725	AVG
E046-H3K27me3	Foreground Bins Reconstruction	Fg Corr	0.3186666281987845	AVG
E046-H3K27me3	Foreground Bins Reconstruction	Fg MSE	1.183247685432434	AVG
E046-H3K27me3	Genome-Wide Signal Reconstruction	GW Corr	0.4746507909784344	AVG
E046-H3K27me3	Genome-Wide Signal Reconstruction	MSE Global	0.1215449795126915	AVG
E046-H3K27me3	Obs. MACS vs Imp. Bins Classification	AUPRC MACS	0.3222050694407766	AVG
E046-H3K27me3	Obs. MACS vs Imp. Bins Classification	AUROC MACS	0.9184215526840184	AVG
E046-H3K27me3	Obs. MACS vs Imp. MACS Classification	F1 MACS	0.3780728634661218	AVG
E046-H3K27me3	Obs. MACS vs Imp. MACS Classification	MCC MACS	0.3719312795657876	AVG
E046-H3K27me3	Obs. MACS vs Imp. MACS Classification	Precision MACS	0.4000864740217626	AVG
E046-H3K27me3	Obs. MACS vs Imp. MACS Classification	Recall MACS	0.3583553863034919	AVG
E046-H3K4me1	Background Bins Reconstruction	Bg Corr	0.3403568888632312	AVG
E046-H3K4me1	Background Bins Reconstruction	Bg MSE	0.1486284732818603	AVG
E046-H3K4me1	Foreground Bins Reconstruction	Fg Corr	0.5347773747500779	AVG
E046-H3K4me1	Foreground Bins Reconstruction	Fg MSE	2.502955436706543	AVG
E046-H3K4me1	Genome-Wide Signal Reconstruction	GW Corr	0.6355598196227324	AVG
E046-H3K4me1	Genome-Wide Signal Reconstruction	MSE Global	0.2510831654071808	AVG
E046-H3K4me1	Obs. MACS vs Imp. Bins Classification	AUPRC MACS	0.5694229970820328	AVG
E046-H3K4me1	Obs. MACS vs Imp. Bins Classification	AUROC MACS	0.9456633974770106	AVG
E046-H3K4me1	Obs. MACS vs Imp. MACS Classification	F1 MACS	0.5487815007392396	AVG
E046-H3K4me1	Obs. MACS vs Imp. MACS Classification	MCC MACS	0.5280744586060421	AVG
E046-H3K4me1	Obs. MACS vs Imp. MACS Classification	Precision MACS	0.5436249341758821	AVG
E046-H3K4me1	Obs. MACS vs Imp. MACS Classification	Recall MACS	0.5540368295709925	AVG
E049-H3K4me3	Background Bins Reconstruction	Bg Corr	0.217192563285822	AVG
E049-H3K4me3	Background Bins Reconstruction	Bg MSE	0.0678012445569038	AVG
E049-H3K4me3	Foreground Bins Reconstruction	Fg Corr	0.8636050120027036	AVG
E049-H3K4me3	Foreground Bins Reconstruction	Fg MSE	1.6274611949920654	AVG
E049-H3K4me3	Genome-Wide Signal Reconstruction	GW Corr	0.8191850932003589	AVG
E049-H3K4me3	Genome-Wide Signal Reconstruction	MSE Global	0.1018343642354011	AVG
E049-H3K4me3	Obs. MACS vs Imp. Bins Classification	AUPRC MACS	0.7272127977075584	AVG
E049-H3K4me3	Obs. MACS vs Imp. Bins Classification	AUROC MACS	0.9678678632558588	AVG
E049-H3K4me3	Obs. MACS vs Imp. MACS Classification	F1 MACS	0.6599789413228678	AVG
E049-H3K4me3	Obs. MACS vs Imp. MACS Classification	MCC MACS	0.660740069877108	AVG
E049-H3K4me3	Obs. MACS vs Imp. MACS Classification	Precision MACS	0.771679276536688	AVG
E049-H3K4me3	Obs. MACS vs Imp. MACS Classification	Recall MACS	0.5765268579838116	AVG
E050-H3K27me3	Background Bins Reconstruction	Bg Corr	0.3512303087463765	AVG
E050-H3K27me3	Background Bins Reconstruction	Bg MSE	0.104681871831417	AVG
E050-H3K27me3	Foreground Bins Reconstruction	Fg Corr	0.69796342353008	AVG
E050-H3K27me3	Foreground Bins Reconstruction	Fg MSE	1.1490834951400757	AVG
E050-H3K27me3	Genome-Wide Signal Reconstruction	GW Corr	0.576536951866117	AVG
E050-H3K27me3	Genome-Wide Signal Reconstruction	MSE Global	0.1270722150802612	AVG
E050-H3K27me3	Obs. MACS vs Imp. Bins Classification	AUPRC MACS	0.4562240822513551	AVG
E050-H3K27me3	Obs. MACS vs Imp. Bins Classification	AUROC MACS	0.9397016592704494	AVG
E050-H3K27me3	Obs. MACS vs Imp. MACS Classification	F1 MACS	0.4241751635800327	AVG
E050-H3K27me3	Obs. MACS vs Imp. MACS Classification	MCC MACS	0.4466628682607113	AVG
E050-H3K27me3	Obs. MACS vs Imp. MACS Classification	Precision MACS	0.661021834690495	AVG
E050-H3K27me3	Obs. MACS vs Imp. MACS Classification	Recall MACS	0.3122829713351944	AVG
E050-H3K4me3	Background Bins Reconstruction	Bg Corr	0.2055450381969634	AVG
E050-H3K4me3	Background Bins Reconstruction	Bg MSE	0.0793625488877296	AVG
E050-H3K4me3	Foreground Bins Reconstruction	Fg Corr	0.8258334511657258	AVG
E050-H3K4me3	Foreground Bins Reconstruction	Fg MSE	1.4105255603790283	AVG
E050-H3K4me3	Genome-Wide Signal Reconstruction	GW Corr	0.7796870903528627	AVG
E050-H3K4me3	Genome-Wide Signal Reconstruction	MSE Global	0.1057097464799881	AVG
E050-H3K4me3	Obs. MACS vs Imp. Bins Classification	AUPRC MACS	0.7469606274278366	AVG
E050-H3K4me3	Obs. MACS vs Imp. Bins Classification	AUROC MACS	0.9767635228007366	AVG
E050-H3K4me3	Obs. MACS vs Imp. MACS Classification	F1 MACS	0.675913943707538	AVG
E050-H3K4me3	Obs. MACS vs Imp. MACS Classification	MCC MACS	0.6732851501122633	AVG
E050-H3K4me3	Obs. MACS vs Imp. MACS Classification	Precision MACS	0.7482652101893719	AVG
E050-H3K4me3	Obs. MACS vs Imp. MACS Classification	Recall MACS	0.6163206607913271	AVG
E051-H3K36me3	Background Bins Reconstruction	Bg Corr	0.4676206007230963	AVG
E051-H3K36me3	Background Bins Reconstruction	Bg MSE	0.0632742419838905	AVG
E051-H3K36me3	Foreground Bins Reconstruction	Fg Corr	0.5522824445784508	AVG
E051-H3K36me3	Foreground Bins Reconstruction	Fg MSE	1.0302603244781494	AVG
E051-H3K36me3	Genome-Wide Signal Reconstruction	GW Corr	0.8295337416820524	AVG
E051-H3K36me3	Genome-Wide Signal Reconstruction	MSE Global	0.1339097321033477	AVG
E051-H3K36me3	Obs. MACS vs Imp. Bins Classification	AUPRC MACS	0.8246489858877276	AVG
E051-H3K36me3	Obs. MACS vs Imp. Bins Classification	AUROC MACS	0.9724476826676108	AVG
E051-H3K36me3	Obs. MACS vs Imp. MACS Classification	F1 MACS	0.686954728016211	AVG
E051-H3K36me3	Obs. MACS vs Imp. MACS Classification	MCC MACS	0.6858828244243672	AVG
E051-H3K36me3	Obs. MACS vs Imp. MACS Classification	Precision MACS	0.8744825455668829	AVG
E051-H3K36me3	Obs. MACS vs Imp. MACS Classification	Recall MACS	0.5656535379573566	AVG
E051-H3K4me1	Background Bins Reconstruction	Bg Corr	0.3094264099807274	AVG
E051-H3K4me1	Background Bins Reconstruction	Bg MSE	0.1496038883924484	AVG
E051-H3K4me1	Foreground Bins Reconstruction	Fg Corr	0.5079635670515784	AVG
E051-H3K4me1	Foreground Bins Reconstruction	Fg MSE	2.439253091812134	AVG
E051-H3K4me1	Genome-Wide Signal Reconstruction	GW Corr	0.6541754760191456	AVG
E051-H3K4me1	Genome-Wide Signal Reconstruction	MSE Global	0.301146388053894	AVG
E051-H3K4me1	Obs. MACS vs Imp. Bins Classification	AUPRC MACS	0.5779863043112644	AVG
E051-H3K4me1	Obs. MACS vs Imp. Bins Classification	AUROC MACS	0.9319025839729986	AVG
E051-H3K4me1	Obs. MACS vs Imp. MACS Classification	F1 MACS	0.5212706252104614	AVG
E051-H3K4me1	Obs. MACS vs Imp. MACS Classification	MCC MACS	0.5055409776015943	AVG
E051-H3K4me1	Obs. MACS vs Imp. MACS Classification	Precision MACS	0.6495853080568721	AVG
E051-H3K4me1	Obs. MACS vs Imp. MACS Classification	Recall MACS	0.4352869824116447	AVG
E051-H3K9me3	Background Bins Reconstruction	Bg Corr	0.3911008177991439	AVG
E051-H3K9me3	Background Bins Reconstruction	Bg MSE	0.1012398153543472	AVG
E051-H3K9me3	Foreground Bins Reconstruction	Fg Corr	0.4795161452624779	AVG
E051-H3K9me3	Foreground Bins Reconstruction	Fg MSE	0.9282878041267396	AVG
E051-H3K9me3	Genome-Wide Signal Reconstruction	GW Corr	0.6170089670630258	AVG
E051-H3K9me3	Genome-Wide Signal Reconstruction	MSE Global	0.1477574557065963	AVG
E051-H3K9me3	Obs. MACS vs Imp. Bins Classification	AUPRC MACS	0.4822170856687734	AVG
E051-H3K9me3	Obs. MACS vs Imp. Bins Classification	AUROC MACS	0.9179209872408496	AVG
E051-H3K9me3	Obs. MACS vs Imp. MACS Classification	F1 MACS	0.2468271712949461	AVG
E051-H3K9me3	Obs. MACS vs Imp. MACS Classification	MCC MACS	0.3159227402186213	AVG
E051-H3K9me3	Obs. MACS vs Imp. MACS Classification	Precision MACS	0.7363062250289986	AVG
E051-H3K9me3	Obs. MACS vs Imp. MACS Classification	Recall MACS	0.1482644520859015	AVG
E052-H3K9ac	Background Bins Reconstruction	Bg Corr	0.2796156180351834	AVG
E052-H3K9ac	Background Bins Reconstruction	Bg MSE	0.0884535387158393	AVG
E052-H3K9ac	Foreground Bins Reconstruction	Fg Corr	0.7067886880855528	AVG
E052-H3K9ac	Foreground Bins Reconstruction	Fg MSE	2.799244880676269	AVG
E052-H3K9ac	Genome-Wide Signal Reconstruction	GW Corr	0.7284465729125501	AVG
E052-H3K9ac	Genome-Wide Signal Reconstruction	MSE Global	0.1748565882444381	AVG
E052-H3K9ac	Obs. MACS vs Imp. Bins Classification	AUPRC MACS	0.6076219943794037	AVG
E052-H3K9ac	Obs. MACS vs Imp. Bins Classification	AUROC MACS	0.9453675506238408	AVG
E052-H3K9ac	Obs. MACS vs Imp. MACS Classification	F1 MACS	0.5384265833570009	AVG
E052-H3K9ac	Obs. MACS vs Imp. MACS Classification	MCC MACS	0.5437220717202146	AVG
E052-H3K9ac	Obs. MACS vs Imp. MACS Classification	Precision MACS	0.708763272020338	AVG
E052-H3K9ac	Obs. MACS vs Imp. MACS Classification	Recall MACS	0.4340996519509068	AVG
E052-H3K9me3	Background Bins Reconstruction	Bg Corr	0.4254328329664357	AVG
E052-H3K9me3	Background Bins Reconstruction	Bg MSE	0.1306776106357574	AVG
E052-H3K9me3	Foreground Bins Reconstruction	Fg Corr	0.2209866149486813	AVG
E052-H3K9me3	Foreground Bins Reconstruction	Fg MSE	1.018013834953308	AVG
E052-H3K9me3	Genome-Wide Signal Reconstruction	GW Corr	0.491443114664191	AVG
E052-H3K9me3	Genome-Wide Signal Reconstruction	MSE Global	0.1507252007722854	AVG
E052-H3K9me3	Obs. MACS vs Imp. Bins Classification	AUPRC MACS	0.2148898584812173	AVG
E052-H3K9me3	Obs. MACS vs Imp. Bins Classification	AUROC MACS	0.8846640684529974	AVG
E052-H3K9me3	Obs. MACS vs Imp. MACS Classification	F1 MACS	0.239101433059345	AVG
E052-H3K9me3	Obs. MACS vs Imp. MACS Classification	MCC MACS	0.2416014802214753	AVG
E052-H3K9me3	Obs. MACS vs Imp. MACS Classification	Precision MACS	0.3580358293594535	AVG
E052-H3K9me3	Obs. MACS vs Imp. MACS Classification	Recall MACS	0.1794805530430288	AVG
E053-H3K36me3	Background Bins Reconstruction	Bg Corr	0.559194071809765	AVG
E053-H3K36me3	Background Bins Reconstruction	Bg MSE	0.0974678248167038	AVG
E053-H3K36me3	Foreground Bins Reconstruction	Fg Corr	0.3267995837970873	AVG
E053-H3K36me3	Foreground Bins Reconstruction	Fg MSE	0.3614630103111267	AVG
E053-H3K36me3	Genome-Wide Signal Reconstruction	GW Corr	0.7291604672740024	AVG
E053-H3K36me3	Genome-Wide Signal Reconstruction	MSE Global	0.1048846691846847	AVG
E053-H3K36me3	Obs. MACS vs Imp. Bins Classification	AUPRC MACS	0.6325400702130621	AVG
E053-H3K36me3	Obs. MACS vs Imp. Bins Classification	AUROC MACS	0.9805750384407927	AVG
E053-H3K36me3	Obs. MACS vs Imp. MACS Classification	F1 MACS	0.5774647887323944	AVG
E053-H3K36me3	Obs. MACS vs Imp. MACS Classification	MCC MACS	0.5826261266653401	AVG
E053-H3K36me3	Obs. MACS vs Imp. MACS Classification	Precision MACS	0.4604108742662959	AVG
E053-H3K36me3	Obs. MACS vs Imp. MACS Classification	Recall MACS	0.7743284667740427	AVG
E053-H3K4me3	Background Bins Reconstruction	Bg Corr	0.1618407544812968	AVG
E053-H3K4me3	Background Bins Reconstruction	Bg MSE	0.0647929012775421	AVG
E053-H3K4me3	Foreground Bins Reconstruction	Fg Corr	0.8145160139470391	AVG
E053-H3K4me3	Foreground Bins Reconstruction	Fg MSE	1.227649450302124	AVG
E053-H3K4me3	Genome-Wide Signal Reconstruction	GW Corr	0.8123957820243309	AVG
E053-H3K4me3	Genome-Wide Signal Reconstruction	MSE Global	0.0789883136749267	AVG
E053-H3K4me3	Obs. MACS vs Imp. Bins Classification	AUPRC MACS	0.8258492393233535	AVG
E053-H3K4me3	Obs. MACS vs Imp. Bins Classification	AUROC MACS	0.9890595323134408	AVG
E053-H3K4me3	Obs. MACS vs Imp. MACS Classification	F1 MACS	0.7128484755395131	AVG
E053-H3K4me3	Obs. MACS vs Imp. MACS Classification	MCC MACS	0.7164251502227511	AVG
E053-H3K4me3	Obs. MACS vs Imp. MACS Classification	Precision MACS	0.6233155750548417	AVG
E053-H3K4me3	Obs. MACS vs Imp. MACS Classification	Recall MACS	0.8324165969149827	AVG
E054-H3K36me3	Background Bins Reconstruction	Bg Corr	0.553008696815156	AVG
E054-H3K36me3	Background Bins Reconstruction	Bg MSE	0.0955183357000351	AVG
E054-H3K36me3	Foreground Bins Reconstruction	Fg Corr	0.3759593641596711	AVG
E054-H3K36me3	Foreground Bins Reconstruction	Fg MSE	0.3592831492424011	AVG
E054-H3K36me3	Genome-Wide Signal Reconstruction	GW Corr	0.7349874090615299	AVG
E054-H3K36me3	Genome-Wide Signal Reconstruction	MSE Global	0.1038384959101677	AVG
E054-H3K36me3	Obs. MACS vs Imp. Bins Classification	AUPRC MACS	0.6258635235266018	AVG
E054-H3K36me3	Obs. MACS vs Imp. Bins Classification	AUROC MACS	0.9774486705805696	AVG
E054-H3K36me3	Obs. MACS vs Imp. MACS Classification	F1 MACS	0.595516858095591	AVG
E054-H3K36me3	Obs. MACS vs Imp. MACS Classification	MCC MACS	0.5924666340909388	AVG
E054-H3K36me3	Obs. MACS vs Imp. MACS Classification	Precision MACS	0.4965400061785604	AVG
E054-H3K36me3	Obs. MACS vs Imp. MACS Classification	Recall MACS	0.7437760296159186	AVG
E054-H3K4me1	Background Bins Reconstruction	Bg Corr	0.3927053458259277	AVG
E054-H3K4me1	Background Bins Reconstruction	Bg MSE	0.1717960983514785	AVG
E054-H3K4me1	Foreground Bins Reconstruction	Fg Corr	0.1680658777457188	AVG
E054-H3K4me1	Foreground Bins Reconstruction	Fg MSE	0.847395658493042	AVG
E054-H3K4me1	Genome-Wide Signal Reconstruction	GW Corr	0.4943322779831048	AVG
E054-H3K4me1	Genome-Wide Signal Reconstruction	MSE Global	0.1875495612621307	AVG
E054-H3K4me1	Obs. MACS vs Imp. Bins Classification	AUPRC MACS	0.2154548145547128	AVG
E054-H3K4me1	Obs. MACS vs Imp. Bins Classification	AUROC MACS	0.9192050374285772	AVG
E054-H3K4me1	Obs. MACS vs Imp. MACS Classification	F1 MACS	0.2859454037555141	AVG
E054-H3K4me1	Obs. MACS vs Imp. MACS Classification	MCC MACS	0.2781147658389476	AVG
E054-H3K4me1	Obs. MACS vs Imp. MACS Classification	Precision MACS	0.2181411269088994	AVG
E054-H3K4me1	Obs. MACS vs Imp. MACS Classification	Recall MACS	0.4149112648283201	AVG
E055-H3K9me3	Background Bins Reconstruction	Bg Corr	0.4174313879901495	AVG
E055-H3K9me3	Background Bins Reconstruction	Bg MSE	0.1288068443536758	AVG
E055-H3K9me3	Foreground Bins Reconstruction	Fg Corr	0.3447711197623351	AVG
E055-H3K9me3	Foreground Bins Reconstruction	Fg MSE	1.5208030939102173	AVG
E055-H3K9me3	Genome-Wide Signal Reconstruction	GW Corr	0.5772913618712964	AVG
E055-H3K9me3	Genome-Wide Signal Reconstruction	MSE Global	0.2412347644567489	AVG
E055-H3K9me3	Obs. MACS vs Imp. Bins Classification	AUPRC MACS	0.4084137417067744	AVG
E055-H3K9me3	Obs. MACS vs Imp. Bins Classification	AUROC MACS	0.8797929413127792	AVG
E055-H3K9me3	Obs. MACS vs Imp. MACS Classification	F1 MACS	0.1557432914361795	AVG
E055-H3K9me3	Obs. MACS vs Imp. MACS Classification	MCC MACS	0.2169975300111697	AVG
E055-H3K9me3	Obs. MACS vs Imp. MACS Classification	Precision MACS	0.6332001546591055	AVG
E055-H3K9me3	Obs. MACS vs Imp. MACS Classification	Recall MACS	0.0887912961758114	AVG
E058-H3K27me3	Background Bins Reconstruction	Bg Corr	0.3660905968587619	AVG
E058-H3K27me3	Background Bins Reconstruction	Bg MSE	0.1118665784597396	AVG
E058-H3K27me3	Foreground Bins Reconstruction	Fg Corr	0.6783814126214859	AVG
E058-H3K27me3	Foreground Bins Reconstruction	Fg MSE	1.3080676794052124	AVG
E058-H3K27me3	Genome-Wide Signal Reconstruction	GW Corr	0.5998715678698291	AVG
E058-H3K27me3	Genome-Wide Signal Reconstruction	MSE Global	0.1499153971672058	AVG
E058-H3K27me3	Obs. MACS vs Imp. Bins Classification	AUPRC MACS	0.4261400800103999	AVG
E058-H3K27me3	Obs. MACS vs Imp. Bins Classification	AUROC MACS	0.9327519218518192	AVG
E058-H3K27me3	Obs. MACS vs Imp. MACS Classification	F1 MACS	0.3021284742163978	AVG
E058-H3K27me3	Obs. MACS vs Imp. MACS Classification	MCC MACS	0.3422014075545465	AVG
E058-H3K27me3	Obs. MACS vs Imp. MACS Classification	Precision MACS	0.6254954240830151	AVG
E058-H3K27me3	Obs. MACS vs Imp. MACS Classification	Recall MACS	0.1991647928043687	AVG
E058-H3K4me1	Background Bins Reconstruction	Bg Corr	0.3494314237636921	AVG
E058-H3K4me1	Background Bins Reconstruction	Bg MSE	0.1654918640851974	AVG
E058-H3K4me1	Foreground Bins Reconstruction	Fg Corr	0.2770590316064311	AVG
E058-H3K4me1	Foreground Bins Reconstruction	Fg MSE	1.5050617456436155	AVG
E058-H3K4me1	Genome-Wide Signal Reconstruction	GW Corr	0.5588085853758071	AVG
E058-H3K4me1	Genome-Wide Signal Reconstruction	MSE Global	0.2473800182342529	AVG
E058-H3K4me1	Obs. MACS vs Imp. Bins Classification	AUPRC MACS	0.3985657887474215	AVG
E058-H3K4me1	Obs. MACS vs Imp. Bins Classification	AUROC MACS	0.9040087644934744	AVG
E058-H3K4me1	Obs. MACS vs Imp. MACS Classification	F1 MACS	0.3999142022888615	AVG
E058-H3K4me1	Obs. MACS vs Imp. MACS Classification	MCC MACS	0.3726716444242485	AVG
E058-H3K4me1	Obs. MACS vs Imp. MACS Classification	Precision MACS	0.4755627962085308	AVG
E058-H3K4me1	Obs. MACS vs Imp. MACS Classification	Recall MACS	0.3450297285035459	AVG
E058-H3K4me3	Background Bins Reconstruction	Bg Corr	0.2177376850057792	AVG
E058-H3K4me3	Background Bins Reconstruction	Bg MSE	0.0794218480587005	AVG
E058-H3K4me3	Foreground Bins Reconstruction	Fg Corr	0.8769042180666143	AVG
E058-H3K4me3	Foreground Bins Reconstruction	Fg MSE	2.9309260845184326	AVG
E058-H3K4me3	Genome-Wide Signal Reconstruction	GW Corr	0.8605619726547561	AVG
E058-H3K4me3	Genome-Wide Signal Reconstruction	MSE Global	0.132576510310173	AVG
E058-H3K4me3	Obs. MACS vs Imp. Bins Classification	AUPRC MACS	0.7711450339620736	AVG
E058-H3K4me3	Obs. MACS vs Imp. Bins Classification	AUROC MACS	0.9753077442996692	AVG
E058-H3K4me3	Obs. MACS vs Imp. MACS Classification	F1 MACS	0.7128952754918751	AVG
E058-H3K4me3	Obs. MACS vs Imp. MACS Classification	MCC MACS	0.7094603678993425	AVG
E058-H3K4me3	Obs. MACS vs Imp. MACS Classification	Precision MACS	0.7640238169852711	AVG
E058-H3K4me3	Obs. MACS vs Imp. MACS Classification	Recall MACS	0.668180572412983	AVG
E059-H3K4me1	Background Bins Reconstruction	Bg Corr	0.4313398866842479	AVG
E059-H3K4me1	Background Bins Reconstruction	Bg MSE	0.1577796936035156	AVG
E059-H3K4me1	Foreground Bins Reconstruction	Fg Corr	0.1598578119281209	AVG
E059-H3K4me1	Foreground Bins Reconstruction	Fg MSE	0.6766349673271179	AVG
E059-H3K4me1	Genome-Wide Signal Reconstruction	GW Corr	0.4898833185192368	AVG
E059-H3K4me1	Genome-Wide Signal Reconstruction	MSE Global	0.1638458371162414	AVG
E059-H3K4me1	Obs. MACS vs Imp. Bins Classification	AUPRC MACS	0.1517422527994264	AVG
E059-H3K4me1	Obs. MACS vs Imp. Bins Classification	AUROC MACS	0.9273106634517438	AVG
E059-H3K4me1	Obs. MACS vs Imp. MACS Classification	F1 MACS	0.212770390821363	AVG
E059-H3K4me1	Obs. MACS vs Imp. MACS Classification	MCC MACS	0.2459818943966057	AVG
E059-H3K4me1	Obs. MACS vs Imp. MACS Classification	Precision MACS	0.1344293048973144	AVG
E059-H3K4me1	Obs. MACS vs Imp. MACS Classification	Recall MACS	0.5099569261501966	AVG
E061-H3K27ac	Background Bins Reconstruction	Bg Corr	0.2068834111158315	AVG
E061-H3K27ac	Background Bins Reconstruction	Bg MSE	0.2135134190320968	AVG
E061-H3K27ac	Foreground Bins Reconstruction	Fg Corr	0.5669948112319294	AVG
E061-H3K27ac	Foreground Bins Reconstruction	Fg MSE	1.6342588663101196	AVG
E061-H3K27ac	Genome-Wide Signal Reconstruction	GW Corr	0.460757088963531	AVG
E061-H3K27ac	Genome-Wide Signal Reconstruction	MSE Global	0.2517198026180267	AVG
E061-H3K27ac	Obs. MACS vs Imp. Bins Classification	AUPRC MACS	0.3193434075343232	AVG
E061-H3K27ac	Obs. MACS vs Imp. Bins Classification	AUROC MACS	0.8853279122908944	AVG
E061-H3K27ac	Obs. MACS vs Imp. MACS Classification	F1 MACS	0.3258561146435141	AVG
E061-H3K27ac	Obs. MACS vs Imp. MACS Classification	MCC MACS	0.310437460951468	AVG
E061-H3K27ac	Obs. MACS vs Imp. MACS Classification	Precision MACS	0.2699320891930912	AVG
E061-H3K27ac	Obs. MACS vs Imp. MACS Classification	Recall MACS	0.4110079791564892	AVG
E062-H3K4me1	Background Bins Reconstruction	Bg Corr	0.4252298865600062	AVG
E062-H3K4me1	Background Bins Reconstruction	Bg MSE	0.1629088819026947	AVG
E062-H3K4me1	Foreground Bins Reconstruction	Fg Corr	0.0638989011282427	AVG
E062-H3K4me1	Foreground Bins Reconstruction	Fg MSE	0.8357058763504028	AVG
E062-H3K4me1	Genome-Wide Signal Reconstruction	GW Corr	0.5257866635786731	AVG
E062-H3K4me1	Genome-Wide Signal Reconstruction	MSE Global	0.172647625207901	AVG
E062-H3K4me1	Obs. MACS vs Imp. Bins Classification	AUPRC MACS	0.3751115618836173	AVG
E062-H3K4me1	Obs. MACS vs Imp. Bins Classification	AUROC MACS	0.9461262279493337	AVG
E062-H3K4me1	Obs. MACS vs Imp. MACS Classification	F1 MACS	0.3402935447451023	AVG
E062-H3K4me1	Obs. MACS vs Imp. MACS Classification	MCC MACS	0.3809433133235548	AVG
E062-H3K4me1	Obs. MACS vs Imp. MACS Classification	Precision MACS	0.2256779884149552	AVG
E062-H3K4me1	Obs. MACS vs Imp. MACS Classification	Recall MACS	0.6914738062824586	AVG
E062-H3K4me3	Background Bins Reconstruction	Bg Corr	0.1383574001411744	AVG
E062-H3K4me3	Background Bins Reconstruction	Bg MSE	0.1007605716586113	AVG
E062-H3K4me3	Foreground Bins Reconstruction	Fg Corr	0.7674332645800132	AVG
E062-H3K4me3	Foreground Bins Reconstruction	Fg MSE	0.8560594916343689	AVG
E062-H3K4me3	Genome-Wide Signal Reconstruction	GW Corr	0.7001163298294143	AVG
E062-H3K4me3	Genome-Wide Signal Reconstruction	MSE Global	0.1094648018479347	AVG
E062-H3K4me3	Obs. MACS vs Imp. Bins Classification	AUPRC MACS	0.8350964170480566	AVG
E062-H3K4me3	Obs. MACS vs Imp. Bins Classification	AUROC MACS	0.989390356705402	AVG
E062-H3K4me3	Obs. MACS vs Imp. MACS Classification	F1 MACS	0.7051695648752853	AVG
E062-H3K4me3	Obs. MACS vs Imp. MACS Classification	MCC MACS	0.712003395974921	AVG
E062-H3K4me3	Obs. MACS vs Imp. MACS Classification	Precision MACS	0.6018265657877065	AVG
E062-H3K4me3	Obs. MACS vs Imp. MACS Classification	Recall MACS	0.8513616212792907	AVG
E063-H3K27ac	Background Bins Reconstruction	Bg Corr	0.2543471774672574	AVG
E063-H3K27ac	Background Bins Reconstruction	Bg MSE	0.1556252539157867	AVG
E063-H3K27ac	Foreground Bins Reconstruction	Fg Corr	0.4656465673966526	AVG
E063-H3K27ac	Foreground Bins Reconstruction	Fg MSE	2.414313077926636	AVG
E063-H3K27ac	Genome-Wide Signal Reconstruction	GW Corr	0.5639789888937145	AVG
E063-H3K27ac	Genome-Wide Signal Reconstruction	MSE Global	0.2667959630489349	AVG
E063-H3K27ac	Obs. MACS vs Imp. Bins Classification	AUPRC MACS	0.424969271103551	AVG
E063-H3K27ac	Obs. MACS vs Imp. Bins Classification	AUROC MACS	0.8879269581576091	AVG
E063-H3K27ac	Obs. MACS vs Imp. MACS Classification	F1 MACS	0.4149391699921483	AVG
E063-H3K27ac	Obs. MACS vs Imp. MACS Classification	MCC MACS	0.3893611466047426	AVG
E063-H3K27ac	Obs. MACS vs Imp. MACS Classification	Precision MACS	0.4568561396003778	AVG
E063-H3K27ac	Obs. MACS vs Imp. MACS Classification	Recall MACS	0.3800676176636318	AVG
E063-H3K27me3	Background Bins Reconstruction	Bg Corr	0.4423838283238998	AVG
E063-H3K27me3	Background Bins Reconstruction	Bg MSE	0.1041388288140297	AVG
E063-H3K27me3	Foreground Bins Reconstruction	Fg Corr	0.4157334664043109	AVG
E063-H3K27me3	Foreground Bins Reconstruction	Fg MSE	1.089669108390808	AVG
E063-H3K27me3	Genome-Wide Signal Reconstruction	GW Corr	0.5821441913404098	AVG
E063-H3K27me3	Genome-Wide Signal Reconstruction	MSE Global	0.1322677731513977	AVG
E063-H3K27me3	Obs. MACS vs Imp. Bins Classification	AUPRC MACS	0.4274366327592496	AVG
E063-H3K27me3	Obs. MACS vs Imp. Bins Classification	AUROC MACS	0.9473073550440196	AVG
E063-H3K27me3	Obs. MACS vs Imp. MACS Classification	F1 MACS	0.3059791635210629	AVG
E063-H3K27me3	Obs. MACS vs Imp. MACS Classification	MCC MACS	0.3374997529369534	AVG
E063-H3K27me3	Obs. MACS vs Imp. MACS Classification	Precision MACS	0.5841320170065576	AVG
E063-H3K27me3	Obs. MACS vs Imp. MACS Classification	Recall MACS	0.2072774695067379	AVG
E063-H3K4me1	Background Bins Reconstruction	Bg Corr	0.4246412474566021	AVG
E063-H3K4me1	Background Bins Reconstruction	Bg MSE	0.1270627528429031	AVG
E063-H3K4me1	Foreground Bins Reconstruction	Fg Corr	0.4710774298920805	AVG
E063-H3K4me1	Foreground Bins Reconstruction	Fg MSE	1.350270390510559	AVG
E063-H3K4me1	Genome-Wide Signal Reconstruction	GW Corr	0.6748572688256652	AVG
E063-H3K4me1	Genome-Wide Signal Reconstruction	MSE Global	0.2059219926595688	AVG
E063-H3K4me1	Obs. MACS vs Imp. Bins Classification	AUPRC MACS	0.553315824851024	AVG
E063-H3K4me1	Obs. MACS vs Imp. Bins Classification	AUROC MACS	0.9306413047988572	AVG
E063-H3K4me1	Obs. MACS vs Imp. MACS Classification	F1 MACS	0.5092521176920343	AVG
E063-H3K4me1	Obs. MACS vs Imp. MACS Classification	MCC MACS	0.49148007834044	AVG
E063-H3K4me1	Obs. MACS vs Imp. MACS Classification	Precision MACS	0.624753159557662	AVG
E063-H3K4me1	Obs. MACS vs Imp. MACS Classification	Recall MACS	0.4297940746946215	AVG
E065-H3K4me1	Background Bins Reconstruction	Bg Corr	0.1356477351556872	AVG
E065-H3K4me1	Background Bins Reconstruction	Bg MSE	0.2335186451673507	AVG
E065-H3K4me1	Foreground Bins Reconstruction	Fg Corr	0.1495467434130586	AVG
E065-H3K4me1	Foreground Bins Reconstruction	Fg MSE	0.8226476907730103	AVG
E065-H3K4me1	Genome-Wide Signal Reconstruction	GW Corr	0.1998292832330553	AVG
E065-H3K4me1	Genome-Wide Signal Reconstruction	MSE Global	0.2407968193292617	AVG
E065-H3K4me1	Obs. MACS vs Imp. Bins Classification	AUPRC MACS	0.0612849070742035	AVG
E065-H3K4me1	Obs. MACS vs Imp. Bins Classification	AUROC MACS	0.8514752702897354	AVG
E065-H3K4me1	Obs. MACS vs Imp. MACS Classification	F1 MACS	0.1169702040028315	AVG
E065-H3K4me1	Obs. MACS vs Imp. MACS Classification	MCC MACS	0.1217408428292889	AVG
E065-H3K4me1	Obs. MACS vs Imp. MACS Classification	Precision MACS	0.0747761979989468	AVG
E065-H3K4me1	Obs. MACS vs Imp. MACS Classification	Recall MACS	0.2684468600460802	AVG
E067-H3K4me3	Background Bins Reconstruction	Bg Corr	0.219197138983492	AVG
E067-H3K4me3	Background Bins Reconstruction	Bg MSE	0.0990969464182853	AVG
E067-H3K4me3	Foreground Bins Reconstruction	Fg Corr	0.774849047492695	AVG
E067-H3K4me3	Foreground Bins Reconstruction	Fg MSE	1.1477402448654177	AVG
E067-H3K4me3	Genome-Wide Signal Reconstruction	GW Corr	0.6799490353999509	AVG
E067-H3K4me3	Genome-Wide Signal Reconstruction	MSE Global	0.1160156652331352	AVG
E067-H3K4me3	Obs. MACS vs Imp. Bins Classification	AUPRC MACS	0.723246850931359	AVG
E067-H3K4me3	Obs. MACS vs Imp. Bins Classification	AUROC MACS	0.9775025903387616	AVG
E067-H3K4me3	Obs. MACS vs Imp. MACS Classification	F1 MACS	0.6523862025515829	AVG
E067-H3K4me3	Obs. MACS vs Imp. MACS Classification	MCC MACS	0.6466647699773072	AVG
E067-H3K4me3	Obs. MACS vs Imp. MACS Classification	Precision MACS	0.649012848636791	AVG
E067-H3K4me3	Obs. MACS vs Imp. MACS Classification	Recall MACS	0.655794806839772	AVG
E068-H3K27ac	Background Bins Reconstruction	Bg Corr	0.3019346859569415	AVG
E068-H3K27ac	Background Bins Reconstruction	Bg MSE	0.1663258075714111	AVG
E068-H3K27ac	Foreground Bins Reconstruction	Fg Corr	0.454634040157386	AVG
E068-H3K27ac	Foreground Bins Reconstruction	Fg MSE	1.9969178438186648	AVG
E068-H3K27ac	Genome-Wide Signal Reconstruction	GW Corr	0.544318784750941	AVG
E068-H3K27ac	Genome-Wide Signal Reconstruction	MSE Global	0.2536777853965759	AVG
E068-H3K27ac	Obs. MACS vs Imp. Bins Classification	AUPRC MACS	0.3883661942413911	AVG
E068-H3K27ac	Obs. MACS vs Imp. Bins Classification	AUROC MACS	0.897764998504601	AVG
E068-H3K27ac	Obs. MACS vs Imp. MACS Classification	F1 MACS	0.372147772546179	AVG
E068-H3K27ac	Obs. MACS vs Imp. MACS Classification	MCC MACS	0.3443008510112311	AVG
E068-H3K27ac	Obs. MACS vs Imp. MACS Classification	Precision MACS	0.402919629966312	AVG
E068-H3K27ac	Obs. MACS vs Imp. MACS Classification	Recall MACS	0.3457426469463606	AVG
E068-H3K27me3	Background Bins Reconstruction	Bg Corr	0.3722942285516005	AVG
E068-H3K27me3	Background Bins Reconstruction	Bg MSE	0.1339587271213531	AVG
E068-H3K27me3	Foreground Bins Reconstruction	Fg Corr	0.3992744301272577	AVG
E068-H3K27me3	Foreground Bins Reconstruction	Fg MSE	1.2425010204315186	AVG
E068-H3K27me3	Genome-Wide Signal Reconstruction	GW Corr	0.4303463255001619	AVG
E068-H3K27me3	Genome-Wide Signal Reconstruction	MSE Global	0.1404813975095749	AVG
E068-H3K27me3	Obs. MACS vs Imp. Bins Classification	AUPRC MACS	0.2615145102553789	AVG
E068-H3K27me3	Obs. MACS vs Imp. Bins Classification	AUROC MACS	0.9432105158041014	AVG
E068-H3K27me3	Obs. MACS vs Imp. MACS Classification	F1 MACS	0.2806873604084051	AVG
E068-H3K27me3	Obs. MACS vs Imp. MACS Classification	MCC MACS	0.2856668855308239	AVG
E068-H3K27me3	Obs. MACS vs Imp. MACS Classification	Precision MACS	0.2218779275059451	AVG
E068-H3K27me3	Obs. MACS vs Imp. MACS Classification	Recall MACS	0.3819151575291491	AVG
E069-H3K9ac	Background Bins Reconstruction	Bg Corr	0.3495943415577253	AVG
E069-H3K9ac	Background Bins Reconstruction	Bg MSE	0.1172225177288055	AVG
E069-H3K9ac	Foreground Bins Reconstruction	Fg Corr	0.6680548138970835	AVG
E069-H3K9ac	Foreground Bins Reconstruction	Fg MSE	1.2049474716186523	AVG
E069-H3K9ac	Genome-Wide Signal Reconstruction	GW Corr	0.6182244400976576	AVG
E069-H3K9ac	Genome-Wide Signal Reconstruction	MSE Global	0.1383862197399139	AVG
E069-H3K9ac	Obs. MACS vs Imp. Bins Classification	AUPRC MACS	0.5364072909678876	AVG
E069-H3K9ac	Obs. MACS vs Imp. Bins Classification	AUROC MACS	0.9707581310036582	AVG
E069-H3K9ac	Obs. MACS vs Imp. MACS Classification	F1 MACS	0.4802366730952871	AVG
E069-H3K9ac	Obs. MACS vs Imp. MACS Classification	MCC MACS	0.4699061712026359	AVG
E069-H3K9ac	Obs. MACS vs Imp. MACS Classification	Precision MACS	0.4794377149693435	AVG
E069-H3K9ac	Obs. MACS vs Imp. MACS Classification	Recall MACS	0.4810382985108218	AVG
E070-H3K4me3	Background Bins Reconstruction	Bg Corr	0.2344991969299933	AVG
E070-H3K4me3	Background Bins Reconstruction	Bg MSE	0.0578390136361122	AVG
E070-H3K4me3	Foreground Bins Reconstruction	Fg Corr	0.797294990002792	AVG
E070-H3K4me3	Foreground Bins Reconstruction	Fg MSE	1.0163614749908447	AVG
E070-H3K4me3	Genome-Wide Signal Reconstruction	GW Corr	0.812049198391691	AVG
E070-H3K4me3	Genome-Wide Signal Reconstruction	MSE Global	0.0700164437294006	AVG
E070-H3K4me3	Obs. MACS vs Imp. Bins Classification	AUPRC MACS	0.8054706376082326	AVG
E070-H3K4me3	Obs. MACS vs Imp. Bins Classification	AUROC MACS	0.9869221582622404	AVG
E070-H3K4me3	Obs. MACS vs Imp. MACS Classification	F1 MACS	0.7045591787439615	AVG
E070-H3K4me3	Obs. MACS vs Imp. MACS Classification	MCC MACS	0.7058906033614601	AVG
E070-H3K4me3	Obs. MACS vs Imp. MACS Classification	Precision MACS	0.6268075390607513	AVG
E070-H3K4me3	Obs. MACS vs Imp. MACS Classification	Recall MACS	0.8043315907393578	AVG
E071-H3K27ac	Background Bins Reconstruction	Bg Corr	0.3331847736928738	AVG
E071-H3K27ac	Background Bins Reconstruction	Bg MSE	0.1590656191110611	AVG
E071-H3K27ac	Foreground Bins Reconstruction	Fg Corr	0.4849385396771638	AVG
E071-H3K27ac	Foreground Bins Reconstruction	Fg MSE	2.582857847213745	AVG
E071-H3K27ac	Genome-Wide Signal Reconstruction	GW Corr	0.5927005333347989	AVG
E071-H3K27ac	Genome-Wide Signal Reconstruction	MSE Global	0.2772959470748901	AVG
E071-H3K27ac	Obs. MACS vs Imp. Bins Classification	AUPRC MACS	0.4325286365868981	AVG
E071-H3K27ac	Obs. MACS vs Imp. Bins Classification	AUROC MACS	0.924866295533782	AVG
E071-H3K27ac	Obs. MACS vs Imp. MACS Classification	F1 MACS	0.4022352730644715	AVG
E071-H3K27ac	Obs. MACS vs Imp. MACS Classification	MCC MACS	0.3759546246618634	AVG
E071-H3K27ac	Obs. MACS vs Imp. MACS Classification	Precision MACS	0.4407072705559418	AVG
E071-H3K27ac	Obs. MACS vs Imp. MACS Classification	Recall MACS	0.3699408992294457	AVG
E072-H3K27ac	Background Bins Reconstruction	Bg Corr	0.2917060636062419	AVG
E072-H3K27ac	Background Bins Reconstruction	Bg MSE	0.1848341524600982	AVG
E072-H3K27ac	Foreground Bins Reconstruction	Fg Corr	0.3844108794882685	AVG
E072-H3K27ac	Foreground Bins Reconstruction	Fg MSE	2.252511978149414	AVG
E072-H3K27ac	Genome-Wide Signal Reconstruction	GW Corr	0.5075499736177144	AVG
E072-H3K27ac	Genome-Wide Signal Reconstruction	MSE Global	0.2723064720630646	AVG
E072-H3K27ac	Obs. MACS vs Imp. Bins Classification	AUPRC MACS	0.3458217828405113	AVG
E072-H3K27ac	Obs. MACS vs Imp. Bins Classification	AUROC MACS	0.9095044282461876	AVG
E072-H3K27ac	Obs. MACS vs Imp. MACS Classification	F1 MACS	0.3424303260364522	AVG
E072-H3K27ac	Obs. MACS vs Imp. MACS Classification	MCC MACS	0.3139232208223809	AVG
E072-H3K27ac	Obs. MACS vs Imp. MACS Classification	Precision MACS	0.34810972675258	AVG
E072-H3K27ac	Obs. MACS vs Imp. MACS Classification	Recall MACS	0.33693326892554	AVG
E073-H3K4me1	Background Bins Reconstruction	Bg Corr	0.402138836316385	AVG
E073-H3K4me1	Background Bins Reconstruction	Bg MSE	0.1612757444381714	AVG
E073-H3K4me1	Foreground Bins Reconstruction	Fg Corr	0.3302307926884811	AVG
E073-H3K4me1	Foreground Bins Reconstruction	Fg MSE	0.7255826592445374	AVG
E073-H3K4me1	Genome-Wide Signal Reconstruction	GW Corr	0.5478709264989579	AVG
E073-H3K4me1	Genome-Wide Signal Reconstruction	MSE Global	0.1778693795204162	AVG
E073-H3K4me1	Obs. MACS vs Imp. Bins Classification	AUPRC MACS	0.3401341882593437	AVG
E073-H3K4me1	Obs. MACS vs Imp. Bins Classification	AUROC MACS	0.9355592144553456	AVG
E073-H3K4me1	Obs. MACS vs Imp. MACS Classification	F1 MACS	0.3774268241999644	AVG
E073-H3K4me1	Obs. MACS vs Imp. MACS Classification	MCC MACS	0.3626956792275425	AVG
E073-H3K4me1	Obs. MACS vs Imp. MACS Classification	Precision MACS	0.3138329383886256	AVG
E073-H3K4me1	Obs. MACS vs Imp. MACS Classification	Recall MACS	0.4733432613551749	AVG
E074-H3K4me1	Background Bins Reconstruction	Bg Corr	0.3757960656573039	AVG
E074-H3K4me1	Background Bins Reconstruction	Bg MSE	0.1657657325267791	AVG
E074-H3K4me1	Foreground Bins Reconstruction	Fg Corr	0.2529752990512239	AVG
E074-H3K4me1	Foreground Bins Reconstruction	Fg MSE	1.187050700187683	AVG
E074-H3K4me1	Genome-Wide Signal Reconstruction	GW Corr	0.5192657784468105	AVG
E074-H3K4me1	Genome-Wide Signal Reconstruction	MSE Global	0.2064491510391235	AVG
E074-H3K4me1	Obs. MACS vs Imp. Bins Classification	AUPRC MACS	0.3065769118395139	AVG
E074-H3K4me1	Obs. MACS vs Imp. Bins Classification	AUROC MACS	0.9028638472167472	AVG
E074-H3K4me1	Obs. MACS vs Imp. MACS Classification	F1 MACS	0.3417628241250466	AVG
E074-H3K4me1	Obs. MACS vs Imp. MACS Classification	MCC MACS	0.3134163249536239	AVG
E074-H3K4me1	Obs. MACS vs Imp. MACS Classification	Precision MACS	0.3243647972617167	AVG
E074-H3K4me1	Obs. MACS vs Imp. MACS Classification	Recall MACS	0.3611329949982594	AVG
E075-H3K27ac	Background Bins Reconstruction	Bg Corr	0.3096641843693606	AVG
E075-H3K27ac	Background Bins Reconstruction	Bg MSE	0.1262666434049606	AVG
E075-H3K27ac	Foreground Bins Reconstruction	Fg Corr	0.5813402329792103	AVG
E075-H3K27ac	Foreground Bins Reconstruction	Fg MSE	0.981441080570221	AVG
E075-H3K27ac	Genome-Wide Signal Reconstruction	GW Corr	0.6722537584979504	AVG
E075-H3K27ac	Genome-Wide Signal Reconstruction	MSE Global	0.1524319946765899	AVG
E075-H3K27ac	Obs. MACS vs Imp. Bins Classification	AUPRC MACS	0.5847085168895831	AVG
E075-H3K27ac	Obs. MACS vs Imp. Bins Classification	AUROC MACS	0.9648538313921008	AVG
E075-H3K27ac	Obs. MACS vs Imp. MACS Classification	F1 MACS	0.5377403723539913	AVG
E075-H3K27ac	Obs. MACS vs Imp. MACS Classification	MCC MACS	0.5269181373137946	AVG
E075-H3K27ac	Obs. MACS vs Imp. MACS Classification	Precision MACS	0.4697787997076805	AVG
E075-H3K27ac	Obs. MACS vs Imp. MACS Classification	Recall MACS	0.6286913792280903	AVG
E075-H3K27me3	Background Bins Reconstruction	Bg Corr	0.2735243403487754	AVG
E075-H3K27me3	Background Bins Reconstruction	Bg MSE	0.0825628638267517	AVG
E075-H3K27me3	Foreground Bins Reconstruction	Fg Corr	0.4083812841372675	AVG
E075-H3K27me3	Foreground Bins Reconstruction	Fg MSE	0.8898683190345764	AVG
E075-H3K27me3	Genome-Wide Signal Reconstruction	GW Corr	0.4730927316723996	AVG
E075-H3K27me3	Genome-Wide Signal Reconstruction	MSE Global	0.0986717566847801	AVG
E075-H3K27me3	Obs. MACS vs Imp. Bins Classification	AUPRC MACS	0.3539824465951253	AVG
E075-H3K27me3	Obs. MACS vs Imp. Bins Classification	AUROC MACS	0.9351956518584073	AVG
E075-H3K27me3	Obs. MACS vs Imp. MACS Classification	F1 MACS	0.3296212727757964	AVG
E075-H3K27me3	Obs. MACS vs Imp. MACS Classification	MCC MACS	0.3396470889081088	AVG
E075-H3K27me3	Obs. MACS vs Imp. MACS Classification	Precision MACS	0.4895150248612812	AVG
E075-H3K27me3	Obs. MACS vs Imp. MACS Classification	Recall MACS	0.2484637893196781	AVG
E075-H3K36me3	Background Bins Reconstruction	Bg Corr	0.3538624123821173	AVG
E075-H3K36me3	Background Bins Reconstruction	Bg MSE	0.095285840332508	AVG
E075-H3K36me3	Foreground Bins Reconstruction	Fg Corr	0.4181196504000622	AVG
E075-H3K36me3	Foreground Bins Reconstruction	Fg MSE	0.4577355682849884	AVG
E075-H3K36me3	Genome-Wide Signal Reconstruction	GW Corr	0.6674998861702165	AVG
E075-H3K36me3	Genome-Wide Signal Reconstruction	MSE Global	0.1079634726047515	AVG
E075-H3K36me3	Obs. MACS vs Imp. Bins Classification	AUPRC MACS	0.6460538417160169	AVG
E075-H3K36me3	Obs. MACS vs Imp. Bins Classification	AUROC MACS	0.9748475091325556	AVG
E075-H3K36me3	Obs. MACS vs Imp. MACS Classification	F1 MACS	0.6018018018018018	AVG
E075-H3K36me3	Obs. MACS vs Imp. MACS Classification	MCC MACS	0.5923296244977726	AVG
E075-H3K36me3	Obs. MACS vs Imp. MACS Classification	Precision MACS	0.5236484399135002	AVG
E075-H3K36me3	Obs. MACS vs Imp. MACS Classification	Recall MACS	0.707376108502869	AVG
E075-H3K4me1	Background Bins Reconstruction	Bg Corr	0.2967503911424693	AVG
E075-H3K4me1	Background Bins Reconstruction	Bg MSE	0.147416815161705	AVG
E075-H3K4me1	Foreground Bins Reconstruction	Fg Corr	0.3636825101933798	AVG
E075-H3K4me1	Foreground Bins Reconstruction	Fg MSE	0.6309999227523804	AVG
E075-H3K4me1	Genome-Wide Signal Reconstruction	GW Corr	0.5019891178716487	AVG
E075-H3K4me1	Genome-Wide Signal Reconstruction	MSE Global	0.1609594672918319	AVG
E075-H3K4me1	Obs. MACS vs Imp. Bins Classification	AUPRC MACS	0.3924678486395623	AVG
E075-H3K4me1	Obs. MACS vs Imp. Bins Classification	AUROC MACS	0.9365762536981908	AVG
E075-H3K4me1	Obs. MACS vs Imp. MACS Classification	F1 MACS	0.4095461927193133	AVG
E075-H3K4me1	Obs. MACS vs Imp. MACS Classification	MCC MACS	0.399644714686743	AVG
E075-H3K4me1	Obs. MACS vs Imp. MACS Classification	Precision MACS	0.3340738546603475	AVG
E075-H3K4me1	Obs. MACS vs Imp. MACS Classification	Recall MACS	0.5290714341560032	AVG
E075-H3K4me3	Background Bins Reconstruction	Bg Corr	0.2194668691441152	AVG
E075-H3K4me3	Background Bins Reconstruction	Bg MSE	0.0511394776403903	AVG
E075-H3K4me3	Foreground Bins Reconstruction	Fg Corr	0.8167401240089776	AVG
E075-H3K4me3	Foreground Bins Reconstruction	Fg MSE	0.9025508165359496	AVG
E075-H3K4me3	Genome-Wide Signal Reconstruction	GW Corr	0.7959754486452616	AVG
E075-H3K4me3	Genome-Wide Signal Reconstruction	MSE Global	0.0654539838433265	AVG
E075-H3K4me3	Obs. MACS vs Imp. Bins Classification	AUPRC MACS	0.7512140871278439	AVG
E075-H3K4me3	Obs. MACS vs Imp. Bins Classification	AUROC MACS	0.9768085027128096	AVG
E075-H3K4me3	Obs. MACS vs Imp. MACS Classification	F1 MACS	0.6762171335375664	AVG
E075-H3K4me3	Obs. MACS vs Imp. MACS Classification	MCC MACS	0.670849438961428	AVG
E075-H3K4me3	Obs. MACS vs Imp. MACS Classification	Precision MACS	0.6867976899315038	AVG
E075-H3K4me3	Obs. MACS vs Imp. MACS Classification	Recall MACS	0.6659576315332523	AVG
E076-H3K27me3	Background Bins Reconstruction	Bg Corr	0.3945373753628921	AVG
E076-H3K27me3	Background Bins Reconstruction	Bg MSE	0.1058357208967208	AVG
E076-H3K27me3	Foreground Bins Reconstruction	Fg Corr	0.6151731860860327	AVG
E076-H3K27me3	Foreground Bins Reconstruction	Fg MSE	0.7763796448707581	AVG
E076-H3K27me3	Genome-Wide Signal Reconstruction	GW Corr	0.5490454817391257	AVG
E076-H3K27me3	Genome-Wide Signal Reconstruction	MSE Global	0.1153710409998893	AVG
E076-H3K27me3	Obs. MACS vs Imp. Bins Classification	AUPRC MACS	0.4882906310872345	AVG
E076-H3K27me3	Obs. MACS vs Imp. Bins Classification	AUROC MACS	0.95826879571074	AVG
E076-H3K27me3	Obs. MACS vs Imp. MACS Classification	F1 MACS	0.4683312850334222	AVG
E076-H3K27me3	Obs. MACS vs Imp. MACS Classification	MCC MACS	0.4687966636776666	AVG
E076-H3K27me3	Obs. MACS vs Imp. MACS Classification	Precision MACS	0.5629458816747136	AVG
E076-H3K27me3	Obs. MACS vs Imp. MACS Classification	Recall MACS	0.4009443646068569	AVG
E076-H3K36me3	Background Bins Reconstruction	Bg Corr	0.5002411746246321	AVG
E076-H3K36me3	Background Bins Reconstruction	Bg MSE	0.1057653725147247	AVG
E076-H3K36me3	Foreground Bins Reconstruction	Fg Corr	0.3574401548060936	AVG
E076-H3K36me3	Foreground Bins Reconstruction	Fg MSE	0.3839929103851318	AVG
E076-H3K36me3	Genome-Wide Signal Reconstruction	GW Corr	0.7140463322939695	AVG
E076-H3K36me3	Genome-Wide Signal Reconstruction	MSE Global	0.1148130372166633	AVG
E076-H3K36me3	Obs. MACS vs Imp. Bins Classification	AUPRC MACS	0.684778345400586	AVG
E076-H3K36me3	Obs. MACS vs Imp. Bins Classification	AUROC MACS	0.9826092213230816	AVG
E076-H3K36me3	Obs. MACS vs Imp. MACS Classification	F1 MACS	0.6201141853315766	AVG
E076-H3K36me3	Obs. MACS vs Imp. MACS Classification	MCC MACS	0.616369291884408	AVG
E076-H3K36me3	Obs. MACS vs Imp. MACS Classification	Precision MACS	0.5234476367006488	AVG
E076-H3K36me3	Obs. MACS vs Imp. MACS Classification	Recall MACS	0.7605709668731484	AVG
E077-H3K4me1	Background Bins Reconstruction	Bg Corr	0.4296328219851497	AVG
E077-H3K4me1	Background Bins Reconstruction	Bg MSE	0.138308897614479	AVG
E077-H3K4me1	Foreground Bins Reconstruction	Fg Corr	0.3309877565235525	AVG
E077-H3K4me1	Foreground Bins Reconstruction	Fg MSE	0.9481289386749268	AVG
E077-H3K4me1	Genome-Wide Signal Reconstruction	GW Corr	0.6388620666008558	AVG
E077-H3K4me1	Genome-Wide Signal Reconstruction	MSE Global	0.1761030107736587	AVG
E077-H3K4me1	Obs. MACS vs Imp. Bins Classification	AUPRC MACS	0.5258487470231029	AVG
E077-H3K4me1	Obs. MACS vs Imp. Bins Classification	AUROC MACS	0.9386713918577818	AVG
E077-H3K4me1	Obs. MACS vs Imp. MACS Classification	F1 MACS	0.511526464763096	AVG
E077-H3K4me1	Obs. MACS vs Imp. MACS Classification	MCC MACS	0.4884256428134533	AVG
E077-H3K4me1	Obs. MACS vs Imp. MACS Classification	Precision MACS	0.524897972617167	AVG
E077-H3K4me1	Obs. MACS vs Imp. MACS Classification	Recall MACS	0.4988192978340761	AVG
E077-H3K4me3	Background Bins Reconstruction	Bg Corr	0.2696490832170548	AVG
E077-H3K4me3	Background Bins Reconstruction	Bg MSE	0.0848167613148689	AVG
E077-H3K4me3	Foreground Bins Reconstruction	Fg Corr	0.7904989564403904	AVG
E077-H3K4me3	Foreground Bins Reconstruction	Fg MSE	1.2404401302337646	AVG
E077-H3K4me3	Genome-Wide Signal Reconstruction	GW Corr	0.744772819864349	AVG
E077-H3K4me3	Genome-Wide Signal Reconstruction	MSE Global	0.1108625084161758	AVG
E077-H3K4me3	Obs. MACS vs Imp. Bins Classification	AUPRC MACS	0.7054094917368303	AVG
E077-H3K4me3	Obs. MACS vs Imp. Bins Classification	AUROC MACS	0.9595061197157324	AVG
E077-H3K4me3	Obs. MACS vs Imp. MACS Classification	F1 MACS	0.6486151302190987	AVG
E077-H3K4me3	Obs. MACS vs Imp. MACS Classification	MCC MACS	0.6506092680656215	AVG
E077-H3K4me3	Obs. MACS vs Imp. MACS Classification	Precision MACS	0.7726641894614317	AVG
E077-H3K4me3	Obs. MACS vs Imp. MACS Classification	Recall MACS	0.5588873417311615	AVG
E078-H3K4me1	Background Bins Reconstruction	Bg Corr	0.4270994526668347	AVG
E078-H3K4me1	Background Bins Reconstruction	Bg MSE	0.1486446559429168	AVG
E078-H3K4me1	Foreground Bins Reconstruction	Fg Corr	0.3460443315856188	AVG
E078-H3K4me1	Foreground Bins Reconstruction	Fg MSE	0.7350250482559204	AVG
E078-H3K4me1	Genome-Wide Signal Reconstruction	GW Corr	0.6058554464919368	AVG
E078-H3K4me1	Genome-Wide Signal Reconstruction	MSE Global	0.1708877086639404	AVG
E078-H3K4me1	Obs. MACS vs Imp. Bins Classification	AUPRC MACS	0.4418574206457952	AVG
E078-H3K4me1	Obs. MACS vs Imp. Bins Classification	AUROC MACS	0.9449449927995514	AVG
E078-H3K4me1	Obs. MACS vs Imp. MACS Classification	F1 MACS	0.4724769828457895	AVG
E078-H3K4me1	Obs. MACS vs Imp. MACS Classification	MCC MACS	0.4514815156683995	AVG
E078-H3K4me1	Obs. MACS vs Imp. MACS Classification	Precision MACS	0.4382898894154818	AVG
E078-H3K4me1	Obs. MACS vs Imp. MACS Classification	Recall MACS	0.5124485319582869	AVG
E078-H3K4me3	Background Bins Reconstruction	Bg Corr	0.2964761046797385	AVG
E078-H3K4me3	Background Bins Reconstruction	Bg MSE	0.0911460295319557	AVG
E078-H3K4me3	Foreground Bins Reconstruction	Fg Corr	0.8753335310464415	AVG
E078-H3K4me3	Foreground Bins Reconstruction	Fg MSE	0.989969789981842	AVG
E078-H3K4me3	Genome-Wide Signal Reconstruction	GW Corr	0.7709234304166175	AVG
E078-H3K4me3	Genome-Wide Signal Reconstruction	MSE Global	0.112900324165821	AVG
E078-H3K4me3	Obs. MACS vs Imp. Bins Classification	AUPRC MACS	0.7484997902770781	AVG
E078-H3K4me3	Obs. MACS vs Imp. Bins Classification	AUROC MACS	0.9664510388350516	AVG
E078-H3K4me3	Obs. MACS vs Imp. MACS Classification	F1 MACS	0.6798681057316348	AVG
E078-H3K4me3	Obs. MACS vs Imp. MACS Classification	MCC MACS	0.6872418710068897	AVG
E078-H3K4me3	Obs. MACS vs Imp. MACS Classification	Precision MACS	0.8446076017370282	AVG
E078-H3K4me3	Obs. MACS vs Imp. MACS Classification	Recall MACS	0.5689041674205416	AVG
E079-H3K27me3	Background Bins Reconstruction	Bg Corr	0.3061864204591701	AVG
E079-H3K27me3	Background Bins Reconstruction	Bg MSE	0.1206598877906799	AVG
E079-H3K27me3	Foreground Bins Reconstruction	Fg Corr	0.2480945794796644	AVG
E079-H3K27me3	Foreground Bins Reconstruction	Fg MSE	1.062892198562622	AVG
E079-H3K27me3	Genome-Wide Signal Reconstruction	GW Corr	0.3694470584953378	AVG
E079-H3K27me3	Genome-Wide Signal Reconstruction	MSE Global	0.1271701604127884	AVG
E079-H3K27me3	Obs. MACS vs Imp. Bins Classification	AUPRC MACS	0.1659709351049335	AVG
E079-H3K27me3	Obs. MACS vs Imp. Bins Classification	AUROC MACS	0.9103351542273392	AVG
E079-H3K27me3	Obs. MACS vs Imp. MACS Classification	F1 MACS	0.2504283755997258	AVG
E079-H3K27me3	Obs. MACS vs Imp. MACS Classification	MCC MACS	0.2487745749790325	AVG
E079-H3K27me3	Obs. MACS vs Imp. MACS Classification	Precision MACS	0.2106363046768033	AVG
E079-H3K27me3	Obs. MACS vs Imp. MACS Classification	Recall MACS	0.3087567339178197	AVG
E081-H3K9me3	Background Bins Reconstruction	Bg Corr	0.3522013935428549	AVG
E081-H3K9me3	Background Bins Reconstruction	Bg MSE	0.0994119048118591	AVG
E081-H3K9me3	Foreground Bins Reconstruction	Fg Corr	0.0972594447516091	AVG
E081-H3K9me3	Foreground Bins Reconstruction	Fg MSE	0.9513376355171204	AVG
E081-H3K9me3	Genome-Wide Signal Reconstruction	GW Corr	0.3749071753988253	AVG
E081-H3K9me3	Genome-Wide Signal Reconstruction	MSE Global	0.1015079244971275	AVG
E081-H3K9me3	Obs. MACS vs Imp. Bins Classification	AUPRC MACS	0.1526918753307264	AVG
E081-H3K9me3	Obs. MACS vs Imp. Bins Classification	AUROC MACS	0.8249227975211336	AVG
E081-H3K9me3	Obs. MACS vs Imp. MACS Classification	F1 MACS	0.1635872730160411	AVG
E081-H3K9me3	Obs. MACS vs Imp. MACS Classification	MCC MACS	0.2097841678565944	AVG
E081-H3K9me3	Obs. MACS vs Imp. MACS Classification	Precision MACS	0.0995617992009279	AVG
E081-H3K9me3	Obs. MACS vs Imp. MACS Classification	Recall MACS	0.458320973005043	AVG
E082-DNase	Background Bins Reconstruction	Bg Corr	0.1039984719668415	AVG
E082-DNase	Background Bins Reconstruction	Bg MSE	0.1589141190052032	AVG
E082-DNase	Foreground Bins Reconstruction	Fg Corr	0.5197395044544344	AVG
E082-DNase	Foreground Bins Reconstruction	Fg MSE	1.39781653881073	AVG
E082-DNase	Genome-Wide Signal Reconstruction	GW Corr	0.3987880604767755	AVG
E082-DNase	Genome-Wide Signal Reconstruction	MSE Global	0.2017915695905685	AVG
E082-DNase	Obs. MACS vs Imp. Bins Classification	AUPRC MACS	0.2529923961139761	AVG
E082-DNase	Obs. MACS vs Imp. Bins Classification	AUROC MACS	0.8450642724568279	AVG
E082-DNase	Obs. MACS vs Imp. MACS Classification	F1 MACS	0.2739557459608505	AVG
E082-DNase	Obs. MACS vs Imp. MACS Classification	MCC MACS	0.2509651698540988	AVG
E082-DNase	Obs. MACS vs Imp. MACS Classification	Precision MACS	0.2979725375501909	AVG
E082-DNase	Obs. MACS vs Imp. MACS Classification	Recall MACS	0.2535217207929144	AVG
E082-H3K4me3	Background Bins Reconstruction	Bg Corr	0.2487458453386435	AVG
E082-H3K4me3	Background Bins Reconstruction	Bg MSE	0.0787477046251297	AVG
E082-H3K4me3	Foreground Bins Reconstruction	Fg Corr	0.7957183658184057	AVG
E082-H3K4me3	Foreground Bins Reconstruction	Fg MSE	1.8335498571395876	AVG
E082-H3K4me3	Genome-Wide Signal Reconstruction	GW Corr	0.8282747516263536	AVG
E082-H3K4me3	Genome-Wide Signal Reconstruction	MSE Global	0.1033505648374557	AVG
E082-H3K4me3	Obs. MACS vs Imp. Bins Classification	AUPRC MACS	0.7841302351258843	AVG
E082-H3K4me3	Obs. MACS vs Imp. Bins Classification	AUROC MACS	0.9833026191251554	AVG
E082-H3K4me3	Obs. MACS vs Imp. MACS Classification	F1 MACS	0.7020964209208848	AVG
E082-H3K4me3	Obs. MACS vs Imp. MACS Classification	MCC MACS	0.6995822011088842	AVG
E082-H3K4me3	Obs. MACS vs Imp. MACS Classification	Precision MACS	0.6529525003357658	AVG
E082-H3K4me3	Obs. MACS vs Imp. MACS Classification	Recall MACS	0.7592399791775117	AVG
E084-DNase	Background Bins Reconstruction	Bg Corr	0.1898081486672116	AVG
E084-DNase	Background Bins Reconstruction	Bg MSE	0.1589673161506652	AVG
E084-DNase	Foreground Bins Reconstruction	Fg Corr	0.3985643660259562	AVG
E084-DNase	Foreground Bins Reconstruction	Fg MSE	1.4751780033111572	AVG
E084-DNase	Genome-Wide Signal Reconstruction	GW Corr	0.4555964758552325	AVG
E084-DNase	Genome-Wide Signal Reconstruction	MSE Global	0.1899235844612121	AVG
E084-DNase	Obs. MACS vs Imp. Bins Classification	AUPRC MACS	0.3806118841939707	AVG
E084-DNase	Obs. MACS vs Imp. Bins Classification	AUROC MACS	0.9220585788676144	AVG
E084-DNase	Obs. MACS vs Imp. MACS Classification	F1 MACS	0.4001047250279037	AVG
E084-DNase	Obs. MACS vs Imp. MACS Classification	MCC MACS	0.3865560784905554	AVG
E084-DNase	Obs. MACS vs Imp. MACS Classification	Precision MACS	0.3598374064343429	AVG
E084-DNase	Obs. MACS vs Imp. MACS Classification	Recall MACS	0.4505197827773468	AVG
E084-H3K36me3	Background Bins Reconstruction	Bg Corr	0.5591904787080445	AVG
E084-H3K36me3	Background Bins Reconstruction	Bg MSE	0.0713206082582473	AVG
E084-H3K36me3	Foreground Bins Reconstruction	Fg Corr	0.513864190167661	AVG
E084-H3K36me3	Foreground Bins Reconstruction	Fg MSE	0.5607143044471741	AVG
E084-H3K36me3	Genome-Wide Signal Reconstruction	GW Corr	0.8235905446825348	AVG
E084-H3K36me3	Genome-Wide Signal Reconstruction	MSE Global	0.0985581427812576	AVG
E084-H3K36me3	Obs. MACS vs Imp. Bins Classification	AUPRC MACS	0.8029665485491048	AVG
E084-H3K36me3	Obs. MACS vs Imp. Bins Classification	AUROC MACS	0.984180074009983	AVG
E084-H3K36me3	Obs. MACS vs Imp. MACS Classification	F1 MACS	0.6956601913515891	AVG
E084-H3K36me3	Obs. MACS vs Imp. MACS Classification	MCC MACS	0.6817985134636887	AVG
E084-H3K36me3	Obs. MACS vs Imp. MACS Classification	Precision MACS	0.7575378436824219	AVG
E084-H3K36me3	Obs. MACS vs Imp. MACS Classification	Recall MACS	0.6431278440012065	AVG
E085-DNase	Background Bins Reconstruction	Bg Corr	0.1193818760546488	AVG
E085-DNase	Background Bins Reconstruction	Bg MSE	0.1361306309700012	AVG
E085-DNase	Foreground Bins Reconstruction	Fg Corr	0.467041362079141	AVG
E085-DNase	Foreground Bins Reconstruction	Fg MSE	1.1964811086654663	AVG
E085-DNase	Genome-Wide Signal Reconstruction	GW Corr	0.4490274490812265	AVG
E085-DNase	Genome-Wide Signal Reconstruction	MSE Global	0.1560637503862381	AVG
E085-DNase	Obs. MACS vs Imp. Bins Classification	AUPRC MACS	0.3622277295230111	AVG
E085-DNase	Obs. MACS vs Imp. Bins Classification	AUROC MACS	0.9291152071045944	AVG
E085-DNase	Obs. MACS vs Imp. MACS Classification	F1 MACS	0.3768361496452506	AVG
E085-DNase	Obs. MACS vs Imp. MACS Classification	MCC MACS	0.3718100469852086	AVG
E085-DNase	Obs. MACS vs Imp. MACS Classification	Precision MACS	0.308704704307738	AVG
E085-DNase	Obs. MACS vs Imp. MACS Classification	Recall MACS	0.483557867764103	AVG
E085-H3K9me3	Background Bins Reconstruction	Bg Corr	0.37158607850539	AVG
E085-H3K9me3	Background Bins Reconstruction	Bg MSE	0.1254050135612487	AVG
E085-H3K9me3	Foreground Bins Reconstruction	Fg Corr	0.4286794840752755	AVG
E085-H3K9me3	Foreground Bins Reconstruction	Fg MSE	1.3070002794265747	AVG
E085-H3K9me3	Genome-Wide Signal Reconstruction	GW Corr	0.5703181364253348	AVG
E085-H3K9me3	Genome-Wide Signal Reconstruction	MSE Global	0.1778661012649536	AVG
E085-H3K9me3	Obs. MACS vs Imp. Bins Classification	AUPRC MACS	0.4500854893868503	AVG
E085-H3K9me3	Obs. MACS vs Imp. Bins Classification	AUROC MACS	0.9185618791724244	AVG
E085-H3K9me3	Obs. MACS vs Imp. MACS Classification	F1 MACS	0.2669251221333054	AVG
E085-H3K9me3	Obs. MACS vs Imp. MACS Classification	MCC MACS	0.3181396992117253	AVG
E085-H3K9me3	Obs. MACS vs Imp. MACS Classification	Precision MACS	0.6566567856682562	AVG
E085-H3K9me3	Obs. MACS vs Imp. MACS Classification	Recall MACS	0.1675077671658474	AVG
E086-H3K36me3	Background Bins Reconstruction	Bg Corr	0.4298767455684785	AVG
E086-H3K36me3	Background Bins Reconstruction	Bg MSE	0.1431668549776077	AVG
E086-H3K36me3	Foreground Bins Reconstruction	Fg Corr	0.2445447361377568	AVG
E086-H3K36me3	Foreground Bins Reconstruction	Fg MSE	0.4649190604686737	AVG
E086-H3K36me3	Genome-Wide Signal Reconstruction	GW Corr	0.5248800222480057	AVG
E086-H3K36me3	Genome-Wide Signal Reconstruction	MSE Global	0.1460479944944381	AVG
E086-H3K36me3	Obs. MACS vs Imp. Bins Classification	AUPRC MACS	0.2877038028264078	AVG
E086-H3K36me3	Obs. MACS vs Imp. Bins Classification	AUROC MACS	0.973905710106306	AVG
E086-H3K36me3	Obs. MACS vs Imp. MACS Classification	F1 MACS	0.2545936189276578	AVG
E086-H3K36me3	Obs. MACS vs Imp. MACS Classification	MCC MACS	0.3367895546323977	AVG
E086-H3K36me3	Obs. MACS vs Imp. MACS Classification	Precision MACS	0.1514210688909484	AVG
E086-H3K36me3	Obs. MACS vs Imp. MACS Classification	Recall MACS	0.7990056239302307	AVG
E086-H3K9me3	Background Bins Reconstruction	Bg Corr	0.1978301934402126	AVG
E086-H3K9me3	Background Bins Reconstruction	Bg MSE	0.118122860789299	AVG
E086-H3K9me3	Foreground Bins Reconstruction	Fg Corr	0.0706534041525843	AVG
E086-H3K9me3	Foreground Bins Reconstruction	Fg MSE	0.8246795535087585	AVG
E086-H3K9me3	Genome-Wide Signal Reconstruction	GW Corr	0.2139233150591218	AVG
E086-H3K9me3	Genome-Wide Signal Reconstruction	MSE Global	0.1194161027669906	AVG
E086-H3K9me3	Obs. MACS vs Imp. Bins Classification	AUPRC MACS	0.035464524626633	AVG
E086-H3K9me3	Obs. MACS vs Imp. Bins Classification	AUROC MACS	0.8620475026152955	AVG
E086-H3K9me3	Obs. MACS vs Imp. MACS Classification	F1 MACS	0.0732275601908354	AVG
E086-H3K9me3	Obs. MACS vs Imp. MACS Classification	MCC MACS	0.1019127092003888	AVG
E086-H3K9me3	Obs. MACS vs Imp. MACS Classification	Precision MACS	0.0425312540275808	AVG
E086-H3K9me3	Obs. MACS vs Imp. MACS Classification	Recall MACS	0.2631578947368421	AVG
E087-H3K36me3	Background Bins Reconstruction	Bg Corr	0.205776880196141	AVG
E087-H3K36me3	Background Bins Reconstruction	Bg MSE	0.2103566974401474	AVG
E087-H3K36me3	Foreground Bins Reconstruction	Fg Corr	0.2090734431484882	AVG
E087-H3K36me3	Foreground Bins Reconstruction	Fg MSE	0.721935510635376	AVG
E087-H3K36me3	Genome-Wide Signal Reconstruction	GW Corr	0.3162232974094553	AVG
E087-H3K36me3	Genome-Wide Signal Reconstruction	MSE Global	0.2153856754302978	AVG
E087-H3K36me3	Obs. MACS vs Imp. Bins Classification	AUPRC MACS	0.2793019645228639	AVG
E087-H3K36me3	Obs. MACS vs Imp. Bins Classification	AUROC MACS	0.937750174727286	AVG
E087-H3K36me3	Obs. MACS vs Imp. MACS Classification	F1 MACS	0.2425296321395235	AVG
E087-H3K36me3	Obs. MACS vs Imp. MACS Classification	MCC MACS	0.3084797237751699	AVG
E087-H3K36me3	Obs. MACS vs Imp. MACS Classification	Precision MACS	0.1464936669755946	AVG
E087-H3K36me3	Obs. MACS vs Imp. MACS Classification	Recall MACS	0.7041354220803326	AVG
E087-H3K9ac	Background Bins Reconstruction	Bg Corr	0.090047290739572	AVG
E087-H3K9ac	Background Bins Reconstruction	Bg MSE	0.1083198189735412	AVG
E087-H3K9ac	Foreground Bins Reconstruction	Fg Corr	0.5124217469257323	AVG
E087-H3K9ac	Foreground Bins Reconstruction	Fg MSE	1.5658515691757202	AVG
E087-H3K9ac	Genome-Wide Signal Reconstruction	GW Corr	0.4460420294891551	AVG
E087-H3K9ac	Genome-Wide Signal Reconstruction	MSE Global	0.1185756102204322	AVG
E087-H3K9ac	Obs. MACS vs Imp. Bins Classification	AUPRC MACS	0.6208568433225806	AVG
E087-H3K9ac	Obs. MACS vs Imp. Bins Classification	AUROC MACS	0.9801154469193872	AVG
E087-H3K9ac	Obs. MACS vs Imp. MACS Classification	F1 MACS	0.4124323284509055	AVG
E087-H3K9ac	Obs. MACS vs Imp. MACS Classification	MCC MACS	0.4617095979199311	AVG
E087-H3K9ac	Obs. MACS vs Imp. MACS Classification	Precision MACS	0.2805443397637207	AVG
E087-H3K9ac	Obs. MACS vs Imp. MACS Classification	Recall MACS	0.7783424955917436	AVG
E088-H3K36me3	Background Bins Reconstruction	Bg Corr	0.5077065237014685	AVG
E088-H3K36me3	Background Bins Reconstruction	Bg MSE	0.1022319942712783	AVG
E088-H3K36me3	Foreground Bins Reconstruction	Fg Corr	0.362238348545491	AVG
E088-H3K36me3	Foreground Bins Reconstruction	Fg MSE	0.4389324784278869	AVG
E088-H3K36me3	Genome-Wide Signal Reconstruction	GW Corr	0.7198745881427967	AVG
E088-H3K36me3	Genome-Wide Signal Reconstruction	MSE Global	0.1142189130187034	AVG
E088-H3K36me3	Obs. MACS vs Imp. Bins Classification	AUPRC MACS	0.6328943277303584	AVG
E088-H3K36me3	Obs. MACS vs Imp. Bins Classification	AUROC MACS	0.9776825087519015	AVG
E088-H3K36me3	Obs. MACS vs Imp. MACS Classification	F1 MACS	0.601273795576071	AVG
E088-H3K36me3	Obs. MACS vs Imp. MACS Classification	MCC MACS	0.5907763138475183	AVG
E088-H3K36me3	Obs. MACS vs Imp. MACS Classification	Precision MACS	0.5271547729379055	AVG
E088-H3K36me3	Obs. MACS vs Imp. MACS Classification	Recall MACS	0.6996453391828451	AVG
E088-H3K4me3	Background Bins Reconstruction	Bg Corr	0.184295612096828	AVG
E088-H3K4me3	Background Bins Reconstruction	Bg MSE	0.117747962474823	AVG
E088-H3K4me3	Foreground Bins Reconstruction	Fg Corr	0.670359496048928	AVG
E088-H3K4me3	Foreground Bins Reconstruction	Fg MSE	1.8999178409576416	AVG
E088-H3K4me3	Genome-Wide Signal Reconstruction	GW Corr	0.5729565548698649	AVG
E088-H3K4me3	Genome-Wide Signal Reconstruction	MSE Global	0.137990802526474	AVG
E088-H3K4me3	Obs. MACS vs Imp. Bins Classification	AUPRC MACS	0.6442470871027721	AVG
E088-H3K4me3	Obs. MACS vs Imp. Bins Classification	AUROC MACS	0.960480414015996	AVG
E088-H3K4me3	Obs. MACS vs Imp. MACS Classification	F1 MACS	0.5694986807387863	AVG
E088-H3K4me3	Obs. MACS vs Imp. MACS Classification	MCC MACS	0.5731398820332829	AVG
E088-H3K4me3	Obs. MACS vs Imp. MACS Classification	Precision MACS	0.4831445583560907	AVG
E088-H3K4me3	Obs. MACS vs Imp. MACS Classification	Recall MACS	0.693439568206644	AVG
E088-H3K9me3	Background Bins Reconstruction	Bg Corr	0.4064394109121183	AVG
E088-H3K9me3	Background Bins Reconstruction	Bg MSE	0.117522232234478	AVG
E088-H3K9me3	Foreground Bins Reconstruction	Fg Corr	0.343351211420063	AVG
E088-H3K9me3	Foreground Bins Reconstruction	Fg MSE	0.6149252653121948	AVG
E088-H3K9me3	Genome-Wide Signal Reconstruction	GW Corr	0.503543526450623	AVG
E088-H3K9me3	Genome-Wide Signal Reconstruction	MSE Global	0.1253026276826858	AVG
E088-H3K9me3	Obs. MACS vs Imp. Bins Classification	AUPRC MACS	0.3094009426134293	AVG
E088-H3K9me3	Obs. MACS vs Imp. Bins Classification	AUROC MACS	0.9408323189201452	AVG
E088-H3K9me3	Obs. MACS vs Imp. MACS Classification	F1 MACS	0.343978349120433	AVG
E088-H3K9me3	Obs. MACS vs Imp. MACS Classification	MCC MACS	0.3397425669514039	AVG
E088-H3K9me3	Obs. MACS vs Imp. MACS Classification	Precision MACS	0.4095244232504189	AVG
E088-H3K9me3	Obs. MACS vs Imp. MACS Classification	Recall MACS	0.2965192235908921	AVG
E089-H3K4me1	Background Bins Reconstruction	Bg Corr	0.276606362098712	AVG
E089-H3K4me1	Background Bins Reconstruction	Bg MSE	0.163378357887268	AVG
E089-H3K4me1	Foreground Bins Reconstruction	Fg Corr	0.4217909755297247	AVG
E089-H3K4me1	Foreground Bins Reconstruction	Fg MSE	2.266210556030273	AVG
E089-H3K4me1	Genome-Wide Signal Reconstruction	GW Corr	0.5600055647893062	AVG
E089-H3K4me1	Genome-Wide Signal Reconstruction	MSE Global	0.2906664311885834	AVG
E089-H3K4me1	Obs. MACS vs Imp. Bins Classification	AUPRC MACS	0.4253903814502958	AVG
E089-H3K4me1	Obs. MACS vs Imp. Bins Classification	AUROC MACS	0.9143386024148298	AVG
E089-H3K4me1	Obs. MACS vs Imp. MACS Classification	F1 MACS	0.4102125172226629	AVG
E089-H3K4me1	Obs. MACS vs Imp. MACS Classification	MCC MACS	0.383493581807663	AVG
E089-H3K4me1	Obs. MACS vs Imp. MACS Classification	Precision MACS	0.4850414691943128	AVG
E089-H3K4me1	Obs. MACS vs Imp. MACS Classification	Recall MACS	0.355385950951313	AVG
E090-H3K27ac	Background Bins Reconstruction	Bg Corr	0.3045689533361193	AVG
E090-H3K27ac	Background Bins Reconstruction	Bg MSE	0.1627499610185623	AVG
E090-H3K27ac	Foreground Bins Reconstruction	Fg Corr	0.5169356025910596	AVG
E090-H3K27ac	Foreground Bins Reconstruction	Fg MSE	2.037537813186645	AVG
E090-H3K27ac	Genome-Wide Signal Reconstruction	GW Corr	0.5879208574696068	AVG
E090-H3K27ac	Genome-Wide Signal Reconstruction	MSE Global	0.226941168308258	AVG
E090-H3K27ac	Obs. MACS vs Imp. Bins Classification	AUPRC MACS	0.4299611056016252	AVG
E090-H3K27ac	Obs. MACS vs Imp. Bins Classification	AUROC MACS	0.9158611410564548	AVG
E090-H3K27ac	Obs. MACS vs Imp. MACS Classification	F1 MACS	0.4257008620020191	AVG
E090-H3K27ac	Obs. MACS vs Imp. MACS Classification	MCC MACS	0.405196930896195	AVG
E090-H3K27ac	Obs. MACS vs Imp. MACS Classification	Precision MACS	0.3908347147211379	AVG
E090-H3K27ac	Obs. MACS vs Imp. MACS Classification	Recall MACS	0.4673970967535651	AVG
E090-H3K4me1	Background Bins Reconstruction	Bg Corr	0.4477975702336164	AVG
E090-H3K4me1	Background Bins Reconstruction	Bg MSE	0.1345950365066528	AVG
E090-H3K4me1	Foreground Bins Reconstruction	Fg Corr	0.3478616912057048	AVG
E090-H3K4me1	Foreground Bins Reconstruction	Fg MSE	1.6225148439407349	AVG
E090-H3K4me1	Genome-Wide Signal Reconstruction	GW Corr	0.6395271486083998	AVG
E090-H3K4me1	Genome-Wide Signal Reconstruction	MSE Global	0.2177451252937317	AVG
E090-H3K4me1	Obs. MACS vs Imp. Bins Classification	AUPRC MACS	0.4843611092438264	AVG
E090-H3K4me1	Obs. MACS vs Imp. Bins Classification	AUROC MACS	0.9283992959158784	AVG
E090-H3K4me1	Obs. MACS vs Imp. MACS Classification	F1 MACS	0.4592935625505144	AVG
E090-H3K4me1	Obs. MACS vs Imp. MACS Classification	MCC MACS	0.4343558255467633	AVG
E090-H3K4me1	Obs. MACS vs Imp. MACS Classification	Precision MACS	0.5190067140600316	AVG
E090-H3K4me1	Obs. MACS vs Imp. MACS Classification	Recall MACS	0.4119029894604866	AVG
E091-H3K4me3	Background Bins Reconstruction	Bg Corr	0.1972914030222754	AVG
E091-H3K4me3	Background Bins Reconstruction	Bg MSE	0.0884241908788681	AVG
E091-H3K4me3	Foreground Bins Reconstruction	Fg Corr	0.5827005202148091	AVG
E091-H3K4me3	Foreground Bins Reconstruction	Fg MSE	1.64338219165802	AVG
E091-H3K4me3	Genome-Wide Signal Reconstruction	GW Corr	0.7005420019751089	AVG
E091-H3K4me3	Genome-Wide Signal Reconstruction	MSE Global	0.1026021987199783	AVG
E091-H3K4me3	Obs. MACS vs Imp. Bins Classification	AUPRC MACS	0.8055194051341097	AVG
E091-H3K4me3	Obs. MACS vs Imp. Bins Classification	AUROC MACS	0.9762552369440494	AVG
E091-H3K4me3	Obs. MACS vs Imp. MACS Classification	F1 MACS	0.6106804478897503	AVG
E091-H3K4me3	Obs. MACS vs Imp. MACS Classification	MCC MACS	0.6324879276917152	AVG
E091-H3K4me3	Obs. MACS vs Imp. MACS Classification	Precision MACS	0.4761158615749653	AVG
E091-H3K4me3	Obs. MACS vs Imp. MACS Classification	Recall MACS	0.8512767149603778	AVG
E092-H3K27ac	Background Bins Reconstruction	Bg Corr	0.3321736036277984	AVG
E092-H3K27ac	Background Bins Reconstruction	Bg MSE	0.1611793935298919	AVG
E092-H3K27ac	Foreground Bins Reconstruction	Fg Corr	0.5479159903058558	AVG
E092-H3K27ac	Foreground Bins Reconstruction	Fg MSE	2.6157567501068115	AVG
E092-H3K27ac	Genome-Wide Signal Reconstruction	GW Corr	0.6442596428123754	AVG
E092-H3K27ac	Genome-Wide Signal Reconstruction	MSE Global	0.2568413317203522	AVG
E092-H3K27ac	Obs. MACS vs Imp. Bins Classification	AUPRC MACS	0.4979231394152479	AVG
E092-H3K27ac	Obs. MACS vs Imp. Bins Classification	AUROC MACS	0.9392181198386996	AVG
E092-H3K27ac	Obs. MACS vs Imp. MACS Classification	F1 MACS	0.4817263611623532	AVG
E092-H3K27ac	Obs. MACS vs Imp. MACS Classification	MCC MACS	0.4603203050505893	AVG
E092-H3K27ac	Obs. MACS vs Imp. MACS Classification	Precision MACS	0.4701174625242857	AVG
E092-H3K27ac	Obs. MACS vs Imp. MACS Classification	Recall MACS	0.4939231071742916	AVG
E092-H3K27me3	Background Bins Reconstruction	Bg Corr	0.374642583352434	AVG
E092-H3K27me3	Background Bins Reconstruction	Bg MSE	0.0847029164433479	AVG
E092-H3K27me3	Foreground Bins Reconstruction	Fg Corr	0.755603344569335	AVG
E092-H3K27me3	Foreground Bins Reconstruction	Fg MSE	1.9715213775634768	AVG
E092-H3K27me3	Genome-Wide Signal Reconstruction	GW Corr	0.7020233774162226	AVG
E092-H3K27me3	Genome-Wide Signal Reconstruction	MSE Global	0.1789489686489105	AVG
E092-H3K27me3	Obs. MACS vs Imp. Bins Classification	AUPRC MACS	0.5503854444185611	AVG
E092-H3K27me3	Obs. MACS vs Imp. Bins Classification	AUROC MACS	0.9365896060681392	AVG
E092-H3K27me3	Obs. MACS vs Imp. MACS Classification	F1 MACS	0.2733854900626853	AVG
E092-H3K27me3	Obs. MACS vs Imp. MACS Classification	MCC MACS	0.3533085016833495	AVG
E092-H3K27me3	Obs. MACS vs Imp. MACS Classification	Precision MACS	0.8108380773942495	AVG
E092-H3K27me3	Obs. MACS vs Imp. MACS Classification	Recall MACS	0.1644091818992095	AVG
E093-DNase	Background Bins Reconstruction	Bg Corr	0.2147007010688496	AVG
E093-DNase	Background Bins Reconstruction	Bg MSE	0.1457631438970565	AVG
E093-DNase	Foreground Bins Reconstruction	Fg Corr	0.5914535043038245	AVG
E093-DNase	Foreground Bins Reconstruction	Fg MSE	1.0326058864593506	AVG
E093-DNase	Genome-Wide Signal Reconstruction	GW Corr	0.5133092992524528	AVG
E093-DNase	Genome-Wide Signal Reconstruction	MSE Global	0.1779920011758804	AVG
E093-DNase	Obs. MACS vs Imp. Bins Classification	AUPRC MACS	0.3644769586636661	AVG
E093-DNase	Obs. MACS vs Imp. Bins Classification	AUROC MACS	0.8965985053364421	AVG
E093-DNase	Obs. MACS vs Imp. MACS Classification	F1 MACS	0.3841844262749753	AVG
E093-DNase	Obs. MACS vs Imp. MACS Classification	MCC MACS	0.3656285066180484	AVG
E093-DNase	Obs. MACS vs Imp. MACS Classification	Precision MACS	0.4291627422792842	AVG
E093-DNase	Obs. MACS vs Imp. MACS Classification	Recall MACS	0.34773964211837	AVG
E093-H3K27ac	Background Bins Reconstruction	Bg Corr	0.2511766528999577	AVG
E093-H3K27ac	Background Bins Reconstruction	Bg MSE	0.1754235923290252	AVG
E093-H3K27ac	Foreground Bins Reconstruction	Fg Corr	0.3836393237420161	AVG
E093-H3K27ac	Foreground Bins Reconstruction	Fg MSE	2.3979084491729736	AVG
E093-H3K27ac	Genome-Wide Signal Reconstruction	GW Corr	0.5417629104153499	AVG
E093-H3K27ac	Genome-Wide Signal Reconstruction	MSE Global	0.2437661290168762	AVG
E093-H3K27ac	Obs. MACS vs Imp. Bins Classification	AUPRC MACS	0.4300539439585957	AVG
E093-H3K27ac	Obs. MACS vs Imp. Bins Classification	AUROC MACS	0.9258640523485936	AVG
E093-H3K27ac	Obs. MACS vs Imp. MACS Classification	F1 MACS	0.433160959322448	AVG
E093-H3K27ac	Obs. MACS vs Imp. MACS Classification	MCC MACS	0.4170817437747916	AVG
E093-H3K27ac	Obs. MACS vs Imp. MACS Classification	Precision MACS	0.3792310571627186	AVG
E093-H3K27ac	Obs. MACS vs Imp. MACS Classification	Recall MACS	0.5049723494647901	AVG
E093-H3K4me3	Background Bins Reconstruction	Bg Corr	0.16974604634246	AVG
E093-H3K4me3	Background Bins Reconstruction	Bg MSE	0.076461911201477	AVG
E093-H3K4me3	Foreground Bins Reconstruction	Fg Corr	0.7095342164757295	AVG
E093-H3K4me3	Foreground Bins Reconstruction	Fg MSE	1.3857110738754272	AVG
E093-H3K4me3	Genome-Wide Signal Reconstruction	GW Corr	0.7481379153925688	AVG
E093-H3K4me3	Genome-Wide Signal Reconstruction	MSE Global	0.0931247398257255	AVG
E093-H3K4me3	Obs. MACS vs Imp. Bins Classification	AUPRC MACS	0.8014466115803407	AVG
E093-H3K4me3	Obs. MACS vs Imp. Bins Classification	AUROC MACS	0.9839703724946468	AVG
E093-H3K4me3	Obs. MACS vs Imp. MACS Classification	F1 MACS	0.7048648648648649	AVG
E093-H3K4me3	Obs. MACS vs Imp. MACS Classification	MCC MACS	0.7061190360577629	AVG
E093-H3K4me3	Obs. MACS vs Imp. MACS Classification	Precision MACS	0.6275686081389623	AVG
E093-H3K4me3	Obs. MACS vs Imp. MACS Classification	Recall MACS	0.8038765913522193	AVG
E094-DNase	Background Bins Reconstruction	Bg Corr	0.2024551497068951	AVG
E094-DNase	Background Bins Reconstruction	Bg MSE	0.1531248837709427	AVG
E094-DNase	Foreground Bins Reconstruction	Fg Corr	0.396931930246644	AVG
E094-DNase	Foreground Bins Reconstruction	Fg MSE	1.5430759191513062	AVG
E094-DNase	Genome-Wide Signal Reconstruction	GW Corr	0.4844702820184186	AVG
E094-DNase	Genome-Wide Signal Reconstruction	MSE Global	0.1756557673215866	AVG
E094-DNase	Obs. MACS vs Imp. Bins Classification	AUPRC MACS	0.4203664376842306	AVG
E094-DNase	Obs. MACS vs Imp. Bins Classification	AUROC MACS	0.9358027050576772	AVG
E094-DNase	Obs. MACS vs Imp. MACS Classification	F1 MACS	0.3628109214144127	AVG
E094-DNase	Obs. MACS vs Imp. MACS Classification	MCC MACS	0.3655986342580971	AVG
E094-DNase	Obs. MACS vs Imp. MACS Classification	Precision MACS	0.2812670401031081	AVG
E094-DNase	Obs. MACS vs Imp. MACS Classification	Recall MACS	0.5109410175596578	AVG
E094-H3K9me3	Background Bins Reconstruction	Bg Corr	0.3146905165720562	AVG
E094-H3K9me3	Background Bins Reconstruction	Bg MSE	0.1044038236141204	AVG
E094-H3K9me3	Foreground Bins Reconstruction	Fg Corr	0.29144119368738	AVG
E094-H3K9me3	Foreground Bins Reconstruction	Fg MSE	0.7069255709648132	AVG
E094-H3K9me3	Genome-Wide Signal Reconstruction	GW Corr	0.4030710516986077	AVG
E094-H3K9me3	Genome-Wide Signal Reconstruction	MSE Global	0.1133337616920471	AVG
E094-H3K9me3	Obs. MACS vs Imp. Bins Classification	AUPRC MACS	0.2358105432815699	AVG
E094-H3K9me3	Obs. MACS vs Imp. Bins Classification	AUROC MACS	0.8793016632225437	AVG
E094-H3K9me3	Obs. MACS vs Imp. MACS Classification	F1 MACS	0.2727704117236567	AVG
E094-H3K9me3	Obs. MACS vs Imp. MACS Classification	MCC MACS	0.265759517795908	AVG
E094-H3K9me3	Obs. MACS vs Imp. MACS Classification	Precision MACS	0.3148601623920608	AVG
E094-H3K9me3	Obs. MACS vs Imp. MACS Classification	Recall MACS	0.2406066873491899	AVG
E095-H3K27me3	Background Bins Reconstruction	Bg Corr	0.326226684021954	AVG
E095-H3K27me3	Background Bins Reconstruction	Bg MSE	0.1266306489706039	AVG
E095-H3K27me3	Foreground Bins Reconstruction	Fg Corr	0.3549766435294471	AVG
E095-H3K27me3	Foreground Bins Reconstruction	Fg MSE	1.183897614479065	AVG
E095-H3K27me3	Genome-Wide Signal Reconstruction	GW Corr	0.4216688801465732	AVG
E095-H3K27me3	Genome-Wide Signal Reconstruction	MSE Global	0.1417301148176193	AVG
E095-H3K27me3	Obs. MACS vs Imp. Bins Classification	AUPRC MACS	0.2559547419997839	AVG
E095-H3K27me3	Obs. MACS vs Imp. Bins Classification	AUROC MACS	0.9038857302744338	AVG
E095-H3K27me3	Obs. MACS vs Imp. MACS Classification	F1 MACS	0.2786664673344296	AVG
E095-H3K27me3	Obs. MACS vs Imp. MACS Classification	MCC MACS	0.2741097954432906	AVG
E095-H3K27me3	Obs. MACS vs Imp. MACS Classification	Precision MACS	0.3358074511782085	AVG
E095-H3K27me3	Obs. MACS vs Imp. MACS Classification	Recall MACS	0.2381439084219133	AVG
E095-H3K9me3	Background Bins Reconstruction	Bg Corr	0.3829899394090278	AVG
E095-H3K9me3	Background Bins Reconstruction	Bg MSE	0.1179342716932296	AVG
E095-H3K9me3	Foreground Bins Reconstruction	Fg Corr	0.3149623484965567	AVG
E095-H3K9me3	Foreground Bins Reconstruction	Fg MSE	0.8626415729522705	AVG
E095-H3K9me3	Genome-Wide Signal Reconstruction	GW Corr	0.4701618188142917	AVG
E095-H3K9me3	Genome-Wide Signal Reconstruction	MSE Global	0.1309678852558136	AVG
E095-H3K9me3	Obs. MACS vs Imp. Bins Classification	AUPRC MACS	0.2293081087929389	AVG
E095-H3K9me3	Obs. MACS vs Imp. Bins Classification	AUROC MACS	0.9102978790852252	AVG
E095-H3K9me3	Obs. MACS vs Imp. MACS Classification	F1 MACS	0.2628487518355359	AVG
E095-H3K9me3	Obs. MACS vs Imp. MACS Classification	MCC MACS	0.2587485797621555	AVG
E095-H3K9me3	Obs. MACS vs Imp. MACS Classification	Precision MACS	0.3345147570563216	AVG
E095-H3K9me3	Obs. MACS vs Imp. MACS Classification	Recall MACS	0.2164720600500417	AVG
E099-H3K9me3	Background Bins Reconstruction	Bg Corr	0.2622131298950146	AVG
E099-H3K9me3	Background Bins Reconstruction	Bg MSE	0.1473532021045684	AVG
E099-H3K9me3	Foreground Bins Reconstruction	Fg Corr	0.3003934840134339	AVG
E099-H3K9me3	Foreground Bins Reconstruction	Fg MSE	0.7124537229537964	AVG
E099-H3K9me3	Genome-Wide Signal Reconstruction	GW Corr	0.3290396969960654	AVG
E099-H3K9me3	Genome-Wide Signal Reconstruction	MSE Global	0.1515906453132629	AVG
E099-H3K9me3	Obs. MACS vs Imp. Bins Classification	AUPRC MACS	0.1730299866397805	AVG
E099-H3K9me3	Obs. MACS vs Imp. Bins Classification	AUROC MACS	0.895274768740765	AVG
E099-H3K9me3	Obs. MACS vs Imp. MACS Classification	F1 MACS	0.2506203473945409	AVG
E099-H3K9me3	Obs. MACS vs Imp. MACS Classification	MCC MACS	0.2490963382308721	AVG
E099-H3K9me3	Obs. MACS vs Imp. MACS Classification	Precision MACS	0.2082742621471839	AVG
E099-H3K9me3	Obs. MACS vs Imp. MACS Classification	Recall MACS	0.3145804944520148	AVG
E100-H3K27ac	Background Bins Reconstruction	Bg Corr	0.1522619166687899	AVG
E100-H3K27ac	Background Bins Reconstruction	Bg MSE	0.1809355765581131	AVG
E100-H3K27ac	Foreground Bins Reconstruction	Fg Corr	0.5590880687738677	AVG
E100-H3K27ac	Foreground Bins Reconstruction	Fg MSE	1.220894455909729	AVG
E100-H3K27ac	Genome-Wide Signal Reconstruction	GW Corr	0.4724888709619443	AVG
E100-H3K27ac	Genome-Wide Signal Reconstruction	MSE Global	0.19890658557415	AVG
E100-H3K27ac	Obs. MACS vs Imp. Bins Classification	AUPRC MACS	0.4389568994386036	AVG
E100-H3K27ac	Obs. MACS vs Imp. Bins Classification	AUROC MACS	0.9441528921882232	AVG
E100-H3K27ac	Obs. MACS vs Imp. MACS Classification	F1 MACS	0.3632238656304838	AVG
E100-H3K27ac	Obs. MACS vs Imp. MACS Classification	MCC MACS	0.3820924101659949	AVG
E100-H3K27ac	Obs. MACS vs Imp. MACS Classification	Precision MACS	0.2582571341995971	AVG
E100-H3K27ac	Obs. MACS vs Imp. MACS Classification	Recall MACS	0.6119440807534738	AVG
E100-H3K4me1	Background Bins Reconstruction	Bg Corr	0.3001932795151023	AVG
E100-H3K4me1	Background Bins Reconstruction	Bg MSE	0.2002230137586593	AVG
E100-H3K4me1	Foreground Bins Reconstruction	Fg Corr	0.1626813799356843	AVG
E100-H3K4me1	Foreground Bins Reconstruction	Fg MSE	0.8030780553817749	AVG
E100-H3K4me1	Genome-Wide Signal Reconstruction	GW Corr	0.4024098376612192	AVG
E100-H3K4me1	Genome-Wide Signal Reconstruction	MSE Global	0.2094272077083587	AVG
E100-H3K4me1	Obs. MACS vs Imp. Bins Classification	AUPRC MACS	0.1822773241859185	AVG
E100-H3K4me1	Obs. MACS vs Imp. Bins Classification	AUROC MACS	0.9232637788897504	AVG
E100-H3K4me1	Obs. MACS vs Imp. MACS Classification	F1 MACS	0.2485340384638927	AVG
E100-H3K4me1	Obs. MACS vs Imp. MACS Classification	MCC MACS	0.2666651679702591	AVG
E100-H3K4me1	Obs. MACS vs Imp. MACS Classification	Precision MACS	0.1670451553449183	AVG
E100-H3K4me1	Obs. MACS vs Imp. MACS Classification	Recall MACS	0.4852526411396338	AVG
E101-H3K27ac	Background Bins Reconstruction	Bg Corr	0.324141577991879	AVG
E101-H3K27ac	Background Bins Reconstruction	Bg MSE	0.12885183095932	AVG
E101-H3K27ac	Foreground Bins Reconstruction	Fg Corr	0.6069234201983752	AVG
E101-H3K27ac	Foreground Bins Reconstruction	Fg MSE	1.3345117568969729	AVG
E101-H3K27ac	Genome-Wide Signal Reconstruction	GW Corr	0.6991083498770556	AVG
E101-H3K27ac	Genome-Wide Signal Reconstruction	MSE Global	0.1757932752370834	AVG
E101-H3K27ac	Obs. MACS vs Imp. Bins Classification	AUPRC MACS	0.6002439680065508	AVG
E101-H3K27ac	Obs. MACS vs Imp. Bins Classification	AUROC MACS	0.9601791802707974	AVG
E101-H3K27ac	Obs. MACS vs Imp. MACS Classification	F1 MACS	0.5629105793565953	AVG
E101-H3K27ac	Obs. MACS vs Imp. MACS Classification	MCC MACS	0.5449264353818758	AVG
E101-H3K27ac	Obs. MACS vs Imp. MACS Classification	Precision MACS	0.549079371869597	AVG
E101-H3K27ac	Obs. MACS vs Imp. MACS Classification	Recall MACS	0.5774566040565365	AVG
E101-H3K36me3	Background Bins Reconstruction	Bg Corr	0.5455760478938735	AVG
E101-H3K36me3	Background Bins Reconstruction	Bg MSE	0.0795387029647827	AVG
E101-H3K36me3	Foreground Bins Reconstruction	Fg Corr	0.5299691459152145	AVG
E101-H3K36me3	Foreground Bins Reconstruction	Fg MSE	0.3785643577575683	AVG
E101-H3K36me3	Genome-Wide Signal Reconstruction	GW Corr	0.8239788713052124	AVG
E101-H3K36me3	Genome-Wide Signal Reconstruction	MSE Global	0.0947938114404678	AVG
E101-H3K36me3	Obs. MACS vs Imp. Bins Classification	AUPRC MACS	0.8185997333718774	AVG
E101-H3K36me3	Obs. MACS vs Imp. Bins Classification	AUROC MACS	0.9869207294865114	AVG
E101-H3K36me3	Obs. MACS vs Imp. MACS Classification	F1 MACS	0.7229500891265597	AVG
E101-H3K36me3	Obs. MACS vs Imp. MACS Classification	MCC MACS	0.709232728668689	AVG
E101-H3K36me3	Obs. MACS vs Imp. MACS Classification	Precision MACS	0.751760889712697	AVG
E101-H3K36me3	Obs. MACS vs Imp. MACS Classification	Recall MACS	0.6962660944206008	AVG
E102-H3K9ac	Background Bins Reconstruction	Bg Corr	0.2683433430342624	AVG
E102-H3K9ac	Background Bins Reconstruction	Bg MSE	0.0894591137766838	AVG
E102-H3K9ac	Foreground Bins Reconstruction	Fg Corr	0.6603768218054707	AVG
E102-H3K9ac	Foreground Bins Reconstruction	Fg MSE	1.3788045644760132	AVG
E102-H3K9ac	Genome-Wide Signal Reconstruction	GW Corr	0.6787116362463994	AVG
E102-H3K9ac	Genome-Wide Signal Reconstruction	MSE Global	0.1176652461290359	AVG
E102-H3K9ac	Obs. MACS vs Imp. Bins Classification	AUPRC MACS	0.5750464077657613	AVG
E102-H3K9ac	Obs. MACS vs Imp. Bins Classification	AUROC MACS	0.9542799221188571	AVG
E102-H3K9ac	Obs. MACS vs Imp. MACS Classification	F1 MACS	0.5382743908888967	AVG
E102-H3K9ac	Obs. MACS vs Imp. MACS Classification	MCC MACS	0.5294408025417113	AVG
E102-H3K9ac	Obs. MACS vs Imp. MACS Classification	Precision MACS	0.5707342605054584	AVG
E102-H3K9ac	Obs. MACS vs Imp. MACS Classification	Recall MACS	0.5093080669913925	AVG
E106-H3K36me3	Background Bins Reconstruction	Bg Corr	0.4818174556249937	AVG
E106-H3K36me3	Background Bins Reconstruction	Bg MSE	0.093390055000782	AVG
E106-H3K36me3	Foreground Bins Reconstruction	Fg Corr	0.4731824712341261	AVG
E106-H3K36me3	Foreground Bins Reconstruction	Fg MSE	0.391286700963974	AVG
E106-H3K36me3	Genome-Wide Signal Reconstruction	GW Corr	0.7591423411697866	AVG
E106-H3K36me3	Genome-Wide Signal Reconstruction	MSE Global	0.105783961713314	AVG
E106-H3K36me3	Obs. MACS vs Imp. Bins Classification	AUPRC MACS	0.7680819775474115	AVG
E106-H3K36me3	Obs. MACS vs Imp. Bins Classification	AUROC MACS	0.9850279716518816	AVG
E106-H3K36me3	Obs. MACS vs Imp. MACS Classification	F1 MACS	0.6901802948786397	AVG
E106-H3K36me3	Obs. MACS vs Imp. MACS Classification	MCC MACS	0.6773349420646443	AVG
E106-H3K36me3	Obs. MACS vs Imp. MACS Classification	Precision MACS	0.6489496447327773	AVG
E106-H3K36me3	Obs. MACS vs Imp. MACS Classification	Recall MACS	0.7370055258310675	AVG
E107-H3K27me3	Background Bins Reconstruction	Bg Corr	0.4777971214431574	AVG
E107-H3K27me3	Background Bins Reconstruction	Bg MSE	0.0876917392015457	AVG
E107-H3K27me3	Foreground Bins Reconstruction	Fg Corr	0.4407849556178411	AVG
E107-H3K27me3	Foreground Bins Reconstruction	Fg MSE	1.309246063232422	AVG
E107-H3K27me3	Genome-Wide Signal Reconstruction	GW Corr	0.6578149413567865	AVG
E107-H3K27me3	Genome-Wide Signal Reconstruction	MSE Global	0.1388555914163589	AVG
E107-H3K27me3	Obs. MACS vs Imp. Bins Classification	AUPRC MACS	0.5264744375852926	AVG
E107-H3K27me3	Obs. MACS vs Imp. Bins Classification	AUROC MACS	0.9533971031575188	AVG
E107-H3K27me3	Obs. MACS vs Imp. MACS Classification	F1 MACS	0.278537851680348	AVG
E107-H3K27me3	Obs. MACS vs Imp. MACS Classification	MCC MACS	0.3399894208649813	AVG
E107-H3K27me3	Obs. MACS vs Imp. MACS Classification	Precision MACS	0.7152122216617425	AVG
E107-H3K27me3	Obs. MACS vs Imp. MACS Classification	Recall MACS	0.1729455635324458	AVG
E108-H3K27ac	Background Bins Reconstruction	Bg Corr	0.3592079485510013	AVG
E108-H3K27ac	Background Bins Reconstruction	Bg MSE	0.1410969942808151	AVG
E108-H3K27ac	Foreground Bins Reconstruction	Fg Corr	0.5155573079293424	AVG
E108-H3K27ac	Foreground Bins Reconstruction	Fg MSE	2.314032077789306	AVG
E108-H3K27ac	Genome-Wide Signal Reconstruction	GW Corr	0.6652637349799566	AVG
E108-H3K27ac	Genome-Wide Signal Reconstruction	MSE Global	0.2279870063066482	AVG
E108-H3K27ac	Obs. MACS vs Imp. Bins Classification	AUPRC MACS	0.5393692992825685	AVG
E108-H3K27ac	Obs. MACS vs Imp. Bins Classification	AUROC MACS	0.9423320091010974	AVG
E108-H3K27ac	Obs. MACS vs Imp. MACS Classification	F1 MACS	0.5040038956822854	AVG
E108-H3K27ac	Obs. MACS vs Imp. MACS Classification	MCC MACS	0.4831258907703074	AVG
E108-H3K27ac	Obs. MACS vs Imp. MACS Classification	Precision MACS	0.4981017057911341	AVG
E108-H3K27ac	Obs. MACS vs Imp. MACS Classification	Recall MACS	0.5100476372994579	AVG
E108-H3K9me3	Background Bins Reconstruction	Bg Corr	0.3813956843927311	AVG
E108-H3K9me3	Background Bins Reconstruction	Bg MSE	0.1085645481944084	AVG
E108-H3K9me3	Foreground Bins Reconstruction	Fg Corr	0.2461607519534033	AVG
E108-H3K9me3	Foreground Bins Reconstruction	Fg MSE	0.548448383808136	AVG
E108-H3K9me3	Genome-Wide Signal Reconstruction	GW Corr	0.4370651230942768	AVG
E108-H3K9me3	Genome-Wide Signal Reconstruction	MSE Global	0.1132056191563606	AVG
E108-H3K9me3	Obs. MACS vs Imp. Bins Classification	AUPRC MACS	0.1736173684549538	AVG
E108-H3K9me3	Obs. MACS vs Imp. Bins Classification	AUROC MACS	0.9181539768950552	AVG
E108-H3K9me3	Obs. MACS vs Imp. MACS Classification	F1 MACS	0.2427437112163875	AVG
E108-H3K9me3	Obs. MACS vs Imp. MACS Classification	MCC MACS	0.2345302703040066	AVG
E108-H3K9me3	Obs. MACS vs Imp. MACS Classification	Precision MACS	0.2344374275035442	AVG
E108-H3K9me3	Obs. MACS vs Imp. MACS Classification	Recall MACS	0.2516602102933038	AVG
E109-H3K9me3	Background Bins Reconstruction	Bg Corr	0.2471668580509839	AVG
E109-H3K9me3	Background Bins Reconstruction	Bg MSE	0.1069130823016166	AVG
E109-H3K9me3	Foreground Bins Reconstruction	Fg Corr	0.1612974400484554	AVG
E109-H3K9me3	Foreground Bins Reconstruction	Fg MSE	0.6363619565963745	AVG
E109-H3K9me3	Genome-Wide Signal Reconstruction	GW Corr	0.3200046482245846	AVG
E109-H3K9me3	Genome-Wide Signal Reconstruction	MSE Global	0.1131532862782478	AVG
E109-H3K9me3	Obs. MACS vs Imp. Bins Classification	AUPRC MACS	0.1590125326163352	AVG
E109-H3K9me3	Obs. MACS vs Imp. Bins Classification	AUROC MACS	0.8956637555566634	AVG
E109-H3K9me3	Obs. MACS vs Imp. MACS Classification	F1 MACS	0.2334291217987179	AVG
E109-H3K9me3	Obs. MACS vs Imp. MACS Classification	MCC MACS	0.2245163073388007	AVG
E109-H3K9me3	Obs. MACS vs Imp. MACS Classification	Precision MACS	0.2381750225544529	AVG
E109-H3K9me3	Obs. MACS vs Imp. MACS Classification	Recall MACS	0.2288686605981794	AVG
E110-H3K9me3	Background Bins Reconstruction	Bg Corr	0.2747766207187949	AVG
E110-H3K9me3	Background Bins Reconstruction	Bg MSE	0.1419109851121902	AVG
E110-H3K9me3	Foreground Bins Reconstruction	Fg Corr	0.2486604798101241	AVG
E110-H3K9me3	Foreground Bins Reconstruction	Fg MSE	0.7323831915855408	AVG
E110-H3K9me3	Genome-Wide Signal Reconstruction	GW Corr	0.3156147821901416	AVG
E110-H3K9me3	Genome-Wide Signal Reconstruction	MSE Global	0.1452301740646362	AVG
E110-H3K9me3	Obs. MACS vs Imp. Bins Classification	AUPRC MACS	0.1289587252973191	AVG
E110-H3K9me3	Obs. MACS vs Imp. Bins Classification	AUROC MACS	0.8824555885431814	AVG
E110-H3K9me3	Obs. MACS vs Imp. MACS Classification	F1 MACS	0.2097329888027562	AVG
E110-H3K9me3	Obs. MACS vs Imp. MACS Classification	MCC MACS	0.2165874396271906	AVG
E110-H3K9me3	Obs. MACS vs Imp. MACS Classification	Precision MACS	0.1569145508441809	AVG
E110-H3K9me3	Obs. MACS vs Imp. MACS Classification	Recall MACS	0.3161516489223578	AVG
E111-H3K4me1	Background Bins Reconstruction	Bg Corr	0.4018185468989574	AVG
E111-H3K4me1	Background Bins Reconstruction	Bg MSE	0.1384985148906707	AVG
E111-H3K4me1	Foreground Bins Reconstruction	Fg Corr	0.3253123586854579	AVG
E111-H3K4me1	Foreground Bins Reconstruction	Fg MSE	0.80434650182724	AVG
E111-H3K4me1	Genome-Wide Signal Reconstruction	GW Corr	0.5647262125801416	AVG
E111-H3K4me1	Genome-Wide Signal Reconstruction	MSE Global	0.1582529693841934	AVG
E111-H3K4me1	Obs. MACS vs Imp. Bins Classification	AUPRC MACS	0.3682220670487674	AVG
E111-H3K4me1	Obs. MACS vs Imp. Bins Classification	AUROC MACS	0.9416271341175804	AVG
E111-H3K4me1	Obs. MACS vs Imp. MACS Classification	F1 MACS	0.4183281074365497	AVG
E111-H3K4me1	Obs. MACS vs Imp. MACS Classification	MCC MACS	0.4055564415691708	AVG
E111-H3K4me1	Obs. MACS vs Imp. MACS Classification	Precision MACS	0.3490817535545024	AVG
E111-H3K4me1	Obs. MACS vs Imp. MACS Classification	Recall MACS	0.5218450184501845	AVG
E112-H3K27me3	Background Bins Reconstruction	Bg Corr	0.3815133499587161	AVG
E112-H3K27me3	Background Bins Reconstruction	Bg MSE	0.0804174467921257	AVG
E112-H3K27me3	Foreground Bins Reconstruction	Fg Corr	0.4571973686677341	AVG
E112-H3K27me3	Foreground Bins Reconstruction	Fg MSE	0.7644105553627014	AVG
E112-H3K27me3	Genome-Wide Signal Reconstruction	GW Corr	0.52475592913949	AVG
E112-H3K27me3	Genome-Wide Signal Reconstruction	MSE Global	0.0853416249155998	AVG
E112-H3K27me3	Obs. MACS vs Imp. Bins Classification	AUPRC MACS	0.5863586763361189	AVG
E112-H3K27me3	Obs. MACS vs Imp. Bins Classification	AUROC MACS	0.9747920722370444	AVG
E112-H3K27me3	Obs. MACS vs Imp. MACS Classification	F1 MACS	0.5642559285624026	AVG
E112-H3K27me3	Obs. MACS vs Imp. MACS Classification	MCC MACS	0.5688841012445068	AVG
E112-H3K27me3	Obs. MACS vs Imp. MACS Classification	Precision MACS	0.4826691648050731	AVG
E112-H3K27me3	Obs. MACS vs Imp. MACS Classification	Recall MACS	0.6790348742903487	AVG
E112-H3K9me3	Background Bins Reconstruction	Bg Corr	0.2440172792547142	AVG
E112-H3K9me3	Background Bins Reconstruction	Bg MSE	0.1090794801712036	AVG
E112-H3K9me3	Foreground Bins Reconstruction	Fg Corr	0.2761545485460939	AVG
E112-H3K9me3	Foreground Bins Reconstruction	Fg MSE	0.4926593601703644	AVG
E112-H3K9me3	Genome-Wide Signal Reconstruction	GW Corr	0.2834335350648997	AVG
E112-H3K9me3	Genome-Wide Signal Reconstruction	MSE Global	0.1100727394223213	AVG
E112-H3K9me3	Obs. MACS vs Imp. Bins Classification	AUPRC MACS	0.2549888334262066	AVG
E112-H3K9me3	Obs. MACS vs Imp. Bins Classification	AUROC MACS	0.9385081351257576	AVG
E112-H3K9me3	Obs. MACS vs Imp. MACS Classification	F1 MACS	0.2149375852302528	AVG
E112-H3K9me3	Obs. MACS vs Imp. MACS Classification	MCC MACS	0.2726258109789574	AVG
E112-H3K9me3	Obs. MACS vs Imp. MACS Classification	Precision MACS	0.1320402113674442	AVG
E112-H3K9me3	Obs. MACS vs Imp. MACS Classification	Recall MACS	0.5775084554678692	AVG
E113-H3K4me1	Background Bins Reconstruction	Bg Corr	0.3505585323662684	AVG
E113-H3K4me1	Background Bins Reconstruction	Bg MSE	0.1525115221738815	AVG
E113-H3K4me1	Foreground Bins Reconstruction	Fg Corr	0.3579366700457682	AVG
E113-H3K4me1	Foreground Bins Reconstruction	Fg MSE	0.7821866869926453	AVG
E113-H3K4me1	Genome-Wide Signal Reconstruction	GW Corr	0.5610971533490382	AVG
E113-H3K4me1	Genome-Wide Signal Reconstruction	MSE Global	0.1812756806612014	AVG
E113-H3K4me1	Obs. MACS vs Imp. Bins Classification	AUPRC MACS	0.4349452873373114	AVG
E113-H3K4me1	Obs. MACS vs Imp. Bins Classification	AUROC MACS	0.9165671234449796	AVG
E113-H3K4me1	Obs. MACS vs Imp. MACS Classification	F1 MACS	0.4396147797467533	AVG
E113-H3K4me1	Obs. MACS vs Imp. MACS Classification	MCC MACS	0.4132548190402382	AVG
E113-H3K4me1	Obs. MACS vs Imp. MACS Classification	Precision MACS	0.4462052395997893	AVG
E113-H3K4me1	Obs. MACS vs Imp. MACS Classification	Recall MACS	0.4332161687170474	AVG
E113-H3K9me3	Background Bins Reconstruction	Bg Corr	0.246605832709418	AVG
E113-H3K9me3	Background Bins Reconstruction	Bg MSE	0.1092673763632774	AVG
E113-H3K9me3	Foreground Bins Reconstruction	Fg Corr	0.4338906699298397	AVG
E113-H3K9me3	Foreground Bins Reconstruction	Fg MSE	0.8298335075378418	AVG
E113-H3K9me3	Genome-Wide Signal Reconstruction	GW Corr	0.4067782907721871	AVG
E113-H3K9me3	Genome-Wide Signal Reconstruction	MSE Global	0.1307840794324875	AVG
E113-H3K9me3	Obs. MACS vs Imp. Bins Classification	AUPRC MACS	0.2831353937687992	AVG
E113-H3K9me3	Obs. MACS vs Imp. Bins Classification	AUROC MACS	0.8459957050693504	AVG
E113-H3K9me3	Obs. MACS vs Imp. MACS Classification	F1 MACS	0.2700595406861355	AVG
E113-H3K9me3	Obs. MACS vs Imp. MACS Classification	MCC MACS	0.2900083247494527	AVG
E113-H3K9me3	Obs. MACS vs Imp. MACS Classification	Precision MACS	0.4910426601366155	AVG
E113-H3K9me3	Obs. MACS vs Imp. MACS Classification	Recall MACS	0.1862443173485848	AVG
E114-H3K79me2	Background Bins Reconstruction	Bg Corr	0.4093816569160804	AVG
E114-H3K79me2	Background Bins Reconstruction	Bg MSE	0.0885837748646736	AVG
E114-H3K79me2	Foreground Bins Reconstruction	Fg Corr	0.6269436810248397	AVG
E114-H3K79me2	Foreground Bins Reconstruction	Fg MSE	1.1016440391540527	AVG
E114-H3K79me2	Genome-Wide Signal Reconstruction	GW Corr	0.7808254600834452	AVG
E114-H3K79me2	Genome-Wide Signal Reconstruction	MSE Global	0.132368117570877	AVG
E114-H3K79me2	Obs. MACS vs Imp. Bins Classification	AUPRC MACS	0.714422724308085	AVG
E114-H3K79me2	Obs. MACS vs Imp. Bins Classification	AUROC MACS	0.9718255036397874	AVG
E114-H3K79me2	Obs. MACS vs Imp. MACS Classification	F1 MACS	0.6307930303002233	AVG
E114-H3K79me2	Obs. MACS vs Imp. MACS Classification	MCC MACS	0.618968753249714	AVG
E114-H3K79me2	Obs. MACS vs Imp. MACS Classification	Precision MACS	0.698635477582846	AVG
E114-H3K79me2	Obs. MACS vs Imp. MACS Classification	Recall MACS	0.5749603161200986	AVG
E115-H2A.Z	Background Bins Reconstruction	Bg Corr	0.2514962553082442	AVG
E115-H2A.Z	Background Bins Reconstruction	Bg MSE	0.1176508292555809	AVG
E115-H2A.Z	Foreground Bins Reconstruction	Fg Corr	0.6981442762368312	AVG
E115-H2A.Z	Foreground Bins Reconstruction	Fg MSE	1.6878788471221924	AVG
E115-H2A.Z	Genome-Wide Signal Reconstruction	GW Corr	0.5110653196079947	AVG
E115-H2A.Z	Genome-Wide Signal Reconstruction	MSE Global	0.1467632353305816	AVG
E115-H2A.Z	Obs. MACS vs Imp. Bins Classification	AUPRC MACS	0.3591993085110347	AVG
E115-H2A.Z	Obs. MACS vs Imp. Bins Classification	AUROC MACS	0.8933935525309139	AVG
E115-H2A.Z	Obs. MACS vs Imp. MACS Classification	F1 MACS	0.3801014139879822	AVG
E115-H2A.Z	Obs. MACS vs Imp. MACS Classification	MCC MACS	0.3735236574188463	AVG
E115-H2A.Z	Obs. MACS vs Imp. MACS Classification	Precision MACS	0.4393720305721958	AVG
E115-H2A.Z	Obs. MACS vs Imp. MACS Classification	Recall MACS	0.3349210723142936	AVG
E116-H3K4me1	Background Bins Reconstruction	Bg Corr	0.3373179212020895	AVG
E116-H3K4me1	Background Bins Reconstruction	Bg MSE	0.1609668731689453	AVG
E116-H3K4me1	Foreground Bins Reconstruction	Fg Corr	0.2662119881626311	AVG
E116-H3K4me1	Foreground Bins Reconstruction	Fg MSE	1.3138551712036133	AVG
E116-H3K4me1	Genome-Wide Signal Reconstruction	GW Corr	0.4913890134597952	AVG
E116-H3K4me1	Genome-Wide Signal Reconstruction	MSE Global	0.1926382184028625	AVG
E116-H3K4me1	Obs. MACS vs Imp. Bins Classification	AUPRC MACS	0.3216608882786251	AVG
E116-H3K4me1	Obs. MACS vs Imp. Bins Classification	AUROC MACS	0.9049472735850166	AVG
E116-H3K4me1	Obs. MACS vs Imp. MACS Classification	F1 MACS	0.3557027883911877	AVG
E116-H3K4me1	Obs. MACS vs Imp. MACS Classification	MCC MACS	0.343392039825851	AVG
E116-H3K4me1	Obs. MACS vs Imp. MACS Classification	Precision MACS	0.2880134281200632	AVG
E116-H3K4me1	Obs. MACS vs Imp. MACS Classification	Recall MACS	0.4649840595111583	AVG
E117-H3K9ac	Background Bins Reconstruction	Bg Corr	0.3089379348943351	AVG
E117-H3K9ac	Background Bins Reconstruction	Bg MSE	0.1147834584116935	AVG
E117-H3K9ac	Foreground Bins Reconstruction	Fg Corr	0.7528888101107272	AVG
E117-H3K9ac	Foreground Bins Reconstruction	Fg MSE	2.675875425338745	AVG
E117-H3K9ac	Genome-Wide Signal Reconstruction	GW Corr	0.6923488267426949	AVG
E117-H3K9ac	Genome-Wide Signal Reconstruction	MSE Global	0.16910420358181	AVG
E117-H3K9ac	Obs. MACS vs Imp. Bins Classification	AUPRC MACS	0.5588835007565425	AVG
E117-H3K9ac	Obs. MACS vs Imp. Bins Classification	AUROC MACS	0.9528861805604624	AVG
E117-H3K9ac	Obs. MACS vs Imp. MACS Classification	F1 MACS	0.5296636743177624	AVG
E117-H3K9ac	Obs. MACS vs Imp. MACS Classification	MCC MACS	0.5203687162993079	AVG
E117-H3K9ac	Obs. MACS vs Imp. MACS Classification	Precision MACS	0.5525646777329146	AVG
E117-H3K9ac	Obs. MACS vs Imp. MACS Classification	Recall MACS	0.508585389353429	AVG
E118-H2A.Z	Background Bins Reconstruction	Bg Corr	0.2977020842097781	AVG
E118-H2A.Z	Background Bins Reconstruction	Bg MSE	0.0867691859602928	AVG
E118-H2A.Z	Foreground Bins Reconstruction	Fg Corr	0.3948917877110393	AVG
E118-H2A.Z	Foreground Bins Reconstruction	Fg MSE	1.3916674852371216	AVG
E118-H2A.Z	Genome-Wide Signal Reconstruction	GW Corr	0.3907770613451317	AVG
E118-H2A.Z	Genome-Wide Signal Reconstruction	MSE Global	0.0896777212619781	AVG
E118-H2A.Z	Obs. MACS vs Imp. Bins Classification	AUPRC MACS	0.3492442470315851	AVG
E118-H2A.Z	Obs. MACS vs Imp. Bins Classification	AUROC MACS	0.9826072718837904	AVG
E118-H2A.Z	Obs. MACS vs Imp. MACS Classification	F1 MACS	0.2029619056115621	AVG
E118-H2A.Z	Obs. MACS vs Imp. MACS Classification	MCC MACS	0.292621397420657	AVG
E118-H2A.Z	Obs. MACS vs Imp. MACS Classification	Precision MACS	0.117486056599876	AVG
E118-H2A.Z	Obs. MACS vs Imp. MACS Classification	Recall MACS	0.7449246889325475	AVG
E118-H3K36me3	Background Bins Reconstruction	Bg Corr	0.5516552734190624	AVG
E118-H3K36me3	Background Bins Reconstruction	Bg MSE	0.0871427953243255	AVG
E118-H3K36me3	Foreground Bins Reconstruction	Fg Corr	0.3354532120227078	AVG
E118-H3K36me3	Foreground Bins Reconstruction	Fg MSE	0.3826584219932556	AVG
E118-H3K36me3	Genome-Wide Signal Reconstruction	GW Corr	0.7141229728362242	AVG
E118-H3K36me3	Genome-Wide Signal Reconstruction	MSE Global	0.0940352976322174	AVG
E118-H3K36me3	Obs. MACS vs Imp. Bins Classification	AUPRC MACS	0.6002841748471417	AVG
E118-H3K36me3	Obs. MACS vs Imp. Bins Classification	AUROC MACS	0.9799515835752558	AVG
E118-H3K36me3	Obs. MACS vs Imp. MACS Classification	F1 MACS	0.5259108348759527	AVG
E118-H3K36me3	Obs. MACS vs Imp. MACS Classification	MCC MACS	0.5450961135464736	AVG
E118-H3K36me3	Obs. MACS vs Imp. MACS Classification	Precision MACS	0.3927556379363608	AVG
E118-H3K36me3	Obs. MACS vs Imp. MACS Classification	Recall MACS	0.7956629220515067	AVG
E118-H3K4me2	Background Bins Reconstruction	Bg Corr	0.2115960515861249	AVG
E118-H3K4me2	Background Bins Reconstruction	Bg MSE	0.1159744262695312	AVG
E118-H3K4me2	Foreground Bins Reconstruction	Fg Corr	0.4475925746683502	AVG
E118-H3K4me2	Foreground Bins Reconstruction	Fg MSE	2.1823441982269287	AVG
E118-H3K4me2	Genome-Wide Signal Reconstruction	GW Corr	0.5961207011594217	AVG
E118-H3K4me2	Genome-Wide Signal Reconstruction	MSE Global	0.1731957197189331	AVG
E118-H3K4me2	Obs. MACS vs Imp. Bins Classification	AUPRC MACS	0.4938655106462929	AVG
E118-H3K4me2	Obs. MACS vs Imp. Bins Classification	AUROC MACS	0.9020526431662368	AVG
E118-H3K4me2	Obs. MACS vs Imp. MACS Classification	F1 MACS	0.4745882769612183	AVG
E118-H3K4me2	Obs. MACS vs Imp. MACS Classification	MCC MACS	0.4606826383190409	AVG
E118-H3K4me2	Obs. MACS vs Imp. MACS Classification	Precision MACS	0.4298269999786155	AVG
E118-H3K4me2	Obs. MACS vs Imp. MACS Classification	Recall MACS	0.5297559432818513	AVG
E119-H3K27me3	Background Bins Reconstruction	Bg Corr	0.2720180614990702	AVG
E119-H3K27me3	Background Bins Reconstruction	Bg MSE	0.0986083075404167	AVG
E119-H3K27me3	Foreground Bins Reconstruction	Fg Corr	0.561112028350259	AVG
E119-H3K27me3	Foreground Bins Reconstruction	Fg MSE	0.902765452861786	AVG
E119-H3K27me3	Genome-Wide Signal Reconstruction	GW Corr	0.4350729419520284	AVG
E119-H3K27me3	Genome-Wide Signal Reconstruction	MSE Global	0.1111616715788841	AVG
E119-H3K27me3	Obs. MACS vs Imp. Bins Classification	AUPRC MACS	0.2925095053458399	AVG
[truncated: 10,181 more rows]
