# Supplementary material for: Getting personal with epigenetics: towards individual-specific epigenomic imputation with machine learning
Source: Nat Commun. 2023 Aug 7;14:4750. doi: 10.1038/s41467-023-40211-2 (PMC10406842; doi:10.1038/s41467-023-40211-2)
Supplement: Supplementary file 4 — Source Data [file 41467_2023_40211_MOESM4_ESM.zip › Source Data/Figure2/Figure2D_learning_curves.csv]

metric	mean	std	confidence_interval	n_bins	model
AUPRC MACS	0.6023558976259019	0.2296166066258348	0.03177701922088524	10000	eDICE
Arcsinh GW Corr	0.700235879668189	0.1333966989969879	0.018460988211263768	10000	eDICE
Arcsinh MSE Global	0.1009387671396943	0.0393782166102415	0.005449616055631739	10000	eDICE
AUPRC MACS	0.6226991929888223	0.2297708331790172	0.031798362886819795	50000	eDICE
Arcsinh GW Corr	0.7154729007089496	0.1325542510357082	0.018344400454604674	50000	eDICE
Arcsinh MSE Global	0.0947035581534132	0.0359948824250664	0.004981390882318465	50000	eDICE
AUPRC MACS	0.6306370935483998	0.2300742953948819	0.03184035952115757	100000	eDICE
Arcsinh GW Corr	0.7195304460192374	0.1339421970381389	0.018536480580885178	100000	eDICE
Arcsinh MSE Global	0.0930739986283585	0.0349288737171956	0.0048338641868523975	100000	eDICE
AUPRC MACS	0.647790415381138	0.2255915738388371	0.031219988324398117	500000	eDICE
Arcsinh GW Corr	0.7327296488155566	0.1293629311698173	0.017902748458224208	500000	eDICE
Arcsinh MSE Global	0.0915493174212906	0.0358274571327836	0.004958220621207507	500000	eDICE
AUPRC MACS	0.6513866523634173	0.2246283280318804	0.031086683155525995	997373	eDICE
Arcsinh GW Corr	0.7353678040030138	0.1279196584607808	0.017703011578170204	997373	eDICE
Arcsinh MSE Global	0.0907965526535299	0.036229947080748	0.005013921865993862	997373	eDICE
AUPRC MACS	0.5892294471924892	0.2381195587784695	0.032953756731116085	115241319	Avocado
Arcsinh GW Corr	0.6641666101938918	0.1562036280001334	0.02161727656493365	115241319	Avocado
Arcsinh MSE Global	0.1100162587179045	0.0410594057054662	0.005682278575028484	115241319	Avocado
