# Supplementary material for: Getting personal with epigenetics: towards individual-specific epigenomic imputation with machine learning
Source: Nat Commun. 2023 Aug 7;14:4750. doi: 10.1038/s41467-023-40211-2 (PMC10406842; doi:10.1038/s41467-023-40211-2)
Supplement: Supplementary file 4 — Source Data [file 41467_2023_40211_MOESM4_ESM.zip › Source Data/Figure2/Figure2C_barplots.csv]

	Fraction of test tracks eDICE better than ChromImpute	Fraction of test tracks eDICE better than PREDICTD	Fraction of test tracks eDICE better than Avocado
MSE Global	0.8916256157635468	0.8866995073891626	0.9655172413793104
Fg MSE	0.14285714285714285	0.6995073891625616	0.7931034482758621
Bg MSE	0.9852216748768473	0.9261083743842364	0.9310344827586207
GW Corr	0.9261083743842364	0.9901477832512315	0.9950738916256158
Fg Corr	0.9014778325123153	0.9556650246305419	0.9852216748768473
Bg Corr	0.9310344827586207	0.9802955665024631	0.9950738916256158
AUPRC MACS	0.7832512315270936	0.9458128078817734	0.9852216748768473
Precision MACS	0.9901477832512315	0.8374384236453202	0.7536945812807881
Recall MACS	0.019704433497536946	0.5714285714285714	0.5862068965517241
