# Supplementary material for: Getting personal with epigenetics: towards individual-specific epigenomic imputation with machine learning
Source: Nat Commun. 2023 Aug 7;14:4750. doi: 10.1038/s41467-023-40211-2 (PMC10406842; doi:10.1038/s41467-023-40211-2)
Supplement: Supplementary file 4 — Source Data [file 41467_2023_40211_MOESM4_ESM.zip › Source Data/Figure3/Figure3A_eDICE_stripplots.csv]

track	category	metric	value	model
E001-H3K9me3	Background Bins Reconstruction	Bg MSE	0.2015123218297958	eDICE
E001-H3K9me3	Foreground Bins Reconstruction	Fg Corr	0.4060258387302519	eDICE
E001-H3K9me3	Foreground Bins Reconstruction	Fg MSE	8.04898738861084	eDICE
E001-H3K9me3	Obs. MACS vs Imp. Bins Classification	AUPRC MACS	0.2990200153100733	eDICE
E003-H2AK5ac	Background Bins Reconstruction	Bg MSE	0.0882081910967826	eDICE
E003-H2AK5ac	Foreground Bins Reconstruction	Fg Corr	0.5144181799635629	eDICE
E003-H2AK5ac	Foreground Bins Reconstruction	Fg MSE	3.58561110496521	eDICE
E003-H2AK5ac	Obs. MACS vs Imp. Bins Classification	AUPRC MACS	0.3547854587760206	eDICE
E003-H2BK120ac	Background Bins Reconstruction	Bg MSE	0.1012514978647232	eDICE
E003-H2BK120ac	Foreground Bins Reconstruction	Fg Corr	0.4858664778934246	eDICE
E003-H2BK120ac	Foreground Bins Reconstruction	Fg MSE	6.115857124328613	eDICE
E003-H2BK120ac	Obs. MACS vs Imp. Bins Classification	AUPRC MACS	0.3623487694197899	eDICE
E003-H2BK15ac	Background Bins Reconstruction	Bg MSE	0.0954591929912567	eDICE
E003-H2BK15ac	Foreground Bins Reconstruction	Fg Corr	0.458603115393013	eDICE
E003-H2BK15ac	Foreground Bins Reconstruction	Fg MSE	4.840764999389648	eDICE
E003-H2BK15ac	Obs. MACS vs Imp. Bins Classification	AUPRC MACS	0.1783460933412932	eDICE
E004-H3K23ac	Background Bins Reconstruction	Bg MSE	0.1531298011541366	eDICE
E004-H3K23ac	Foreground Bins Reconstruction	Fg Corr	0.4195657425641405	eDICE
E004-H3K23ac	Foreground Bins Reconstruction	Fg MSE	6.324550628662109	eDICE
E004-H3K23ac	Obs. MACS vs Imp. Bins Classification	AUPRC MACS	0.1249599157986589	eDICE
E004-H3K4me3	Background Bins Reconstruction	Bg MSE	0.1498520374298095	eDICE
E004-H3K4me3	Foreground Bins Reconstruction	Fg Corr	0.8361136149628475	eDICE
E004-H3K4me3	Foreground Bins Reconstruction	Fg MSE	42.40376281738281	eDICE
E004-H3K4me3	Obs. MACS vs Imp. Bins Classification	AUPRC MACS	0.9331646824914032	eDICE
E004-H3K9ac	Background Bins Reconstruction	Bg MSE	0.0958110317587852	eDICE
E004-H3K9ac	Foreground Bins Reconstruction	Fg Corr	0.8140176199219956	eDICE
E004-H3K9ac	Foreground Bins Reconstruction	Fg MSE	190.3780517578125	eDICE
E004-H3K9ac	Obs. MACS vs Imp. Bins Classification	AUPRC MACS	0.7830197597193465	eDICE
E005-H2BK12ac	Background Bins Reconstruction	Bg MSE	0.0830556824803352	eDICE
E005-H2BK12ac	Foreground Bins Reconstruction	Fg Corr	0.7934237820554619	eDICE
E005-H2BK12ac	Foreground Bins Reconstruction	Fg MSE	7.5239577293396	eDICE
E005-H2BK12ac	Obs. MACS vs Imp. Bins Classification	AUPRC MACS	0.777249697192961	eDICE
E005-H3K18ac	Background Bins Reconstruction	Bg MSE	0.1116594448685646	eDICE
E005-H3K18ac	Foreground Bins Reconstruction	Fg Corr	0.831307380502036	eDICE
E005-H3K18ac	Foreground Bins Reconstruction	Fg MSE	7.26889181137085	eDICE
E005-H3K18ac	Obs. MACS vs Imp. Bins Classification	AUPRC MACS	0.672858189391378	eDICE
E005-H3K36me3	Background Bins Reconstruction	Bg MSE	0.0987430214881897	eDICE
E005-H3K36me3	Foreground Bins Reconstruction	Fg Corr	0.7282145466586921	eDICE
E005-H3K36me3	Foreground Bins Reconstruction	Fg MSE	42.12403869628906	eDICE
E005-H3K36me3	Obs. MACS vs Imp. Bins Classification	AUPRC MACS	0.7862658285348746	eDICE
E006-H2BK12ac	Background Bins Reconstruction	Bg MSE	0.0991316065192222	eDICE
E006-H2BK12ac	Foreground Bins Reconstruction	Fg Corr	0.6788453747269226	eDICE
E006-H2BK12ac	Foreground Bins Reconstruction	Fg MSE	18.283105850219727	eDICE
E006-H2BK12ac	Obs. MACS vs Imp. Bins Classification	AUPRC MACS	0.6797774477115074	eDICE
E006-H2BK5ac	Background Bins Reconstruction	Bg MSE	0.1933926194906234	eDICE
E006-H2BK5ac	Foreground Bins Reconstruction	Fg Corr	0.567492682799571	eDICE
E006-H2BK5ac	Foreground Bins Reconstruction	Fg MSE	7.461415290832519	eDICE
E006-H2BK5ac	Obs. MACS vs Imp. Bins Classification	AUPRC MACS	0.3065419598411307	eDICE
E006-H3K9ac	Background Bins Reconstruction	Bg MSE	0.2433394342660904	eDICE
E006-H3K9ac	Foreground Bins Reconstruction	Fg Corr	0.7399362497964269	eDICE
E006-H3K9ac	Foreground Bins Reconstruction	Fg MSE	21.17534446716309	eDICE
E006-H3K9ac	Obs. MACS vs Imp. Bins Classification	AUPRC MACS	0.3757832777592195	eDICE
E006-H4K91ac	Background Bins Reconstruction	Bg MSE	0.136723443865776	eDICE
E006-H4K91ac	Foreground Bins Reconstruction	Fg Corr	0.7456907186735627	eDICE
E006-H4K91ac	Foreground Bins Reconstruction	Fg MSE	19.23896026611328	eDICE
E006-H4K91ac	Obs. MACS vs Imp. Bins Classification	AUPRC MACS	0.5885161245870242	eDICE
E007-H3K79me1	Background Bins Reconstruction	Bg MSE	0.2384695410728454	eDICE
E007-H3K79me1	Foreground Bins Reconstruction	Fg Corr	0.3942608993003617	eDICE
E007-H3K79me1	Foreground Bins Reconstruction	Fg MSE	15.039400100708008	eDICE
E007-H3K79me1	Obs. MACS vs Imp. Bins Classification	AUPRC MACS	0.3460465433183912	eDICE
E007-H4K91ac	Background Bins Reconstruction	Bg MSE	0.1863115429878235	eDICE
E007-H4K91ac	Foreground Bins Reconstruction	Fg Corr	0.315110184896449	eDICE
E007-H4K91ac	Foreground Bins Reconstruction	Fg MSE	9.29631805419922	eDICE
E007-H4K91ac	Obs. MACS vs Imp. Bins Classification	AUPRC MACS	0.2655037757636795	eDICE
E008-H2A.Z	Background Bins Reconstruction	Bg MSE	0.1321310997009277	eDICE
E008-H2A.Z	Foreground Bins Reconstruction	Fg Corr	0.4819833922780008	eDICE
E008-H2A.Z	Foreground Bins Reconstruction	Fg MSE	11.992022514343262	eDICE
E008-H2A.Z	Obs. MACS vs Imp. Bins Classification	AUPRC MACS	0.3227913711025255	eDICE
E008-H2AK5ac	Background Bins Reconstruction	Bg MSE	0.0908399075269699	eDICE
E008-H2AK5ac	Foreground Bins Reconstruction	Fg Corr	0.2933981589587489	eDICE
E008-H2AK5ac	Foreground Bins Reconstruction	Fg MSE	3.607556343078613	eDICE
E008-H2AK5ac	Obs. MACS vs Imp. Bins Classification	AUPRC MACS	0.2079640436432172	eDICE
E008-H4K8ac	Background Bins Reconstruction	Bg MSE	0.1535831987857818	eDICE
E008-H4K8ac	Foreground Bins Reconstruction	Fg Corr	0.3306339266167736	eDICE
E008-H4K8ac	Foreground Bins Reconstruction	Fg MSE	6.4595232009887695	eDICE
E008-H4K8ac	Obs. MACS vs Imp. Bins Classification	AUPRC MACS	0.1641200952604954	eDICE
E009-H3K27me3	Background Bins Reconstruction	Bg MSE	0.1579321920871734	eDICE
E009-H3K27me3	Foreground Bins Reconstruction	Fg Corr	0.7769283235361517	eDICE
E009-H3K27me3	Foreground Bins Reconstruction	Fg MSE	25.67043876647949	eDICE
E009-H3K27me3	Obs. MACS vs Imp. Bins Classification	AUPRC MACS	0.5542604375861641	eDICE
E009-H3K36me3	Background Bins Reconstruction	Bg MSE	0.0655623748898506	eDICE
E009-H3K36me3	Foreground Bins Reconstruction	Fg Corr	0.6625000771811307	eDICE
E009-H3K36me3	Foreground Bins Reconstruction	Fg MSE	18.5736083984375	eDICE
E009-H3K36me3	Obs. MACS vs Imp. Bins Classification	AUPRC MACS	0.8870138614638393	eDICE
E012-H3K36me3	Background Bins Reconstruction	Bg MSE	0.1144462674856185	eDICE
E012-H3K36me3	Foreground Bins Reconstruction	Fg Corr	0.4744812572468114	eDICE
E012-H3K36me3	Foreground Bins Reconstruction	Fg MSE	4.360243320465088	eDICE
E012-H3K36me3	Obs. MACS vs Imp. Bins Classification	AUPRC MACS	0.6907772768046379	eDICE
E012-H3K4me3	Background Bins Reconstruction	Bg MSE	0.0804018974304199	eDICE
E012-H3K4me3	Foreground Bins Reconstruction	Fg Corr	0.9250169624927208	eDICE
E012-H3K4me3	Foreground Bins Reconstruction	Fg MSE	1856.7093505859373	eDICE
E012-H3K4me3	Obs. MACS vs Imp. Bins Classification	AUPRC MACS	0.9184138070377488	eDICE
E012-H3K9me3	Background Bins Reconstruction	Bg MSE	0.1824994683265686	eDICE
E012-H3K9me3	Foreground Bins Reconstruction	Fg Corr	0.4183452976294733	eDICE
E012-H3K9me3	Foreground Bins Reconstruction	Fg MSE	4.968331813812256	eDICE
E012-H3K9me3	Obs. MACS vs Imp. Bins Classification	AUPRC MACS	0.4042237569479626	eDICE
E013-H3K27ac	Background Bins Reconstruction	Bg MSE	0.1991326063871383	eDICE
E013-H3K27ac	Foreground Bins Reconstruction	Fg Corr	0.6952179339393677	eDICE
E013-H3K27ac	Foreground Bins Reconstruction	Fg MSE	698.5438842773438	eDICE
E013-H3K27ac	Obs. MACS vs Imp. Bins Classification	AUPRC MACS	0.6291828149316366	eDICE
E014-H3K27me3	Background Bins Reconstruction	Bg MSE	0.099585048854351	eDICE
E014-H3K27me3	Foreground Bins Reconstruction	Fg Corr	0.9394670291482116	eDICE
E014-H3K27me3	Foreground Bins Reconstruction	Fg MSE	584.2518310546875	eDICE
E014-H3K27me3	Obs. MACS vs Imp. Bins Classification	AUPRC MACS	0.7903368578990566	eDICE
E014-H3K4me1	Background Bins Reconstruction	Bg MSE	0.1228122487664222	eDICE
E014-H3K4me1	Foreground Bins Reconstruction	Fg Corr	0.5805095051597308	eDICE
E014-H3K4me1	Foreground Bins Reconstruction	Fg MSE	8.573090553283691	eDICE
E014-H3K4me1	Obs. MACS vs Imp. Bins Classification	AUPRC MACS	0.7638149327498861	eDICE
E015-H3K27ac	Background Bins Reconstruction	Bg MSE	0.2646158039569855	eDICE
E015-H3K27ac	Foreground Bins Reconstruction	Fg Corr	0.7393577619534376	eDICE
E015-H3K27ac	Foreground Bins Reconstruction	Fg MSE	111.22848510742188	eDICE
E015-H3K27ac	Obs. MACS vs Imp. Bins Classification	AUPRC MACS	0.6062353781749896	eDICE
E015-H3K36me3	Background Bins Reconstruction	Bg MSE	0.0893264934420585	eDICE
E015-H3K36me3	Foreground Bins Reconstruction	Fg Corr	0.7877305540350696	eDICE
E015-H3K36me3	Foreground Bins Reconstruction	Fg MSE	29.66983985900879	eDICE
E015-H3K36me3	Obs. MACS vs Imp. Bins Classification	AUPRC MACS	0.9011016344317456	eDICE
E016-H3K27me3	Background Bins Reconstruction	Bg MSE	0.0938456729054451	eDICE
E016-H3K27me3	Foreground Bins Reconstruction	Fg Corr	0.9415895575265828	eDICE
E016-H3K27me3	Foreground Bins Reconstruction	Fg MSE	665.26220703125	eDICE
E016-H3K27me3	Obs. MACS vs Imp. Bins Classification	AUPRC MACS	0.8368006967290632	eDICE
E016-H3K9ac	Background Bins Reconstruction	Bg MSE	0.1238168403506279	eDICE
E016-H3K9ac	Foreground Bins Reconstruction	Fg Corr	0.914770069384541	eDICE
E016-H3K9ac	Foreground Bins Reconstruction	Fg MSE	104.52765655517578	eDICE
E016-H3K9ac	Obs. MACS vs Imp. Bins Classification	AUPRC MACS	0.7845344256154153	eDICE
E017-H2BK120ac	Background Bins Reconstruction	Bg MSE	0.0657927989959716	eDICE
E017-H2BK120ac	Foreground Bins Reconstruction	Fg Corr	0.8678076673229458	eDICE
E017-H2BK120ac	Foreground Bins Reconstruction	Fg MSE	62.35179138183594	eDICE
E017-H2BK120ac	Obs. MACS vs Imp. Bins Classification	AUPRC MACS	0.8227359996525261	eDICE
E017-H3K18ac	Background Bins Reconstruction	Bg MSE	0.0857773795723915	eDICE
E017-H3K18ac	Foreground Bins Reconstruction	Fg Corr	0.8425375758139013	eDICE
E017-H3K18ac	Foreground Bins Reconstruction	Fg MSE	28.49871826171875	eDICE
E017-H3K18ac	Obs. MACS vs Imp. Bins Classification	AUPRC MACS	0.8058650944152755	eDICE
E017-H3K27ac	Background Bins Reconstruction	Bg MSE	0.1513350158929824	eDICE
E017-H3K27ac	Foreground Bins Reconstruction	Fg Corr	0.8308848851316073	eDICE
E017-H3K27ac	Foreground Bins Reconstruction	Fg MSE	332.9353942871094	eDICE
E017-H3K27ac	Obs. MACS vs Imp. Bins Classification	AUPRC MACS	0.7812202004097253	eDICE
E017-H3K27me3	Background Bins Reconstruction	Bg MSE	0.1916696727275848	eDICE
E017-H3K27me3	Foreground Bins Reconstruction	Fg Corr	0.6423774396884421	eDICE
E017-H3K27me3	Foreground Bins Reconstruction	Fg MSE	25.72759437561035	eDICE
E017-H3K27me3	Obs. MACS vs Imp. Bins Classification	AUPRC MACS	0.6407072422790252	eDICE
E017-H3K36me3	Background Bins Reconstruction	Bg MSE	0.0769856348633766	eDICE
E017-H3K36me3	Foreground Bins Reconstruction	Fg Corr	0.7353709311092654	eDICE
E017-H3K36me3	Foreground Bins Reconstruction	Fg MSE	44.7686767578125	eDICE
E017-H3K36me3	Obs. MACS vs Imp. Bins Classification	AUPRC MACS	0.8607265325099946	eDICE
E017-H3K9ac	Background Bins Reconstruction	Bg MSE	0.070622868835926	eDICE
E017-H3K9ac	Foreground Bins Reconstruction	Fg Corr	0.8393436595089349	eDICE
E017-H3K9ac	Foreground Bins Reconstruction	Fg MSE	162.75389099121094	eDICE
E017-H3K9ac	Obs. MACS vs Imp. Bins Classification	AUPRC MACS	0.8154153692267974	eDICE
E017-H4K8ac	Background Bins Reconstruction	Bg MSE	0.0825613513588905	eDICE
E017-H4K8ac	Foreground Bins Reconstruction	Fg Corr	0.7537056418409449	eDICE
E017-H4K8ac	Foreground Bins Reconstruction	Fg MSE	30.75211334228516	eDICE
E017-H4K8ac	Obs. MACS vs Imp. Bins Classification	AUPRC MACS	0.7363981098742253	eDICE
E018-H3K9ac	Background Bins Reconstruction	Bg MSE	0.172002837061882	eDICE
E018-H3K9ac	Foreground Bins Reconstruction	Fg Corr	0.8416287479729428	eDICE
E018-H3K9ac	Foreground Bins Reconstruction	Fg MSE	48.3825569152832	eDICE
E018-H3K9ac	Obs. MACS vs Imp. Bins Classification	AUPRC MACS	0.4867206020641081	eDICE
E018-H3K9me3	Background Bins Reconstruction	Bg MSE	0.2724864780902862	eDICE
E018-H3K9me3	Foreground Bins Reconstruction	Fg Corr	0.3739903854436965	eDICE
E018-H3K9me3	Foreground Bins Reconstruction	Fg MSE	8.538443565368652	eDICE
E018-H3K9me3	Obs. MACS vs Imp. Bins Classification	AUPRC MACS	0.3920445662399917	eDICE
E019-H3K4me3	Background Bins Reconstruction	Bg MSE	0.0795387029647827	eDICE
E019-H3K4me3	Foreground Bins Reconstruction	Fg Corr	0.9535933084999736	eDICE
E019-H3K4me3	Foreground Bins Reconstruction	Fg MSE	813.2445678710938	eDICE
E019-H3K4me3	Obs. MACS vs Imp. Bins Classification	AUPRC MACS	0.9058970222700272	eDICE
E020-H3K27ac	Background Bins Reconstruction	Bg MSE	0.1270997673273086	eDICE
E020-H3K27ac	Foreground Bins Reconstruction	Fg Corr	0.7091373796672195	eDICE
E020-H3K27ac	Foreground Bins Reconstruction	Fg MSE	42.981536865234375	eDICE
E020-H3K27ac	Obs. MACS vs Imp. Bins Classification	AUPRC MACS	0.6196265798446847	eDICE
E021-H3K4me3	Background Bins Reconstruction	Bg MSE	0.0774917155504226	eDICE
E021-H3K4me3	Foreground Bins Reconstruction	Fg Corr	0.8318777008005932	eDICE
E021-H3K4me3	Foreground Bins Reconstruction	Fg MSE	874.45556640625	eDICE
E021-H3K4me3	Obs. MACS vs Imp. Bins Classification	AUPRC MACS	0.9298466921774212	eDICE
E022-DNase	Background Bins Reconstruction	Bg MSE	0.1316316723823547	eDICE
E022-DNase	Foreground Bins Reconstruction	Fg Corr	0.7669730722772442	eDICE
E022-DNase	Foreground Bins Reconstruction	Fg MSE	13.165331840515137	eDICE
E022-DNase	Obs. MACS vs Imp. Bins Classification	AUPRC MACS	0.4992642840974743	eDICE
E023-H3K27me3	Background Bins Reconstruction	Bg MSE	0.167924702167511	eDICE
E023-H3K27me3	Foreground Bins Reconstruction	Fg Corr	0.3606158953390722	eDICE
E023-H3K27me3	Foreground Bins Reconstruction	Fg MSE	8.785161018371582	eDICE
E023-H3K27me3	Obs. MACS vs Imp. Bins Classification	AUPRC MACS	0.4942032553576553	eDICE
E023-H3K36me3	Background Bins Reconstruction	Bg MSE	0.1029805988073349	eDICE
E023-H3K36me3	Foreground Bins Reconstruction	Fg Corr	0.6682013283263583	eDICE
E023-H3K36me3	Foreground Bins Reconstruction	Fg MSE	27.65608024597168	eDICE
E023-H3K36me3	Obs. MACS vs Imp. Bins Classification	AUPRC MACS	0.8700892884791939	eDICE
E025-H3K27me3	Background Bins Reconstruction	Bg MSE	0.1430057883262634	eDICE
E025-H3K27me3	Foreground Bins Reconstruction	Fg Corr	0.5519296328084661	eDICE
E025-H3K27me3	Foreground Bins Reconstruction	Fg MSE	14.059578895568848	eDICE
E025-H3K27me3	Obs. MACS vs Imp. Bins Classification	AUPRC MACS	0.6300803488479106	eDICE
E025-H3K9ac	Background Bins Reconstruction	Bg MSE	0.0809274390339851	eDICE
E025-H3K9ac	Foreground Bins Reconstruction	Fg Corr	0.8718452967796199	eDICE
E025-H3K9ac	Foreground Bins Reconstruction	Fg MSE	352.9267272949219	eDICE
E025-H3K9ac	Obs. MACS vs Imp. Bins Classification	AUPRC MACS	0.8509165200240935	eDICE
E027-H3K9me3	Background Bins Reconstruction	Bg MSE	0.1453958749771118	eDICE
E027-H3K9me3	Foreground Bins Reconstruction	Fg Corr	0.5629970584655253	eDICE
E027-H3K9me3	Foreground Bins Reconstruction	Fg MSE	11.589177131652832	eDICE
E027-H3K9me3	Obs. MACS vs Imp. Bins Classification	AUPRC MACS	0.5031215951098792	eDICE
E028-H3K27me3	Background Bins Reconstruction	Bg MSE	0.158623918890953	eDICE
E028-H3K27me3	Foreground Bins Reconstruction	Fg Corr	0.3614586459357928	eDICE
E028-H3K27me3	Foreground Bins Reconstruction	Fg MSE	173.38821411132812	eDICE
E028-H3K27me3	Obs. MACS vs Imp. Bins Classification	AUPRC MACS	0.1995863526079215	eDICE
E029-H3K9me3	Background Bins Reconstruction	Bg MSE	0.1795467734336853	eDICE
E029-H3K9me3	Foreground Bins Reconstruction	Fg Corr	0.7343632682310757	eDICE
E029-H3K9me3	Foreground Bins Reconstruction	Fg MSE	89.24974060058594	eDICE
E029-H3K9me3	Obs. MACS vs Imp. Bins Classification	AUPRC MACS	0.6381783956418551	eDICE
E030-H3K27me3	Background Bins Reconstruction	Bg MSE	0.1310146450996399	eDICE
E030-H3K27me3	Foreground Bins Reconstruction	Fg Corr	0.7020690044636052	eDICE
E030-H3K27me3	Foreground Bins Reconstruction	Fg MSE	16.030492782592773	eDICE
E030-H3K27me3	Obs. MACS vs Imp. Bins Classification	AUPRC MACS	0.5876089226613604	eDICE
E031-H3K36me3	Background Bins Reconstruction	Bg MSE	0.0686464309692382	eDICE
E031-H3K36me3	Foreground Bins Reconstruction	Fg Corr	0.2947603054869921	eDICE
E031-H3K36me3	Foreground Bins Reconstruction	Fg MSE	1.7736198902130127	eDICE
E031-H3K36me3	Obs. MACS vs Imp. Bins Classification	AUPRC MACS	0.4291517717787317	eDICE
E033-DNase	Background Bins Reconstruction	Bg MSE	0.1150499284267425	eDICE
E033-DNase	Foreground Bins Reconstruction	Fg Corr	0.7719826677124809	eDICE
E033-DNase	Foreground Bins Reconstruction	Fg MSE	238.70167541503903	eDICE
E033-DNase	Obs. MACS vs Imp. Bins Classification	AUPRC MACS	0.626628240736515	eDICE
E033-H3K4me1	Background Bins Reconstruction	Bg MSE	0.0664817839860916	eDICE
E033-H3K4me1	Foreground Bins Reconstruction	Fg Corr	0.4841953813679119	eDICE
E033-H3K4me1	Foreground Bins Reconstruction	Fg MSE	6.384119510650635	eDICE
E033-H3K4me1	Obs. MACS vs Imp. Bins Classification	AUPRC MACS	0.6970229328223836	eDICE
E035-H3K36me3	Background Bins Reconstruction	Bg MSE	0.0645608380436897	eDICE
E035-H3K36me3	Foreground Bins Reconstruction	Fg Corr	0.3644116038399563	eDICE
E035-H3K36me3	Foreground Bins Reconstruction	Fg MSE	3.56693959236145	eDICE
E035-H3K36me3	Obs. MACS vs Imp. Bins Classification	AUPRC MACS	0.5482969967348642	eDICE
E035-H3K9me3	Background Bins Reconstruction	Bg MSE	0.0706671029329299	eDICE
E035-H3K9me3	Foreground Bins Reconstruction	Fg Corr	0.3921235869378356	eDICE
E035-H3K9me3	Foreground Bins Reconstruction	Fg MSE	4.83888053894043	eDICE
E035-H3K9me3	Obs. MACS vs Imp. Bins Classification	AUPRC MACS	0.3805006796868797	eDICE
E037-H3K27me3	Background Bins Reconstruction	Bg MSE	0.1869183331727981	eDICE
E037-H3K27me3	Foreground Bins Reconstruction	Fg Corr	0.355463959496328	eDICE
E037-H3K27me3	Foreground Bins Reconstruction	Fg MSE	7.695268630981445	eDICE
E037-H3K27me3	Obs. MACS vs Imp. Bins Classification	AUPRC MACS	0.3498045455977658	eDICE
E038-H3K27ac	Background Bins Reconstruction	Bg MSE	0.1651664674282074	eDICE
E038-H3K27ac	Foreground Bins Reconstruction	Fg Corr	0.9056962039535574	eDICE
E038-H3K27ac	Foreground Bins Reconstruction	Fg MSE	424.9824523925781	eDICE
E038-H3K27ac	Obs. MACS vs Imp. Bins Classification	AUPRC MACS	0.8479075441947866	eDICE
E039-H3K4me1	Background Bins Reconstruction	Bg MSE	0.1045179367065429	eDICE
E039-H3K4me1	Foreground Bins Reconstruction	Fg Corr	0.8224316357444355	eDICE
E039-H3K4me1	Foreground Bins Reconstruction	Fg MSE	50.48727035522461	eDICE
E039-H3K4me1	Obs. MACS vs Imp. Bins Classification	AUPRC MACS	0.9180587952474994	eDICE
E040-H3K27me3	Background Bins Reconstruction	Bg MSE	0.2056538760662078	eDICE
E040-H3K27me3	Foreground Bins Reconstruction	Fg Corr	0.4867236163009159	eDICE
E040-H3K27me3	Foreground Bins Reconstruction	Fg MSE	13.121085166931152	eDICE
E040-H3K27me3	Obs. MACS vs Imp. Bins Classification	AUPRC MACS	0.4844728749998467	eDICE
E040-H3K4me3	Background Bins Reconstruction	Bg MSE	0.1890945881605148	eDICE
E040-H3K4me3	Foreground Bins Reconstruction	Fg Corr	0.8518870189657718	eDICE
E040-H3K4me3	Foreground Bins Reconstruction	Fg MSE	36.68341445922852	eDICE
E040-H3K4me3	Obs. MACS vs Imp. Bins Classification	AUPRC MACS	0.8399500736401548	eDICE
E041-H3K27ac	Background Bins Reconstruction	Bg MSE	0.084116943180561	eDICE
E041-H3K27ac	Foreground Bins Reconstruction	Fg Corr	0.767461494523278	eDICE
E041-H3K27ac	Foreground Bins Reconstruction	Fg MSE	1492.997802734375	eDICE
E041-H3K27ac	Obs. MACS vs Imp. Bins Classification	AUPRC MACS	0.8548800994014835	eDICE
E041-H3K4me3	Background Bins Reconstruction	Bg MSE	0.0951537489891052	eDICE
E041-H3K4me3	Foreground Bins Reconstruction	Fg Corr	0.8133581479303981	eDICE
E041-H3K4me3	Foreground Bins Reconstruction	Fg MSE	567.7262573242188	eDICE
E041-H3K4me3	Obs. MACS vs Imp. Bins Classification	AUPRC MACS	0.91249572501954	eDICE
E042-H3K27ac	Background Bins Reconstruction	Bg MSE	0.1270361989736557	eDICE
E042-H3K27ac	Foreground Bins Reconstruction	Fg Corr	0.7847267992258614	eDICE
E042-H3K27ac	Foreground Bins Reconstruction	Fg MSE	624.0335693359375	eDICE
E042-H3K27ac	Obs. MACS vs Imp. Bins Classification	AUPRC MACS	0.8531680092126741	eDICE
E045-H3K4me1	Background Bins Reconstruction	Bg MSE	0.1742908507585525	eDICE
E045-H3K4me1	Foreground Bins Reconstruction	Fg Corr	0.6996764739517001	eDICE
E045-H3K4me1	Foreground Bins Reconstruction	Fg MSE	7.509286403656006	eDICE
E045-H3K4me1	Obs. MACS vs Imp. Bins Classification	AUPRC MACS	0.8377284515233431	eDICE
E045-H3K9me3	Background Bins Reconstruction	Bg MSE	0.1751266419887542	eDICE
E045-H3K9me3	Foreground Bins Reconstruction	Fg Corr	0.4121670655307166	eDICE
E045-H3K9me3	Foreground Bins Reconstruction	Fg MSE	5.137697219848633	eDICE
E045-H3K9me3	Obs. MACS vs Imp. Bins Classification	AUPRC MACS	0.2937373790972884	eDICE
E046-H3K27ac	Background Bins Reconstruction	Bg MSE	0.0467225909233093	eDICE
E046-H3K27ac	Foreground Bins Reconstruction	Fg Corr	0.8196509616214133	eDICE
E046-H3K27ac	Foreground Bins Reconstruction	Fg MSE	877.84765625	eDICE
E046-H3K27ac	Obs. MACS vs Imp. Bins Classification	AUPRC MACS	0.844526456073529	eDICE
E046-H3K27me3	Background Bins Reconstruction	Bg MSE	0.1273746490478515	eDICE
E046-H3K27me3	Foreground Bins Reconstruction	Fg Corr	0.4790648372616501	eDICE
E046-H3K27me3	Foreground Bins Reconstruction	Fg MSE	8.838499069213867	eDICE
E046-H3K27me3	Obs. MACS vs Imp. Bins Classification	AUPRC MACS	0.3940126118543097	eDICE
E046-H3K4me1	Background Bins Reconstruction	Bg MSE	0.0665781870484352	eDICE
E046-H3K4me1	Foreground Bins Reconstruction	Fg Corr	0.7913267905442216	eDICE
E046-H3K4me1	Foreground Bins Reconstruction	Fg MSE	569.2006225585938	eDICE
E046-H3K4me1	Obs. MACS vs Imp. Bins Classification	AUPRC MACS	0.8043830845698589	eDICE
E049-H3K4me3	Background Bins Reconstruction	Bg MSE	0.0544222518801689	eDICE
E049-H3K4me3	Foreground Bins Reconstruction	Fg Corr	0.9552553540967628	eDICE
E049-H3K4me3	Foreground Bins Reconstruction	Fg MSE	658.4424438476562	eDICE
E049-H3K4me3	Obs. MACS vs Imp. Bins Classification	AUPRC MACS	0.8968379570494567	eDICE
E050-H3K27me3	Background Bins Reconstruction	Bg MSE	0.1347485929727554	eDICE
E050-H3K27me3	Foreground Bins Reconstruction	Fg Corr	0.7981449432972173	eDICE
E050-H3K27me3	Foreground Bins Reconstruction	Fg MSE	14.28350067138672	eDICE
E050-H3K27me3	Obs. MACS vs Imp. Bins Classification	AUPRC MACS	0.6624989459556765	eDICE
E050-H3K4me3	Background Bins Reconstruction	Bg MSE	0.1077829450368881	eDICE
E050-H3K4me3	Foreground Bins Reconstruction	Fg Corr	0.946978340643873	eDICE
E050-H3K4me3	Foreground Bins Reconstruction	Fg MSE	216.57781982421875	eDICE
E050-H3K4me3	Obs. MACS vs Imp. Bins Classification	AUPRC MACS	0.9282826086294366	eDICE
E051-H3K36me3	Background Bins Reconstruction	Bg MSE	0.0674353837966919	eDICE
E051-H3K36me3	Foreground Bins Reconstruction	Fg Corr	0.6954620942464735	eDICE
E051-H3K36me3	Foreground Bins Reconstruction	Fg MSE	30.917463302612305	eDICE
E051-H3K36me3	Obs. MACS vs Imp. Bins Classification	AUPRC MACS	0.892238819544159	eDICE
E051-H3K4me1	Background Bins Reconstruction	Bg MSE	0.0560294054448604	eDICE
E051-H3K4me1	Foreground Bins Reconstruction	Fg Corr	0.8294707916889934	eDICE
E051-H3K4me1	Foreground Bins Reconstruction	Fg MSE	92.74835968017578	eDICE
E051-H3K4me1	Obs. MACS vs Imp. Bins Classification	AUPRC MACS	0.9207963790664055	eDICE
E051-H3K9me3	Background Bins Reconstruction	Bg MSE	0.0792419537901878	eDICE
E051-H3K9me3	Foreground Bins Reconstruction	Fg Corr	0.6169071589602868	eDICE
E051-H3K9me3	Foreground Bins Reconstruction	Fg MSE	11.177007675170898	eDICE
E051-H3K9me3	Obs. MACS vs Imp. Bins Classification	AUPRC MACS	0.6361833753437356	eDICE
E052-H3K9ac	Background Bins Reconstruction	Bg MSE	0.0601642094552516	eDICE
E052-H3K9ac	Foreground Bins Reconstruction	Fg Corr	0.881408426108878	eDICE
E052-H3K9ac	Foreground Bins Reconstruction	Fg MSE	722.6741333007812	eDICE
E052-H3K9ac	Obs. MACS vs Imp. Bins Classification	AUPRC MACS	0.876902050719281	eDICE
E052-H3K9me3	Background Bins Reconstruction	Bg MSE	0.1957519352436065	eDICE
E052-H3K9me3	Foreground Bins Reconstruction	Fg Corr	0.3592685882798505	eDICE
E052-H3K9me3	Foreground Bins Reconstruction	Fg MSE	5.611180305480957	eDICE
E052-H3K9me3	Obs. MACS vs Imp. Bins Classification	AUPRC MACS	0.3103632897849686	eDICE
E053-H3K36me3	Background Bins Reconstruction	Bg MSE	0.1064701825380325	eDICE
E053-H3K36me3	Foreground Bins Reconstruction	Fg Corr	0.481883445795382	eDICE
E053-H3K36me3	Foreground Bins Reconstruction	Fg MSE	3.6247129440307617	eDICE
E053-H3K36me3	Obs. MACS vs Imp. Bins Classification	AUPRC MACS	0.7275368390972984	eDICE
E053-H3K4me3	Background Bins Reconstruction	Bg MSE	0.050980694591999	eDICE
E053-H3K4me3	Foreground Bins Reconstruction	Fg Corr	0.934241588217816	eDICE
E053-H3K4me3	Foreground Bins Reconstruction	Fg MSE	4052.16552734375	eDICE
E053-H3K4me3	Obs. MACS vs Imp. Bins Classification	AUPRC MACS	0.9408043133118844	eDICE
E054-H3K36me3	Background Bins Reconstruction	Bg MSE	0.0951840281486511	eDICE
E054-H3K36me3	Foreground Bins Reconstruction	Fg Corr	0.4750392447307723	eDICE
E054-H3K36me3	Foreground Bins Reconstruction	Fg MSE	3.822419404983521	eDICE
E054-H3K36me3	Obs. MACS vs Imp. Bins Classification	AUPRC MACS	0.7282922473894544	eDICE
E054-H3K4me1	Background Bins Reconstruction	Bg MSE	0.1136234030127525	eDICE
E054-H3K4me1	Foreground Bins Reconstruction	Fg Corr	0.4254842350690461	eDICE
E054-H3K4me1	Foreground Bins Reconstruction	Fg MSE	4.177561283111572	eDICE
E054-H3K4me1	Obs. MACS vs Imp. Bins Classification	AUPRC MACS	0.6563692758247024	eDICE
E055-H3K9me3	Background Bins Reconstruction	Bg MSE	0.174499362707138	eDICE
E055-H3K9me3	Foreground Bins Reconstruction	Fg Corr	0.6301377285843843	eDICE
E055-H3K9me3	Foreground Bins Reconstruction	Fg MSE	12.15432071685791	eDICE
E055-H3K9me3	Obs. MACS vs Imp. Bins Classification	AUPRC MACS	0.6908514754331624	eDICE
E058-H3K27me3	Background Bins Reconstruction	Bg MSE	0.1424847543239593	eDICE
E058-H3K27me3	Foreground Bins Reconstruction	Fg Corr	0.8659896277690546	eDICE
E058-H3K27me3	Foreground Bins Reconstruction	Fg MSE	49.24236679077149	eDICE
E058-H3K27me3	Obs. MACS vs Imp. Bins Classification	AUPRC MACS	0.56352581242217	eDICE
E058-H3K4me1	Background Bins Reconstruction	Bg MSE	0.1294099688529968	eDICE
E058-H3K4me1	Foreground Bins Reconstruction	Fg Corr	0.6335547701296805	eDICE
E058-H3K4me1	Foreground Bins Reconstruction	Fg MSE	15.767642974853516	eDICE
E058-H3K4me1	Obs. MACS vs Imp. Bins Classification	AUPRC MACS	0.8045089195309004	eDICE
E058-H3K4me3	Background Bins Reconstruction	Bg MSE	0.0440920554101467	eDICE
E058-H3K4me3	Foreground Bins Reconstruction	Fg Corr	0.9550938446491832	eDICE
E058-H3K4me3	Foreground Bins Reconstruction	Fg MSE	13331.2841796875	eDICE
E058-H3K4me3	Obs. MACS vs Imp. Bins Classification	AUPRC MACS	0.9262091647167352	eDICE
E059-H3K4me1	Background Bins Reconstruction	Bg MSE	0.0929303243756294	eDICE
E059-H3K4me1	Foreground Bins Reconstruction	Fg Corr	0.4497877884481695	eDICE
E059-H3K4me1	Foreground Bins Reconstruction	Fg MSE	2.960444450378418	eDICE
E059-H3K4me1	Obs. MACS vs Imp. Bins Classification	AUPRC MACS	0.5372538922499999	eDICE
E061-H3K27ac	Background Bins Reconstruction	Bg MSE	0.1406136155128479	eDICE
E061-H3K27ac	Foreground Bins Reconstruction	Fg Corr	0.8405464319956398	eDICE
E061-H3K27ac	Foreground Bins Reconstruction	Fg MSE	66.30272674560547	eDICE
E061-H3K27ac	Obs. MACS vs Imp. Bins Classification	AUPRC MACS	0.6435517838913994	eDICE
E062-H3K4me1	Background Bins Reconstruction	Bg MSE	0.4509707987308502	eDICE
E062-H3K4me1	Foreground Bins Reconstruction	Fg Corr	0.1209450588981273	eDICE
E062-H3K4me1	Foreground Bins Reconstruction	Fg MSE	23.94064140319824	eDICE
E062-H3K4me1	Obs. MACS vs Imp. Bins Classification	AUPRC MACS	0.5066877809249692	eDICE
E062-H3K4me3	Background Bins Reconstruction	Bg MSE	0.1198975220322609	eDICE
E062-H3K4me3	Foreground Bins Reconstruction	Fg Corr	0.9202184560703596	eDICE
E062-H3K4me3	Foreground Bins Reconstruction	Fg MSE	251.18653869628903	eDICE
E062-H3K4me3	Obs. MACS vs Imp. Bins Classification	AUPRC MACS	0.9360598214420136	eDICE
E063-H3K27ac	Background Bins Reconstruction	Bg MSE	0.1403844505548477	eDICE
E063-H3K27ac	Foreground Bins Reconstruction	Fg Corr	0.6162697031568585	eDICE
E063-H3K27ac	Foreground Bins Reconstruction	Fg MSE	161.65371704101562	eDICE
E063-H3K27ac	Obs. MACS vs Imp. Bins Classification	AUPRC MACS	0.6455975618703014	eDICE
E063-H3K27me3	Background Bins Reconstruction	Bg MSE	0.1620093137025833	eDICE
E063-H3K27me3	Foreground Bins Reconstruction	Fg Corr	0.5471527349879187	eDICE
E063-H3K27me3	Foreground Bins Reconstruction	Fg MSE	7.652587890625	eDICE
E063-H3K27me3	Obs. MACS vs Imp. Bins Classification	AUPRC MACS	0.5334893353871419	eDICE
E063-H3K4me1	Background Bins Reconstruction	Bg MSE	0.1192743331193924	eDICE
E063-H3K4me1	Foreground Bins Reconstruction	Fg Corr	0.7003914460606412	eDICE
E063-H3K4me1	Foreground Bins Reconstruction	Fg MSE	30.42218017578125	eDICE
E063-H3K4me1	Obs. MACS vs Imp. Bins Classification	AUPRC MACS	0.7633338566487167	eDICE
E065-H3K4me1	Background Bins Reconstruction	Bg MSE	0.1191495507955551	eDICE
E065-H3K4me1	Foreground Bins Reconstruction	Fg Corr	0.2779063805526124	eDICE
E065-H3K4me1	Foreground Bins Reconstruction	Fg MSE	4.174827098846436	eDICE
E065-H3K4me1	Obs. MACS vs Imp. Bins Classification	AUPRC MACS	0.2318908060163469	eDICE
E067-H3K4me3	Background Bins Reconstruction	Bg MSE	0.1070031374692916	eDICE
E067-H3K4me3	Foreground Bins Reconstruction	Fg Corr	0.944431272968862	eDICE
E067-H3K4me3	Foreground Bins Reconstruction	Fg MSE	74.16981506347656	eDICE
E067-H3K4me3	Obs. MACS vs Imp. Bins Classification	AUPRC MACS	0.8889053313627887	eDICE
E068-H3K27ac	Background Bins Reconstruction	Bg MSE	0.1154210790991783	eDICE
E068-H3K27ac	Foreground Bins Reconstruction	Fg Corr	0.8708202286146002	eDICE
E068-H3K27ac	Foreground Bins Reconstruction	Fg MSE	44.44908142089844	eDICE
E068-H3K27ac	Obs. MACS vs Imp. Bins Classification	AUPRC MACS	0.7817348721383901	eDICE
E068-H3K27me3	Background Bins Reconstruction	Bg MSE	0.2053402960300445	eDICE
E068-H3K27me3	Foreground Bins Reconstruction	Fg Corr	0.531297282424384	eDICE
E068-H3K27me3	Foreground Bins Reconstruction	Fg MSE	7.24929141998291	eDICE
E068-H3K27me3	Obs. MACS vs Imp. Bins Classification	AUPRC MACS	0.3558951511462243	eDICE
E069-H3K9ac	Background Bins Reconstruction	Bg MSE	0.1328077465295791	eDICE
E069-H3K9ac	Foreground Bins Reconstruction	Fg Corr	0.8988412602316727	eDICE
E069-H3K9ac	Foreground Bins Reconstruction	Fg MSE	20.50749015808105	eDICE
E069-H3K9ac	Obs. MACS vs Imp. Bins Classification	AUPRC MACS	0.822481739738725	eDICE
E070-H3K4me3	Background Bins Reconstruction	Bg MSE	0.0288639198988676	eDICE
E070-H3K4me3	Foreground Bins Reconstruction	Fg Corr	0.8814383749331894	eDICE
E070-H3K4me3	Foreground Bins Reconstruction	Fg MSE	2129.936279296875	eDICE
E070-H3K4me3	Obs. MACS vs Imp. Bins Classification	AUPRC MACS	0.9056024706898268	eDICE
E071-H3K27ac	Background Bins Reconstruction	Bg MSE	0.1211270466446876	eDICE
E071-H3K27ac	Foreground Bins Reconstruction	Fg Corr	0.9073160624697536	eDICE
E071-H3K27ac	Foreground Bins Reconstruction	Fg MSE	193.7642517089844	eDICE
E071-H3K27ac	Obs. MACS vs Imp. Bins Classification	AUPRC MACS	0.8499970828687528	eDICE
E072-H3K27ac	Background Bins Reconstruction	Bg MSE	0.1234103664755821	eDICE
E072-H3K27ac	Foreground Bins Reconstruction	Fg Corr	0.8378744112171028	eDICE
E072-H3K27ac	Foreground Bins Reconstruction	Fg MSE	53.43383407592773	eDICE
E072-H3K27ac	Obs. MACS vs Imp. Bins Classification	AUPRC MACS	0.8167800822802285	eDICE
E073-H3K4me1	Background Bins Reconstruction	Bg MSE	0.1407297849655151	eDICE
E073-H3K4me1	Foreground Bins Reconstruction	Fg Corr	0.5964647328734093	eDICE
E073-H3K4me1	Foreground Bins Reconstruction	Fg MSE	5.958280563354492	eDICE
E073-H3K4me1	Obs. MACS vs Imp. Bins Classification	AUPRC MACS	0.6669124148330046	eDICE
E074-H3K4me1	Background Bins Reconstruction	Bg MSE	0.1408673524856567	eDICE
E074-H3K4me1	Foreground Bins Reconstruction	Fg Corr	0.6527932437492258	eDICE
E074-H3K4me1	Foreground Bins Reconstruction	Fg MSE	7.56098747253418	eDICE
E074-H3K4me1	Obs. MACS vs Imp. Bins Classification	AUPRC MACS	0.7439741174192395	eDICE
E075-H3K27ac	Background Bins Reconstruction	Bg MSE	0.1052275449037551	eDICE
E075-H3K27ac	Foreground Bins Reconstruction	Fg Corr	0.8892248552248682	eDICE
E075-H3K27ac	Foreground Bins Reconstruction	Fg MSE	65.99613189697266	eDICE
E075-H3K27ac	Obs. MACS vs Imp. Bins Classification	AUPRC MACS	0.8123598877255214	eDICE
E075-H3K27me3	Background Bins Reconstruction	Bg MSE	0.101794309914112	eDICE
E075-H3K27me3	Foreground Bins Reconstruction	Fg Corr	0.5950598604611516	eDICE
E075-H3K27me3	Foreground Bins Reconstruction	Fg MSE	5.862408638000488	eDICE
E075-H3K27me3	Obs. MACS vs Imp. Bins Classification	AUPRC MACS	0.4549069273602928	eDICE
E075-H3K36me3	Background Bins Reconstruction	Bg MSE	0.0821745470166206	eDICE
E075-H3K36me3	Foreground Bins Reconstruction	Fg Corr	0.5601913185591876	eDICE
E075-H3K36me3	Foreground Bins Reconstruction	Fg MSE	5.013597965240479	eDICE
E075-H3K36me3	Obs. MACS vs Imp. Bins Classification	AUPRC MACS	0.7192357872748656	eDICE
E075-H3K4me1	Background Bins Reconstruction	Bg MSE	0.120558001101017	eDICE
E075-H3K4me1	Foreground Bins Reconstruction	Fg Corr	0.5865279670386524	eDICE
E075-H3K4me1	Foreground Bins Reconstruction	Fg MSE	6.786677360534668	eDICE
E075-H3K4me1	Obs. MACS vs Imp. Bins Classification	AUPRC MACS	0.585905518482779	eDICE
E075-H3K4me3	Background Bins Reconstruction	Bg MSE	0.0591050460934639	eDICE
E075-H3K4me3	Foreground Bins Reconstruction	Fg Corr	0.928270170040081	eDICE
E075-H3K4me3	Foreground Bins Reconstruction	Fg MSE	313.7428283691406	eDICE
E075-H3K4me3	Obs. MACS vs Imp. Bins Classification	AUPRC MACS	0.8425331889842418	eDICE
E076-H3K27me3	Background Bins Reconstruction	Bg MSE	0.1465961635112762	eDICE
E076-H3K27me3	Foreground Bins Reconstruction	Fg Corr	0.6601110602586105	eDICE
E076-H3K27me3	Foreground Bins Reconstruction	Fg MSE	14.670527458190918	eDICE
E076-H3K27me3	Obs. MACS vs Imp. Bins Classification	AUPRC MACS	0.571515295345991	eDICE
E076-H3K36me3	Background Bins Reconstruction	Bg MSE	0.1277542859315872	eDICE
E076-H3K36me3	Foreground Bins Reconstruction	Fg Corr	0.4806440485339279	eDICE
E076-H3K36me3	Foreground Bins Reconstruction	Fg MSE	8.619194030761719	eDICE
E076-H3K36me3	Obs. MACS vs Imp. Bins Classification	AUPRC MACS	0.7454344019580292	eDICE
E077-H3K4me1	Background Bins Reconstruction	Bg MSE	0.1277499794960022	eDICE
E077-H3K4me1	Foreground Bins Reconstruction	Fg Corr	0.6225747032644353	eDICE
E077-H3K4me1	Foreground Bins Reconstruction	Fg MSE	15.673633575439451	eDICE
E077-H3K4me1	Obs. MACS vs Imp. Bins Classification	AUPRC MACS	0.7514617051640422	eDICE
E077-H3K4me3	Background Bins Reconstruction	Bg MSE	0.1079585254192352	eDICE
E077-H3K4me3	Foreground Bins Reconstruction	Fg Corr	0.950506390271402	eDICE
E077-H3K4me3	Foreground Bins Reconstruction	Fg MSE	188.4778594970703	eDICE
E077-H3K4me3	Obs. MACS vs Imp. Bins Classification	AUPRC MACS	0.8220548214333907	eDICE
E078-H3K4me1	Background Bins Reconstruction	Bg MSE	0.196913942694664	eDICE
E078-H3K4me1	Foreground Bins Reconstruction	Fg Corr	0.5207899342024538	eDICE
E078-H3K4me1	Foreground Bins Reconstruction	Fg MSE	7.21094799041748	eDICE
E078-H3K4me1	Obs. MACS vs Imp. Bins Classification	AUPRC MACS	0.6523049090955355	eDICE
E078-H3K4me3	Background Bins Reconstruction	Bg MSE	0.1233810856938362	eDICE
E078-H3K4me3	Foreground Bins Reconstruction	Fg Corr	0.923168360161734	eDICE
E078-H3K4me3	Foreground Bins Reconstruction	Fg MSE	350.20428466796875	eDICE
E078-H3K4me3	Obs. MACS vs Imp. Bins Classification	AUPRC MACS	0.8287440575907309	eDICE
E079-H3K27me3	Background Bins Reconstruction	Bg MSE	0.1199897900223732	eDICE
E079-H3K27me3	Foreground Bins Reconstruction	Fg Corr	0.3305346034265187	eDICE
E079-H3K27me3	Foreground Bins Reconstruction	Fg MSE	5.424124717712402	eDICE
E079-H3K27me3	Obs. MACS vs Imp. Bins Classification	AUPRC MACS	0.2333259144197296	eDICE
E081-H3K9me3	Background Bins Reconstruction	Bg MSE	0.0845292434096336	eDICE
E081-H3K9me3	Foreground Bins Reconstruction	Fg Corr	0.1202159128937045	eDICE
E081-H3K9me3	Foreground Bins Reconstruction	Fg MSE	7.826395034790039	eDICE
E081-H3K9me3	Obs. MACS vs Imp. Bins Classification	AUPRC MACS	0.1633707788065073	eDICE
E082-DNase	Background Bins Reconstruction	Bg MSE	0.1285424530506134	eDICE
E082-DNase	Foreground Bins Reconstruction	Fg Corr	0.8244235138596138	eDICE
E082-DNase	Foreground Bins Reconstruction	Fg MSE	45.29668045043945	eDICE
E082-DNase	Obs. MACS vs Imp. Bins Classification	AUPRC MACS	0.600227260283935	eDICE
E082-H3K4me3	Background Bins Reconstruction	Bg MSE	0.0328001491725444	eDICE
E082-H3K4me3	Foreground Bins Reconstruction	Fg Corr	0.846167743660052	eDICE
E082-H3K4me3	Foreground Bins Reconstruction	Fg MSE	5207.83447265625	eDICE
E082-H3K4me3	Obs. MACS vs Imp. Bins Classification	AUPRC MACS	0.9017082283297476	eDICE
E084-DNase	Background Bins Reconstruction	Bg MSE	0.1856586933135986	eDICE
E084-DNase	Foreground Bins Reconstruction	Fg Corr	0.6583966373293358	eDICE
E084-DNase	Foreground Bins Reconstruction	Fg MSE	63.222164154052734	eDICE
E084-DNase	Obs. MACS vs Imp. Bins Classification	AUPRC MACS	0.7201036586076065	eDICE
E084-H3K36me3	Background Bins Reconstruction	Bg MSE	0.1335510015487671	eDICE
E084-H3K36me3	Foreground Bins Reconstruction	Fg Corr	0.5280108385835823	eDICE
E084-H3K36me3	Foreground Bins Reconstruction	Fg MSE	11.5432710647583	eDICE
E084-H3K36me3	Obs. MACS vs Imp. Bins Classification	AUPRC MACS	0.8234823159522727	eDICE
E085-DNase	Background Bins Reconstruction	Bg MSE	0.1268116533756256	eDICE
E085-DNase	Foreground Bins Reconstruction	Fg Corr	0.7026456242041267	eDICE
E085-DNase	Foreground Bins Reconstruction	Fg MSE	88.63810729980469	eDICE
E085-DNase	Obs. MACS vs Imp. Bins Classification	AUPRC MACS	0.7115151376728879	eDICE
E085-H3K9me3	Background Bins Reconstruction	Bg MSE	0.2040965408086776	eDICE
E085-H3K9me3	Foreground Bins Reconstruction	Fg Corr	0.453640634918723	eDICE
E085-H3K9me3	Foreground Bins Reconstruction	Fg MSE	19.10187339782715	eDICE
E085-H3K9me3	Obs. MACS vs Imp. Bins Classification	AUPRC MACS	0.5459239464020624	eDICE
E086-H3K36me3	Background Bins Reconstruction	Bg MSE	0.0793783441185951	eDICE
E086-H3K36me3	Foreground Bins Reconstruction	Fg Corr	0.527808318641392	eDICE
E086-H3K36me3	Foreground Bins Reconstruction	Fg MSE	4.458935737609863	eDICE
E086-H3K36me3	Obs. MACS vs Imp. Bins Classification	AUPRC MACS	0.490908657625817	eDICE
E086-H3K9me3	Background Bins Reconstruction	Bg MSE	0.0932117849588394	eDICE
E086-H3K9me3	Foreground Bins Reconstruction	Fg Corr	0.2609948212530386	eDICE
E086-H3K9me3	Foreground Bins Reconstruction	Fg MSE	3.8468947410583496	eDICE
E086-H3K9me3	Obs. MACS vs Imp. Bins Classification	AUPRC MACS	0.1628041817605361	eDICE
E087-H3K36me3	Background Bins Reconstruction	Bg MSE	0.1890373080968856	eDICE
E087-H3K36me3	Foreground Bins Reconstruction	Fg Corr	0.4071576748678046	eDICE
E087-H3K36me3	Foreground Bins Reconstruction	Fg MSE	8.669230461120605	eDICE
E087-H3K36me3	Obs. MACS vs Imp. Bins Classification	AUPRC MACS	0.2913269351146355	eDICE
E087-H3K9ac	Background Bins Reconstruction	Bg MSE	0.0548664405941963	eDICE
E087-H3K9ac	Foreground Bins Reconstruction	Fg Corr	0.5916917698796121	eDICE
E087-H3K9ac	Foreground Bins Reconstruction	Fg MSE	26.03059196472168	eDICE
E087-H3K9ac	Obs. MACS vs Imp. Bins Classification	AUPRC MACS	0.6846556522488882	eDICE
E088-H3K36me3	Background Bins Reconstruction	Bg MSE	0.1437574476003646	eDICE
E088-H3K36me3	Foreground Bins Reconstruction	Fg Corr	0.4960920101914017	eDICE
E088-H3K36me3	Foreground Bins Reconstruction	Fg MSE	5.941716194152832	eDICE
E088-H3K36me3	Obs. MACS vs Imp. Bins Classification	AUPRC MACS	0.7058140812076885	eDICE
E088-H3K4me3	Background Bins Reconstruction	Bg MSE	0.1661513000726699	eDICE
E088-H3K4me3	Foreground Bins Reconstruction	Fg Corr	0.8576360407190904	eDICE
E088-H3K4me3	Foreground Bins Reconstruction	Fg MSE	140.048583984375	eDICE
E088-H3K4me3	Obs. MACS vs Imp. Bins Classification	AUPRC MACS	0.7615106511430648	eDICE
E088-H3K9me3	Background Bins Reconstruction	Bg MSE	0.1600641757249832	eDICE
E088-H3K9me3	Foreground Bins Reconstruction	Fg Corr	0.4170608626167646	eDICE
E088-H3K9me3	Foreground Bins Reconstruction	Fg MSE	4.895350933074951	eDICE
E088-H3K9me3	Obs. MACS vs Imp. Bins Classification	AUPRC MACS	0.3761025421426335	eDICE
E089-H3K4me1	Background Bins Reconstruction	Bg MSE	0.149549663066864	eDICE
E089-H3K4me1	Foreground Bins Reconstruction	Fg Corr	0.7169174847669296	eDICE
E089-H3K4me1	Foreground Bins Reconstruction	Fg MSE	126.2771224975586	eDICE
E089-H3K4me1	Obs. MACS vs Imp. Bins Classification	AUPRC MACS	0.6451363416738898	eDICE
E090-H3K27ac	Background Bins Reconstruction	Bg MSE	0.0681841224431991	eDICE
E090-H3K27ac	Foreground Bins Reconstruction	Fg Corr	0.8964609908656987	eDICE
E090-H3K27ac	Foreground Bins Reconstruction	Fg MSE	195.25108337402344	eDICE
E090-H3K27ac	Obs. MACS vs Imp. Bins Classification	AUPRC MACS	0.7937649687639985	eDICE
E090-H3K4me1	Background Bins Reconstruction	Bg MSE	0.1221824586391449	eDICE
E090-H3K4me1	Foreground Bins Reconstruction	Fg Corr	0.6197620547180132	eDICE
E090-H3K4me1	Foreground Bins Reconstruction	Fg MSE	50.77570343017578	eDICE
E090-H3K4me1	Obs. MACS vs Imp. Bins Classification	AUPRC MACS	0.7103817382620703	eDICE
E091-H3K4me3	Background Bins Reconstruction	Bg MSE	0.0660374164581298	eDICE
E091-H3K4me3	Foreground Bins Reconstruction	Fg Corr	0.9048023461081408	eDICE
E091-H3K4me3	Foreground Bins Reconstruction	Fg MSE	410.9114685058594	eDICE
E091-H3K4me3	Obs. MACS vs Imp. Bins Classification	AUPRC MACS	0.8719606968308609	eDICE
E092-H3K27ac	Background Bins Reconstruction	Bg MSE	0.1229867562651634	eDICE
E092-H3K27ac	Foreground Bins Reconstruction	Fg Corr	0.8401927028542598	eDICE
E092-H3K27ac	Foreground Bins Reconstruction	Fg MSE	924.1619262695312	eDICE
E092-H3K27ac	Obs. MACS vs Imp. Bins Classification	AUPRC MACS	0.6899695480864623	eDICE
E092-H3K27me3	Background Bins Reconstruction	Bg MSE	0.0956470072269439	eDICE
E092-H3K27me3	Foreground Bins Reconstruction	Fg Corr	0.8817654359694108	eDICE
E092-H3K27me3	Foreground Bins Reconstruction	Fg MSE	601.7947387695312	eDICE
E092-H3K27me3	Obs. MACS vs Imp. Bins Classification	AUPRC MACS	0.7160656320629146	eDICE
E093-DNase	Background Bins Reconstruction	Bg MSE	0.1207133159041404	eDICE
E093-DNase	Foreground Bins Reconstruction	Fg Corr	0.8452713773254145	eDICE
E093-DNase	Foreground Bins Reconstruction	Fg MSE	37.39765548706055	eDICE
E093-DNase	Obs. MACS vs Imp. Bins Classification	AUPRC MACS	0.6612281131192823	eDICE
E093-H3K27ac	Background Bins Reconstruction	Bg MSE	0.138057067990303	eDICE
E093-H3K27ac	Foreground Bins Reconstruction	Fg Corr	0.7304717751256378	eDICE
E093-H3K27ac	Foreground Bins Reconstruction	Fg MSE	432.5053405761719	eDICE
E093-H3K27ac	Obs. MACS vs Imp. Bins Classification	AUPRC MACS	0.7175966175824632	eDICE
E093-H3K4me3	Background Bins Reconstruction	Bg MSE	0.0724677667021751	eDICE
E093-H3K4me3	Foreground Bins Reconstruction	Fg Corr	0.931724861386071	eDICE
E093-H3K4me3	Foreground Bins Reconstruction	Fg MSE	1038.1259765625	eDICE
E093-H3K4me3	Obs. MACS vs Imp. Bins Classification	AUPRC MACS	0.8991734223601463	eDICE
E094-DNase	Background Bins Reconstruction	Bg MSE	0.0788670182228088	eDICE
E094-DNase	Foreground Bins Reconstruction	Fg Corr	0.5942884287254547	eDICE
E094-DNase	Foreground Bins Reconstruction	Fg MSE	70.58540344238281	eDICE
E094-DNase	Obs. MACS vs Imp. Bins Classification	AUPRC MACS	0.5891139440935075	eDICE
E094-H3K9me3	Background Bins Reconstruction	Bg MSE	0.1228178814053535	eDICE
E094-H3K9me3	Foreground Bins Reconstruction	Fg Corr	0.4845111955139558	eDICE
E094-H3K9me3	Foreground Bins Reconstruction	Fg MSE	4.730921745300293	eDICE
E094-H3K9me3	Obs. MACS vs Imp. Bins Classification	AUPRC MACS	0.3568191864453742	eDICE
E095-H3K27me3	Background Bins Reconstruction	Bg MSE	0.1698409616947174	eDICE
E095-H3K27me3	Foreground Bins Reconstruction	Fg Corr	0.4448770784201027	eDICE
E095-H3K27me3	Foreground Bins Reconstruction	Fg MSE	7.774631977081299	eDICE
E095-H3K27me3	Obs. MACS vs Imp. Bins Classification	AUPRC MACS	0.3455187778501066	eDICE
E095-H3K9me3	Background Bins Reconstruction	Bg MSE	0.1685627251863479	eDICE
E095-H3K9me3	Foreground Bins Reconstruction	Fg Corr	0.5039821964681737	eDICE
E095-H3K9me3	Foreground Bins Reconstruction	Fg MSE	6.533066749572754	eDICE
E095-H3K9me3	Obs. MACS vs Imp. Bins Classification	AUPRC MACS	0.3920612209968785	eDICE
E099-H3K9me3	Background Bins Reconstruction	Bg MSE	0.1409400999546051	eDICE
E099-H3K9me3	Foreground Bins Reconstruction	Fg Corr	0.3940363254247183	eDICE
E099-H3K9me3	Foreground Bins Reconstruction	Fg MSE	4.920614719390869	eDICE
E099-H3K9me3	Obs. MACS vs Imp. Bins Classification	AUPRC MACS	0.2331158473710602	eDICE
E100-H3K27ac	Background Bins Reconstruction	Bg MSE	0.0981439426541328	eDICE
E100-H3K27ac	Foreground Bins Reconstruction	Fg Corr	0.8313302914766981	eDICE
E100-H3K27ac	Foreground Bins Reconstruction	Fg MSE	91.06365203857422	eDICE
E100-H3K27ac	Obs. MACS vs Imp. Bins Classification	AUPRC MACS	0.7040190413864449	eDICE
E100-H3K4me1	Background Bins Reconstruction	Bg MSE	0.1236212104558944	eDICE
E100-H3K4me1	Foreground Bins Reconstruction	Fg Corr	0.3775843603826899	eDICE
E100-H3K4me1	Foreground Bins Reconstruction	Fg MSE	8.231866836547852	eDICE
E100-H3K4me1	Obs. MACS vs Imp. Bins Classification	AUPRC MACS	0.4523481272496714	eDICE
E101-H3K27ac	Background Bins Reconstruction	Bg MSE	0.0688084736466407	eDICE
E101-H3K27ac	Foreground Bins Reconstruction	Fg Corr	0.8897545242923199	eDICE
E101-H3K27ac	Foreground Bins Reconstruction	Fg MSE	169.9708251953125	eDICE
E101-H3K27ac	Obs. MACS vs Imp. Bins Classification	AUPRC MACS	0.8615008543783511	eDICE
E101-H3K36me3	Background Bins Reconstruction	Bg MSE	0.0758945792913436	eDICE
E101-H3K36me3	Foreground Bins Reconstruction	Fg Corr	0.6960888499838668	eDICE
E101-H3K36me3	Foreground Bins Reconstruction	Fg MSE	12.53788948059082	eDICE
E101-H3K36me3	Obs. MACS vs Imp. Bins Classification	AUPRC MACS	0.8730632340521075	eDICE
E102-H3K9ac	Background Bins Reconstruction	Bg MSE	0.055625844746828	eDICE
E102-H3K9ac	Foreground Bins Reconstruction	Fg Corr	0.8733969972985536	eDICE
E102-H3K9ac	Foreground Bins Reconstruction	Fg MSE	159.14463806152344	eDICE
E102-H3K9ac	Obs. MACS vs Imp. Bins Classification	AUPRC MACS	0.8580029516399666	eDICE
E106-H3K36me3	Background Bins Reconstruction	Bg MSE	0.1001297980546951	eDICE
E106-H3K36me3	Foreground Bins Reconstruction	Fg Corr	0.6379940662868312	eDICE
E106-H3K36me3	Foreground Bins Reconstruction	Fg MSE	14.315138816833496	eDICE
E106-H3K36me3	Obs. MACS vs Imp. Bins Classification	AUPRC MACS	0.8164437517308598	eDICE
E107-H3K27me3	Background Bins Reconstruction	Bg MSE	0.110223077237606	eDICE
E107-H3K27me3	Foreground Bins Reconstruction	Fg Corr	0.6321269948594774	eDICE
E107-H3K27me3	Foreground Bins Reconstruction	Fg MSE	17.665605545043945	eDICE
E107-H3K27me3	Obs. MACS vs Imp. Bins Classification	AUPRC MACS	0.6977108886734706	eDICE
E108-H3K27ac	Background Bins Reconstruction	Bg MSE	0.0813099890947341	eDICE
E108-H3K27ac	Foreground Bins Reconstruction	Fg Corr	0.7835830920310176	eDICE
E108-H3K27ac	Foreground Bins Reconstruction	Fg MSE	803.029296875	eDICE
E108-H3K27ac	Obs. MACS vs Imp. Bins Classification	AUPRC MACS	0.7777669968562663	eDICE
E108-H3K9me3	Background Bins Reconstruction	Bg MSE	0.1368480622768402	eDICE
E108-H3K9me3	Foreground Bins Reconstruction	Fg Corr	0.3260415776193869	eDICE
E108-H3K9me3	Foreground Bins Reconstruction	Fg MSE	3.783066511154175	eDICE
E108-H3K9me3	Obs. MACS vs Imp. Bins Classification	AUPRC MACS	0.2792697460833267	eDICE
E109-H3K9me3	Background Bins Reconstruction	Bg MSE	0.1320668011903762	eDICE
E109-H3K9me3	Foreground Bins Reconstruction	Fg Corr	0.2690633467850142	eDICE
E109-H3K9me3	Foreground Bins Reconstruction	Fg MSE	3.4947354793548584	eDICE
E109-H3K9me3	Obs. MACS vs Imp. Bins Classification	AUPRC MACS	0.2002976307834786	eDICE
E110-H3K9me3	Background Bins Reconstruction	Bg MSE	0.1618296653032302	eDICE
E110-H3K9me3	Foreground Bins Reconstruction	Fg Corr	0.3309519431602729	eDICE
E110-H3K9me3	Foreground Bins Reconstruction	Fg MSE	5.171660900115967	eDICE
E110-H3K9me3	Obs. MACS vs Imp. Bins Classification	AUPRC MACS	0.1615933568839674	eDICE
E111-H3K4me1	Background Bins Reconstruction	Bg MSE	0.1441558897495269	eDICE
E111-H3K4me1	Foreground Bins Reconstruction	Fg Corr	0.5846508483643288	eDICE
E111-H3K4me1	Foreground Bins Reconstruction	Fg MSE	10.803997993469238	eDICE
E111-H3K4me1	Obs. MACS vs Imp. Bins Classification	AUPRC MACS	0.7024987018769451	eDICE
E112-H3K27me3	Background Bins Reconstruction	Bg MSE	0.0817811712622642	eDICE
E112-H3K27me3	Foreground Bins Reconstruction	Fg Corr	0.5424210418550302	eDICE
E112-H3K27me3	Foreground Bins Reconstruction	Fg MSE	11.822748184204102	eDICE
E112-H3K27me3	Obs. MACS vs Imp. Bins Classification	AUPRC MACS	0.6602291862674061	eDICE
E112-H3K9me3	Background Bins Reconstruction	Bg MSE	0.1010400354862213	eDICE
E112-H3K9me3	Foreground Bins Reconstruction	Fg Corr	0.4420102825195129	eDICE
E112-H3K9me3	Foreground Bins Reconstruction	Fg MSE	3.5857961177825928	eDICE
E112-H3K9me3	Obs. MACS vs Imp. Bins Classification	AUPRC MACS	0.3416941064558284	eDICE
E113-H3K4me1	Background Bins Reconstruction	Bg MSE	0.1145358458161354	eDICE
E113-H3K4me1	Foreground Bins Reconstruction	Fg Corr	0.5581744345689316	eDICE
E113-H3K4me1	Foreground Bins Reconstruction	Fg MSE	8.799659729003906	eDICE
E113-H3K4me1	Obs. MACS vs Imp. Bins Classification	AUPRC MACS	0.6440809525736167	eDICE
E113-H3K9me3	Background Bins Reconstruction	Bg MSE	0.1104398593306541	eDICE
E113-H3K9me3	Foreground Bins Reconstruction	Fg Corr	0.5985814169726994	eDICE
E113-H3K9me3	Foreground Bins Reconstruction	Fg MSE	8.746297836303711	eDICE
E113-H3K9me3	Obs. MACS vs Imp. Bins Classification	AUPRC MACS	0.4685385478435813	eDICE
E114-H3K79me2	Background Bins Reconstruction	Bg MSE	0.0851966217160224	eDICE
E114-H3K79me2	Foreground Bins Reconstruction	Fg Corr	0.8095893062995441	eDICE
E114-H3K79me2	Foreground Bins Reconstruction	Fg MSE	27.808576583862305	eDICE
E114-H3K79me2	Obs. MACS vs Imp. Bins Classification	AUPRC MACS	0.8665849841907098	eDICE
E115-H2A.Z	Background Bins Reconstruction	Bg MSE	0.1513230353593826	eDICE
E115-H2A.Z	Foreground Bins Reconstruction	Fg Corr	0.844202533126801	eDICE
E115-H2A.Z	Foreground Bins Reconstruction	Fg MSE	39.108280181884766	eDICE
E115-H2A.Z	Obs. MACS vs Imp. Bins Classification	AUPRC MACS	0.6852948875655063	eDICE
E116-H3K4me1	Background Bins Reconstruction	Bg MSE	0.0591100566089153	eDICE
E116-H3K4me1	Foreground Bins Reconstruction	Fg Corr	0.6866462149220137	eDICE
E116-H3K4me1	Foreground Bins Reconstruction	Fg MSE	13.26552963256836	eDICE
E116-H3K4me1	Obs. MACS vs Imp. Bins Classification	AUPRC MACS	0.7811571336019321	eDICE
E117-H3K9ac	Background Bins Reconstruction	Bg MSE	0.1201366484165191	eDICE
E117-H3K9ac	Foreground Bins Reconstruction	Fg Corr	0.9325676522273606	eDICE
E117-H3K9ac	Foreground Bins Reconstruction	Fg MSE	1284.745849609375	eDICE
E117-H3K9ac	Obs. MACS vs Imp. Bins Classification	AUPRC MACS	0.8719323739846597	eDICE
E118-H2A.Z	Background Bins Reconstruction	Bg MSE	0.1330427974462509	eDICE
E118-H2A.Z	Foreground Bins Reconstruction	Fg Corr	0.5341161924693574	eDICE
E118-H2A.Z	Foreground Bins Reconstruction	Fg MSE	21.375751495361328	eDICE
E118-H2A.Z	Obs. MACS vs Imp. Bins Classification	AUPRC MACS	0.4884217520664904	eDICE
E118-H3K36me3	Background Bins Reconstruction	Bg MSE	0.054119449108839	eDICE
E118-H3K36me3	Foreground Bins Reconstruction	Fg Corr	0.4854212263214866	eDICE
E118-H3K36me3	Foreground Bins Reconstruction	Fg MSE	4.338254451751709	eDICE
E118-H3K36me3	Obs. MACS vs Imp. Bins Classification	AUPRC MACS	0.6979434300861304	eDICE
E118-H3K4me2	Background Bins Reconstruction	Bg MSE	0.0253860205411911	eDICE
E118-H3K4me2	Foreground Bins Reconstruction	Fg Corr	0.8263204639235638	eDICE
E118-H3K4me2	Foreground Bins Reconstruction	Fg MSE	28.791316986083984	eDICE
E118-H3K4me2	Obs. MACS vs Imp. Bins Classification	AUPRC MACS	0.9233705995712986	eDICE
E119-H3K27me3	Background Bins Reconstruction	Bg MSE	0.1047796383500099	eDICE
E119-H3K27me3	Foreground Bins Reconstruction	Fg Corr	0.6142115015494635	eDICE
E119-H3K27me3	Foreground Bins Reconstruction	Fg MSE	11.22431755065918	eDICE
E119-H3K27me3	Obs. MACS vs Imp. Bins Classification	AUPRC MACS	0.3786430419294896	eDICE
E119-H3K36me3	Background Bins Reconstruction	Bg MSE	0.1126113310456276	eDICE
E119-H3K36me3	Foreground Bins Reconstruction	Fg Corr	0.3892579802775149	eDICE
E119-H3K36me3	Foreground Bins Reconstruction	Fg MSE	3.99830961227417	eDICE
E119-H3K36me3	Obs. MACS vs Imp. Bins Classification	AUPRC MACS	0.6035090850466713	eDICE
E119-H3K9ac	Background Bins Reconstruction	Bg MSE	0.1255417168140411	eDICE
E119-H3K9ac	Foreground Bins Reconstruction	Fg Corr	0.7990762864754313	eDICE
E119-H3K9ac	Foreground Bins Reconstruction	Fg MSE	90.49275970458984	eDICE
E119-H3K9ac	Obs. MACS vs Imp. Bins Classification	AUPRC MACS	0.8452634352778342	eDICE
E119-H4K20me1	Background Bins Reconstruction	Bg MSE	0.0795080065727233	eDICE
E119-H4K20me1	Foreground Bins Reconstruction	Fg Corr	0.2004225717290443	eDICE
E119-H4K20me1	Foreground Bins Reconstruction	Fg MSE	2.62749457359314	eDICE
E119-H4K20me1	Obs. MACS vs Imp. Bins Classification	AUPRC MACS	0.21370807095673	eDICE
E120-H3K27me3	Background Bins Reconstruction	Bg MSE	0.1027913615107536	eDICE
E120-H3K27me3	Foreground Bins Reconstruction	Fg Corr	0.3793190342610941	eDICE
E120-H3K27me3	Foreground Bins Reconstruction	Fg MSE	6.803644180297852	eDICE
E120-H3K27me3	Obs. MACS vs Imp. Bins Classification	AUPRC MACS	0.4004838285949084	eDICE
E120-H3K4me3	Background Bins Reconstruction	Bg MSE	0.0390450805425643	eDICE
E120-H3K4me3	Foreground Bins Reconstruction	Fg Corr	0.8433964644254393	eDICE
E120-H3K4me3	Foreground Bins Reconstruction	Fg MSE	2357.81201171875	eDICE
E120-H3K4me3	Obs. MACS vs Imp. Bins Classification	AUPRC MACS	0.84665823146917	eDICE
E120-H3K9ac	Background Bins Reconstruction	Bg MSE	0.0581846535205841	eDICE
E120-H3K9ac	Foreground Bins Reconstruction	Fg Corr	0.8299829829493145	eDICE
E120-H3K9ac	Foreground Bins Reconstruction	Fg MSE	131.89617919921875	eDICE
E120-H3K9ac	Obs. MACS vs Imp. Bins Classification	AUPRC MACS	0.8957745114744017	eDICE
E121-H3K36me3	Background Bins Reconstruction	Bg MSE	0.1018886715173721	eDICE
E121-H3K36me3	Foreground Bins Reconstruction	Fg Corr	0.4601167118065504	eDICE
E121-H3K36me3	Foreground Bins Reconstruction	Fg MSE	12.295952796936035	eDICE
E121-H3K36me3	Obs. MACS vs Imp. Bins Classification	AUPRC MACS	0.7097506619941056	eDICE
E121-H3K9me3	Background Bins Reconstruction	Bg MSE	0.1648882180452346	eDICE
E121-H3K9me3	Foreground Bins Reconstruction	Fg Corr	0.4028049683023996	eDICE
E121-H3K9me3	Foreground Bins Reconstruction	Fg MSE	6.0555949211120605	eDICE
E121-H3K9me3	Obs. MACS vs Imp. Bins Classification	AUPRC MACS	0.302328382079681	eDICE
E122-DNase	Background Bins Reconstruction	Bg MSE	0.1740395426750183	eDICE
E122-DNase	Foreground Bins Reconstruction	Fg Corr	0.6545955427653928	eDICE
E122-DNase	Foreground Bins Reconstruction	Fg MSE	113.33081817626952	eDICE
E122-DNase	Obs. MACS vs Imp. Bins Classification	AUPRC MACS	0.7196296692758202	eDICE
E122-H3K27ac	Background Bins Reconstruction	Bg MSE	0.0461237803101539	eDICE
E122-H3K27ac	Foreground Bins Reconstruction	Fg Corr	0.7967450703751173	eDICE
E122-H3K27ac	Foreground Bins Reconstruction	Fg MSE	1309.0330810546875	eDICE
E122-H3K27ac	Obs. MACS vs Imp. Bins Classification	AUPRC MACS	0.9036586944958304	eDICE
E122-H3K79me2	Background Bins Reconstruction	Bg MSE	0.0380182415246963	eDICE
E122-H3K79me2	Foreground Bins Reconstruction	Fg Corr	0.6888761509435285	eDICE
E122-H3K79me2	Foreground Bins Reconstruction	Fg MSE	96.96588897705078	eDICE
E122-H3K79me2	Obs. MACS vs Imp. Bins Classification	AUPRC MACS	0.8539700823356906	eDICE
E123-H3K4me2	Background Bins Reconstruction	Bg MSE	0.0769648104906082	eDICE
E123-H3K4me2	Foreground Bins Reconstruction	Fg Corr	0.7078519800102857	eDICE
E123-H3K4me2	Foreground Bins Reconstruction	Fg MSE	498.7911987304688	eDICE
E123-H3K4me2	Obs. MACS vs Imp. Bins Classification	AUPRC MACS	0.8636839565064571	eDICE
E124-H3K4me3	Background Bins Reconstruction	Bg MSE	0.044910155236721	eDICE
E124-H3K4me3	Foreground Bins Reconstruction	Fg Corr	0.930031231902808	eDICE
E124-H3K4me3	Foreground Bins Reconstruction	Fg MSE	1636.7586669921875	eDICE
E124-H3K4me3	Obs. MACS vs Imp. Bins Classification	AUPRC MACS	0.9163888380159484	eDICE
E124-H3K9ac	Background Bins Reconstruction	Bg MSE	0.1706023514270782	eDICE
E124-H3K9ac	Foreground Bins Reconstruction	Fg Corr	0.8294889726419231	eDICE
E124-H3K9ac	Foreground Bins Reconstruction	Fg MSE	274.8162536621094	eDICE
E124-H3K9ac	Obs. MACS vs Imp. Bins Classification	AUPRC MACS	0.7990588006045318	eDICE
E125-H3K27me3	Background Bins Reconstruction	Bg MSE	0.1236823424696922	eDICE
E125-H3K27me3	Foreground Bins Reconstruction	Fg Corr	0.6308554683481279	eDICE
E125-H3K27me3	Foreground Bins Reconstruction	Fg MSE	9.753804206848145	eDICE
E125-H3K27me3	Obs. MACS vs Imp. Bins Classification	AUPRC MACS	0.5671417899514053	eDICE
E125-H3K4me2	Background Bins Reconstruction	Bg MSE	0.0360387824475765	eDICE
E125-H3K4me2	Foreground Bins Reconstruction	Fg Corr	0.9355558112388886	eDICE
E125-H3K4me2	Foreground Bins Reconstruction	Fg MSE	470.9725646972656	eDICE
E125-H3K4me2	Obs. MACS vs Imp. Bins Classification	AUPRC MACS	0.9311823723722956	eDICE
E125-H3K79me2	Background Bins Reconstruction	Bg MSE	0.0613828971982002	eDICE
E125-H3K79me2	Foreground Bins Reconstruction	Fg Corr	0.8492041456696561	eDICE
E125-H3K79me2	Foreground Bins Reconstruction	Fg MSE	25.641521453857425	eDICE
E125-H3K79me2	Obs. MACS vs Imp. Bins Classification	AUPRC MACS	0.8864504955882047	eDICE
E125-H3K9me3	Background Bins Reconstruction	Bg MSE	0.1758343428373336	eDICE
E125-H3K9me3	Foreground Bins Reconstruction	Fg Corr	0.3884205227075351	eDICE
E125-H3K9me3	Foreground Bins Reconstruction	Fg MSE	5.585308074951172	eDICE
E125-H3K9me3	Obs. MACS vs Imp. Bins Classification	AUPRC MACS	0.3026914313780644	eDICE
E126-DNase	Background Bins Reconstruction	Bg MSE	0.0757532566785812	eDICE
E126-DNase	Foreground Bins Reconstruction	Fg Corr	0.7035395070222741	eDICE
E126-DNase	Foreground Bins Reconstruction	Fg MSE	1012.560791015625	eDICE
E126-DNase	Obs. MACS vs Imp. Bins Classification	AUPRC MACS	0.7227650817215964	eDICE
E126-H3K4me2	Background Bins Reconstruction	Bg MSE	0.0363851971924304	eDICE
E126-H3K4me2	Foreground Bins Reconstruction	Fg Corr	0.8336706327594826	eDICE
E126-H3K4me2	Foreground Bins Reconstruction	Fg MSE	20.778573989868164	eDICE
E126-H3K4me2	Obs. MACS vs Imp. Bins Classification	AUPRC MACS	0.8805763113818541	eDICE
E126-H3K4me3	Background Bins Reconstruction	Bg MSE	0.0587154515087604	eDICE
E126-H3K4me3	Foreground Bins Reconstruction	Fg Corr	0.8669260985050922	eDICE
E126-H3K4me3	Foreground Bins Reconstruction	Fg MSE	29.00892448425293	eDICE
E126-H3K4me3	Obs. MACS vs Imp. Bins Classification	AUPRC MACS	0.9235085266243568	eDICE
E126-H3K79me2	Background Bins Reconstruction	Bg MSE	0.045640792697668	eDICE
E126-H3K79me2	Foreground Bins Reconstruction	Fg Corr	0.8117057303440594	eDICE
E126-H3K79me2	Foreground Bins Reconstruction	Fg MSE	21.66064453125	eDICE
E126-H3K79me2	Obs. MACS vs Imp. Bins Classification	AUPRC MACS	0.8785965242274574	eDICE
E126-H3K9me3	Background Bins Reconstruction	Bg MSE	0.1141505017876625	eDICE
E126-H3K9me3	Foreground Bins Reconstruction	Fg Corr	0.2616580650674603	eDICE
E126-H3K9me3	Foreground Bins Reconstruction	Fg MSE	5.228907108306885	eDICE
E126-H3K9me3	Obs. MACS vs Imp. Bins Classification	AUPRC MACS	0.1665860180593096	eDICE
E127-H3K27ac	Background Bins Reconstruction	Bg MSE	0.0461481697857379	eDICE
E127-H3K27ac	Foreground Bins Reconstruction	Fg Corr	0.8886573799720767	eDICE
E127-H3K27ac	Foreground Bins Reconstruction	Fg MSE	948.1546630859376	eDICE
E127-H3K27ac	Obs. MACS vs Imp. Bins Classification	AUPRC MACS	0.90891150519753	eDICE
E127-H3K27me3	Background Bins Reconstruction	Bg MSE	0.1106896698474884	eDICE
E127-H3K27me3	Foreground Bins Reconstruction	Fg Corr	0.7156105372077926	eDICE
E127-H3K27me3	Foreground Bins Reconstruction	Fg MSE	54.78060150146485	eDICE
E127-H3K27me3	Obs. MACS vs Imp. Bins Classification	AUPRC MACS	0.4864101950888561	eDICE
E127-H3K36me3	Background Bins Reconstruction	Bg MSE	0.103744238615036	eDICE
E127-H3K36me3	Foreground Bins Reconstruction	Fg Corr	0.5194652797643623	eDICE
E127-H3K36me3	Foreground Bins Reconstruction	Fg MSE	5.839513778686523	eDICE
E127-H3K36me3	Obs. MACS vs Imp. Bins Classification	AUPRC MACS	0.7269487820235025	eDICE
E127-H3K4me1	Background Bins Reconstruction	Bg MSE	0.0542736202478408	eDICE
E127-H3K4me1	Foreground Bins Reconstruction	Fg Corr	0.7951066461317846	eDICE
E127-H3K4me1	Foreground Bins Reconstruction	Fg MSE	66.99185943603516	eDICE
E127-H3K4me1	Obs. MACS vs Imp. Bins Classification	AUPRC MACS	0.8968119146936873	eDICE
E127-H3K4me3	Background Bins Reconstruction	Bg MSE	0.079685740172863	eDICE
E127-H3K4me3	Foreground Bins Reconstruction	Fg Corr	0.9240399131146088	eDICE
E127-H3K4me3	Foreground Bins Reconstruction	Fg MSE	112.94537353515624	eDICE
E127-H3K4me3	Obs. MACS vs Imp. Bins Classification	AUPRC MACS	0.908539594994242	eDICE
E127-H3K79me2	Background Bins Reconstruction	Bg MSE	0.035069853067398	eDICE
E127-H3K79me2	Foreground Bins Reconstruction	Fg Corr	0.8093561496779642	eDICE
E127-H3K79me2	Foreground Bins Reconstruction	Fg MSE	65.6988754272461	eDICE
E127-H3K79me2	Obs. MACS vs Imp. Bins Classification	AUPRC MACS	0.918597932970867	eDICE
E128-DNase	Background Bins Reconstruction	Bg MSE	0.1266065835952758	eDICE
E128-DNase	Foreground Bins Reconstruction	Fg Corr	0.6880402570933127	eDICE
E128-DNase	Foreground Bins Reconstruction	Fg MSE	508.10107421875	eDICE
E128-DNase	Obs. MACS vs Imp. Bins Classification	AUPRC MACS	0.6694668322207715	eDICE
E128-H2A.Z	Background Bins Reconstruction	Bg MSE	0.0460800640285015	eDICE
E128-H2A.Z	Foreground Bins Reconstruction	Fg Corr	0.7815084792289863	eDICE
E128-H2A.Z	Foreground Bins Reconstruction	Fg MSE	5.72400426864624	eDICE
E128-H2A.Z	Obs. MACS vs Imp. Bins Classification	AUPRC MACS	0.7372948319264245	eDICE
E128-H3K4me1	Background Bins Reconstruction	Bg MSE	0.0681755170226097	eDICE
E128-H3K4me1	Foreground Bins Reconstruction	Fg Corr	0.6362046081229753	eDICE
E128-H3K4me1	Foreground Bins Reconstruction	Fg MSE	5.193831443786621	eDICE
E128-H3K4me1	Obs. MACS vs Imp. Bins Classification	AUPRC MACS	0.7262825129723675	eDICE
E128-H3K9me3	Background Bins Reconstruction	Bg MSE	0.074161097407341	eDICE
E128-H3K9me3	Foreground Bins Reconstruction	Fg Corr	0.3118185335315812	eDICE
E128-H3K9me3	Foreground Bins Reconstruction	Fg MSE	3.0120086669921875	eDICE
E128-H3K9me3	Obs. MACS vs Imp. Bins Classification	AUPRC MACS	0.1451113720580623	eDICE
E129-H3K27me3	Background Bins Reconstruction	Bg MSE	0.1234563738107681	eDICE
E129-H3K27me3	Foreground Bins Reconstruction	Fg Corr	0.5572809650472433	eDICE
E129-H3K27me3	Foreground Bins Reconstruction	Fg MSE	11.238073348999023	eDICE
E129-H3K27me3	Obs. MACS vs Imp. Bins Classification	AUPRC MACS	0.616630393201289	eDICE
E129-H3K36me3	Background Bins Reconstruction	Bg MSE	0.1063371673226356	eDICE
E129-H3K36me3	Foreground Bins Reconstruction	Fg Corr	0.6067095619292411	eDICE
E129-H3K36me3	Foreground Bins Reconstruction	Fg MSE	11.90178108215332	eDICE
E129-H3K36me3	Obs. MACS vs Imp. Bins Classification	AUPRC MACS	0.8366578370970962	eDICE
E129-H4K20me1	Background Bins Reconstruction	Bg MSE	0.0885893478989601	eDICE
E129-H4K20me1	Foreground Bins Reconstruction	Fg Corr	0.4967533981556865	eDICE
E129-H4K20me1	Foreground Bins Reconstruction	Fg MSE	8.681310653686523	eDICE
E129-H4K20me1	Obs. MACS vs Imp. Bins Classification	AUPRC MACS	0.6718254004874973	eDICE
