# Supplementary material for: Getting personal with epigenetics: towards individual-specific epigenomic imputation with machine learning
Source: Nat Commun. 2023 Aug 7;14:4750. doi: 10.1038/s41467-023-40211-2 (PMC10406842; doi:10.1038/s41467-023-40211-2)
Supplement: Supplementary file 4 — Source Data [file 41467_2023_40211_MOESM4_ESM.zip › Source Data/Figure3/Figure3C_eDICE_ActRepr_stripplots.csv]

track	mark_function	category	metric	value	model
E001-H3K9me3	Repressive	Background Bins Reconstruction	Bg MSE	0.201512321829796	eDICE
E001-H3K9me3	Repressive	Foreground Bins Reconstruction	Fg Corr	0.406025838730252	eDICE
E001-H3K9me3	Repressive	Foreground Bins Reconstruction	Fg MSE	8.04898738861084	eDICE
E001-H3K9me3	Repressive	Obs. MACS vs Imp. Bins Classification	AUPRC MACS	0.299020015310073	eDICE
E004-H3K4me3	Activating	Background Bins Reconstruction	Bg MSE	0.149852037429809	eDICE
E004-H3K4me3	Activating	Foreground Bins Reconstruction	Fg Corr	0.836113614962848	eDICE
E004-H3K4me3	Activating	Foreground Bins Reconstruction	Fg MSE	42.4037628173828	eDICE
E004-H3K4me3	Activating	Obs. MACS vs Imp. Bins Classification	AUPRC MACS	0.933164682491403	eDICE
E004-H3K9ac	Activating	Background Bins Reconstruction	Bg MSE	0.095811031758785	eDICE
E004-H3K9ac	Activating	Foreground Bins Reconstruction	Fg Corr	0.814017619921996	eDICE
E004-H3K9ac	Activating	Foreground Bins Reconstruction	Fg MSE	190.378051757813	eDICE
E004-H3K9ac	Activating	Obs. MACS vs Imp. Bins Classification	AUPRC MACS	0.783019759719346	eDICE
E006-H3K9ac	Activating	Background Bins Reconstruction	Bg MSE	0.24333943426609	eDICE
E006-H3K9ac	Activating	Foreground Bins Reconstruction	Fg Corr	0.739936249796427	eDICE
E006-H3K9ac	Activating	Foreground Bins Reconstruction	Fg MSE	21.1753444671631	eDICE
E006-H3K9ac	Activating	Obs. MACS vs Imp. Bins Classification	AUPRC MACS	0.375783277759219	eDICE
E009-H3K27me3	Repressive	Background Bins Reconstruction	Bg MSE	0.157932192087173	eDICE
E009-H3K27me3	Repressive	Foreground Bins Reconstruction	Fg Corr	0.776928323536152	eDICE
E009-H3K27me3	Repressive	Foreground Bins Reconstruction	Fg MSE	25.6704387664795	eDICE
E009-H3K27me3	Repressive	Obs. MACS vs Imp. Bins Classification	AUPRC MACS	0.554260437586164	eDICE
E012-H3K4me3	Activating	Background Bins Reconstruction	Bg MSE	0.08040189743042	eDICE
E012-H3K4me3	Activating	Foreground Bins Reconstruction	Fg Corr	0.925016962492721	eDICE
E012-H3K4me3	Activating	Foreground Bins Reconstruction	Fg MSE	1856.70935058594	eDICE
E012-H3K4me3	Activating	Obs. MACS vs Imp. Bins Classification	AUPRC MACS	0.918413807037749	eDICE
E012-H3K9me3	Repressive	Background Bins Reconstruction	Bg MSE	0.182499468326569	eDICE
E012-H3K9me3	Repressive	Foreground Bins Reconstruction	Fg Corr	0.418345297629473	eDICE
E012-H3K9me3	Repressive	Foreground Bins Reconstruction	Fg MSE	4.96833181381226	eDICE
E012-H3K9me3	Repressive	Obs. MACS vs Imp. Bins Classification	AUPRC MACS	0.404223756947963	eDICE
E013-H3K27ac	Activating	Background Bins Reconstruction	Bg MSE	0.199132606387138	eDICE
E013-H3K27ac	Activating	Foreground Bins Reconstruction	Fg Corr	0.695217933939368	eDICE
E013-H3K27ac	Activating	Foreground Bins Reconstruction	Fg MSE	698.543884277344	eDICE
E013-H3K27ac	Activating	Obs. MACS vs Imp. Bins Classification	AUPRC MACS	0.629182814931637	eDICE
E014-H3K27me3	Repressive	Background Bins Reconstruction	Bg MSE	0.099585048854351	eDICE
E014-H3K27me3	Repressive	Foreground Bins Reconstruction	Fg Corr	0.939467029148211	eDICE
E014-H3K27me3	Repressive	Foreground Bins Reconstruction	Fg MSE	584.251831054688	eDICE
E014-H3K27me3	Repressive	Obs. MACS vs Imp. Bins Classification	AUPRC MACS	0.790336857899057	eDICE
E014-H3K4me1	Activating	Background Bins Reconstruction	Bg MSE	0.122812248766422	eDICE
E014-H3K4me1	Activating	Foreground Bins Reconstruction	Fg Corr	0.580509505159731	eDICE
E014-H3K4me1	Activating	Foreground Bins Reconstruction	Fg MSE	8.57309055328369	eDICE
E014-H3K4me1	Activating	Obs. MACS vs Imp. Bins Classification	AUPRC MACS	0.763814932749886	eDICE
E015-H3K27ac	Activating	Background Bins Reconstruction	Bg MSE	0.264615803956985	eDICE
E015-H3K27ac	Activating	Foreground Bins Reconstruction	Fg Corr	0.739357761953438	eDICE
E015-H3K27ac	Activating	Foreground Bins Reconstruction	Fg MSE	111.228485107422	eDICE
E015-H3K27ac	Activating	Obs. MACS vs Imp. Bins Classification	AUPRC MACS	0.60623537817499	eDICE
E016-H3K27me3	Repressive	Background Bins Reconstruction	Bg MSE	0.093845672905445	eDICE
E016-H3K27me3	Repressive	Foreground Bins Reconstruction	Fg Corr	0.941589557526583	eDICE
E016-H3K27me3	Repressive	Foreground Bins Reconstruction	Fg MSE	665.26220703125	eDICE
E016-H3K27me3	Repressive	Obs. MACS vs Imp. Bins Classification	AUPRC MACS	0.836800696729063	eDICE
E016-H3K9ac	Activating	Background Bins Reconstruction	Bg MSE	0.123816840350628	eDICE
E016-H3K9ac	Activating	Foreground Bins Reconstruction	Fg Corr	0.914770069384541	eDICE
E016-H3K9ac	Activating	Foreground Bins Reconstruction	Fg MSE	104.527656555176	eDICE
E016-H3K9ac	Activating	Obs. MACS vs Imp. Bins Classification	AUPRC MACS	0.784534425615415	eDICE
E017-H3K27ac	Activating	Background Bins Reconstruction	Bg MSE	0.151335015892982	eDICE
E017-H3K27ac	Activating	Foreground Bins Reconstruction	Fg Corr	0.830884885131607	eDICE
E017-H3K27ac	Activating	Foreground Bins Reconstruction	Fg MSE	332.935394287109	eDICE
E017-H3K27ac	Activating	Obs. MACS vs Imp. Bins Classification	AUPRC MACS	0.781220200409725	eDICE
E017-H3K27me3	Repressive	Background Bins Reconstruction	Bg MSE	0.191669672727585	eDICE
E017-H3K27me3	Repressive	Foreground Bins Reconstruction	Fg Corr	0.642377439688442	eDICE
E017-H3K27me3	Repressive	Foreground Bins Reconstruction	Fg MSE	25.7275943756103	eDICE
E017-H3K27me3	Repressive	Obs. MACS vs Imp. Bins Classification	AUPRC MACS	0.640707242279025	eDICE
E017-H3K9ac	Activating	Background Bins Reconstruction	Bg MSE	0.070622868835926	eDICE
E017-H3K9ac	Activating	Foreground Bins Reconstruction	Fg Corr	0.839343659508935	eDICE
E017-H3K9ac	Activating	Foreground Bins Reconstruction	Fg MSE	162.753890991211	eDICE
E017-H3K9ac	Activating	Obs. MACS vs Imp. Bins Classification	AUPRC MACS	0.815415369226797	eDICE
E018-H3K9ac	Activating	Background Bins Reconstruction	Bg MSE	0.172002837061882	eDICE
E018-H3K9ac	Activating	Foreground Bins Reconstruction	Fg Corr	0.841628747972943	eDICE
E018-H3K9ac	Activating	Foreground Bins Reconstruction	Fg MSE	48.3825569152832	eDICE
E018-H3K9ac	Activating	Obs. MACS vs Imp. Bins Classification	AUPRC MACS	0.486720602064108	eDICE
E018-H3K9me3	Repressive	Background Bins Reconstruction	Bg MSE	0.272486478090286	eDICE
E018-H3K9me3	Repressive	Foreground Bins Reconstruction	Fg Corr	0.373990385443696	eDICE
E018-H3K9me3	Repressive	Foreground Bins Reconstruction	Fg MSE	8.53844356536865	eDICE
E018-H3K9me3	Repressive	Obs. MACS vs Imp. Bins Classification	AUPRC MACS	0.392044566239992	eDICE
E019-H3K4me3	Activating	Background Bins Reconstruction	Bg MSE	0.079538702964783	eDICE
E019-H3K4me3	Activating	Foreground Bins Reconstruction	Fg Corr	0.953593308499974	eDICE
E019-H3K4me3	Activating	Foreground Bins Reconstruction	Fg MSE	813.244567871094	eDICE
E019-H3K4me3	Activating	Obs. MACS vs Imp. Bins Classification	AUPRC MACS	0.905897022270027	eDICE
E020-H3K27ac	Activating	Background Bins Reconstruction	Bg MSE	0.127099767327309	eDICE
E020-H3K27ac	Activating	Foreground Bins Reconstruction	Fg Corr	0.709137379667219	eDICE
E020-H3K27ac	Activating	Foreground Bins Reconstruction	Fg MSE	42.9815368652344	eDICE
E020-H3K27ac	Activating	Obs. MACS vs Imp. Bins Classification	AUPRC MACS	0.619626579844685	eDICE
E021-H3K4me3	Activating	Background Bins Reconstruction	Bg MSE	0.077491715550423	eDICE
E021-H3K4me3	Activating	Foreground Bins Reconstruction	Fg Corr	0.831877700800593	eDICE
E021-H3K4me3	Activating	Foreground Bins Reconstruction	Fg MSE	874.45556640625	eDICE
E021-H3K4me3	Activating	Obs. MACS vs Imp. Bins Classification	AUPRC MACS	0.929846692177421	eDICE
E022-DNase	Activating	Background Bins Reconstruction	Bg MSE	0.131631672382355	eDICE
E022-DNase	Activating	Foreground Bins Reconstruction	Fg Corr	0.766973072277244	eDICE
E022-DNase	Activating	Foreground Bins Reconstruction	Fg MSE	13.1653318405151	eDICE
E022-DNase	Activating	Obs. MACS vs Imp. Bins Classification	AUPRC MACS	0.499264284097474	eDICE
E023-H3K27me3	Repressive	Background Bins Reconstruction	Bg MSE	0.167924702167511	eDICE
E023-H3K27me3	Repressive	Foreground Bins Reconstruction	Fg Corr	0.360615895339072	eDICE
E023-H3K27me3	Repressive	Foreground Bins Reconstruction	Fg MSE	8.78516101837158	eDICE
E023-H3K27me3	Repressive	Obs. MACS vs Imp. Bins Classification	AUPRC MACS	0.494203255357655	eDICE
E025-H3K27me3	Repressive	Background Bins Reconstruction	Bg MSE	0.143005788326263	eDICE
E025-H3K27me3	Repressive	Foreground Bins Reconstruction	Fg Corr	0.551929632808466	eDICE
E025-H3K27me3	Repressive	Foreground Bins Reconstruction	Fg MSE	14.0595788955688	eDICE
E025-H3K27me3	Repressive	Obs. MACS vs Imp. Bins Classification	AUPRC MACS	0.630080348847911	eDICE
E025-H3K9ac	Activating	Background Bins Reconstruction	Bg MSE	0.080927439033985	eDICE
E025-H3K9ac	Activating	Foreground Bins Reconstruction	Fg Corr	0.87184529677962	eDICE
E025-H3K9ac	Activating	Foreground Bins Reconstruction	Fg MSE	352.926727294922	eDICE
E025-H3K9ac	Activating	Obs. MACS vs Imp. Bins Classification	AUPRC MACS	0.850916520024093	eDICE
E027-H3K9me3	Repressive	Background Bins Reconstruction	Bg MSE	0.145395874977112	eDICE
E027-H3K9me3	Repressive	Foreground Bins Reconstruction	Fg Corr	0.562997058465525	eDICE
E027-H3K9me3	Repressive	Foreground Bins Reconstruction	Fg MSE	11.5891771316528	eDICE
E027-H3K9me3	Repressive	Obs. MACS vs Imp. Bins Classification	AUPRC MACS	0.503121595109879	eDICE
E028-H3K27me3	Repressive	Background Bins Reconstruction	Bg MSE	0.158623918890953	eDICE
E028-H3K27me3	Repressive	Foreground Bins Reconstruction	Fg Corr	0.361458645935793	eDICE
E028-H3K27me3	Repressive	Foreground Bins Reconstruction	Fg MSE	173.388214111328	eDICE
E028-H3K27me3	Repressive	Obs. MACS vs Imp. Bins Classification	AUPRC MACS	0.199586352607921	eDICE
E029-H3K9me3	Repressive	Background Bins Reconstruction	Bg MSE	0.179546773433685	eDICE
E029-H3K9me3	Repressive	Foreground Bins Reconstruction	Fg Corr	0.734363268231076	eDICE
E029-H3K9me3	Repressive	Foreground Bins Reconstruction	Fg MSE	89.2497406005859	eDICE
E029-H3K9me3	Repressive	Obs. MACS vs Imp. Bins Classification	AUPRC MACS	0.638178395641855	eDICE
E030-H3K27me3	Repressive	Background Bins Reconstruction	Bg MSE	0.13101464509964	eDICE
E030-H3K27me3	Repressive	Foreground Bins Reconstruction	Fg Corr	0.702069004463605	eDICE
E030-H3K27me3	Repressive	Foreground Bins Reconstruction	Fg MSE	16.0304927825928	eDICE
E030-H3K27me3	Repressive	Obs. MACS vs Imp. Bins Classification	AUPRC MACS	0.58760892266136	eDICE
E033-DNase	Activating	Background Bins Reconstruction	Bg MSE	0.115049928426742	eDICE
E033-DNase	Activating	Foreground Bins Reconstruction	Fg Corr	0.771982667712481	eDICE
E033-DNase	Activating	Foreground Bins Reconstruction	Fg MSE	238.701675415039	eDICE
E033-DNase	Activating	Obs. MACS vs Imp. Bins Classification	AUPRC MACS	0.626628240736515	eDICE
E033-H3K4me1	Activating	Background Bins Reconstruction	Bg MSE	0.066481783986092	eDICE
E033-H3K4me1	Activating	Foreground Bins Reconstruction	Fg Corr	0.484195381367912	eDICE
E033-H3K4me1	Activating	Foreground Bins Reconstruction	Fg MSE	6.38411951065064	eDICE
E033-H3K4me1	Activating	Obs. MACS vs Imp. Bins Classification	AUPRC MACS	0.697022932822384	eDICE
E035-H3K9me3	Repressive	Background Bins Reconstruction	Bg MSE	0.07066710293293	eDICE
E035-H3K9me3	Repressive	Foreground Bins Reconstruction	Fg Corr	0.392123586937836	eDICE
E035-H3K9me3	Repressive	Foreground Bins Reconstruction	Fg MSE	4.83888053894043	eDICE
E035-H3K9me3	Repressive	Obs. MACS vs Imp. Bins Classification	AUPRC MACS	0.38050067968688	eDICE
E037-H3K27me3	Repressive	Background Bins Reconstruction	Bg MSE	0.186918333172798	eDICE
E037-H3K27me3	Repressive	Foreground Bins Reconstruction	Fg Corr	0.355463959496328	eDICE
E037-H3K27me3	Repressive	Foreground Bins Reconstruction	Fg MSE	7.69526863098145	eDICE
E037-H3K27me3	Repressive	Obs. MACS vs Imp. Bins Classification	AUPRC MACS	0.349804545597766	eDICE
E038-H3K27ac	Activating	Background Bins Reconstruction	Bg MSE	0.165166467428207	eDICE
E038-H3K27ac	Activating	Foreground Bins Reconstruction	Fg Corr	0.905696203953557	eDICE
E038-H3K27ac	Activating	Foreground Bins Reconstruction	Fg MSE	424.982452392578	eDICE
E038-H3K27ac	Activating	Obs. MACS vs Imp. Bins Classification	AUPRC MACS	0.847907544194787	eDICE
E039-H3K4me1	Activating	Background Bins Reconstruction	Bg MSE	0.104517936706543	eDICE
E039-H3K4me1	Activating	Foreground Bins Reconstruction	Fg Corr	0.822431635744435	eDICE
E039-H3K4me1	Activating	Foreground Bins Reconstruction	Fg MSE	50.4872703552246	eDICE
E039-H3K4me1	Activating	Obs. MACS vs Imp. Bins Classification	AUPRC MACS	0.918058795247499	eDICE
E040-H3K27me3	Repressive	Background Bins Reconstruction	Bg MSE	0.205653876066208	eDICE
E040-H3K27me3	Repressive	Foreground Bins Reconstruction	Fg Corr	0.486723616300916	eDICE
E040-H3K27me3	Repressive	Foreground Bins Reconstruction	Fg MSE	13.1210851669312	eDICE
E040-H3K27me3	Repressive	Obs. MACS vs Imp. Bins Classification	AUPRC MACS	0.484472874999847	eDICE
E040-H3K4me3	Activating	Background Bins Reconstruction	Bg MSE	0.189094588160515	eDICE
E040-H3K4me3	Activating	Foreground Bins Reconstruction	Fg Corr	0.851887018965772	eDICE
E040-H3K4me3	Activating	Foreground Bins Reconstruction	Fg MSE	36.6834144592285	eDICE
E040-H3K4me3	Activating	Obs. MACS vs Imp. Bins Classification	AUPRC MACS	0.839950073640155	eDICE
E041-H3K27ac	Activating	Background Bins Reconstruction	Bg MSE	0.084116943180561	eDICE
E041-H3K27ac	Activating	Foreground Bins Reconstruction	Fg Corr	0.767461494523278	eDICE
E041-H3K27ac	Activating	Foreground Bins Reconstruction	Fg MSE	1492.99780273438	eDICE
E041-H3K27ac	Activating	Obs. MACS vs Imp. Bins Classification	AUPRC MACS	0.854880099401484	eDICE
E041-H3K4me3	Activating	Background Bins Reconstruction	Bg MSE	0.095153748989105	eDICE
E041-H3K4me3	Activating	Foreground Bins Reconstruction	Fg Corr	0.813358147930398	eDICE
E041-H3K4me3	Activating	Foreground Bins Reconstruction	Fg MSE	567.726257324219	eDICE
E041-H3K4me3	Activating	Obs. MACS vs Imp. Bins Classification	AUPRC MACS	0.91249572501954	eDICE
E042-H3K27ac	Activating	Background Bins Reconstruction	Bg MSE	0.127036198973656	eDICE
E042-H3K27ac	Activating	Foreground Bins Reconstruction	Fg Corr	0.784726799225861	eDICE
E042-H3K27ac	Activating	Foreground Bins Reconstruction	Fg MSE	624.033569335938	eDICE
E042-H3K27ac	Activating	Obs. MACS vs Imp. Bins Classification	AUPRC MACS	0.853168009212674	eDICE
E045-H3K4me1	Activating	Background Bins Reconstruction	Bg MSE	0.174290850758552	eDICE
E045-H3K4me1	Activating	Foreground Bins Reconstruction	Fg Corr	0.6996764739517	eDICE
E045-H3K4me1	Activating	Foreground Bins Reconstruction	Fg MSE	7.50928640365601	eDICE
E045-H3K4me1	Activating	Obs. MACS vs Imp. Bins Classification	AUPRC MACS	0.837728451523343	eDICE
E045-H3K9me3	Repressive	Background Bins Reconstruction	Bg MSE	0.175126641988754	eDICE
E045-H3K9me3	Repressive	Foreground Bins Reconstruction	Fg Corr	0.412167065530717	eDICE
E045-H3K9me3	Repressive	Foreground Bins Reconstruction	Fg MSE	5.13769721984863	eDICE
E045-H3K9me3	Repressive	Obs. MACS vs Imp. Bins Classification	AUPRC MACS	0.293737379097288	eDICE
E046-H3K27ac	Activating	Background Bins Reconstruction	Bg MSE	0.046722590923309	eDICE
E046-H3K27ac	Activating	Foreground Bins Reconstruction	Fg Corr	0.819650961621413	eDICE
E046-H3K27ac	Activating	Foreground Bins Reconstruction	Fg MSE	877.84765625	eDICE
E046-H3K27ac	Activating	Obs. MACS vs Imp. Bins Classification	AUPRC MACS	0.844526456073529	eDICE
E046-H3K27me3	Repressive	Background Bins Reconstruction	Bg MSE	0.127374649047852	eDICE
E046-H3K27me3	Repressive	Foreground Bins Reconstruction	Fg Corr	0.47906483726165	eDICE
E046-H3K27me3	Repressive	Foreground Bins Reconstruction	Fg MSE	8.83849906921387	eDICE
E046-H3K27me3	Repressive	Obs. MACS vs Imp. Bins Classification	AUPRC MACS	0.39401261185431	eDICE
E046-H3K4me1	Activating	Background Bins Reconstruction	Bg MSE	0.066578187048435	eDICE
E046-H3K4me1	Activating	Foreground Bins Reconstruction	Fg Corr	0.791326790544222	eDICE
E046-H3K4me1	Activating	Foreground Bins Reconstruction	Fg MSE	569.200622558594	eDICE
E046-H3K4me1	Activating	Obs. MACS vs Imp. Bins Classification	AUPRC MACS	0.804383084569859	eDICE
E049-H3K4me3	Activating	Background Bins Reconstruction	Bg MSE	0.054422251880169	eDICE
E049-H3K4me3	Activating	Foreground Bins Reconstruction	Fg Corr	0.955255354096763	eDICE
E049-H3K4me3	Activating	Foreground Bins Reconstruction	Fg MSE	658.442443847656	eDICE
E049-H3K4me3	Activating	Obs. MACS vs Imp. Bins Classification	AUPRC MACS	0.896837957049457	eDICE
E050-H3K27me3	Repressive	Background Bins Reconstruction	Bg MSE	0.134748592972755	eDICE
E050-H3K27me3	Repressive	Foreground Bins Reconstruction	Fg Corr	0.798144943297217	eDICE
E050-H3K27me3	Repressive	Foreground Bins Reconstruction	Fg MSE	14.2835006713867	eDICE
E050-H3K27me3	Repressive	Obs. MACS vs Imp. Bins Classification	AUPRC MACS	0.662498945955676	eDICE
E050-H3K4me3	Activating	Background Bins Reconstruction	Bg MSE	0.107782945036888	eDICE
E050-H3K4me3	Activating	Foreground Bins Reconstruction	Fg Corr	0.946978340643873	eDICE
E050-H3K4me3	Activating	Foreground Bins Reconstruction	Fg MSE	216.577819824219	eDICE
E050-H3K4me3	Activating	Obs. MACS vs Imp. Bins Classification	AUPRC MACS	0.928282608629437	eDICE
E051-H3K4me1	Activating	Background Bins Reconstruction	Bg MSE	0.05602940544486	eDICE
E051-H3K4me1	Activating	Foreground Bins Reconstruction	Fg Corr	0.829470791688993	eDICE
E051-H3K4me1	Activating	Foreground Bins Reconstruction	Fg MSE	92.7483596801758	eDICE
E051-H3K4me1	Activating	Obs. MACS vs Imp. Bins Classification	AUPRC MACS	0.920796379066405	eDICE
E051-H3K9me3	Repressive	Background Bins Reconstruction	Bg MSE	0.079241953790188	eDICE
E051-H3K9me3	Repressive	Foreground Bins Reconstruction	Fg Corr	0.616907158960287	eDICE
E051-H3K9me3	Repressive	Foreground Bins Reconstruction	Fg MSE	11.1770076751709	eDICE
E051-H3K9me3	Repressive	Obs. MACS vs Imp. Bins Classification	AUPRC MACS	0.636183375343736	eDICE
E052-H3K9ac	Activating	Background Bins Reconstruction	Bg MSE	0.060164209455252	eDICE
E052-H3K9ac	Activating	Foreground Bins Reconstruction	Fg Corr	0.881408426108878	eDICE
E052-H3K9ac	Activating	Foreground Bins Reconstruction	Fg MSE	722.674133300781	eDICE
E052-H3K9ac	Activating	Obs. MACS vs Imp. Bins Classification	AUPRC MACS	0.876902050719281	eDICE
E052-H3K9me3	Repressive	Background Bins Reconstruction	Bg MSE	0.195751935243606	eDICE
E052-H3K9me3	Repressive	Foreground Bins Reconstruction	Fg Corr	0.35926858827985	eDICE
E052-H3K9me3	Repressive	Foreground Bins Reconstruction	Fg MSE	5.61118030548096	eDICE
E052-H3K9me3	Repressive	Obs. MACS vs Imp. Bins Classification	AUPRC MACS	0.310363289784969	eDICE
E053-H3K4me3	Activating	Background Bins Reconstruction	Bg MSE	0.050980694591999	eDICE
E053-H3K4me3	Activating	Foreground Bins Reconstruction	Fg Corr	0.934241588217816	eDICE
E053-H3K4me3	Activating	Foreground Bins Reconstruction	Fg MSE	4052.16552734375	eDICE
E053-H3K4me3	Activating	Obs. MACS vs Imp. Bins Classification	AUPRC MACS	0.940804313311884	eDICE
E054-H3K4me1	Activating	Background Bins Reconstruction	Bg MSE	0.113623403012752	eDICE
E054-H3K4me1	Activating	Foreground Bins Reconstruction	Fg Corr	0.425484235069046	eDICE
E054-H3K4me1	Activating	Foreground Bins Reconstruction	Fg MSE	4.17756128311157	eDICE
E054-H3K4me1	Activating	Obs. MACS vs Imp. Bins Classification	AUPRC MACS	0.656369275824702	eDICE
E055-H3K9me3	Repressive	Background Bins Reconstruction	Bg MSE	0.174499362707138	eDICE
E055-H3K9me3	Repressive	Foreground Bins Reconstruction	Fg Corr	0.630137728584384	eDICE
E055-H3K9me3	Repressive	Foreground Bins Reconstruction	Fg MSE	12.1543207168579	eDICE
E055-H3K9me3	Repressive	Obs. MACS vs Imp. Bins Classification	AUPRC MACS	0.690851475433162	eDICE
E058-H3K27me3	Repressive	Background Bins Reconstruction	Bg MSE	0.142484754323959	eDICE
E058-H3K27me3	Repressive	Foreground Bins Reconstruction	Fg Corr	0.865989627769055	eDICE
E058-H3K27me3	Repressive	Foreground Bins Reconstruction	Fg MSE	49.2423667907715	eDICE
E058-H3K27me3	Repressive	Obs. MACS vs Imp. Bins Classification	AUPRC MACS	0.56352581242217	eDICE
E058-H3K4me1	Activating	Background Bins Reconstruction	Bg MSE	0.129409968852997	eDICE
E058-H3K4me1	Activating	Foreground Bins Reconstruction	Fg Corr	0.63355477012968	eDICE
E058-H3K4me1	Activating	Foreground Bins Reconstruction	Fg MSE	15.7676429748535	eDICE
E058-H3K4me1	Activating	Obs. MACS vs Imp. Bins Classification	AUPRC MACS	0.8045089195309	eDICE
E058-H3K4me3	Activating	Background Bins Reconstruction	Bg MSE	0.044092055410147	eDICE
E058-H3K4me3	Activating	Foreground Bins Reconstruction	Fg Corr	0.955093844649183	eDICE
E058-H3K4me3	Activating	Foreground Bins Reconstruction	Fg MSE	13331.2841796875	eDICE
E058-H3K4me3	Activating	Obs. MACS vs Imp. Bins Classification	AUPRC MACS	0.926209164716735	eDICE
E059-H3K4me1	Activating	Background Bins Reconstruction	Bg MSE	0.092930324375629	eDICE
E059-H3K4me1	Activating	Foreground Bins Reconstruction	Fg Corr	0.449787788448169	eDICE
E059-H3K4me1	Activating	Foreground Bins Reconstruction	Fg MSE	2.96044445037842	eDICE
E059-H3K4me1	Activating	Obs. MACS vs Imp. Bins Classification	AUPRC MACS	0.53725389225	eDICE
E061-H3K27ac	Activating	Background Bins Reconstruction	Bg MSE	0.140613615512848	eDICE
E061-H3K27ac	Activating	Foreground Bins Reconstruction	Fg Corr	0.84054643199564	eDICE
E061-H3K27ac	Activating	Foreground Bins Reconstruction	Fg MSE	66.3027267456055	eDICE
E061-H3K27ac	Activating	Obs. MACS vs Imp. Bins Classification	AUPRC MACS	0.643551783891399	eDICE
E062-H3K4me1	Activating	Background Bins Reconstruction	Bg MSE	0.45097079873085	eDICE
E062-H3K4me1	Activating	Foreground Bins Reconstruction	Fg Corr	0.120945058898127	eDICE
E062-H3K4me1	Activating	Foreground Bins Reconstruction	Fg MSE	23.9406414031982	eDICE
E062-H3K4me1	Activating	Obs. MACS vs Imp. Bins Classification	AUPRC MACS	0.506687780924969	eDICE
E062-H3K4me3	Activating	Background Bins Reconstruction	Bg MSE	0.119897522032261	eDICE
E062-H3K4me3	Activating	Foreground Bins Reconstruction	Fg Corr	0.920218456070359	eDICE
E062-H3K4me3	Activating	Foreground Bins Reconstruction	Fg MSE	251.186538696289	eDICE
E062-H3K4me3	Activating	Obs. MACS vs Imp. Bins Classification	AUPRC MACS	0.936059821442014	eDICE
E063-H3K27ac	Activating	Background Bins Reconstruction	Bg MSE	0.140384450554848	eDICE
E063-H3K27ac	Activating	Foreground Bins Reconstruction	Fg Corr	0.616269703156859	eDICE
E063-H3K27ac	Activating	Foreground Bins Reconstruction	Fg MSE	161.653717041016	eDICE
E063-H3K27ac	Activating	Obs. MACS vs Imp. Bins Classification	AUPRC MACS	0.645597561870301	eDICE
E063-H3K27me3	Repressive	Background Bins Reconstruction	Bg MSE	0.162009313702583	eDICE
E063-H3K27me3	Repressive	Foreground Bins Reconstruction	Fg Corr	0.547152734987919	eDICE
E063-H3K27me3	Repressive	Foreground Bins Reconstruction	Fg MSE	7.652587890625	eDICE
E063-H3K27me3	Repressive	Obs. MACS vs Imp. Bins Classification	AUPRC MACS	0.533489335387142	eDICE
E063-H3K4me1	Activating	Background Bins Reconstruction	Bg MSE	0.119274333119392	eDICE
E063-H3K4me1	Activating	Foreground Bins Reconstruction	Fg Corr	0.700391446060641	eDICE
E063-H3K4me1	Activating	Foreground Bins Reconstruction	Fg MSE	30.4221801757812	eDICE
E063-H3K4me1	Activating	Obs. MACS vs Imp. Bins Classification	AUPRC MACS	0.763333856648717	eDICE
E065-H3K4me1	Activating	Background Bins Reconstruction	Bg MSE	0.119149550795555	eDICE
E065-H3K4me1	Activating	Foreground Bins Reconstruction	Fg Corr	0.277906380552612	eDICE
E065-H3K4me1	Activating	Foreground Bins Reconstruction	Fg MSE	4.17482709884644	eDICE
E065-H3K4me1	Activating	Obs. MACS vs Imp. Bins Classification	AUPRC MACS	0.231890806016347	eDICE
E067-H3K4me3	Activating	Background Bins Reconstruction	Bg MSE	0.107003137469292	eDICE
E067-H3K4me3	Activating	Foreground Bins Reconstruction	Fg Corr	0.944431272968862	eDICE
E067-H3K4me3	Activating	Foreground Bins Reconstruction	Fg MSE	74.1698150634766	eDICE
E067-H3K4me3	Activating	Obs. MACS vs Imp. Bins Classification	AUPRC MACS	0.888905331362789	eDICE
E068-H3K27ac	Activating	Background Bins Reconstruction	Bg MSE	0.115421079099178	eDICE
E068-H3K27ac	Activating	Foreground Bins Reconstruction	Fg Corr	0.8708202286146	eDICE
E068-H3K27ac	Activating	Foreground Bins Reconstruction	Fg MSE	44.4490814208984	eDICE
E068-H3K27ac	Activating	Obs. MACS vs Imp. Bins Classification	AUPRC MACS	0.78173487213839	eDICE
E068-H3K27me3	Repressive	Background Bins Reconstruction	Bg MSE	0.205340296030044	eDICE
E068-H3K27me3	Repressive	Foreground Bins Reconstruction	Fg Corr	0.531297282424384	eDICE
E068-H3K27me3	Repressive	Foreground Bins Reconstruction	Fg MSE	7.24929141998291	eDICE
E068-H3K27me3	Repressive	Obs. MACS vs Imp. Bins Classification	AUPRC MACS	0.355895151146224	eDICE
E069-H3K9ac	Activating	Background Bins Reconstruction	Bg MSE	0.132807746529579	eDICE
E069-H3K9ac	Activating	Foreground Bins Reconstruction	Fg Corr	0.898841260231673	eDICE
E069-H3K9ac	Activating	Foreground Bins Reconstruction	Fg MSE	20.5074901580811	eDICE
E069-H3K9ac	Activating	Obs. MACS vs Imp. Bins Classification	AUPRC MACS	0.822481739738725	eDICE
E070-H3K4me3	Activating	Background Bins Reconstruction	Bg MSE	0.028863919898868	eDICE
E070-H3K4me3	Activating	Foreground Bins Reconstruction	Fg Corr	0.881438374933189	eDICE
E070-H3K4me3	Activating	Foreground Bins Reconstruction	Fg MSE	2129.93627929687	eDICE
E070-H3K4me3	Activating	Obs. MACS vs Imp. Bins Classification	AUPRC MACS	0.905602470689827	eDICE
E071-H3K27ac	Activating	Background Bins Reconstruction	Bg MSE	0.121127046644688	eDICE
E071-H3K27ac	Activating	Foreground Bins Reconstruction	Fg Corr	0.907316062469754	eDICE
E071-H3K27ac	Activating	Foreground Bins Reconstruction	Fg MSE	193.764251708984	eDICE
E071-H3K27ac	Activating	Obs. MACS vs Imp. Bins Classification	AUPRC MACS	0.849997082868753	eDICE
E072-H3K27ac	Activating	Background Bins Reconstruction	Bg MSE	0.123410366475582	eDICE
E072-H3K27ac	Activating	Foreground Bins Reconstruction	Fg Corr	0.837874411217103	eDICE
E072-H3K27ac	Activating	Foreground Bins Reconstruction	Fg MSE	53.4338340759277	eDICE
E072-H3K27ac	Activating	Obs. MACS vs Imp. Bins Classification	AUPRC MACS	0.816780082280229	eDICE
E073-H3K4me1	Activating	Background Bins Reconstruction	Bg MSE	0.140729784965515	eDICE
E073-H3K4me1	Activating	Foreground Bins Reconstruction	Fg Corr	0.596464732873409	eDICE
E073-H3K4me1	Activating	Foreground Bins Reconstruction	Fg MSE	5.95828056335449	eDICE
E073-H3K4me1	Activating	Obs. MACS vs Imp. Bins Classification	AUPRC MACS	0.666912414833005	eDICE
E074-H3K4me1	Activating	Background Bins Reconstruction	Bg MSE	0.140867352485657	eDICE
E074-H3K4me1	Activating	Foreground Bins Reconstruction	Fg Corr	0.652793243749226	eDICE
E074-H3K4me1	Activating	Foreground Bins Reconstruction	Fg MSE	7.56098747253418	eDICE
E074-H3K4me1	Activating	Obs. MACS vs Imp. Bins Classification	AUPRC MACS	0.743974117419239	eDICE
E075-H3K27ac	Activating	Background Bins Reconstruction	Bg MSE	0.105227544903755	eDICE
E075-H3K27ac	Activating	Foreground Bins Reconstruction	Fg Corr	0.889224855224868	eDICE
E075-H3K27ac	Activating	Foreground Bins Reconstruction	Fg MSE	65.9961318969727	eDICE
E075-H3K27ac	Activating	Obs. MACS vs Imp. Bins Classification	AUPRC MACS	0.812359887725521	eDICE
E075-H3K27me3	Repressive	Background Bins Reconstruction	Bg MSE	0.101794309914112	eDICE
E075-H3K27me3	Repressive	Foreground Bins Reconstruction	Fg Corr	0.595059860461152	eDICE
E075-H3K27me3	Repressive	Foreground Bins Reconstruction	Fg MSE	5.86240863800049	eDICE
E075-H3K27me3	Repressive	Obs. MACS vs Imp. Bins Classification	AUPRC MACS	0.454906927360293	eDICE
E075-H3K4me1	Activating	Background Bins Reconstruction	Bg MSE	0.120558001101017	eDICE
E075-H3K4me1	Activating	Foreground Bins Reconstruction	Fg Corr	0.586527967038652	eDICE
E075-H3K4me1	Activating	Foreground Bins Reconstruction	Fg MSE	6.78667736053467	eDICE
E075-H3K4me1	Activating	Obs. MACS vs Imp. Bins Classification	AUPRC MACS	0.585905518482779	eDICE
E075-H3K4me3	Activating	Background Bins Reconstruction	Bg MSE	0.059105046093464	eDICE
E075-H3K4me3	Activating	Foreground Bins Reconstruction	Fg Corr	0.928270170040081	eDICE
E075-H3K4me3	Activating	Foreground Bins Reconstruction	Fg MSE	313.742828369141	eDICE
E075-H3K4me3	Activating	Obs. MACS vs Imp. Bins Classification	AUPRC MACS	0.842533188984242	eDICE
E076-H3K27me3	Repressive	Background Bins Reconstruction	Bg MSE	0.146596163511276	eDICE
E076-H3K27me3	Repressive	Foreground Bins Reconstruction	Fg Corr	0.66011106025861	eDICE
E076-H3K27me3	Repressive	Foreground Bins Reconstruction	Fg MSE	14.6705274581909	eDICE
E076-H3K27me3	Repressive	Obs. MACS vs Imp. Bins Classification	AUPRC MACS	0.571515295345991	eDICE
E077-H3K4me1	Activating	Background Bins Reconstruction	Bg MSE	0.127749979496002	eDICE
E077-H3K4me1	Activating	Foreground Bins Reconstruction	Fg Corr	0.622574703264435	eDICE
E077-H3K4me1	Activating	Foreground Bins Reconstruction	Fg MSE	15.6736335754395	eDICE
E077-H3K4me1	Activating	Obs. MACS vs Imp. Bins Classification	AUPRC MACS	0.751461705164042	eDICE
E077-H3K4me3	Activating	Background Bins Reconstruction	Bg MSE	0.107958525419235	eDICE
E077-H3K4me3	Activating	Foreground Bins Reconstruction	Fg Corr	0.950506390271402	eDICE
E077-H3K4me3	Activating	Foreground Bins Reconstruction	Fg MSE	188.47785949707	eDICE
E077-H3K4me3	Activating	Obs. MACS vs Imp. Bins Classification	AUPRC MACS	0.822054821433391	eDICE
E078-H3K4me1	Activating	Background Bins Reconstruction	Bg MSE	0.196913942694664	eDICE
E078-H3K4me1	Activating	Foreground Bins Reconstruction	Fg Corr	0.520789934202454	eDICE
E078-H3K4me1	Activating	Foreground Bins Reconstruction	Fg MSE	7.21094799041748	eDICE
E078-H3K4me1	Activating	Obs. MACS vs Imp. Bins Classification	AUPRC MACS	0.652304909095536	eDICE
E078-H3K4me3	Activating	Background Bins Reconstruction	Bg MSE	0.123381085693836	eDICE
E078-H3K4me3	Activating	Foreground Bins Reconstruction	Fg Corr	0.923168360161734	eDICE
E078-H3K4me3	Activating	Foreground Bins Reconstruction	Fg MSE	350.204284667969	eDICE
E078-H3K4me3	Activating	Obs. MACS vs Imp. Bins Classification	AUPRC MACS	0.828744057590731	eDICE
E079-H3K27me3	Repressive	Background Bins Reconstruction	Bg MSE	0.119989790022373	eDICE
E079-H3K27me3	Repressive	Foreground Bins Reconstruction	Fg Corr	0.330534603426519	eDICE
E079-H3K27me3	Repressive	Foreground Bins Reconstruction	Fg MSE	5.4241247177124	eDICE
E079-H3K27me3	Repressive	Obs. MACS vs Imp. Bins Classification	AUPRC MACS	0.23332591441973	eDICE
E081-H3K9me3	Repressive	Background Bins Reconstruction	Bg MSE	0.084529243409634	eDICE
E081-H3K9me3	Repressive	Foreground Bins Reconstruction	Fg Corr	0.120215912893704	eDICE
E081-H3K9me3	Repressive	Foreground Bins Reconstruction	Fg MSE	7.82639503479004	eDICE
E081-H3K9me3	Repressive	Obs. MACS vs Imp. Bins Classification	AUPRC MACS	0.163370778806507	eDICE
E082-DNase	Activating	Background Bins Reconstruction	Bg MSE	0.128542453050613	eDICE
E082-DNase	Activating	Foreground Bins Reconstruction	Fg Corr	0.824423513859614	eDICE
E082-DNase	Activating	Foreground Bins Reconstruction	Fg MSE	45.2966804504395	eDICE
E082-DNase	Activating	Obs. MACS vs Imp. Bins Classification	AUPRC MACS	0.600227260283935	eDICE
E082-H3K4me3	Activating	Background Bins Reconstruction	Bg MSE	0.032800149172544	eDICE
E082-H3K4me3	Activating	Foreground Bins Reconstruction	Fg Corr	0.846167743660052	eDICE
E082-H3K4me3	Activating	Foreground Bins Reconstruction	Fg MSE	5207.83447265625	eDICE
E082-H3K4me3	Activating	Obs. MACS vs Imp. Bins Classification	AUPRC MACS	0.901708228329748	eDICE
E084-DNase	Activating	Background Bins Reconstruction	Bg MSE	0.185658693313599	eDICE
E084-DNase	Activating	Foreground Bins Reconstruction	Fg Corr	0.658396637329336	eDICE
E084-DNase	Activating	Foreground Bins Reconstruction	Fg MSE	63.2221641540527	eDICE
E084-DNase	Activating	Obs. MACS vs Imp. Bins Classification	AUPRC MACS	0.720103658607606	eDICE
E085-DNase	Activating	Background Bins Reconstruction	Bg MSE	0.126811653375626	eDICE
E085-DNase	Activating	Foreground Bins Reconstruction	Fg Corr	0.702645624204127	eDICE
E085-DNase	Activating	Foreground Bins Reconstruction	Fg MSE	88.6381072998047	eDICE
E085-DNase	Activating	Obs. MACS vs Imp. Bins Classification	AUPRC MACS	0.711515137672888	eDICE
E085-H3K9me3	Repressive	Background Bins Reconstruction	Bg MSE	0.204096540808678	eDICE
E085-H3K9me3	Repressive	Foreground Bins Reconstruction	Fg Corr	0.453640634918723	eDICE
E085-H3K9me3	Repressive	Foreground Bins Reconstruction	Fg MSE	19.1018733978271	eDICE
E085-H3K9me3	Repressive	Obs. MACS vs Imp. Bins Classification	AUPRC MACS	0.545923946402062	eDICE
E086-H3K9me3	Repressive	Background Bins Reconstruction	Bg MSE	0.093211784958839	eDICE
E086-H3K9me3	Repressive	Foreground Bins Reconstruction	Fg Corr	0.260994821253039	eDICE
E086-H3K9me3	Repressive	Foreground Bins Reconstruction	Fg MSE	3.84689474105835	eDICE
E086-H3K9me3	Repressive	Obs. MACS vs Imp. Bins Classification	AUPRC MACS	0.162804181760536	eDICE
E087-H3K9ac	Activating	Background Bins Reconstruction	Bg MSE	0.054866440594196	eDICE
E087-H3K9ac	Activating	Foreground Bins Reconstruction	Fg Corr	0.591691769879612	eDICE
E087-H3K9ac	Activating	Foreground Bins Reconstruction	Fg MSE	26.0305919647217	eDICE
E087-H3K9ac	Activating	Obs. MACS vs Imp. Bins Classification	AUPRC MACS	0.684655652248888	eDICE
E088-H3K4me3	Activating	Background Bins Reconstruction	Bg MSE	0.16615130007267	eDICE
E088-H3K4me3	Activating	Foreground Bins Reconstruction	Fg Corr	0.85763604071909	eDICE
E088-H3K4me3	Activating	Foreground Bins Reconstruction	Fg MSE	140.048583984375	eDICE
E088-H3K4me3	Activating	Obs. MACS vs Imp. Bins Classification	AUPRC MACS	0.761510651143065	eDICE
E088-H3K9me3	Repressive	Background Bins Reconstruction	Bg MSE	0.160064175724983	eDICE
E088-H3K9me3	Repressive	Foreground Bins Reconstruction	Fg Corr	0.417060862616765	eDICE
E088-H3K9me3	Repressive	Foreground Bins Reconstruction	Fg MSE	4.89535093307495	eDICE
E088-H3K9me3	Repressive	Obs. MACS vs Imp. Bins Classification	AUPRC MACS	0.376102542142633	eDICE
E089-H3K4me1	Activating	Background Bins Reconstruction	Bg MSE	0.149549663066864	eDICE
E089-H3K4me1	Activating	Foreground Bins Reconstruction	Fg Corr	0.71691748476693	eDICE
E089-H3K4me1	Activating	Foreground Bins Reconstruction	Fg MSE	126.277122497559	eDICE
E089-H3K4me1	Activating	Obs. MACS vs Imp. Bins Classification	AUPRC MACS	0.64513634167389	eDICE
E090-H3K27ac	Activating	Background Bins Reconstruction	Bg MSE	0.068184122443199	eDICE
E090-H3K27ac	Activating	Foreground Bins Reconstruction	Fg Corr	0.896460990865699	eDICE
E090-H3K27ac	Activating	Foreground Bins Reconstruction	Fg MSE	195.251083374023	eDICE
E090-H3K27ac	Activating	Obs. MACS vs Imp. Bins Classification	AUPRC MACS	0.793764968763998	eDICE
E090-H3K4me1	Activating	Background Bins Reconstruction	Bg MSE	0.122182458639145	eDICE
E090-H3K4me1	Activating	Foreground Bins Reconstruction	Fg Corr	0.619762054718013	eDICE
E090-H3K4me1	Activating	Foreground Bins Reconstruction	Fg MSE	50.7757034301758	eDICE
E090-H3K4me1	Activating	Obs. MACS vs Imp. Bins Classification	AUPRC MACS	0.71038173826207	eDICE
E091-H3K4me3	Activating	Background Bins Reconstruction	Bg MSE	0.06603741645813	eDICE
E091-H3K4me3	Activating	Foreground Bins Reconstruction	Fg Corr	0.904802346108141	eDICE
E091-H3K4me3	Activating	Foreground Bins Reconstruction	Fg MSE	410.911468505859	eDICE
E091-H3K4me3	Activating	Obs. MACS vs Imp. Bins Classification	AUPRC MACS	0.871960696830861	eDICE
E092-H3K27ac	Activating	Background Bins Reconstruction	Bg MSE	0.122986756265163	eDICE
E092-H3K27ac	Activating	Foreground Bins Reconstruction	Fg Corr	0.84019270285426	eDICE
E092-H3K27ac	Activating	Foreground Bins Reconstruction	Fg MSE	924.161926269531	eDICE
E092-H3K27ac	Activating	Obs. MACS vs Imp. Bins Classification	AUPRC MACS	0.689969548086462	eDICE
E092-H3K27me3	Repressive	Background Bins Reconstruction	Bg MSE	0.095647007226944	eDICE
E092-H3K27me3	Repressive	Foreground Bins Reconstruction	Fg Corr	0.881765435969411	eDICE
E092-H3K27me3	Repressive	Foreground Bins Reconstruction	Fg MSE	601.794738769531	eDICE
E092-H3K27me3	Repressive	Obs. MACS vs Imp. Bins Classification	AUPRC MACS	0.716065632062915	eDICE
E093-DNase	Activating	Background Bins Reconstruction	Bg MSE	0.12071331590414	eDICE
E093-DNase	Activating	Foreground Bins Reconstruction	Fg Corr	0.845271377325414	eDICE
E093-DNase	Activating	Foreground Bins Reconstruction	Fg MSE	37.3976554870605	eDICE
E093-DNase	Activating	Obs. MACS vs Imp. Bins Classification	AUPRC MACS	0.661228113119282	eDICE
E093-H3K27ac	Activating	Background Bins Reconstruction	Bg MSE	0.138057067990303	eDICE
E093-H3K27ac	Activating	Foreground Bins Reconstruction	Fg Corr	0.730471775125638	eDICE
E093-H3K27ac	Activating	Foreground Bins Reconstruction	Fg MSE	432.505340576172	eDICE
E093-H3K27ac	Activating	Obs. MACS vs Imp. Bins Classification	AUPRC MACS	0.717596617582463	eDICE
E093-H3K4me3	Activating	Background Bins Reconstruction	Bg MSE	0.072467766702175	eDICE
E093-H3K4me3	Activating	Foreground Bins Reconstruction	Fg Corr	0.931724861386071	eDICE
E093-H3K4me3	Activating	Foreground Bins Reconstruction	Fg MSE	1038.1259765625	eDICE
E093-H3K4me3	Activating	Obs. MACS vs Imp. Bins Classification	AUPRC MACS	0.899173422360146	eDICE
E094-DNase	Activating	Background Bins Reconstruction	Bg MSE	0.078867018222809	eDICE
E094-DNase	Activating	Foreground Bins Reconstruction	Fg Corr	0.594288428725455	eDICE
E094-DNase	Activating	Foreground Bins Reconstruction	Fg MSE	70.5854034423828	eDICE
E094-DNase	Activating	Obs. MACS vs Imp. Bins Classification	AUPRC MACS	0.589113944093507	eDICE
E094-H3K9me3	Repressive	Background Bins Reconstruction	Bg MSE	0.122817881405353	eDICE
E094-H3K9me3	Repressive	Foreground Bins Reconstruction	Fg Corr	0.484511195513956	eDICE
E094-H3K9me3	Repressive	Foreground Bins Reconstruction	Fg MSE	4.73092174530029	eDICE
E094-H3K9me3	Repressive	Obs. MACS vs Imp. Bins Classification	AUPRC MACS	0.356819186445374	eDICE
E095-H3K27me3	Repressive	Background Bins Reconstruction	Bg MSE	0.169840961694717	eDICE
E095-H3K27me3	Repressive	Foreground Bins Reconstruction	Fg Corr	0.444877078420103	eDICE
E095-H3K27me3	Repressive	Foreground Bins Reconstruction	Fg MSE	7.7746319770813	eDICE
E095-H3K27me3	Repressive	Obs. MACS vs Imp. Bins Classification	AUPRC MACS	0.345518777850107	eDICE
E095-H3K9me3	Repressive	Background Bins Reconstruction	Bg MSE	0.168562725186348	eDICE
E095-H3K9me3	Repressive	Foreground Bins Reconstruction	Fg Corr	0.503982196468174	eDICE
E095-H3K9me3	Repressive	Foreground Bins Reconstruction	Fg MSE	6.53306674957275	eDICE
E095-H3K9me3	Repressive	Obs. MACS vs Imp. Bins Classification	AUPRC MACS	0.392061220996878	eDICE
E099-H3K9me3	Repressive	Background Bins Reconstruction	Bg MSE	0.140940099954605	eDICE
E099-H3K9me3	Repressive	Foreground Bins Reconstruction	Fg Corr	0.394036325424718	eDICE
E099-H3K9me3	Repressive	Foreground Bins Reconstruction	Fg MSE	4.92061471939087	eDICE
E099-H3K9me3	Repressive	Obs. MACS vs Imp. Bins Classification	AUPRC MACS	0.23311584737106	eDICE
E100-H3K27ac	Activating	Background Bins Reconstruction	Bg MSE	0.098143942654133	eDICE
E100-H3K27ac	Activating	Foreground Bins Reconstruction	Fg Corr	0.831330291476698	eDICE
E100-H3K27ac	Activating	Foreground Bins Reconstruction	Fg MSE	91.0636520385742	eDICE
E100-H3K27ac	Activating	Obs. MACS vs Imp. Bins Classification	AUPRC MACS	0.704019041386445	eDICE
E100-H3K4me1	Activating	Background Bins Reconstruction	Bg MSE	0.123621210455894	eDICE
E100-H3K4me1	Activating	Foreground Bins Reconstruction	Fg Corr	0.37758436038269	eDICE
E100-H3K4me1	Activating	Foreground Bins Reconstruction	Fg MSE	8.23186683654785	eDICE
E100-H3K4me1	Activating	Obs. MACS vs Imp. Bins Classification	AUPRC MACS	0.452348127249671	eDICE
E101-H3K27ac	Activating	Background Bins Reconstruction	Bg MSE	0.068808473646641	eDICE
E101-H3K27ac	Activating	Foreground Bins Reconstruction	Fg Corr	0.88975452429232	eDICE
E101-H3K27ac	Activating	Foreground Bins Reconstruction	Fg MSE	169.970825195313	eDICE
E101-H3K27ac	Activating	Obs. MACS vs Imp. Bins Classification	AUPRC MACS	0.861500854378351	eDICE
E102-H3K9ac	Activating	Background Bins Reconstruction	Bg MSE	0.055625844746828	eDICE
E102-H3K9ac	Activating	Foreground Bins Reconstruction	Fg Corr	0.873396997298554	eDICE
E102-H3K9ac	Activating	Foreground Bins Reconstruction	Fg MSE	159.144638061523	eDICE
E102-H3K9ac	Activating	Obs. MACS vs Imp. Bins Classification	AUPRC MACS	0.858002951639966	eDICE
E107-H3K27me3	Repressive	Background Bins Reconstruction	Bg MSE	0.110223077237606	eDICE
E107-H3K27me3	Repressive	Foreground Bins Reconstruction	Fg Corr	0.632126994859477	eDICE
E107-H3K27me3	Repressive	Foreground Bins Reconstruction	Fg MSE	17.6656055450439	eDICE
E107-H3K27me3	Repressive	Obs. MACS vs Imp. Bins Classification	AUPRC MACS	0.69771088867347	eDICE
E108-H3K27ac	Activating	Background Bins Reconstruction	Bg MSE	0.081309989094734	eDICE
E108-H3K27ac	Activating	Foreground Bins Reconstruction	Fg Corr	0.783583092031018	eDICE
E108-H3K27ac	Activating	Foreground Bins Reconstruction	Fg MSE	803.029296875	eDICE
E108-H3K27ac	Activating	Obs. MACS vs Imp. Bins Classification	AUPRC MACS	0.777766996856266	eDICE
E108-H3K9me3	Repressive	Background Bins Reconstruction	Bg MSE	0.13684806227684	eDICE
E108-H3K9me3	Repressive	Foreground Bins Reconstruction	Fg Corr	0.326041577619387	eDICE
E108-H3K9me3	Repressive	Foreground Bins Reconstruction	Fg MSE	3.78306651115417	eDICE
E108-H3K9me3	Repressive	Obs. MACS vs Imp. Bins Classification	AUPRC MACS	0.279269746083327	eDICE
E109-H3K9me3	Repressive	Background Bins Reconstruction	Bg MSE	0.132066801190376	eDICE
E109-H3K9me3	Repressive	Foreground Bins Reconstruction	Fg Corr	0.269063346785014	eDICE
E109-H3K9me3	Repressive	Foreground Bins Reconstruction	Fg MSE	3.49473547935486	eDICE
E109-H3K9me3	Repressive	Obs. MACS vs Imp. Bins Classification	AUPRC MACS	0.200297630783479	eDICE
E110-H3K9me3	Repressive	Background Bins Reconstruction	Bg MSE	0.16182966530323	eDICE
E110-H3K9me3	Repressive	Foreground Bins Reconstruction	Fg Corr	0.330951943160273	eDICE
E110-H3K9me3	Repressive	Foreground Bins Reconstruction	Fg MSE	5.17166090011597	eDICE
E110-H3K9me3	Repressive	Obs. MACS vs Imp. Bins Classification	AUPRC MACS	0.161593356883967	eDICE
E111-H3K4me1	Activating	Background Bins Reconstruction	Bg MSE	0.144155889749527	eDICE
E111-H3K4me1	Activating	Foreground Bins Reconstruction	Fg Corr	0.584650848364329	eDICE
E111-H3K4me1	Activating	Foreground Bins Reconstruction	Fg MSE	10.8039979934692	eDICE
E111-H3K4me1	Activating	Obs. MACS vs Imp. Bins Classification	AUPRC MACS	0.702498701876945	eDICE
E112-H3K27me3	Repressive	Background Bins Reconstruction	Bg MSE	0.081781171262264	eDICE
E112-H3K27me3	Repressive	Foreground Bins Reconstruction	Fg Corr	0.54242104185503	eDICE
E112-H3K27me3	Repressive	Foreground Bins Reconstruction	Fg MSE	11.8227481842041	eDICE
E112-H3K27me3	Repressive	Obs. MACS vs Imp. Bins Classification	AUPRC MACS	0.660229186267406	eDICE
E112-H3K9me3	Repressive	Background Bins Reconstruction	Bg MSE	0.101040035486221	eDICE
E112-H3K9me3	Repressive	Foreground Bins Reconstruction	Fg Corr	0.442010282519513	eDICE
E112-H3K9me3	Repressive	Foreground Bins Reconstruction	Fg MSE	3.58579611778259	eDICE
E112-H3K9me3	Repressive	Obs. MACS vs Imp. Bins Classification	AUPRC MACS	0.341694106455828	eDICE
E113-H3K4me1	Activating	Background Bins Reconstruction	Bg MSE	0.114535845816135	eDICE
E113-H3K4me1	Activating	Foreground Bins Reconstruction	Fg Corr	0.558174434568932	eDICE
E113-H3K4me1	Activating	Foreground Bins Reconstruction	Fg MSE	8.79965972900391	eDICE
E113-H3K4me1	Activating	Obs. MACS vs Imp. Bins Classification	AUPRC MACS	0.644080952573617	eDICE
E113-H3K9me3	Repressive	Background Bins Reconstruction	Bg MSE	0.110439859330654	eDICE
E113-H3K9me3	Repressive	Foreground Bins Reconstruction	Fg Corr	0.598581416972699	eDICE
E113-H3K9me3	Repressive	Foreground Bins Reconstruction	Fg MSE	8.74629783630371	eDICE
E113-H3K9me3	Repressive	Obs. MACS vs Imp. Bins Classification	AUPRC MACS	0.468538547843581	eDICE
E116-H3K4me1	Activating	Background Bins Reconstruction	Bg MSE	0.059110056608915	eDICE
E116-H3K4me1	Activating	Foreground Bins Reconstruction	Fg Corr	0.686646214922014	eDICE
E116-H3K4me1	Activating	Foreground Bins Reconstruction	Fg MSE	13.2655296325684	eDICE
E116-H3K4me1	Activating	Obs. MACS vs Imp. Bins Classification	AUPRC MACS	0.781157133601932	eDICE
E117-H3K9ac	Activating	Background Bins Reconstruction	Bg MSE	0.120136648416519	eDICE
E117-H3K9ac	Activating	Foreground Bins Reconstruction	Fg Corr	0.932567652227361	eDICE
E117-H3K9ac	Activating	Foreground Bins Reconstruction	Fg MSE	1284.74584960938	eDICE
E117-H3K9ac	Activating	Obs. MACS vs Imp. Bins Classification	AUPRC MACS	0.87193237398466	eDICE
E118-H3K4me2	Activating	Background Bins Reconstruction	Bg MSE	0.025386020541191	eDICE
E118-H3K4me2	Activating	Foreground Bins Reconstruction	Fg Corr	0.826320463923564	eDICE
E118-H3K4me2	Activating	Foreground Bins Reconstruction	Fg MSE	28.791316986084	eDICE
E118-H3K4me2	Activating	Obs. MACS vs Imp. Bins Classification	AUPRC MACS	0.923370599571299	eDICE
E119-H3K27me3	Repressive	Background Bins Reconstruction	Bg MSE	0.10477963835001	eDICE
E119-H3K27me3	Repressive	Foreground Bins Reconstruction	Fg Corr	0.614211501549463	eDICE
E119-H3K27me3	Repressive	Foreground Bins Reconstruction	Fg MSE	11.2243175506592	eDICE
E119-H3K27me3	Repressive	Obs. MACS vs Imp. Bins Classification	AUPRC MACS	0.37864304192949	eDICE
E119-H3K9ac	Activating	Background Bins Reconstruction	Bg MSE	0.125541716814041	eDICE
E119-H3K9ac	Activating	Foreground Bins Reconstruction	Fg Corr	0.799076286475431	eDICE
E119-H3K9ac	Activating	Foreground Bins Reconstruction	Fg MSE	90.4927597045898	eDICE
E119-H3K9ac	Activating	Obs. MACS vs Imp. Bins Classification	AUPRC MACS	0.845263435277834	eDICE
E120-H3K27me3	Repressive	Background Bins Reconstruction	Bg MSE	0.102791361510754	eDICE
E120-H3K27me3	Repressive	Foreground Bins Reconstruction	Fg Corr	0.379319034261094	eDICE
E120-H3K27me3	Repressive	Foreground Bins Reconstruction	Fg MSE	6.80364418029785	eDICE
E120-H3K27me3	Repressive	Obs. MACS vs Imp. Bins Classification	AUPRC MACS	0.400483828594908	eDICE
E120-H3K4me3	Activating	Background Bins Reconstruction	Bg MSE	0.039045080542564	eDICE
E120-H3K4me3	Activating	Foreground Bins Reconstruction	Fg Corr	0.843396464425439	eDICE
E120-H3K4me3	Activating	Foreground Bins Reconstruction	Fg MSE	2357.81201171875	eDICE
E120-H3K4me3	Activating	Obs. MACS vs Imp. Bins Classification	AUPRC MACS	0.84665823146917	eDICE
E120-H3K9ac	Activating	Background Bins Reconstruction	Bg MSE	0.058184653520584	eDICE
E120-H3K9ac	Activating	Foreground Bins Reconstruction	Fg Corr	0.829982982949315	eDICE
E120-H3K9ac	Activating	Foreground Bins Reconstruction	Fg MSE	131.896179199219	eDICE
E120-H3K9ac	Activating	Obs. MACS vs Imp. Bins Classification	AUPRC MACS	0.895774511474402	eDICE
E121-H3K9me3	Repressive	Background Bins Reconstruction	Bg MSE	0.164888218045235	eDICE
E121-H3K9me3	Repressive	Foreground Bins Reconstruction	Fg Corr	0.4028049683024	eDICE
E121-H3K9me3	Repressive	Foreground Bins Reconstruction	Fg MSE	6.05559492111206	eDICE
E121-H3K9me3	Repressive	Obs. MACS vs Imp. Bins Classification	AUPRC MACS	0.302328382079681	eDICE
E122-DNase	Activating	Background Bins Reconstruction	Bg MSE	0.174039542675018	eDICE
E122-DNase	Activating	Foreground Bins Reconstruction	Fg Corr	0.654595542765393	eDICE
E122-DNase	Activating	Foreground Bins Reconstruction	Fg MSE	113.33081817627	eDICE
E122-DNase	Activating	Obs. MACS vs Imp. Bins Classification	AUPRC MACS	0.71962966927582	eDICE
E122-H3K27ac	Activating	Background Bins Reconstruction	Bg MSE	0.046123780310154	eDICE
E122-H3K27ac	Activating	Foreground Bins Reconstruction	Fg Corr	0.796745070375117	eDICE
E122-H3K27ac	Activating	Foreground Bins Reconstruction	Fg MSE	1309.03308105469	eDICE
E122-H3K27ac	Activating	Obs. MACS vs Imp. Bins Classification	AUPRC MACS	0.90365869449583	eDICE
E123-H3K4me2	Activating	Background Bins Reconstruction	Bg MSE	0.076964810490608	eDICE
E123-H3K4me2	Activating	Foreground Bins Reconstruction	Fg Corr	0.707851980010286	eDICE
E123-H3K4me2	Activating	Foreground Bins Reconstruction	Fg MSE	498.791198730469	eDICE
E123-H3K4me2	Activating	Obs. MACS vs Imp. Bins Classification	AUPRC MACS	0.863683956506457	eDICE
E124-H3K4me3	Activating	Background Bins Reconstruction	Bg MSE	0.044910155236721	eDICE
E124-H3K4me3	Activating	Foreground Bins Reconstruction	Fg Corr	0.930031231902808	eDICE
E124-H3K4me3	Activating	Foreground Bins Reconstruction	Fg MSE	1636.75866699219	eDICE
E124-H3K4me3	Activating	Obs. MACS vs Imp. Bins Classification	AUPRC MACS	0.916388838015948	eDICE
E124-H3K9ac	Activating	Background Bins Reconstruction	Bg MSE	0.170602351427078	eDICE
E124-H3K9ac	Activating	Foreground Bins Reconstruction	Fg Corr	0.829488972641923	eDICE
E124-H3K9ac	Activating	Foreground Bins Reconstruction	Fg MSE	274.816253662109	eDICE
E124-H3K9ac	Activating	Obs. MACS vs Imp. Bins Classification	AUPRC MACS	0.799058800604532	eDICE
E125-H3K27me3	Repressive	Background Bins Reconstruction	Bg MSE	0.123682342469692	eDICE
E125-H3K27me3	Repressive	Foreground Bins Reconstruction	Fg Corr	0.630855468348128	eDICE
E125-H3K27me3	Repressive	Foreground Bins Reconstruction	Fg MSE	9.75380420684814	eDICE
E125-H3K27me3	Repressive	Obs. MACS vs Imp. Bins Classification	AUPRC MACS	0.567141789951405	eDICE
E125-H3K4me2	Activating	Background Bins Reconstruction	Bg MSE	0.036038782447577	eDICE
E125-H3K4me2	Activating	Foreground Bins Reconstruction	Fg Corr	0.935555811238888	eDICE
E125-H3K4me2	Activating	Foreground Bins Reconstruction	Fg MSE	470.972564697266	eDICE
E125-H3K4me2	Activating	Obs. MACS vs Imp. Bins Classification	AUPRC MACS	0.931182372372296	eDICE
E125-H3K9me3	Repressive	Background Bins Reconstruction	Bg MSE	0.175834342837334	eDICE
E125-H3K9me3	Repressive	Foreground Bins Reconstruction	Fg Corr	0.388420522707535	eDICE
E125-H3K9me3	Repressive	Foreground Bins Reconstruction	Fg MSE	5.58530807495117	eDICE
E125-H3K9me3	Repressive	Obs. MACS vs Imp. Bins Classification	AUPRC MACS	0.302691431378064	eDICE
E126-DNase	Activating	Background Bins Reconstruction	Bg MSE	0.075753256678581	eDICE
E126-DNase	Activating	Foreground Bins Reconstruction	Fg Corr	0.703539507022274	eDICE
E126-DNase	Activating	Foreground Bins Reconstruction	Fg MSE	1012.56079101563	eDICE
E126-DNase	Activating	Obs. MACS vs Imp. Bins Classification	AUPRC MACS	0.722765081721596	eDICE
E126-H3K4me2	Activating	Background Bins Reconstruction	Bg MSE	0.03638519719243	eDICE
E126-H3K4me2	Activating	Foreground Bins Reconstruction	Fg Corr	0.833670632759483	eDICE
E126-H3K4me2	Activating	Foreground Bins Reconstruction	Fg MSE	20.7785739898682	eDICE
E126-H3K4me2	Activating	Obs. MACS vs Imp. Bins Classification	AUPRC MACS	0.880576311381854	eDICE
E126-H3K4me3	Activating	Background Bins Reconstruction	Bg MSE	0.05871545150876	eDICE
E126-H3K4me3	Activating	Foreground Bins Reconstruction	Fg Corr	0.866926098505092	eDICE
E126-H3K4me3	Activating	Foreground Bins Reconstruction	Fg MSE	29.0089244842529	eDICE
E126-H3K4me3	Activating	Obs. MACS vs Imp. Bins Classification	AUPRC MACS	0.923508526624357	eDICE
E126-H3K9me3	Repressive	Background Bins Reconstruction	Bg MSE	0.114150501787662	eDICE
E126-H3K9me3	Repressive	Foreground Bins Reconstruction	Fg Corr	0.26165806506746	eDICE
E126-H3K9me3	Repressive	Foreground Bins Reconstruction	Fg MSE	5.22890710830689	eDICE
E126-H3K9me3	Repressive	Obs. MACS vs Imp. Bins Classification	AUPRC MACS	0.16658601805931	eDICE
E127-H3K27ac	Activating	Background Bins Reconstruction	Bg MSE	0.046148169785738	eDICE
E127-H3K27ac	Activating	Foreground Bins Reconstruction	Fg Corr	0.888657379972077	eDICE
E127-H3K27ac	Activating	Foreground Bins Reconstruction	Fg MSE	948.154663085938	eDICE
E127-H3K27ac	Activating	Obs. MACS vs Imp. Bins Classification	AUPRC MACS	0.90891150519753	eDICE
E127-H3K27me3	Repressive	Background Bins Reconstruction	Bg MSE	0.110689669847488	eDICE
E127-H3K27me3	Repressive	Foreground Bins Reconstruction	Fg Corr	0.715610537207793	eDICE
E127-H3K27me3	Repressive	Foreground Bins Reconstruction	Fg MSE	54.7806015014649	eDICE
E127-H3K27me3	Repressive	Obs. MACS vs Imp. Bins Classification	AUPRC MACS	0.486410195088856	eDICE
E127-H3K4me1	Activating	Background Bins Reconstruction	Bg MSE	0.054273620247841	eDICE
E127-H3K4me1	Activating	Foreground Bins Reconstruction	Fg Corr	0.795106646131785	eDICE
E127-H3K4me1	Activating	Foreground Bins Reconstruction	Fg MSE	66.9918594360352	eDICE
E127-H3K4me1	Activating	Obs. MACS vs Imp. Bins Classification	AUPRC MACS	0.896811914693687	eDICE
E127-H3K4me3	Activating	Background Bins Reconstruction	Bg MSE	0.079685740172863	eDICE
E127-H3K4me3	Activating	Foreground Bins Reconstruction	Fg Corr	0.924039913114609	eDICE
E127-H3K4me3	Activating	Foreground Bins Reconstruction	Fg MSE	112.945373535156	eDICE
E127-H3K4me3	Activating	Obs. MACS vs Imp. Bins Classification	AUPRC MACS	0.908539594994242	eDICE
E128-DNase	Activating	Background Bins Reconstruction	Bg MSE	0.126606583595276	eDICE
E128-DNase	Activating	Foreground Bins Reconstruction	Fg Corr	0.688040257093313	eDICE
E128-DNase	Activating	Foreground Bins Reconstruction	Fg MSE	508.10107421875	eDICE
E128-DNase	Activating	Obs. MACS vs Imp. Bins Classification	AUPRC MACS	0.669466832220772	eDICE
E128-H3K4me1	Activating	Background Bins Reconstruction	Bg MSE	0.06817551702261	eDICE
E128-H3K4me1	Activating	Foreground Bins Reconstruction	Fg Corr	0.636204608122975	eDICE
E128-H3K4me1	Activating	Foreground Bins Reconstruction	Fg MSE	5.19383144378662	eDICE
E128-H3K4me1	Activating	Obs. MACS vs Imp. Bins Classification	AUPRC MACS	0.726282512972367	eDICE
E128-H3K9me3	Repressive	Background Bins Reconstruction	Bg MSE	0.074161097407341	eDICE
E128-H3K9me3	Repressive	Foreground Bins Reconstruction	Fg Corr	0.311818533531581	eDICE
E128-H3K9me3	Repressive	Foreground Bins Reconstruction	Fg MSE	3.01200866699219	eDICE
E128-H3K9me3	Repressive	Obs. MACS vs Imp. Bins Classification	AUPRC MACS	0.145111372058062	eDICE
E129-H3K27me3	Repressive	Background Bins Reconstruction	Bg MSE	0.123456373810768	eDICE
E129-H3K27me3	Repressive	Foreground Bins Reconstruction	Fg Corr	0.557280965047243	eDICE
E129-H3K27me3	Repressive	Foreground Bins Reconstruction	Fg MSE	11.238073348999	eDICE
E129-H3K27me3	Repressive	Obs. MACS vs Imp. Bins Classification	AUPRC MACS	0.616630393201289	eDICE
