# Supplementary material for: Getting personal with epigenetics: towards individual-specific epigenomic imputation with machine learning
Source: Nat Commun. 2023 Aug 7;14:4750. doi: 10.1038/s41467-023-40211-2 (PMC10406842; doi:10.1038/s41467-023-40211-2)
Supplement: Supplementary file 4 — Source Data [file 41467_2023_40211_MOESM4_ESM.zip › Source Data/Figure4/Figure4D_heatmap.csv]

	E025.s.rep4	E025.s.rep3	E025.s.rep2	E025.s.rep1	E025.m.rep1	E025.m.rep2	E025.m.rep4	E025.m.rep3	E052.s.rep3	E052.s.rep1	E052.s.rep2	E052.m.rep3	E052.m.rep1	E052.m.rep2
E025.s.rep4	1.0	0.95	0.94	0.94	0.88	0.88	0.85	0.88	0.88	0.88	0.88	0.76	0.77	0.77
E025.s.rep3	0.95	1.0	0.94	0.95	0.88	0.88	0.85	0.88	0.88	0.88	0.88	0.76	0.77	0.77
E025.s.rep2	0.94	0.94	1.0	0.95	0.89	0.89	0.85	0.88	0.87	0.87	0.87	0.76	0.76	0.76
E025.s.rep1	0.94	0.95	0.95	1.0	0.89	0.88	0.85	0.88	0.87	0.88	0.88	0.76	0.76	0.76
E025.m.rep1	0.88	0.88	0.89	0.89	1.0	0.94	0.85	0.87	0.78	0.78	0.78	0.67	0.68	0.68
E025.m.rep2	0.88	0.88	0.89	0.88	0.94	1.0	0.84	0.87	0.78	0.79	0.79	0.68	0.68	0.69
E025.m.rep4	0.85	0.85	0.85	0.85	0.85	0.84	1.0	0.88	0.75	0.76	0.76	0.65	0.67	0.67
E025.m.rep3	0.88	0.88	0.88	0.88	0.87	0.87	0.88	1.0	0.76	0.77	0.77	0.65	0.65	0.65
E052.s.rep3	0.88	0.88	0.87	0.87	0.78	0.78	0.75	0.76	1.0	0.96	0.96	0.9	0.9	0.9
E052.s.rep1	0.88	0.88	0.87	0.88	0.78	0.79	0.76	0.77	0.96	1.0	0.96	0.9	0.9	0.9
E052.s.rep2	0.88	0.88	0.87	0.88	0.78	0.79	0.76	0.77	0.96	0.96	1.0	0.9	0.9	0.9
E052.m.rep3	0.76	0.76	0.76	0.76	0.67	0.68	0.65	0.65	0.9	0.9	0.9	1.0	0.91	0.91
E052.m.rep1	0.77	0.77	0.76	0.76	0.68	0.68	0.67	0.65	0.9	0.9	0.9	0.91	1.0	0.91
E052.m.rep2	0.77	0.77	0.76	0.76	0.68	0.69	0.67	0.65	0.9	0.9	0.9	0.91	0.91	1.0
