# Supplementary material for: Getting personal with epigenetics: towards individual-specific epigenomic imputation with machine learning
Source: Nat Commun. 2023 Aug 7;14:4750. doi: 10.1038/s41467-023-40211-2 (PMC10406842; doi:10.1038/s41467-023-40211-2)
Supplement: Supplementary file 4 — Source Data [file 41467_2023_40211_MOESM4_ESM.zip › Source Data/Figure4/Figure4F_normalized_peak_scores.csv]

Peak	E025.m.rep1	E025.m.rep2	E025.m.rep3	E025.m.rep4	E052.m.rep1	E052.m.rep2	E052.m.rep3	E025.s.rep1	E025.s.rep2	E025.s.rep3	E025.s.rep4	E052.s.rep1	E052.s.rep2	E052.s.rep3
710	1.671604457265305	0.9143222709885385	0.6944661523920579	-0.5758136439431635	-0.6368847879977414	-1.1132397116234494	-0.9544547370815468	0.5994767994293437	-0.8872256631554287	-0.5515186554749962	-1.2229326708358612	-0.5994767994293437	1.055079166995645	1.6065978224706412
746	-0.8393586510263125	-0.9235199481748774	1.1962927237546015	-1.412707487850911	1.1752523994674602	0.7965265622989182	0.007514401531122017	-0.9974677854768381	-0.9611216990471342	-0.4867096235436299	-0.9592087471297813	1.296161563429217	0.9499172663883529	1.1584290253798124
758	0.21165354742985681	1.1141356786028498	-0.6306631083316033	-2.1122379403406	0.1214053343125575	0.6328118753105868	0.6628946130163532	-0.7582546794846916	-0.5411181121777118	-0.7100021089720294	-1.2327382895258696	0.9037783048403389	0.6410698653825116	1.6972650199374504
788	-1.2166167615866517	-1.3104088026781335	1.1415831287134663	-0.8092913259893586	1.1094258574821012	0.4314433890208172	0.6538645150377601	-0.7883220818861606	-0.9129419355599236	-0.8079989008872811	-0.9195008752269638	1.430785838795761	0.9563558695465226	1.041622085218045
805	0.11833749193845933	0.35764219785845525	0.6705791209846038	-2.4035659473722673	0.15515360054153562	0.5601307951753749	0.5417227408738368	-0.1146032033814426	-0.34832154728533	-1.0684267149891993	-1.0052595950151755	-0.3293714112931229	1.9320114837769222	0.9339709881873492
808	-1.447485911023282	-1.183162396836422	0.5789943644093126	-0.7426232065249884	1.0195335547207465	0.8433178785961729	0.9314257166584595	-1.3398689744815648	-1.7476551841063888	0.29127586401773164	0.8349908101841638	0.4272046005593397	0.6990620736425558	0.8349908101841638
865	-0.6394568344792315	0.9831648830118179	0.23713190945271478	-2.094221132919483	0.535545098876356	0.03197284172396142	0.9458632343338628	-0.5008452250850015	-0.05643326479830986	-1.0538912201084398	-1.3995449669980888	1.661959648310231	0.7237566210383265	0.6249984076412839
867	-0.33229333911841685	-0.3807527844065193	-0.18691500325410945	-0.5745905655589291	2.429895042303423	-0.5745905655589291	-0.3807527844065193	-1.2120041601396097	-1.3608467762971057	-0.3685626685804661	-0.2693342578088022	0.9214066714511652	1.169477698380325	1.119863492994493
887	-1.0165304943349147	-0.6781904783898616	1.563312127246116	-1.439455514266231	0.6857427108886341	0.18880581246933728	0.696315836386917	-1.1392388169618166	0.42920623261411167	-0.8116080732726227	-1.2856270215889032	1.4957488663257428	0.889283447156384	0.4222353657271075
890	0.6231040248923075	0.5253622170660631	0.4031849572832577	-2.406892017721269	-0.012217725978281059	0.3909672313049771	0.476491313152941	-0.12898857949478484	-0.6894217179893696	0.10452522821129208	-1.057854614592291	-0.9903950701438687	1.9207437325918906	0.8413910214171348
901	-0.061074756917498495	0.9161213537624714	0.6020226039010524	-2.2597660059474305	0.07852468746535433	0.82014673574926	-0.0959746180132117	-0.8668205117116533	-0.4239195203261369	-1.638206405041428	0.19983270920846552	0.28103122429581023	0.8568025130969817	1.591279990477963
902	0.3518390556201201	1.2174514602420048	-0.5859077160535884	-2.0595097858265587	0.2693997789894644	0.8567796249828862	-0.05005241795432643	-0.9029942710715446	-0.35461380926713654	-0.9671664527720605	-1.0838431467729983	0.672141097941117	1.2146877250454782	1.4217888568971428
920	0.6724296480784006	1.0868163160815685	-0.7938616387020396	-2.0370216427115433	-0.007589499413977504	0.5874272546418533	0.4917995620257376	-0.6324237270664089	-0.6324237270664089	-0.9983544370670984	-1.1176796685890624	1.0222194833714913	0.92675929815392	1.4319027782635674
959	0.1882235604514713	1.386009854233564	-0.16362616334701846	-2.177404369768162	0.09838958841781432	0.4801839695608564	0.1882235604514713	-0.5625930251988442	-0.5715298281709893	-1.0719907946111114	-0.9647491589453708	0.2744875198587408	1.5077663300147557	1.388608957052822
964	0.18972032146238546	0.35464060090354366	1.1011218657424704	-2.3014438995698465	-0.13144022271250158	0.42408071856297874	0.36332061561097306	-1.3651411694620896	-0.10369761546631939	-1.3607150517287712	-0.2541856183991481	1.1002064079963105	0.8656221681304304	1.1179108789295846
973	-0.12011349414203346	1.2344998009042347	0.12511822306461856	-2.1403557358920717	-0.10843579332266907	0.0900851206065254	0.9192018787813965	-0.64204608464065	-0.9677216348206898	-0.6788615816175241	-0.7015172720648312	1.5640517726658805	1.4989166626298724	-0.0728218621520587
976	-0.7169844450053732	0.24212301938663186	1.3588919847745828	-2.004553369805599	0.16329226888865883	0.6756921471254834	0.28153839463561836	-1.964630476123904	0.9717223347039864	-0.6299246530203175	-0.33332335899729826	0.3191994878533441	0.4675001348648537	1.1694565307193325
979	0.15997030587502786	1.3249153559165634	0.015480997342744395	-2.2421644484741847	0.187062051224831	0.24124554192443728	0.313490196190579	-0.7870398878389214	-0.29362282885568286	-0.7478279361316443	-1.3948251393017188	1.3859557692726925	0.618055048338513	1.2193049745167641
992	0.8812282583142487	0.9443973364926076	-0.45630831007100253	-2.205817127445551	0.2934811830895182	0.3813685962072349	0.1616500634129431	-0.9304489213880464	-0.5320027367949177	-0.7063229425544115	-1.2272083192881371	1.0991363313832032	1.1634687882706356	1.1333778003716752
1014	2.0260936739141853	0.9657081997161071	-0.22722545875673086	-0.6911441037183901	-0.6911441037183901	-0.6911441037183901	-0.6911441037183901	-0.5653322026700588	-0.4416657833359835	-1.1836642993404358	-1.0599978800063603	1.4133305066751467	0.5476655713366193	1.2896640873410714
1020	0.36121113610807315	1.1075690860181275	-0.35468322400973423	-2.243425791129056	0.4830654952770616	0.1784295973545904	0.4678337003809381	-0.6005688814777155	-0.6446225868555718	-0.5753953355475119	-1.2236141432502556	0.3119721584921664	0.834323236543892	1.8979055520949957
1023	0.02178621215218449	1.2757037560223652	-0.06293794621742232	-2.214931568805435	0.513186330695904	0.02178621215218449	0.44540700400021854	-0.9800263679498364	-0.6320191633567481	-0.898577873257837	-0.9207910990829278	1.0043551390916028	1.089505838087784	1.3375535264679639
1038	-0.4368115709312157	0.6650554548412191	1.1608956164388147	-2.186025474344956	0.1829886310657789	0.21053530671008977	0.4033620362202659	-0.30783029451791755	-1.405262459732354	-0.29180938699653897	-1.156938393150985	0.8376645932606547	1.3903859027482177	0.9337900383889265
1052	0.37414877086391785	0.78393075800059	0.44541520340942603	-2.3696088821381474	0.6413978929095736	0.14253286509101623	-0.01781660813637719	-0.7119133824793769	-0.8674460513904765	-1.1213769394085982	-0.7246099268802829	1.3163595855653702	1.0814735141486076	1.027513200444757
1069	-1.136891487326596	-1.1848326946235008	1.4199729018416523	-0.7693422313836603	0.7328155972526856	-0.13012613409159818	1.0684040483310182	-1.218453124591919	-0.5623629805808857	-0.34366626591054134	-1.1328761492861321	0.8449028355587217	1.5009929795697547	0.9114627052410005
1072	-0.7928127122451735	0.8167258566980441	1.0356231020743218	-1.95168048188429	-0.020234199152428987	0.005518417950662495	0.9068600165588643	-0.7273289746149513	-1.1037060886993646	-0.9519881822467328	-0.5814463722566516	0.950320952505495	1.5163454496556978	0.8978032156565071
1093	0.29744628638721066	1.3522064729839642	-0.23678289903192423	-2.099735955878138	-0.26417926751495674	0.6946936293911827	0.25635173366266184	0.3172246267933943	-0.1567013216690262	-1.4561756964853403	-1.177170904245367	1.2306786726201564	1.3568041266464457	-0.11465950366026309
1107	1.2933748728487267	1.2706651133756302	0.8290864569543119	-0.6672343616619268	-1.0230205934071035	-0.6470479087969523	-1.055823579312687	-0.378016731943662	-0.2580069590515105	-1.4797457945601344	-0.8954359167081838	0.8358526102605586	0.48172541156240667	1.6936273804405262
1118	0.18462924403402473	1.2431702431624343	0.3815671043369847	-2.264785393484039	0.25848094164763474	-0.07385169761361017	0.2707895579165697	-0.09793416088713913	-0.15406017122011956	-1.49707541847358	-0.5349152413367726	2.103007244313308	0.10251587601636242	0.07846187158794224
1141	1.1964860832322377	1.8123245084253012	-0.2815261372311149	-0.5278615073083404	-0.8973645624241784	-0.2815261372311149	-1.0205322474627911	-0.9366338250033144	0.30377313243350756	-1.9112392915608174	1.3669790959507837	0.4809741263530536	0.4809741263530536	0.21517263547373458
1144	0.9449295767649315	0.7647679064867928	-1.036848796294594	-1.963394529153593	0.3787071844622099	0.5846062362086543	0.32723242152559884	-0.6260318813195055	-0.8108244246005643	-1.4048004565753962	-0.37524200115235423	1.4726834316582342	0.601518584761814	1.142696747227772
1166	0.9463759507633138	1.4400384058489848	-0.23522902237722762	-1.9710099128397482	-0.25115361770257183	0.14696126543103377	-0.07598306912378537	-1.0244635465176173	-0.6604409665367381	-1.0426646755166613	-0.661741047179527	1.306581046002799	1.279279352504233	0.8034498372435122
1169	0.8827718467695543	1.2397662387231292	-0.7067031840713628	-1.9901830218092158	0.42377905711495795	0.20278252876274486	-0.052213465489808694	-0.6400721034254213	-0.28326595215422895	-1.2311174074395341	-1.11672154214648	1.2692493625372188	0.7435731244048515	1.2583545182235945
1171	0.5328287841740799	1.681607642853396	-0.7551959967693956	-1.7895942764460093	-0.05896638544859805	0.32893296943013206	0.06038726220639582	-1.0847326758977436	-1.036850350675573	-0.5832283222550099	-0.7142746860209503	1.1682567319243868	1.127934773842559	1.1228945290823305
1175	0.8779664235059668	1.7825546968718746	-0.2285042112978262	-1.595092504108125	-0.6516806996964698	-0.011092437441642303	-0.1741512678337802	-1.057740904011175	-0.4656913228642646	-0.8913012627248947	-0.8746572985962667	0.6161663454965551	1.612426484053002	1.0607979586470457
1177	0.07738823053567014	1.37052059884139	0.4967825121483361	-2.1681186522654787	-0.20220795720610718	0.3482470374105169	0.07738823053567014	-0.7594375244085941	-1.2079390896920819	-0.06030273146668705	-1.2079390896920819	0.992356824698675	1.1058013382703806	1.1374602722903915
1181	1.0081762295418812	1.520712748470994	0.06633561783453716	-1.8129649515722095	-0.1570777365704607	-0.030038770340167796	-0.5951431373645742	-0.685956449892181	-0.5124562131207197	-0.8244522529290491	-0.8975049842012434	1.2499409288209662	-0.11979778253267563	1.7902267538549028
1189	1.084457010405478	1.7534488503618562	0.20175944379636798	-1.2105566627782083	-0.894643849465474	-0.41148307616364543	-0.5229817161563751	-0.6672692107864228	-0.9682892819811667	-0.4474230913745311	-0.8668218422526013	0.13770581106019597	0.817537657241584	1.9945599580929425
1201	0.16186975927964667	0.26487778791214905	0.8829259597071637	-1.7952827847378994	1.5009741315021783	-0.2501623552503631	-0.7652024984128751	-1.2211339548488156	-0.4428495052306662	-0.7858223135369693	-0.601144647525883	1.8524300580499782	0.9026592042786771	0.29586115881367914
1202	-0.9752368720068674	0.8777131848061809	1.170284246408241	-1.8529500568130484	7.137148015447435e-17	0.09752368720068683	0.6826658104048073	-1.3979146972685408	-0.8570979577380518	-0.6542916804141183	-0.29938069509723503	1.3399700466045597	1.2892684772735763	0.5794465066398096
1211	0.48796859119837305	0.9040551236366458	1.7265517575262543	-1.389259020267322	-0.440968783547538	-0.57643881736465	-0.7119088511817621	-0.3676143728817893	-0.4315662223653668	-0.5807872044937143	-1.6984219073733784	1.30426969218888	1.1885472978852634	0.585572717040104
1220	0.9089756778829913	1.6153483432257973	-0.10403938481793229	-1.8371165056008636	-0.3860408752454867	-0.027378785478402945	-0.16974846996610032	-1.1658073637525639	0.3736935295388464	-0.7600905218382211	-1.3677394905501135	0.7831155480916764	0.7886733130494071	1.3481549854609665
1221	-0.3268602252303068	-0.7844645405527362	1.7323591937206255	0.3595462477533373	-1.0132666982139509	1.0459527207369814	-1.0132666982139509	-1.1344755417129473	-1.1793418060744765	-0.5063478406515415	-0.46148157629001246	0.8845063545558574	0.8845063545558574	1.5126340556172633
1228	-1.1814542461717654	-1.4496762912485985	1.1803898729770157	-0.4661954593002101	1.2101923224299973	0.6513963951865948	0.0553474061269655	-0.8681730950741715	0.007505819265771026	-0.9732545647949646	-1.0345520887987607	0.5766971135867337	1.942756219957044	0.34902059585834866
1230	-0.4555124146912337	0.196698542707578	1.9721617045154543	-1.651232503255722	0.051762774396730944	0.196698542707578	-0.3105766463803867	-1.441878774813105	-0.3590583010106243	-0.9439394328455407	-0.16146332403936867	1.7986788475154865	0.6684355792399048	0.43922540595324827
1233	-1.090941033924133	-1.0036657512102023	1.9636938610634391	-0.7854775444253755	0.13091292407089603	0.34910113085572264	0.4363764135696533	-0.1754371590556322	-1.4401557832925023	-1.0002536531231563	-0.5420222675300872	0.9793059326389013	1.4558665736556928	0.7226963567067828
1235	0.28184969813084526	-0.2984290921385421	0.04973818202309029	-1.3429309146234392	2.138741826992885	-0.18237333408466463	-0.6465963663001745	-0.887117246717893	-1.131171336426309	-0.26342346190749655	-0.5617117937733384	-0.01936937219908055	1.9059462243895346	0.9568469866345835
1242	-0.7520887717697967	-1.0591916869091302	2.0995811545240155	-0.5327295466702726	0.5201947338074426	-0.5327295466702726	0.2569636636880139	-0.7095282071913367	-1.1703558056764314	-0.7948666513552431	-0.3511067417029295	1.8847604953914199	0.28039774510997834	0.8606991654245422
1261	0.8994380267950338	-0.1499063377991723	1.9487823913892401	-1.1992507023933785	-0.6745785200962755	-0.1499063377991723	-0.6745785200962755	-1.1515366253360713	-0.9255341100831974	-0.32286073607553395	-0.8501999383322395	0.731817668437877	1.6358277294493722	0.8824860119397928
1280	0.7326459712047773	0.013402060448868415	1.6290949034512725	-1.154066316430288	-0.007445589138259379	0.3261168042557854	-1.5397478337921524	0.03983005904149492	-0.46202868488134813	-0.6912728024757333	-1.8312976034856485	1.000177038153108	1.148875925241358	0.7957160684067647
1281	1.4934702511119429	1.482701881919376	-0.26895284007149034	-1.2381060674025026	-0.5489304390782271	-0.11281148677927168	-0.8073712996998303	-0.09235972762619601	-1.6480438898299425	-0.262070727139332	-1.0015257964465674	0.719828627186669	0.9461099598708502	1.3380615539845213
1298	1.469274642586639	1.3370776953102061	-0.22284628255170044	-1.2011036923973029	0.3059415065540306	-0.6987552927468583	-0.9895885767550104	-0.6981186368718798	-0.6708939546540349	-0.4667088380201984	-1.4331850567536915	0.908137613980968	0.8809129317631231	1.4798559405557103
1301	-0.06853674935774308	-0.06853674935774308	1.5306540689895953	-1.0280512403661461	-0.5482939948619446	-1.18797032220088	1.3707349871548615	-0.42173835707925633	-1.5859738216924144	-0.6296375471887489	-0.3385786810354593	1.324614839840481	1.4077745158842778	0.24353905127111972
1306	0.7315902249291405	1.915247994507892	-0.4037549826259884	-1.5672825180282306	-0.24271310921391342	-0.10582751681364963	-0.32726009275525275	-1.0512845843635903	-0.21042260396245205	0.007041701313704363	-1.3760312802426504	0.6304393764386861	1.8830337748293469	0.11722361598695694
1311	-0.7894102054470356	-1.5496811080084423	1.5284888877279847	-0.6966942417200347	0.7867611779119783	0.7311315996757779	-0.010596110140228683	-0.48206151882204956	0.5672017373204714	-1.203954639048104	-1.5313247749645706	0.43289604053422875	1.1631832668094233	1.0540598881706011
1315	-0.5355479074927333	-1.0107523887891023	2.157277486520025	-0.42994691164909565	-0.3243459158054581	-0.5355479074927333	0.6788635447090987	-0.6225997515344768	-1.5817399093038056	0.08413510155871298	-0.8581780358988733	0.8581780358988731	1.4976048077450925	0.6225997515344766
1316	0.8230548917531016	1.2345823376296527	0.48011535352264273	-1.028818614691377	0.06858790764609196	-1.8518735064444782	0.2743516305843674	-0.6355525695988516	-1.0371864851092367	-0.5737627364434077	-1.0371864851092367	0.569349176932304	1.588881423997128	1.125457675331299
1318	1.34768507715016	1.654236451148335	-0.5468259046853046	-1.2785558127345882	-0.43642042899247524	-0.2132604249325011	-0.5268589569536227	-0.9483416697298863	0.2374062366712158	-1.1661779328376647	-1.1639321981664505	0.7898569657899112	1.4186626737298895	0.8325259245429811
1335	-0.46159309117249775	2.12332821939349	0.18463723646899907	-1.1078234188139948	-0.2461829819586655	-0.8924133096001623	0.4000473456828314	-1.247168254384063	0.4436566912828682	-1.1091417282071705	-1.0401284651187244	1.0992826906231066	0.9957627959904375	0.8577362698135452
1337	0.9067100442650322	1.8984241551799115	-0.21723261477183103	-1.0767181775647265	0.11333875553312875	-0.9444896294427425	-0.6800325331987748	-1.1632778472948997	-1.5483207774853305	-0.33614858984878865	0.20576368227107716	1.032892939717188	1.3466316235760576	0.46245896906469774
1339	0.9139195440686323	1.4209292288012754	-0.122886777519469	-1.9002690430990712	-0.4305106311774771	0.46387723964302785	-0.3450595607169193	0.20053330833406613	-0.8248887860550228	-1.3989924181887199	-0.8082961955309275	0.14743701865696118	1.4914368511086797	1.1927702216749645
1344	-1.1067971810589325	-0.9486832980505137	1.7392527130926085	-0.31622776601683783	0.9486832980505139	0.474341649025257	-0.7905694150420947	-1.4287684593190138	-0.3475382738884088	-1.023307139782537	-0.4151151604778216	0.9364225713104345	0.8688456847210217	1.4094607774363244
1354	-1.2587655622635778	-0.7824758900557376	1.3608276348795436	-1.0206207261596578	0.17010345435994287	0.17010345435994287	1.3608276348795436	-1.0544341811908096	-0.9791174539628946	-0.2259501816837448	-0.9791174539628946	0.6778505450512349	0.9791174539628948	1.5816512717862148
1361	0.7958778801746623	1.6787369494394517	0.64366079926694	-0.5740758479948386	-1.456934917259628	-0.33052851854248294	-0.7567363450841054	-1.128168993635289	-1.1929000014668218	-0.4592819127094482	-0.3513968996568932	0.7921842387001895	0.6195682178161016	1.7199953509521622
1374	0.08703882797784891	-0.7253235664820744	2.321035412742638	-0.5222329678670936	-0.7253235664820744	-0.5222329678670936	0.08703882797784891	-1.5376357659305395	-0.41794797664554934	-0.6346617423136119	-0.09287732814345541	1.2074052658649204	1.6047138362563684	-0.1289962890881325
1378	0.5137878957635926	0.2890056913670208	-0.31041352035717085	-1.5092519438055543	1.9374085236085479	-0.6850505276847907	-0.23548611889164692	-1.2539496030352357	0.028178642764836923	-0.43207252239416344	-1.41832501916345	0.8829308066315519	0.9486809730828377	1.2445567221136238
1381	-0.18249909877210793	-1.3180490466874457	0.5272196186749781	-0.6083303292403597	2.0886007970585676	-0.04055535528269073	-0.46638658575094244	-1.2648160401357247	-0.825788984882002	-0.2404195778770385	-0.7526178090063816	0.27177865325230455	1.5888598190134726	1.2230039396353702
1382	-0.5672816854423364	-1.289276557823492	1.7792016497964185	-1.1087778397282029	0.6962093412246855	0.154713186938819	0.3352119050341078	-1.2674316465685256	-0.6211254426892113	-1.3261867560121	0.14269098007725126	1.259038059505158	0.9065074028437138	0.9065074028437138
1385	-1.0397504898200727	-0.3119251469460219	2.2354635531131564	0.415900195928029	-0.3119251469460219	-0.3119251469460219	-0.6758378183830472	-0.7276647516790936	-1.3199500146737047	-0.964578856876938	-0.25383654128340477	1.0491910373047397	0.8122769321068952	1.4045621951015064
1387	1.0206207261596574	-0.9797958971132712	1.3063945294843615	-1.5513435037626793	0.44907311951024925	0.44907311951024925	-0.6940220937885672	-0.6344936245734965	-0.7251355709411388	-1.1330243295955293	-0.49853070502203284	0.6798145977573177	1.9941228200881316	0.3172468122867483
1397	0.07578220676219596	1.2157400829509721	1.102872966496638	-2.034832870933855	-0.398259682346008	0.019348648535028826	0.019348648535028826	-1.1793595808628865	-1.352028248779276	-0.0032578993946488577	-0.32904783885953465	0.7037062692441534	1.7299445785585434	0.43004272009364924
1412	0.8458639350672699	1.3604134069029015	0.9950087095123804	-1.5329952173322439	-0.8096430612734575	-0.24289291838203733	-0.6157548544948137	-0.5211085735902053	-0.2658581908520004	-0.5721586501378464	-1.2265278131576083	-0.3911629241962101	1.8364767797008514	1.1403393722330197
1418	1.3612278194595453	0.4537426064865151	0.9074852129730302	-0.4537426064865151	-1.3612278194595453	0.4537426064865151	-1.3612278194595453	0.04959427800059763	-1.1406683940137454	-0.8431027260101597	-0.942291282011355	0.04959427800059763	1.1902626720143432	1.6366111740197218
1421	-1.3472326449142602	-0.01727221339633664	2.038121180767727	-0.01727221339633664	-0.9845161635911901	0.10363328037802005	0.22453877415237672	0.08597592586553418	-0.6161608020363291	-0.8836414602846578	-1.1176870362519455	-0.014329320977589145	0.4537618309569863	2.0920808627280008
1425	-0.9965881852095091	-0.9965881852095091	2.1039083909978524	-0.4798387558416155	0.036910673526278116	-0.22146404115766868	0.5536601028941718	-0.42942812680089093	-0.6799278674347441	-0.6799278674347441	-0.8051777377516707	1.1988201873191544	-0.4920530619593542	1.8876944740622503
1437	-0.5281159071682778	-0.8567213605174285	2.3471818096367913	0.00586795452409212	-0.5281159071682778	-0.4459645438309901	0.00586795452409212	-1.3829215887451327	-0.3375165000609072	-0.7138623319872283	-0.5884137213451213	1.7532936773075434	0.289726553149628	0.9796939116812167
1439	-1.2507583119389998	-1.1160612629609536	1.8023747982300453	0.5676518492646228	0.5003033247755997	-0.5997225752117769	0.0962121778414613	-1.3773478434712674	-0.573358942178833	0.8095019680441542	-1.2551415304748172	0.3978596505824277	1.4398292666574226	0.5586574308409146
1441	-1.1226827987756234	-1.1226827987756234	0.6634034720037774	0.6634034720037774	-0.05103103630798295	-0.7654655446197431	1.7350552344714176	-0.7699890984155763	-0.7699890984155763	-0.013508580673957368	-1.2427894220040883	1.9722527783977923	0.2701716134791497	0.5538518076322568
1447	-0.3978299167638258	-0.10974618393484861	1.4267003911530298	-1.3341020484580015	1.450707368888778	-0.949990404686032	-0.08573920619910051	-0.2544897143827182	-1.4670583535003758	-0.20957976478576787	-1.09280877352579	1.5568782526942768	0.5838293447603539	0.8832290087400224
1453	1.9075523533736223	-0.14673479641335546	0.5380275868489703	-1.5162595629380071	-0.14673479641335546	0.19564639521780747	-0.8314971796756814	-1.210270870442281	-1.0819088084256754	-0.11919334330113385	-0.37591746733434495	0.36216438926113703	1.9666901644687065	0.4584359357735912
1457	0.45239396901423135	-1.1309849225355781	1.8011982099640689	-0.7204792839856275	0.8628996075641819	-0.30997364543567696	-0.9550539345855993	-0.5251993322163641	-1.2004556164945466	0.07502847603090913	-1.3505125685563648	0.6377420462627278	1.5380837586336376	0.8253132363400006
1461	0.05984758274884201	1.4912022701586516	1.351557910411353	-1.2667738348504938	-0.04488568706163186	-0.9874851153558967	-0.6034631260508259	-0.7280341397531395	-0.9549921509312438	-0.439178489162825	-0.8105643256360865	-0.12969029210177369	1.5002808790864297	1.5621785184986399
1466	-0.31192514694602186	0.051987524491003634	1.8715508816761308	-1.7675758326941235	0.051987524491003634	0.41590019592802907	-0.31192514694602186	-0.03489787924276717	-0.8491817282406682	-0.4420398037417177	-1.6634655772385691	0.6165291999555537	0.942242739554714	1.4308130489534547
1473	-0.7065618047809735	-0.15701373439577188	0.9420824063746316	-1.3934968927624758	1.6290174943561337	-0.843948822377274	0.5299213535857303	-1.2660419637693865	-1.30560577513718	0.5143295477813132	-0.5934571705169	0.1978190568389666	1.345169586504973	1.107786718298213
1478	-0.8758557459257962	1.7517114918515926	0.8758557459257964	-0.8758557459257962	0.6568918094443473	-0.6568918094443471	-0.8758557459257962	-0.5882943176982133	0.7049807939358752	-0.9966969845300306	-1.643334540347075	0.7730479050745114	1.283551238614283	0.4667459049506483
1485	1.1251326166513251	1.7820965693420117	-0.3339384875803158	-1.4085074334542296	-0.44343247969543026	-0.4154223886892382	-0.30592839657412374	-0.782353151711814	0.2933150341359249	-1.9486039216309416	-0.1445007888757864	0.5461914146685513	0.7801964235196384	1.255754989894428
1495	-0.9986506538179853	0.627059712862456	2.090199042874853	-0.9986506538179853	-0.3483665071458088	-0.3483665071458088	-0.02322443380972049	-0.27894943662877664	-0.23555730204207806	-1.580713474229734	-0.49591010956226955	0.4153247167584006	1.9774415618795493	0.19836404382490772
1508	-0.33079252770419404	0.9322334871663646	1.515904600098971	-1.7947544994859777	-0.6656857892229027	0.18589993292467086	0.15719479622306726	0.559036498469168	-1.4256097818957183	-1.2574985675589279	-0.30019859702998275	1.3575647665689223	1.068039897433339	-0.0013342159867998815
1512	-0.15786740759277176	-0.15786740759277176	0.6709364822692797	-0.4341353708801223	-0.7104033341674727	-1.2629392607421737	2.0522762987060323	-0.6736776283102287	-1.6351398745393904	-0.44475804587471407	0.10464895197052111	1.5239503630707119	1.1576790311738885	-0.03270279749078768
1522	2.017249166004455	0.639615589220925	-0.26445644554326675	-1.2546305788564291	-0.22140539626878145	-0.006150149896354839	-0.9102221846605466	-1.692824430655597	0.14267540759511846	-0.18123632856677252	-1.125978892372288	1.195388550121264	0.7904988799189003	0.8714768139593732
1535	-1.0478736639911677	-1.3098420799889596	1.0478736639911677	-1.0478736639911677	0.5239368319955837	1.0478736639911677	0.7859052479933756	-1.1399815352634384	-1.1399815352634384	-0.8444307668618063	0.6333230751463547	1.5199753803512515	-0.01688861533723615	0.9879839972283133
1544	0.9412221749200917	0.036910673526277984	1.8455336763139054	-0.0922766838156954	-0.8674008278675357	-0.6090261131835889	-1.2549628998934559	-0.44491189022408983	-1.1596883696004967	-0.44491189022408983	-0.7512446670996927	0.6783082916531208	0.065642737901915	2.0568057875933343
1546	-0.19551547175144376	-0.7429587926554864	0.8993711700566414	-0.7429587926554864	-1.0166804531075078	-0.19551547175144376	1.9942578118647265	-0.7660658273004441	-0.7660658273004441	-0.9895016935964069	-0.6543478941524628	1.8034466351031289	1.0214211030672589	0.3511135041793702
1555	0.4999324095975284	-0.39529539363525484	2.2090036703146603	-0.8836014681258638	-0.8836014681258638	-0.2325267021383852	-0.31391104788682	-0.041749585488316275	-1.1272388081845353	-1.1689883936728513	-0.667993367813058	0.2922470984182126	1.0854892226962187	1.628233834044328
1556	-0.499137186587498	-0.499137186587498	2.3782418890345496	0.11744404390294073	-0.7046642634176442	-0.2936101097573518	-0.499137186587498	-0.8243383754202114	-0.9104632803148602	-0.5659636607362646	-0.04921423136837089	1.8455336763139059	-0.6520885656309134	1.1565344371567143
1563	0.9892521873137043	1.8371111325752352	-0.5260329111392379	-1.442211068932173	-0.20545814464572523	-0.1949474965639707	-0.4577136986078335	-0.3344772926085118	0.0818171825669529	-0.818892681903598	-1.4143199312454746	1.8706219274118283	-0.20328145800775926	0.8185322537865631
1566	1.1102230246251565e-16	1.7837651700316894	0.8918825850158448	-0.5351295510095068	-1.0702591020190138	0.17837651700316906	-1.2486356190221826	-1.217315352599576	0.1598494907453987	-0.8730241417633322	-0.8730241417633322	0.5041407015816424	0.41806789887258144	1.881305544926617
1567	2.244722114708806	0.37252835095167414	-0.2292482159702611	-0.29611227896158726	-1.031616971866175	-0.3629763419529134	-0.697296656909544	-0.16412198797244357	-0.12309149097933265	-1.928433358676213	-0.6564879518897745	0.8206099398622184	0.9026709338484402	1.1488539158071056
1569	-0.6469037799967261	-0.14375639555482797	1.3656857577708665	-1.3177669592525902	0.3593909888870702	-0.9823353696246582	1.3656857577708665	-0.9909685668836458	-1.2077429408894433	-0.5032262253706015	-0.06967747735900649	1.9896790756960698	0.5264520511569367	0.2554840836496897
1575	1.0139882839740542	0.5902319861938524	-0.045402460476450184	-1.1047932049269547	-0.8929150560368536	1.5436836561993061	-1.1047932049269547	-0.2113805936991985	-0.3644492994813768	-1.6910447495935883	-0.3644492994813768	0.298848425574729	1.8805583853239043	0.4519171313569073
1590	-0.7385140155689851	-1.0720364742130428	1.59614319493942	0.7623370483292753	0.9290982776513041	-0.4049915569249273	-1.0720364742130428	-0.5735648531002421	-0.2647222398924195	-0.08824074663080655	-1.5442130660391131	-0.35296298652322594	1.6324538126699195	1.1912500795158871
1594	0.3592106040535499	-1.5266450672275869	0.3592106040535499	0.3592106040535499	0.9878291611472622	-1.5266450672275869	0.9878291611472622	-1.112962952760035	-0.299004972383293	-0.06644554941850954	-1.5780817986896019	1.2126312768877994	0.8637921424406242	0.9800718539230159
1598	0.9114654303752999	1.2659242088545835	-0.8608284620211168	0.5570066518960166	-0.8608284620211168	-1.5697460189796835	0.5570066518960166	-1.3768872291310221	-1.0025877882022007	-0.6282883472733791	0.12031053458426401	1.1496339971385232	0.2138853948164694	1.5239334380673448
1599	0.8090398349558904	1.28097973868016	0.33709993123162096	-0.6067798762169179	-1.5506596836654567	0.8090398349558904	-1.0787197799411872	-0.5148550502895236	-0.3725924706042605	-0.23032989091899736	-0.6571176299747866	-0.42001333049934814	2.4252382632059137	-0.23032989091899736
1603	1.0789957880004497	0.6801590610827916	1.328268742323986	-1.7128613004231568	-0.44156923337312165	-0.31693275621135353	-0.6160603013995971	-0.5371788259139572	-1.451128911670343	-0.5371788259139572	-0.18465522140792248	0.5726177067902257	1.982712124814364	0.15481195330159225
1605	-1.0441495746983869	-1.1659670250798653	0.9049296314052686	-0.8005146739354301	1.3921994329311826	-0.31324487240951615	1.0267470817867472	-1.1367462784137796	-1.0077102143776206	-0.6636140436145308	0.11060234060242184	1.5730110663455548	1.314938938273237	-0.19048180881528198
0	-0.8502061146451414	-0.8550368312056251	-0.8936825636894952	-0.8550368312056251	1.313954904451582	1.0675883598669105	1.0724190764273942	-0.9350786227300264	-0.900215504971783	-0.7999840414168335	-0.8217734900157356	1.0521190894898433	1.22643467828106	1.1784978913634754
1	-0.8175492958161468	-0.8342177766046313	-0.7879164410810631	-0.8064369752904904	1.2308217877465095	0.36776489358719866	1.6475338074586232	-0.8723361113162538	-0.9072610670071212	-0.7822664887450692	-0.8723361113162538	0.9584668291102728	1.4106530975288727	1.0650798517455524
2	-0.7463768195883491	-0.766566111919284	-0.7244319366199417	-0.8016779246687359	0.6949630937766517	2.025700796980879	0.3183889020387799	-0.8467033670700967	-0.8747968027756737	-0.8716313452313833	-0.8656961123358389	1.1882901517155735	1.2326065573356386	1.037930918361781
3	-0.7033783261942742	-0.8800370030277898	-0.8971330040116784	-0.9541196739579737	0.9093444332858847	1.2683604539475455	1.2569631199582865	-0.6775843240965123	-0.8610562972401237	-0.9154183633567493	-0.8882373302984364	0.8105772358461141	1.6599845189183893	0.8717345602273179
4	-0.7862125419530732	-0.8319478975791523	-0.7633448641400338	-1.0225118793544818	1.0127114460060362	1.4929326800798663	0.8983730569408386	-1.054621670435294	-1.0826204758450806	-0.26132218382467465	-0.8492970974301924	0.5599761081957313	1.3532755948063506	1.3346097245331596
5	-0.8128666485171514	-0.7508254245649078	-0.928086064428461	-0.9458121284148163	0.9597397501183813	1.1192743259955793	1.3585761898113762	-0.9109589647825195	-0.40893970278344255	-1.145946704441662	-0.9109589647825195	1.3214245619793334	1.0543930396393988	1.000986735171412
6	-0.843342404856591	-0.8899387368796327	-0.7752400734382991	-0.843342404856591	1.396865865481955	1.3789441993192466	0.5760535552299118	-0.7603010828628128	-0.8897761712376581	-0.9965363318274426	-0.80800243121144	1.1636533005318168	1.0909655316196232	1.1999971849879139
8	-0.7800335035137775	-0.8739441710129792	-0.8806520758343508	-0.8739441710129792	1.0847640368275138	0.8365715584367663	1.4872383261098068	-0.7059141820322617	-0.8995971686602089	-0.8896647078074936	-0.9293945512183546	0.8584484022703883	1.3451389840534351	1.2209832233944946
9	-0.8451999054296451	-0.8580616431209658	-0.8837851185036072	-0.8580616431209658	1.3027102890209097	0.9297198959726097	1.212678125181665	-0.25046553624418044	-0.8938632440273959	-1.2155620979190036	-0.9582030148057176	1.3258588478246973	0.9880750512385092	1.0041599939330896
10	-0.7597266245888259	-0.919535563984806	-0.9106572895739181	-0.8662659175194792	1.0514413552322814	1.2201285690391495	1.184615471395598	-0.9802906824977493	-0.7554330457214294	-0.8252164502382184	-0.8562312966901245	1.4388673407509338	0.8728463930036457	1.105457741392942
11	-0.8367258044102923	-0.8329892298451427	-0.6237410541967634	-0.941349892234482	1.3827994872885883	0.332822034481542	1.5191844589165497	-0.9010034164346955	-0.8949381372197895	-0.8377512189078197	-0.8273535973965523	1.1299986520995107	1.105737535239887	1.2253101826194606
12	-0.8633777420351436	-0.7662130443784554	-0.7564965746127866	-0.9605424396918318	0.5746597832838415	1.400559713365691	1.3714103040686847	-0.7588515288475353	-0.9621801681559659	-0.8859319284153043	-0.8198501206400645	1.3862656158564066	1.1575208966344224	0.8830272335680411
14	-0.6720517430318962	-0.7101180588880521	-0.9765822698811439	-1.011476392749287	1.2502972077039798	1.4184234360686685	0.7015078207777313	-0.8687563925783871	-0.9574514169515732	-0.7686902112342797	-0.8539738885161894	0.990427772167245	1.2815293906228302	1.1769147464903542
15	-0.7926654061873879	-0.755591968481519	-0.8544544690305028	-0.9780325947167325	1.3205205430471407	0.6779142894787461	1.3823096058902558	-0.9689371673432956	-0.8054290203541145	-0.6903677317320981	-0.8902110224966528	1.550299467749273	1.1385011716283724	0.6661443025485156
16	-0.7091436167965307	-0.838800472106344	-0.7276660246979326	-1.1536814064301768	1.2357092128506706	1.1060523575408572	1.0875299496394553	-0.45184019008280113	-1.0058480664582103	-1.146868253171951	-0.754026304469388	1.3109121438389557	1.2303291800025327	0.8173414903408638
17	-0.708253867210634	-0.7252519600236892	-0.7932443312759101	-0.8159084550266503	1.3371833012936771	1.699809281305522	0.005666030937685152	-0.9017619841834114	-0.7825488795699291	-0.8520898572611271	-0.9077226394140855	0.9321329417873223	1.2718902899357463	1.2401001287054845
20	-0.6535101081033247	-0.6756808872150691	-0.9712912753716619	-1.089535430634299	1.4231528686967396	1.0979814417244875	0.8688833909031282	-0.8162393746983023	-0.6807783720887969	-0.9030733507300366	-1.0385343533395421	1.028114276215734	1.2886162043109368	1.121894970330007
22	-0.8069225112103758	-0.814173419526772	-0.6691552531988482	-0.9156861359563186	0.9695500263066904	0.42573190257697624	1.8106553910086483	-0.9180934187439688	-1.0430694862169698	-0.7594699484897752	-0.7258225457085827	1.1055575199534704	1.2113065001229328	1.1295913790828938
23	-0.843937636546389	-0.8663998550096009	-0.7990131996199653	-0.9113242919360246	1.3798219913115866	1.2225864620691034	0.8182665297312895	-0.7768839311514014	-0.8222021604685665	-0.7768839311514014	-0.8675203897857316	0.6732994069978814	1.8364672928051187	0.7337237127541015
27	-0.6287370049149855	-0.591120261031183	-0.9484793279273072	-1.1741797912301226	1.239561274647208	1.3900282501824184	0.7129268602739723	-1.0620734150924285	-0.9087091793177849	-0.6859658845022315	-0.7809056495055822	1.278556945182486	1.06676823863655	1.0923289445989905
28	-0.7890676339858891	-0.8391293267765346	-0.5637900164279842	-0.9559399432880409	1.8892329303136466	0.4291002239198187	0.8295937662449829	-1.0200552354241519	-1.0122557961582108	-0.6573813095578914	-0.7470748611162138	1.0896930860129117	1.136489721608558	1.2105843946349983
29	-0.8377876059314228	-0.8199079923902034	-0.802028378848984	-0.7841487653077646	1.5938398356744141	0.34226688778905695	1.3077660190149039	-0.92995263809759	-0.8601064099142947	-0.6785062166377266	-0.8740756555509537	1.4727576114077707	1.2911574181312029	0.5787258906615901
30	-0.7779587247941828	-0.8773733285711272	-0.7227283893625471	-0.8442351273121457	1.7847288392337135	0.42606258761547544	1.0115041431908138	-1.0747826256626576	-0.7720777118129905	-0.7846904165567266	-0.6018061977725526	0.8423484953852344	0.6027071052542479	1.7883013511654442
31	-0.8595661511540694	-0.911774073566898	-0.6637864421059626	-0.8856701123604838	1.6725180858681135	0.6675155794211647	0.9807631138981358	-0.7814453081868341	-0.8469556933042933	-0.3392502086439849	-1.3219059854058723	0.823559127190915	1.0200902825432927	1.4459077858067768
35	-0.8646022533197422	-0.8837548348806225	-0.9603651611241439	-0.74968676395446	1.1655713921335766	1.1464188105726962	1.1464188105726962	0.15416224033041567	-0.8834682234319982	-0.8834682234319982	-1.0494890976339843	1.7728657637997813	-0.17787950807355674	1.0672770484413399
36	-0.9234598440851903	-1.015994675087592	-0.5467108892896987	-0.9234598440851903	1.36016759243836	1.105696807181756	0.9437608529275534	-1.0656230687851063	-1.1694656880170655	-0.48871962860755447	-0.5925622478395138	0.988153178246978	1.4958282056032237	0.832389249399039
37	-0.7754355055820417	-0.7754355055820417	-0.6701824868188283	-0.895724669882857	1.134154977693402	0.1868778088244811	1.7957453813478863	-0.9272139083129379	-1.0070151053398713	-0.6257427195445238	-0.8740131102949825	0.9880148203334584	1.1830844130659617	1.262885610092895
39	-0.9245298649396435	-0.7047359725200302	-0.8512652341331057	-0.9489514085418228	0.9559289924281599	1.3955167772673867	1.0780367104390562	-1.0042462268747783	-1.1233940843005994	-0.7510570298449083	-0.512761314993266	1.229776099859368	0.9170129741165877	1.244669582037596
40	-0.8925878379279364	-0.7993323921742714	-0.7620302138728055	-0.8925878379279364	1.4947515733658874	1.2709385035570915	0.5808482049799705	-0.7524202147335722	-1.087768550139172	-0.7721465874044899	-0.7721465874044899	0.7665104809270851	1.1610379343454376	1.456933524409202
42	-0.8622888529760542	-0.9417101946975328	-0.7034461695330968	-0.9152364141237066	1.3615087152253489	0.8585068843226505	1.2026660317823914	-0.6353767339351349	-1.02415620400034	-0.9308491311846907	-0.7286838067507841	1.666197728850878	0.8886387887204683	0.7642293582996027
44	-0.8394335734424135	-0.8394335734424135	-0.9093863712292813	-0.8744099723358474	1.1542211634833188	1.1192447645898849	1.1891975623767528	-0.43035506207323143	-1.2414088329035522	-0.8165711434210031	-0.8165711434210031	1.5007253446656272	0.7282931819700839	1.0758876551830785
45	-0.6901757500770189	-0.8398758423472455	-0.8534849416445389	-0.7582212465634856	1.3784073431115675	1.6097620311655543	0.15358840635516768	-0.49215846041347244	-0.7770923059160092	-0.9843169208269449	-1.087929228282413	0.6821143574151636	1.3296912790118378	1.3296912790118378
46	-0.6780810253446145	-0.7377862728592346	-0.7377862728592346	-0.9666563883319452	1.3319956409809306	1.6504236277255713	0.13789069068852747	-0.7602863154968511	-0.7664675050537361	-1.0137150873291347	-0.8715477275207806	0.8653665379638956	1.4402171667541976	1.1064329306824094
47	-0.9333057789392865	-0.8270758528811564	-0.7208459268230262	-0.8270758528811564	1.1116202976797191	1.6427699279703698	0.5539131858745358	-0.7364539461792616	-0.9071551919824017	-1.0095759394642858	-0.7705941953398896	1.3802415017796759	0.9022780135308835	1.1412597576552796
48	-1.0136915448830426	-0.7449096958610237	-0.7180315109588218	-0.906178805274235	1.5128578359239346	0.7871468435644837	1.0828068774887045	-0.9198354098250413	-0.5873127499352376	-0.7384594135215121	-1.1616700715630803	1.25667654581731	1.1811032140241726	0.9694978850033885
49	-0.8881897310120946	-0.7442700986721719	-0.8881897310120946	-0.8306218780761255	1.4145243864266694	1.3569565334907003	0.5797905188551175	-0.9469475176191298	-1.0260953698380422	-0.768864850126577	-0.5512082565245681	1.4077010858935122	0.49750078537602027	1.387914122838784
50	-0.8501883815315094	-0.7039942688423656	-0.5760744202393647	-1.0268396010308916	1.2148034602026478	0.2523588849991173	1.6899343264423652	-0.7450775688635815	-0.6432556885199684	-1.107110921196428	-0.9345794017253058	1.0792311206261531	1.2206503988811714	1.1301420607979598
55	-0.7785397620377686	-0.7235840141292202	-0.485442439858844	-0.970884879717688	0.8976105491729568	1.9692476333896503	0.09159291318091398	-0.8865613873087311	-1.0298511656715277	-0.7235075015855489	-0.792681877346899	1.292431449173795	1.2133750197322521	0.926795463006659
56	-0.38806889501640757	-0.5668753225935877	-1.0001370509536782	-1.3302412249423188	1.1730487611382046	1.3312236778410946	0.781050054526694	-0.5557950167691712	-0.48575210958222165	-1.1734461074177263	-1.122505811281763	1.3162608662274804	1.157072440802595	0.864165738020806
58	-0.8754527283351821	-0.5368535018895904	-0.4367044349127251	-1.3952740759770061	1.0559935633615034	0.7078563305371626	1.4804348472158366	-0.8195719900963182	-0.8096806040089488	-0.9605242418413314	-0.8220448366181605	1.331804483906517	1.302130325644409	0.777886863013833
59	-0.8264589314052836	-0.9821148736430501	-0.592975018048634	-0.9042869025241669	1.6380934873593516	1.0673550324875414	0.6003872057742421	-0.9725797124414799	-0.5318536417269422	-1.0769622028738703	-0.7174225136067476	1.6485806028607708	0.7323342979542319	0.9179031698340372
60	-0.5865257881345486	-1.0276319593762338	-0.6374226540470507	-1.0276319593762338	1.0930707869780223	1.6190050680738777	0.5671365058821667	-0.671315989771824	-0.671315989771824	-0.7352508459405691	-1.3106645514592752	1.1588192680585057	1.0389414127421084	1.1907866961428781
61	-0.8365186770076014	-0.9035678839433252	-0.6130213205551889	-0.9482673552338078	0.6385638755783216	0.9738099102569405	1.689001450904661	-0.8073579682939404	-0.6305081276200296	-1.0149643029980964	-0.8304253388166243	0.799668844786379	0.7381558567258882	1.7454310362164234
65	-0.7641325687266336	-0.8149135305723909	-0.5440817340616853	-0.7979865432904718	0.8777851976195191	0.03143583352356407	2.0118933455080987	-0.8616399118037014	-0.7940224299356978	-0.6452639698260902	-0.9833513791661076	1.1398375514892012	1.640206917312427	0.5042332219299687
67	-0.6868622510199878	-0.8601248008268314	-0.9467560757302533	-0.9034404382785424	1.3489727092104262	0.7425537848864732	1.3056570717587155	-0.861922535337478	-0.763817531315326	-0.5430812722654841	-1.2052900494150098	0.8303887840446436	1.2473350511387895	1.2963875531498654
71	-0.7849976791946798	-0.9198439062956064	-0.8187092359699114	-0.7175745656442165	1.4736766247458406	1.439965067970609	0.32748369438796465	-0.75641181469413	-0.9371245349282225	-0.7925543587409485	-0.828696902787767	1.4663546441852073	0.49050595492110804	1.357927012044752
72	-0.6437963064592142	-1.0014609211587775	-0.7153292293991268	-1.037227382628734	1.3233590743883847	0.8226286138089959	1.2518261514484719	-0.938854297624226	-0.49279230101543087	-0.7009545660995352	-0.9983292305053987	1.7375176820285452	1.1427683532168182	0.2506443599992278
73	-0.8649299371302129	-0.608201616568595	-0.6723836967089994	-0.8649299371302129	0.7182280396664313	0.26895347868359987	2.0232636691879895	-0.9040376225440135	-1.0935065853526393	-1.1692941704760895	0.00541339893738926	0.6875016650484413	1.4453775162829436	1.0285457981039676
75	-0.8042793528593266	-0.8291173916976293	-0.8622347768153663	-0.613854388432339	1.6132897607354726	1.3897474111907482	0.10644873787844022	-0.7285641270360431	-0.7953491720143471	-0.8682055847179514	-1.0564179842022623	1.1535598678070682	1.1110602937299656	1.1839167064335698
76	-0.690797132725544	-0.9776535691963206	-0.8342253509609323	-0.7317766236499407	1.3581774134942894	1.5425851226540743	0.3336901403843728	-0.8429536077561682	-1.3629364845712757	-1.023817217083162	0.4004837063669153	0.7848188761867775	0.5135234621962865	1.5308812646606276
77	-0.7603388470076371	-0.9986540080100308	-0.8662566963420343	-0.7868183093412364	1.2521002903459097	1.358018139680307	0.8019494306747217	-0.739788187424625	-1.028035792121744	-0.7795464777276759	-0.8988213486368285	1.0791535939399524	1.0990327390914778	1.268005472879444
78	-0.6607104787179163	-0.688911535736364	-0.8581178778470498	-1.196530562068422	1.313363512573419	1.1159561134442855	0.9749508283520474	-0.2533081042983758	-1.1082229563053947	-1.4881851127529586	0.31663513037297003	0.8232513389697218	0.06332702607459408	1.6465026779394434
79	-0.7926361561604132	-0.9951344442305917	-0.6711371833183061	-0.8331358137744489	0.4628532298746938	1.5158443278396223	1.3133460397694436	-1.02230133012253	-0.6114242405039056	-0.919582057717874	-0.8168627853132179	0.8266455731612801	0.9978443605023737	1.545680479993873
82	-0.9832616005117807	-0.9806445544267683	-0.3656387244488674	-0.9256865866415092	1.4296548898696009	1.3432923690641936	0.48228420709513214	-0.8864075208372112	-0.8926089282567274	-0.8230153561043779	-0.8195701297602022	0.9457638489954384	1.4715053891166539	1.004332696846426
86	-0.7970690259437427	-1.0450460562373516	-0.7970690259437427	-0.7350747683703405	0.7217902846046114	1.496718504272139	1.1557500876184268	-0.12889964050566174	-1.0006107686710703	-0.8017994587386088	-1.2453016116648694	1.1098477521504453	0.5745865331015102	1.492177194328256
87	-0.8394504310580433	-0.526301210694698	-0.7289271768121567	-0.8947120581809865	0.9105010945018273	0.11841777240630699	1.9604720098377497	-1.146346404684715	-1.7593233016341807	0.8318972172885606	0.13533256166416782	0.8040346310635849	0.023882216764264948	1.1105230795383179
91	-0.43489921560917255	-0.7678689275599452	-0.6251676224381855	-1.2911070463397307	1.8166102652008138	0.5640099202431453	0.7384226265030739	-0.8522840560437484	-0.9665750214135996	-0.7456124883652204	-0.8446646583524249	1.2354309113788693	1.3878188652053376	0.7858864475907872
93	-0.6390917149938092	-0.9652947778552327	-0.8254934652003368	-0.8720939027519687	1.1783253495198354	1.5977292874845226	0.5259192237969885	-0.5972614248472814	-0.8743043749270445	-0.1691041383603748	-0.47133281117466175	2.299096689622969	0.3094245935955796	-0.49651853390918566
95	-0.5879296429240073	-0.8384387951264104	-0.7668647516400096	-0.8026517733832099	-0.015337295032800105	1.201421444236015	1.8098008138704225	-0.7437618928809271	-0.8298169879250012	-0.8585020196063593	-0.9732421463317916	0.9486549763191988	0.9486549763191988	1.508013094105681
100	-0.7771171359227547	-0.9843483721688226	-0.8807327540457885	-0.7771171359227547	1.2433874174764075	1.3470030355994416	0.8289249449842717	-0.6994476947938246	-1.221166876976104	-0.739579939577077	-0.6392493276189464	0.7453131174032559	1.628222502634805	0.9259082189278909
102	-0.8865514073213456	-0.8388140238501962	-0.8865514073213456	-0.7910766403790468	1.357105615822675	1.3093682323515257	0.7365196306977331	-1.2209291287440127	-1.0025877882022003	-0.3787553866541645	-0.7218632075055842	1.4303585778351393	0.9312926565967108	0.9624842766741125
103	-0.46119980884656836	-0.553439770615882	-0.830159655923823	-1.2518280525835426	0.6720340071764281	0.5666169080114982	1.8579763727818897	-0.757866207158488	-0.9289972861942756	-1.1072588268565542	-0.572474204869718	1.3884027424153484	0.7395307344046537	1.2386630482590342
104	-0.9660745871734701	-0.4237968707883619	-0.870378519576098	-1.029871965571718	0.5969611835836064	1.1392388999687146	1.5539218595573268	-0.9998555059451761	-0.11557469557968435	-0.9810410206182507	-1.1315569032336534	1.107366850670464	1.427213101228195	0.693448173478106
108	-0.9207456662054303	-0.5583638377390361	-0.6101326703770924	-0.868976833567374	1.253545304592935	-0.06655992767750107	1.7712336309734982	-1.1908583334972591	-0.9965457849079626	-0.4330393939990033	-0.6467831974472292	1.2186172690100157	0.5773858586653378	1.4712235821761008
116	-0.935864035674015	-0.935864035674015	-0.5685155356898222	-0.8746392856766496	1.4519012142232384	1.3294517142285074	0.5335299642627563	-0.8468027193522724	-0.8468027193522724	-0.6123771077801743	-0.7798239731888158	0.1578784730995762	1.0955809193879682	1.8323471271859906
120	-0.6299022779766261	-0.6653184703126613	-0.6343293020186305	-0.6653184703126613	1.0523668579850463	-0.4572483403384545	1.9997500029739879	-0.8615269738902779	-0.8732143553190219	-0.9433386438914864	-0.738809468888465	1.0142977454231468	0.9324860754219382	1.4701056211441657
122	-0.7875753386751944	-0.7461240050607104	-0.5803186706027748	-0.8290266722896783	1.0777346739765818	-0.04145133361448387	1.90676134626626	-1.017290365020875	-0.8201683565739235	-0.9680098629091372	-0.47520484179175826	1.6931372511247087	0.8307284641692956	0.7568077110016888
123	-0.3457804720817927	-0.6444759437098941	-1.004970478433465	-1.1285686046244037	0.540006098953267	0.7666026636366544	1.8171867362596321	-0.4545501016748124	0.002721856896256685	0.536205808562504	-2.188372944590116	0.7648417878480386	1.0125307654073676	0.32662282755076394
127	-0.5749190139471464	-1.0169087761146058	-0.8540704426844891	-0.9238582998688248	1.05346432035402	0.7975755106781224	1.5187167015829246	-0.3361070913358315	-1.3413728463311818	-1.1916524147361296	0.04888830419430262	1.7599789509948986	0.5836041313194889	0.4766609658944516
130	-0.7342093933487691	-0.8424086723685876	-0.8424086723685876	-0.8424086723685876	0.7805805129286911	0.6723812339088726	1.8084736636169678	-0.8836232710863081	-1.362252542924725	-0.441811635543154	-0.6258998170194683	1.141346725153148	0.8468056347910453	1.3254349066294622
132	-0.6859981267346388	-0.6859981267346388	-1.0149013381827532	-1.0149013381827532	1.0900792150851792	0.8927372882163106	1.4189824265332938	-0.8344403617868834	-0.22316428280346887	-0.6986012331239023	-0.9702794904498644	0.3881117961799457	2.154020468798699	0.18435310318547415
134	-0.5259987927358044	-0.24015997510437387	-0.46301735834243846	-1.7129565947646266	0.9807109069824146	0.4187227231646865	1.5426990908001426	-0.8387994838234026	-1.0057450121571867	-0.7512548775020281	-0.8082606676647837	1.4882583074633673	0.8652664578275392	1.0505352758564945
136	-0.5672764778734093	-0.9745518978850879	-0.9745518978850879	-0.8218236153807085	0.8581874921674657	1.621828904689363	0.8581874921674657	-0.47694545963567586	-0.9962860712389673	0.4875442476275797	-0.5511369755790032	1.7488000186641446	0.9326933432875438	-1.1446691031256222
137	-0.4417261042993863	-0.6027720798252042	-0.989282421087167	-1.150328396612985	0.49234055375035746	1.7162899677465735	0.9754784803278111	-0.7819975568722936	-0.41030736008731455	-0.9171576284304678	-0.5454674316454887	1.3467735701689505	-0.44409737797685805	1.7522537848434732
139	-0.5505376988575078	-0.9835448777341993	-0.896943441958861	-0.9835448777341993	1.2247917345369272	1.2680924524245965	0.9216867093232433	-1.0220668460371805	-0.9844117517094947	-0.6706192989787814	-0.7584811857433811	1.2121354174054983	1.2121354174054983	1.0113082476578419
141	-0.6725823643395454	-0.8915626690082346	-0.3258635486141209	-1.1835364085664868	0.9697699206756234	1.7909460631832077	0.3128290066695558	-1.3347015587971305	-1.1562314363218695	-0.40665692192577324	-0.3352688729356688	0.9229454905149214	0.9497160088862105	1.360197290579311
145	-0.6073536181053301	-0.9133175328328689	-0.9809142116680227	-0.8101436546107919	0.9544854349805948	0.6840987196399791	1.6731448625964416	0.4587157657142095	1.282051755457663	-0.5933246656246476	-1.7917359395845631	-0.5018428889864861	-0.007841295140414076	1.1539772681642368
146	-0.7900781135288739	-0.5658667569868963	-0.6779724352578851	-1.1263951483418406	1.601509689585555	1.3025612141962515	0.2562415503336888	-0.8998302458587052	-0.4963476445128088	-1.1688186467559694	-0.765336045410073	0.680476609412722	1.4201947118801987	1.2296612612446365
147	-0.7128159809505843	-0.8868756972292153	-1.0609354135078464	-0.7128159809505843	0.8537214655570949	0.9697612764095157	1.5499603306716192	-0.8107912572596604	0.11206058027166041	-1.1799319922721887	-1.1799319922721887	1.4963383365686418	0.5734864990373209	0.9887698259264152
148	-0.9899559059869167	-0.682425225132993	-0.7234293159135161	-0.9079477244258705	1.4292854500639507	0.48619136211191766	1.3882813592834276	-0.9302739575272654	-1.0439273369536735	-0.6566639700192461	-0.7745267338688544	1.334374862154494	0.8250393469472582	1.2459777892672876
150	-0.4996308848193263	-0.9583084184239536	-0.8436390350227968	-1.015643110124532	1.1057404827968695	1.564418016401497	0.6470629491922422	-0.2939147245008917	-1.1279970507872061	-1.1836025392062937	-0.5163366781772422	0.6791813228331418	0.7069840670426856	1.7356856027958065
151	-0.6549211657051142	-0.7766321788007549	-0.6143508280065673	-1.10119488038913	1.130173693030949	1.7387287585091524	0.27819660136146435	-1.2087636122429672	-0.2605093991902947	-0.9024045587951807	-0.9607586642138067	1.1837547099206989	0.9649268146008515	1.1837547099206989
152	-0.7906264115033667	-0.573591710306364	-0.8448850868026173	-1.0619197879996198	1.271203249868158	0.45732312037939826	1.542496626364411	-0.9242875269267851	-0.21747941810041999	-0.489328690725945	0.76117796335147	2.120424326479095	-0.65243825430126	-0.5980683997761551
153	-0.5291766139000653	-0.8444307668618063	-0.6473969212607181	-1.1596849198235473	1.4411618421108159	0.29836553762450474	1.4411618421108159	-1.056009356121082	-0.6504596283339332	0.21594206284770268	-0.7241959424770512	1.8197068954605182	-0.6688937068697127	1.0639096754935593
155	-0.9279886231880131	-0.7328322174531949	-0.23100145984937667	-1.039506569322195	1.38600875909626	1.595104908097851	-0.0497847973813312	-0.9260417768359338	-0.9326993863236279	-0.8417120566584746	-0.7218750858799798	0.8870472069794395	1.1222827422112995	1.4129983565072775
160	-0.6701842893020521	-0.8392397857025697	-0.7124481634021815	-0.7969759116024404	1.1048984229033831	1.8656481567057124	0.04830157040014791	-0.7584620955448037	-0.8673694733666217	-0.7584620955448037	-0.8945963178220762	0.43951906049519385	1.6102733720797369	1.229097549703374
163	-0.9580355775398782	-0.8941665390372197	-0.702559423529244	-0.7664284620319026	1.5967259625664636	1.1496426930478538	0.5748213465239269	-0.28629171756045196	-1.2215113282579284	-0.5534973206168737	-1.2024252137538982	0.9352196106974763	1.3742002442901693	0.9543057252015065
164	-0.49142160630159887	-0.6213753199680215	0.08954793714829104	-1.8826907761421245	1.0145126050093	0.9151362357349766	0.9762909245191755	-0.7250266543462383	-0.8895002935266348	-1.1244626352129157	-0.5723011322501556	1.1135536693489105	0.6318808688920344	1.5658561770950015
165	-0.7135536654336826	-0.6367094245408244	-0.5022320029783226	-1.4627850141390497	1.0346528148788405	1.0346528148788405	1.2459744773342005	0.6919013811546119	1.4162673432431647	-0.3307329182645217	-1.651635555014236	-1.097708642828872	0.4646493146170266	0.5072590770928238
166	-0.7088064976483484	-0.7685853588957995	-0.7088064976483484	-1.067479665133055	0.5465495885481242	0.9650016172802817	1.7421268134971455	-1.2227703211045522	0.3686744686747393	-1.351806385140711	-0.4915659582329858	0.4546985113655118	0.5837345754016706	1.659035109036327
172	-0.3641133401434454	-0.8661484000381958	-0.8661484000381958	-0.7889122369774649	1.1033737580104406	1.8757353886177488	-0.09378676943088742	0.3805188236992614	-0.3862842604219774	-1.2741615157202537	-1.4759518010153165	0.8244574513483997	0.5419510519353117	1.3894702501745755
174	-0.613845402667223	-1.0044742952736379	-0.6919711811885059	-0.8482227382310717	0.47991549663073807	1.8861795100138306	0.7924186107158698	-0.05198752449100361	-0.6342477987902444	0.38470768123342697	-0.7070303330776495	0.38470768123342697	-1.3620731416642955	1.9859234355563389
179	-1.0066525176442227	-0.5386898939462827	0.15986300809556936	-1.5763461464938886	0.6685180338541996	0.9126724462183422	1.380635069916282	-0.31582334399026046	-1.2362103229494295	-1.2117482105518436	-0.5145780072206457	1.0693437705230404	1.2711561978031238	0.9378599163860162
185	-0.6920869557235448	-0.8630731447846559	-0.6350915593698411	-1.205045522906878	1.0177749348875658	1.0177749348875658	1.359747313009788	-0.8631531749437913	-0.6080176875323827	-1.1298857299648093	-0.8167649045053534	1.1779307243474775	1.2707072652243532	0.9691835073745066
188	-0.9206580269763114	-0.7891354516939811	-0.7891354516939811	-0.657612876411651	1.4905891865330754	1.4905891865330754	0.17536343370977348	-0.6744873473156775	-0.8121951807259616	-0.8121951807259616	-0.9499030141362459	0.4075027723365553	1.6665458206591535	1.1747321299081386
189	-0.5042780568404143	-0.7728609349402	-1.0798127956256693	-1.0414438130399857	0.9921122640012492	1.1072192117583004	1.2990641246867187	0.11776405879303968	-0.26270443884601113	-1.1187585585338753	-1.5309327643095139	0.46652684829550295	0.7201725133882034	1.6079323412126554
191	-0.8770577618878158	-1.0728920308898802	0.1314887234728152	-1.112058884690293	1.502328606487265	0.1902390041734345	1.2379523433344783	-0.5213427612597911	-0.8634739483365285	1.474422496687844	-1.1485832709004764	-0.6353864902853702	1.4174006321750545	0.276963341919263
192	-0.3061042449810378	-0.19788557251299413	-1.0419912177637343	-1.5830845801039524	0.9708760901418768	1.122382231597138	1.035807293622703	0.14917612460669188	-0.9538867686118033	-1.5568944835712473	0.2374211560641715	-0.4685390955956654	1.2375315125822737	1.35519155452558
194	-0.5047232366279308	-0.8075571786046893	-0.34321180090699294	-1.4536029214884407	0.4037785893023447	1.211335767907034	1.4939807804186753	-0.4525635374098922	-1.3941471194099178	-0.7605581670360688	-0.5405620030173713	1.7121987165340917	0.8146143673378057	0.6210177430013518
195	-0.5863283933998997	-0.8980472860935172	-0.48242209583536055	-1.313672476351674	0.868359772503649	0.868359772503649	1.543750706673154	-1.2754695307538115	-0.8305382990955051	-0.8602003812060589	-0.2966208211055376	1.0085107917588276	0.7415520527638438	1.5127661876382414
206	-0.4983219773024993	-0.681040035646749	-1.279026408409748	-0.8471473614142486	1.112919082642248	0.7142615008002486	1.478355199330747	-0.862944651217594	-0.44232172644615547	-1.0557301584045033	-0.9856263376092635	1.5089012856880175	0.85459895826578	0.9831226297237194
207	-0.5397505397508097	-0.8064508064512098	-0.5842005842008764	-0.6286506286509431	2.2606022606033913	-0.1397001397002097	0.4381504381506571	-0.6812246559723218	-0.5620103411771655	-0.9991294954260721	-0.9196532855626346	0.4711803870475227	0.8288233314329917	1.86201405965768
208	-0.7186701166615713	-0.993571254182391	-1.0210613679344729	-0.6361997754053255	1.39806864224874	1.26061807348833	0.7108157984466907	-0.5954520677546233	-1.2825121459330346	-0.3206280364832587	-0.5725500651486763	1.855062211081711	1.0534921198735643	-0.13741201563568237
214	-0.6828633596421119	-0.6828633596421119	-0.7575515396029678	-0.7575515396029678	0.288082979849016	0.43745933977072793	2.1552874788704157	-1.0261375949497096	-0.9489014318889788	-1.1806099210711714	0.05516868790052209	0.5185856662649071	1.445419622993677	1.1364749707507538
215	-0.3942393759400242	-0.2614207626554171	-0.4089969996383138	-1.796213627277543	0.7568552725265701	0.5059756696556458	1.5980398233290816	-1.0427084890290044	-0.9659198793718295	-0.9335878332003875	-0.4647731637144786	1.1316216160004697	1.0305839717147136	1.2447837776005166
217	-0.3173861633170466	-0.6892193253621218	-0.521894402441838	-1.432885649452272	0.7330425194602908	1.8485420055955162	0.37980101551746936	-0.36951071118590634	-1.265704295217077	-0.9013979602450565	-0.8139644398517715	1.2334371626909844	0.9492782214128082	1.1678620223960208
219	-0.5848225098860953	-0.840682357961262	-0.840682357961262	-0.5848225098860953	1.8458460468279891	1.2061964266400722	-0.2010327377733451	-0.7571241704925348	-1.1560390560208595	0.5535961676719607	-1.4409782599696628	0.7815475308310034	1.180462416359328	0.8385353716207641
223	-0.723809534661038	-0.9080519616656658	-0.5395671076564102	-0.9080519616656658	1.026493521882926	1.8555844434037512	0.19740260036210097	0.3579554699275111	1.3602307857245413	-0.8113657318356908	-0.4772739599033474	0.02386369799516769	1.1931848997583696	-1.6465951616665495
224	-1.0414707651113755	-0.7100937034850286	-0.9310117445692597	-0.7100937034850286	0.9467916046467048	1.4990867073572827	0.9467916046467048	-0.8536799736437224	-0.544588948703754	-0.544588948703754	-0.7506496319970662	0.17662344282283926	0.27965378446949546	2.237230275755963
231	-0.6488905132900429	-0.8252879343785984	-0.8693872896507372	-0.6929898685621817	0.4976927237855672	0.4976927237855672	2.0411701583104267	0.8015955268459317	1.0413890605177916	-0.9249179155914599	-1.8361333435445275	-0.20553731457588	0.1301736325647239	0.9934303537834196
232	-1.0089066577910906	-0.6778591607033889	-1.0089066577910906	-0.6778591607033889	1.5291241532146218	0.8670291590392185	0.9773783247351191	-0.7192916117207818	-0.8431041022628836	-0.9256457626242848	-0.7605624419014825	1.7156873689405532	1.0966249162300443	0.43629163333883475
235	-0.6108086211561861	-0.8699395513436589	-0.394866179333292	-1.4313899000831833	0.9871654483332296	1.1599194017915448	1.1599194017915448	-0.7855635351862338	-0.39278176759311684	-1.2085592849018982	-0.8762054815538761	0.5740656603284017	1.1783453027793507	1.5106991061273727
237	-0.9826601326404183	-0.5409138344809643	-0.8564469045948601	-0.6671270625265225	1.9202441124074228	0.9105382880429562	0.21636553379238557	-0.8966255006620967	-1.1608940692782936	0.2925830581107896	-1.1608940692782936	0.4247173424188881	1.4817916168836758	1.0193216218053311
238	-0.4880422678400793	-0.854073968720139	-0.3660317008800595	-1.3421162365602184	1.4641268035202382	1.3827864255468916	0.20335094493336645	-0.4839288590452446	-1.7542421140390116	0.45368330535491685	-0.9376121644001615	0.6351566274968836	1.1493310402324561	0.9376121644001615
240	-0.5930441157716835	-0.7972068441520991	-0.7972068441520991	-0.7291526013586271	1.5846916536194162	-0.18471865901085227	1.5166374108259442	0.196272923545749	-0.8543644907285541	-0.8543644907285541	-0.9755918846832815	2.0955020955031434	-0.005772733045463151	0.39831858013696114
241	-0.4748857770110677	-0.7991980149698457	-0.7991980149698457	-1.0424321934389291	1.3088315317622108	0.1737386989064881	1.6331437697209887	-0.978200086262467	-1.0677085908877908	-0.03836078769656722	0.2749189784920661	-0.7991830770118195	1.9308263140605562	0.6777072493060231
242	-0.9804298055191386	-0.8600261451922269	-0.8600261451922269	-0.7396224848653151	1.3072397406921845	1.1868360803652729	0.9460287597114494	-0.6277205042318899	-0.6277205042318899	-0.3211593277465483	-1.0875622689599023	2.182423613550408	0.3941500840525819	0.08758890756724037
245	-1.1645396892642135	-1.1450378284392146	-0.01392990058928475	-0.8915136377142303	1.2926947746856343	0.8636538365356609	1.0586724447856488	-0.9186248774472815	-0.01501021041580544	-0.8976105828651542	-1.2758678853434464	1.4770047049152364	1.140775991601199	0.48933285955525097
246	-0.7382153625465316	-0.568788885896508	-0.7382153625465316	-0.8229286008715435	2.142034740503871	0.1936302590285986	0.5324832123286459	-0.8877410633201647	-1.4166080797662202	-0.16054891570683838	-0.689415932152894	1.426052133631328	0.5666432319064879	1.1616186254083005
247	-1.1837335407522445	-1.117895920437988	-0.25260148202204535	-0.6570325782381924	1.0735562985936926	0.6126929563938971	1.52501426646288	-0.42951108292046875	-0.7866141671876784	-1.1667561601172887	-0.9939643451492841	1.068017980135572	1.0104207084795704	1.2984070667595782
257	-0.7006221301776057	-0.7545161401912677	-0.6467281201639437	-1.0778802002732395	1.2934562403278873	1.6168203004098594	0.2694700500683099	-1.0802797515153233	-0.7877039854799233	-0.45011656313138476	-0.562645703914231	1.980512877778093	0.8777272981062002	0.022505828156569218
258	-0.23919377262335548	-0.9089363359687507	-1.0634923121253803	-0.9604549946876272	1.6154779412562006	1.1260506834268733	0.4305487907220397	0.6854322106011848	-1.634492194510517	1.8453944131570357	0.15817666398488892	-0.42180443729303657	-0.47452999195466616	-0.15817666398488864
259	-0.3841106397986878	-0.9816160794855358	-0.8322397195638238	-1.056304259446392	0.5868356996924401	1.632470219144424	1.034964779457576	-1.181219313732471	0.03009475958554065	-0.91789016735899	-0.91789016735899	0.7674163694312868	1.7680671256505134	0.45142139378310986
260	-0.48042466658364746	-0.687528555110909	-0.007044349949907012	-1.535668289079694	1.0087509128266612	-0.007044349949907012	1.7089592978474024	-0.9287793500910397	-0.6848421961519575	-0.9499912765205252	-0.8439316443730981	1.1181715503543026	0.8424165067709921	1.4469564100113266
265	-1.0307596473112206	-0.9143835580986635	-0.3325031120358777	-1.0307596473112206	1.529514315365037	0.9476338693022511	0.831257780089694	-0.6526268227693466	-0.932896010461704	-0.6245999040001108	-1.1010575230771185	0.7767460344616763	0.8888537095386193	1.6455805163079844
266	-0.8860357908969732	-0.7036166574770081	-0.521197524057043	-0.7948262241869906	1.75904164369252	1.3029938101426075	-0.15635925721711288	-0.6399242865897145	-0.7474315667367865	-0.9266103669819066	-0.6757600466387385	0.9726849156163659	0.07679091439076577	1.9402504369400144
267	0.10950094712571798	-0.5893727448237182	-0.8373601839025503	-1.5813225011390468	1.5523369563116505	0.9210962022928051	0.42512132413514075	0.7726160057147109	-0.44528632390427975	2.0524455724329727	-1.1677707567291047	-0.6929952723013626	-0.1769349631407733	-0.3420742620721619
270	-0.9176629354822472	-0.9176629354822472	-0.8029550685469663	-0.5735393346764046	1.8353258709644942	0.8029550685469661	0.5735393346764044	-0.7842706712216722	-0.5347300031056855	-0.9506311166323298	-0.9506311166323298	0.8793337828849052	0.5466128920635898	1.7943162326435227
271	-1.1177225995060505	-1.0147744653410198	-0.2941375261858029	-0.680193029304669	0.7868178825470221	0.5037105135931871	1.8162992241973315	-1.1543508486194034	-1.1011899542750887	-0.5164201164876278	-0.5164201164876278	0.6531195590872944	1.4239525270798568	1.211308949702598
273	-0.6555213366563069	-0.7829838187839221	-1.0379087830391525	-0.9104463009115373	1.3838783773855368	0.7465659667474605	1.2564158952579214	-0.8418269646646406	-0.09274364864949425	-0.5421936382585821	-0.9916436278676699	-0.5421936382585821	1.8049340852555433	1.2056674324434262
276	-0.63430719680123	-1.175788950168134	-0.7426035474746108	-0.7426035474746108	1.6399161673397655	0.9901380632994812	0.665249011279339	-0.6954915034036611	-1.0606245426905831	-0.736061841102208	-0.8983431918963956	0.805610991442574	1.4547363946193241	1.130173693030949
277	-0.6303603115455798	-1.0107501547196365	-0.7825162488152024	-0.7825162488152024	1.4237448415943268	1.499822810229138	0.28257531207215647	-1.2981634756338756	-0.7174061312713523	-0.5465951476353161	-0.1708109836360363	1.2298390821794611	1.7081098363603624	-0.20497318036324355
278	-1.0057431593678343	-0.6352062059165269	-0.7587185237336294	-0.8822308415507318	1.5880155147913175	0.47640465443739527	1.21747856134001	-1.1521405389631552	-0.677729728801856	-0.8810486474424128	-0.33886486440092806	0.13554594576037116	1.6265513491244545	1.2876864847235265
281	-0.5834814235438114	-0.9011546430287755	-0.3565719810545513	-1.3549735280072954	1.4133216703616773	1.2771760048681213	0.505683900404637	0.676472734495336	1.7030082826456014	-0.681203313058241	-0.05203636419194922	-1.6746248112681752	-0.41629091353559183	0.4446743849130179
284	0.013664625560228542	-0.43271314274056294	-0.9428591636557532	-1.6124258161069402	1.4484503093842012	0.9383042884690108	0.5875788990898175	1.792271525362168	-1.0725404403742111	-0.24931861113961942	-1.4018291720680478	-0.15053199163146844	0.5739032180949722	0.508045471756205
288	-0.3344823658112247	-0.438543546285828	-0.8027576779469394	-1.479155351031861	1.6947106534435394	0.8622212096467132	0.4980070779856016	-1.7567632291559674	0.17644346843051187	0.015342910298305248	-1.0049606245390033	0.44494439865085617	1.5189481195322334	0.6060449567830628
295	-0.5974112589449794	-0.8014053473652162	-0.4954142147348609	-0.9034023915753345	0.5245562273663232	2.156508934728218	0.11656805052584958	-0.24529124248302886	-0.5776213129439066	-1.02072807355841	-1.4084464890961008	1.084029039360482	0.9178640041300431	1.2501940745909208
298	-0.11684400926911082	-0.6764653168211674	-1.1069432457073647	-1.193038831484604	1.1315419845008616	0.399729505394326	1.562019913387059	-0.3592467987285537	-1.3406039074504568	-0.8499253530895052	-0.7272557144992674	0.7754473582311467	1.465464075301235	1.0361203402354024
302	-0.48212951245202246	-0.831257780089694	-0.831257780089694	-0.831257780089694	0.09975093361076337	1.961768361011678	0.9143835580986635	-0.8127401640671599	-0.8561690277959394	-0.5955958454232622	-0.986455618982278	1.792991659659612	0.7072700664401238	0.7506989301689033
309	-0.8126360553720012	-0.9751632664464014	-0.40631802768600056	-0.8938996609092013	1.7065357162812025	0.16252721107440027	1.2189540830580017	-1.0127034026891495	-1.145953850411406	-0.5063517013445747	-0.6662522386112826	1.305854387678114	0.6929023281557339	1.3325044772225652
312	-1.0175966581017655	-1.119356323911942	-0.3052789974305297	-0.915836992291589	1.119356323911942	1.0175966581017655	1.2211159897221187	-0.8047833012178125	-1.000390353597142	-0.5309334278867514	-0.41356919645915363	1.6598655587617384	1.4251370959065432	-0.3353263755074219
314	-0.5052716464469698	-0.48396501075342285	-0.3774318322856883	-0.5265782821405167	-0.35612519659214137	2.435044079262505	-0.185672111043766	-0.6737601833281035	-0.8371970594819503	-0.8138489343171151	-1.0706783111303033	0.8672160775510244	1.0540010788697065	1.4742673318367412
322	-0.04750779305361163	-0.12140880447034062	-1.1929734700129113	-1.4331517571172805	1.5044134466976975	0.19267049405075765	1.097957883905688	-0.5288700320503223	-1.8520505685108246	0.203102179608679	-0.33180059044982196	0.020109126693928676	1.3855188292116811	1.1039910554966805
324	-1.017366750414807	-1.2198757718243893	0.028929860201368764	-0.882360736141752	1.007723463681017	0.5352024137253248	1.547747520773237	-0.8177575567963378	-1.5012564102380532	-0.21969606003483694	-0.540086147585641	0.9550675943181113	0.5278808109170392	1.5958477694197195
325	-0.5413008281855326	-0.8857649915763259	-0.2657294974728978	-1.3680148203234366	1.663269817515545	0.3543059966305302	1.0432343234121169	-0.8881430813907016	-0.17079674642128864	0.48677072730067317	-0.7685853588957995	-0.8283642201432505	0.008539837321064557	2.1605788422293033
328	-0.6092076990801717	-0.8461218042780161	-0.727664751679094	-0.8461218042780161	1.4045621951015064	1.6414763002993509	-0.016922436085560464	0.10671410570244172	-0.1734104217664676	-0.8270343191939227	-1.6674079016006507	0.38683863317135103	0.38683863317135103	1.7874612705158976
330	-0.5823586518744781	-0.7719637943452383	-0.5823586518744781	-1.2459766505221392	1.7877056290100253	0.6500747741854638	0.7448773454208439	-0.9401340891623402	-0.7499335508925026	-0.9781741968163077	-0.4456126896607624	1.8367937695772891	0.9618712935360362	0.31518946341858817
332	-0.9396797333060393	-1.1857305362914112	0.43820476341204345	-1.1529237625600284	1.5044249096819884	0.5366250846061923	0.7990792744572556	-0.5184942164232464	-0.9768537943437966	-0.77105969813457	-0.8365396378375057	1.2681727097568574	0.14565945770653038	1.68911517927573
334	-0.6343362087588681	-0.5472704546154941	-1.1567307336191124	-0.9825992253323642	1.4552418906821092	0.6716501033917427	1.194044628251987	-1.054471499695958	-1.0349957727886452	-0.7039084153643204	-0.4507239655692486	0.44515947216715906	1.4384215444401327	1.3605186368108801
336	-0.8084001724587221	-1.0277335525831817	-0.8084001724587221	-0.5013334402844789	1.2094669246863046	1.6920003609601153	0.24440005213868315	-1.2681180884797556	0.22917796779754643	-1.3215929476325166	-0.679894637799387	0.8976137072070562	0.9510885663598171	1.1917254325472404
337	-1.1385294920178708	-0.9764337677305808	-0.4361146867729472	-0.6522423191560006	1.6981456830097055	0.5094437049029116	0.9957308777647818	-0.9753109487471393	-0.6803094889409058	-0.3642364962913699	-1.1438832114935584	1.7850598537254738	0.7525547444036568	0.6261255473438424
339	-1.173571331652862	-0.6601338740547348	-0.7884932384542666	-0.6601338740547348	0.6234597699405828	1.6503346851368368	1.008537863139178	-1.4507969586231122	-0.9106066016889746	0.16977411217930038	-0.26237817336800956	0.6019263977266104	-0.0463020305943546	1.8983832543685402
341	-1.0931340467925754	-0.8502153697275587	-0.7894857004613045	-0.4251076848637794	0.4858373541300335	0.8502153697275587	1.8218900779876257	-0.8275009357278601	0.395361558181089	-0.8918621196178048	-1.5676545504622241	1.0711539890255082	1.135515172915453	0.6849868856858401
344	-1.080449573972067	0.02298828880791647	-0.574707220197908	-1.4022856172828957	0.6666603754295736	1.5632036389383104	0.8045901082770714	-0.9222819266369303	-1.1610972220669615	-1.065571103894949	-0.08642839263182095	1.362384399643702	0.7812671807639592	1.091727064823
347	-0.5014189115327948	-1.2034053876787074	-0.96940989563007	-0.5014189115327948	0.7725565451764539	0.6425590495938774	1.7605375116040345	-0.40445426464663103	-0.30334069848497325	-1.0111356616165776	1.4829989703709807	-1.1459537498321215	-0.10111356616165773	1.4829989703709807
353	-0.8401037067023391	-0.5338158969671113	-0.28878564917892896	-1.0851339544905212	1.120138275603119	-0.22752808723188342	1.8552290189676657	-1.1377730910553756	-1.1126487641235534	-0.7609081870780431	-0.33379462923706604	1.1485406597404424	0.9475460442858649	1.249037967467731
358	-0.34267933073259643	-0.8757360674277465	-0.8757360674277465	-0.9645788568769381	0.27922019541174525	0.9011197215560869	1.8783904054971952	-0.3273538058014741	-0.8665247800627258	-0.462146549366787	-1.3158339252804356	0.885780886286342	1.8293300912435324	0.2567480829815485
359	-0.4660938821479935	0.37048488068173824	-0.4995570326611828	-1.9886672304981052	0.6716532353004417	0.6716532353004417	1.2405267940246594	-0.8409307629441387	-1.012158017348645	-0.9797636719207654	-0.5956592904187649	1.2924682716633584	1.0379412718728762	1.098102199096081
361	-0.9413160730419348	-0.564789643825161	-0.376526429216774	-1.1295792876503217	0.09413160730419336	1.6943689314754822	1.2237108949545148	-0.7316430072399854	-0.3599211567874121	-0.7729454350680491	-1.2272721411767498	1.7465026624438365	1.0443613893667536	0.3009176884616071
363	-0.6538202474920262	-0.9807303712380392	-0.6538202474920262	-0.9807303712380392	1.6345506187300654	0.4903651856190196	1.1441854331110457	-0.4158729723656312	-1.1864611270431242	-0.7583565966667393	-0.9295984088172933	1.5534078673657399	0.6971988066129698	1.039682430914078
364	-0.11149604568884462	0.5689157203097462	-0.7785664045109926	-2.046000086273074	0.7423540136035046	0.7957196423092765	0.8290731602503839	-0.47508998988604945	-1.15463723560348	-0.7613301480499832	-1.0016844793326756	1.237980880346959	1.0325871790690218	1.122173793456207
366	-0.6860076061120346	-0.6860076061120346	-0.6860076061120346	-0.8091371764398356	2.14597251142739	0.545288097165976	0.1758993861825729	-0.9969127742520381	-0.9969127742520381	-0.6626186703112349	-0.6626186703112349	1.5938665312891866	1.092425375377982	0.6327709824593775
367	-0.46492773114806685	-0.953101848853537	-0.6276524370498903	-0.8717394959026253	2.057305210330196	0.674145210164697	0.18597109245922677	-0.8979369224017786	0.6557966287204002	-1.6748036979628682	0.09080261013051698	1.503287656605225	0.7264208810441356	-0.4035671561356308
368	-1.1074446942506857	-0.5991094247585677	-0.8532770595046267	-0.7261932421315972	0.9258963837177866	1.6883992879559637	0.6717287489717277	-0.8637819705570097	-0.7891341459409719	-0.751810233632953	-0.6771624090169149	1.9728353648524293	0.7784701709958234	0.3305832232995962
369	-0.5709735760770017	-1.0081252202609563	-0.758324280727268	-0.5085233411935797	-0.0713716970096252	1.9894860541433033	0.927832061125128	-1.1542278275411602	-0.6977535454627352	-1.1542278275411602	0.16954759048627213	0.21519501869411461	0.899906441811752	1.721560149552917
371	-0.8117599696745419	-0.6516946235415336	-0.6516946235415336	-0.8117599696745419	1.589220222320582	1.5091875492540778	-0.17149858514250885	-0.7069708905768203	0.16634609190042834	-1.0951117716778196	-0.4158652297510707	0.2633813121756782	-0.4158652297510707	2.204085717680675
372	-0.9816812686445368	-0.9816812686445368	-0.2519359008025802	-0.6168085847235585	0.5994336950130358	0.1737488971052278	2.058924430696949	-0.5808733559393034	0.11903142539739818	-0.94749014616329	-0.5475445568280319	1.552169787182073	-1.014147744385833	1.418854590736987
373	-0.5029310483597461	0.03714831607202662	0.0971571343422236	-2.1031662022316655	0.9972894083951782	1.0773011660887741	0.3972012256932084	-0.31474156471150544	-0.8718703114422164	-1.3277029224037074	-0.6946020738460811	0.5842616402403238	1.078080302115272	1.5465749300479155
374	-0.9309794029689377	-0.39429715890449124	-0.7776416189505244	-0.854310510959731	1.982438493380914	0.8324051132428147	0.1423850851599551	-1.8007204322882016	-0.30678940698243434	-0.026677339737602973	0.5335467947520598	0.6269174838336702	-0.633586818768071	1.60730971919058
380	-0.39463295982707525	-1.047571129722782	-0.19372890755147323	-1.1480231558605831	0.5094352754131339	2.0162156674801492	0.25830521006863144	-0.8691549463359667	-0.6080354345612129	-1.2216662872318846	-0.647203361327426	0.7628420022562452	1.1414652943296384	1.4417527328706055
385	-0.3978412901849144	-0.2035467066062352	-0.9807250409209517	-1.239784485692524	1.2212802396374116	1.674634267987663	-0.07401698422044913	-1.0451602590278064	-1.0096451045948227	-0.2993420159351485	-0.5479480969660344	2.0091430222087925	0.26890045499259085	0.6240519993224279
387	-0.8188694327219285	-0.46061405590608473	-0.5800325148446993	-0.938287891660543	0.3753151566642173	0.2558966977256027	2.166592040743436	-0.7973431991875551	-0.7973431991875551	-0.7002753314603746	-0.40907172827883265	0.0762676103570705	0.41600514740220274	2.211760700355044
390	-1.0642196961503079	-1.0273407957886636	-0.3266416889174212	-0.8798251943420862	1.5173033291647955	0.7428464215702645	1.0378776244634191	-0.26296102099030433	-1.497595082956977	-0.30785680506181967	0.3880278480466687	1.7797971542636453	-0.8466062139200042	0.7471941206187916
391	-0.9116354187341821	-0.5757697381479046	-1.1635346791738903	-0.7437025784410433	0.9356258244903447	1.1035586647834834	1.3554579252231918	0.37757153759474843	-0.05393879108496406	-0.863020657359425	-1.887857687973742	0.26969395542482033	0.809081866274461	1.3484697771241017
394	-0.6666666666666666	-1.1666666666666667	-0.5	-1.0	1.0	1.5	0.8333333333333334	-0.5046949386828399	0.44861772327363547	-1.0093898773656798	-1.3458531698209064	1.6262392468669284	-0.22430886163681774	1.0093898773656798
410	0.009781591758823469	-1.0172855429176326	-0.7662246877744989	-0.9259906865019476	1.3107332956823343	1.653089007241153	-0.26410297748823147	-0.5435079625913318	-0.19583315623395248	-1.209056877618315	-1.2189904435142402	1.135264673820014	0.5889185495441323	1.4432052165936928
411	-1.1849260575152862	-0.9433391914199365	0.023008272961461785	-0.86281023605482	1.7946452909940254	0.42565304978704444	0.7477688712475106	-0.8403460796876024	-0.9435464754387115	-0.5720250507347189	-1.0467468711898207	0.8521404106305865	1.3062221519354666	1.244301914484801
413	-0.9939327039618873	-1.0721071862959681	-0.7203220157926037	-0.32944960412219854	1.7812614188979892	0.9604293543901383	0.3741207368845306	-1.3681227616188107	-1.3681227616188107	0.048861527200671946	1.61243039762217	0.7329229080100773	1.308477136165363e-16	0.34203069040470285
417	-0.7771427243902116	-0.6186961495145374	-0.6186961495145374	-0.6186961495145374	1.7051869486620177	-0.5130650995974213	1.4411093238692274	0.3520663857916827	-0.2732455531517538	-0.6042930502394555	-1.6342185967345273	0.13136805439988164	0.09458499916791477	1.9337377607662571
420	-0.8745458870034073	-0.7134453288712007	-0.7134453288712007	-0.7134453288712007	2.025264159376311	0.25315801992203885	0.7364596943186585	-1.0902585524588313	-0.5888987801602447	0.07958091623787093	-1.2573784765583602	1.472246950400612	0.07958091623787093	1.305127026301083
422	-0.5939090556853202	-0.8839576642758253	-0.6905919252154885	-0.6905919252154885	0.6629682482068688	2.1132112911593945	0.08287103102585854	-0.22829949480088746	-0.22829949480088746	-0.4280615527516641	-1.0673001381941494	-1.027347726603994	1.2898921456250148	1.689416261526568
423	-1.1656796013495654	-1.0278458647035018	-0.03544296085184494	-0.8900121280574386	1.1774939216335139	0.4607584910739836	1.4807281422548535	-0.939324359603274	-1.032235790824902	-1.1108531557047414	-0.010210047386992098	1.0475508619053904	0.4614941418920433	1.5835783497224762
429	-0.5129852979724601	-0.8172986103290042	-0.5129852979724601	-0.9390239352716218	2.104109188293819	0.7042679514537163	-0.02608399820198953	-1.1173362096456896	-1.0599668688081358	-0.5245196876576341	-0.6966277101702953	1.1774374238564602	1.0244525149563168	1.196560537468978
434	-0.7195494974565272	-0.8634593969478326	-0.8634593969478326	-0.5756395979652218	1.7269187938956652	1.2951890954217489	0.0	-0.9164116460685051	-0.9164116460685051	-0.4202329647717454	-0.5619983022851053	-0.10126095536668554	0.9265377416051739	1.9897777729553732
440	-0.7759364432070764	-0.7759364432070764	-0.3785055820522325	-0.6434594894887952	2.271033492313394	0.2838791865391741	0.01892527910261144	-0.10974369415607797	-0.621880933551109	-1.4925142405226615	-0.5194534856721028	1.9388052634240458	0.29996609735994684	0.5048209931179592
444	-0.1274089841383125	0.30473076618647843	-0.13660344691118037	-2.1593852569421164	0.019702420227573784	0.9943154741515703	1.104649027425985	-0.956906859904557	-1.2019224036617735	0.015616375316394256	-0.8475922326897989	1.7759588204643952	0.4868001133110412	0.7280461871643005
457	-0.6948083337796513	-0.8685104172245642	-0.5211062503347386	-0.8685104172245642	1.0422125006694767	-1.2291754915492808e-16	1.9107229178940408	-0.767571598917257	-0.5233442719890389	-1.2560262527736934	0.45356503572383366	-0.27911694506082074	2.041042660757252	0.33145137225972465
462	-0.5330306010180106	-1.047680836483676	-0.5330306010180106	-0.9190182776172596	0.8822575465125694	1.9115580174439002	0.23894475218048755	-1.1663897788814295	-0.5383337440991214	0.6479943216007941	-1.1663897788814295	1.7645383834360084	-0.18941372477561683	0.6479943216007941
464	-0.38734675599176555	-0.9296322143802374	-0.7940608497831194	-0.7940608497831194	-0.11620402679752968	1.7817950775621214	1.2395096191736497	0.7302967433402215	-0.6390096504226939	-1.5518805795979709	-0.45643546458763845	0.7302967433402215	-0.45643546458763845	1.6431676725154984
466	-0.9253627917180896	-0.7348469228349535	-0.9253627917180896	-0.5443310539518174	1.1703117659964075	1.7418593726458156	0.2177324215807271	1.2581923323584037	-0.7900277435738815	-1.6093157739467956	1.0533703247651751	0.6437263095787181	-0.7900277435738815	0.23408229439226108
467	-0.9915372244226287	-0.5949223346535772	-0.5949223346535772	-0.9915372244226287	0.9915372244226287	0.3966148897690514	1.7847670039607317	-0.9728534695313017	-1.1901930744265925	-0.610620794705817	-0.610620794705817	0.9107564395612188	1.2005425794216067	1.2729891143867036
476	-0.43429280483836963	-0.9143006417649888	-0.5942954171472428	-1.2343058663827349	1.4857385428681071	1.325735930559234	0.3657202567059956	-0.4956833724573168	-1.2746143863188146	-0.4248714621062716	-0.9205548345635884	1.3454262966698598	0.28324764140418096	1.4870501173719504
477	0.15887330045621464	-0.21520110698159928	-1.4081951631346274	-1.1352219468962226	0.0779923474966873	0.7755905667726105	1.7461620022869386	0.015900456722334	1.504580717350883	1.073280828757565	-0.08148984070196359	-0.9162638186245143	-1.6536474991227674	0.05763915561846153
478	-0.6319506592673181	0.2939305391941015	-0.031842475079360937	-1.9350427163611679	0.6882873459461877	0.10532510987788642	1.5112928556896719	-0.9471588657246802	-0.6747631360585848	-1.2032108516108098	-0.5658048441921467	0.9541633273446655	1.2047673986374734	1.232006971604083
484	-0.7948054927027761	-0.7948054927027761	-0.7948054927027761	-0.7948054927027761	1.6779227068169718	1.2658013402303474	0.23549792376378562	-0.6795200450603324	-0.37590470577805624	-1.1855456105307927	-0.4771098188721483	0.7373515382569562	-0.07228936649578013	2.053018008480153
486	0.5221577622797162	-0.4110603660499895	-1.2924330428058228	-1.4479693975274406	1.351684987461677	0.3666214075580987	0.9109986490837603	-1.01730118989285	-0.7852851290400946	-1.0708433577819474	-0.5175742895946078	1.1600803042637762	0.8923694648182894	1.3385541972274342
488	-0.44198238188096706	-0.7052910349164367	-0.44198238188096706	-0.7711181981753042	2.19110414847373	0.6770793935197792	-0.5078095451398345	0.038990643368252885	-1.5076382102391053	-1.0982364548724517	-0.18845477627988802	1.540130413045983	1.039750489820073	0.17545789515713742
489	-0.754672942406179	-1.1459848384686422	-0.754672942406179	-0.754672942406179	1.3975424859373686	1.0062305898749053	1.0062305898749053	-0.7352031629237373	-0.8361134009720934	-0.7856582819479154	-0.382017329754491	0.4252645746323579	2.1911937404785897	0.12253386048728956
494	-0.4910547339890429	-0.7943532461587458	-0.0866567177627723	-1.2493010144133003	0.7726890667180527	-0.1372064697910561	1.9858831153968644	-0.4991105833455978	0.15489638793484073	-1.2391711034787256	-1.1703282643965742	0.24094993678753002	0.7056391005920521	1.807124525906475
495	-1.002542746851388	-0.3312749946117629	-0.08717763016099024	-1.42971313464024	1.4994552387690325	0.0958953931770893	1.2553578743182596	-1.384402812718577	-0.7510159049388361	-0.18096768793706902	-0.8143545957168102	0.45241921984267214	1.465838272290258	1.2124835091783617
496	-0.9017000959648741	-1.0678027452215613	-0.07118684968143754	-1.0678027452215613	1.5898396428854358	0.4271210980886244	1.0915316951153737	0.31192514694602197	-1.2650297626144218	-1.2650297626144218	-0.415900195928029	1.767575832694124	0.5545335945707056	0.31192514694602197
498	-0.8273403039920306	-0.8273403039920306	-1.0083209954902874	-0.6463596124937739	0.8014859194922798	0.8014859194922798	1.7063893769835634	-0.9275141163403344	-0.9654825304595294	-0.7376720457443595	-0.8136088739827495	1.3126223166921689	1.0088750037386092	1.1227802460961942
508	0.10500170629159099	-0.4830078489413185	-1.071017404174228	-1.51202457059891	1.28102081675741	1.2075196223532965	0.4725076783121594	-0.3165910269861648	-1.464710293526353	-0.7971990920494995	-0.3165910269861648	1.5791407852080994	0.08391569389994732	1.2320349604401355
511	-0.6549210399944799	-0.6549210399944799	-0.6549210399944799	-0.7859052479933758	-0.392952623996688	1.5718104959867512	1.5718104959867512	-0.10235867909024085	-1.4159617274150011	-0.46061405590608456	-0.8188694327219282	0.37531515666421744	1.9277551228662069	0.49473361560283197
517	-1.0857328766941552	-0.44475804587471424	-0.5363258788489201	-0.7194615447973318	1.936005611454638	-0.17005454695209668	1.0203272817125797	-0.903486155116234	-1.3182011115630299	-0.3505328798538394	-0.7306882565967356	1.377446105341144	1.1009694677099466	0.8244928300787493
518	0.3438318484941127	-0.16411115222602432	-1.4841723227021943	-1.1563718978188502	1.0998400356124562	1.4483125593623176	-0.08732907072181756	-0.7097240155540759	-0.6994424176466287	-0.8557227058398276	-1.1456637668298413	0.9229937321485543	1.1533015252753736	1.3342576484464461
520	-0.5297391886747829	-1.1477682421286963	-0.2648695943373913	-0.9711885125704355	0.9711885125704357	0.08828986477913064	1.8540871603617408	-0.7811978554589084	-1.3082711073347981	-0.7592364699640797	-0.21020183259336098	0.22902587730321392	1.436902079518795	1.3929793085291375
522	-0.2530375708375375	-0.36374150807896005	-0.11465764928575924	-1.5814848177346086	0.32815809967993115	-0.05930568066504794	2.044069126921981	-0.5763668868576183	-1.6084657307654466	0.2368018992515798	-0.3417989677876573	1.925690916555299	-0.07595532617503484	0.4400940957788793
528	0.022044005179834562	-0.28657206733785284	-1.1738432758262043	-1.4053053302144698	1.5651243677682716	0.25350605956810013	1.0250462408623187	-0.6896734839794189	-1.0670843807499153	-0.45379167349785854	-0.7840262081720429	1.7477718909967037	0.017971947465261942	1.2288319079372712
532	-0.5965253610288087	-0.6983711543751907	-0.49467956768242677	-1.0039085344143366	0.8293157458205388	-0.08729639429689891	2.0514652659771224	-1.5335868635300864	-1.1206980925796786	-0.5308569912219531	0.23593644054309018	0.8847616520365883	1.2976504229869963	0.7667934317650432
533	-0.6647700293478881	-0.9306780410870433	-0.7977240352174657	-0.5318160234783105	1.3295400586957764	1.7284020763045091	-0.13295400586957756	-1.8371173070873839	-0.40824829046386313	0.3611427184872634	-0.6280742930213278	0.3611427184872634	1.5701857325533193	0.5809687210447282
539	-0.057190860550481934	0.27642249266066427	-1.0580309201839206	-1.825341632569557	0.8102038577984984	1.1438172110096445	0.7101198518351545	0.01341936044911723	-0.6284733810336713	-1.4895490098520463	-0.9729036325610213	1.0153982739832261	1.4067962870824875	0.6553121019319058
540	-0.791735116621821	-0.6738171205292094	-0.6738171205292094	-0.6738171205292094	1.566624805230411	-0.3200631322513745	1.566624805230411	0.6343362087588684	-1.0199131199652387	0.9825992253323645	-1.194044628251987	-0.7587158575351166	-0.2363213326748722	1.592059504335983
546	-0.2435723317545797	-0.42648488740169715	-1.22346102272128	-1.3279824830910614	0.9126963235861266	1.1609347919643573	1.1478696094181347	-0.8993223511982765	-0.8702281561277373	-0.742941052694128	-0.921142997501181	0.9517958101647845	1.3954822849905084	1.0863564623660287
548	-0.9675588936937933	-0.8136290696970534	-0.19790977371009397	-0.8136290696970534	2.111037586241004	0.41780952227686546	0.2638796982801256	-0.9642533846932014	-0.6116532664098666	-0.5612818209408187	-1.2161106120384406	1.252090215944903	1.3024616614139508	0.7987472067234727
551	-0.27619067190389013	0.32797642288586953	-0.44535745844502284	-1.8470251183572652	-0.010357150196395873	0.5454765770101829	1.7054773990065217	-1.0192653387967179	-0.8677402053283231	-0.9336206981406686	-0.5515138398290643	0.7265677207304397	1.273375811072908	1.3721965502914264
557	-0.40583972495671394	-0.8116794499134279	-0.8116794499134279	-0.8116794499134279	-0.20291986247835703	1.2175191748701417	1.8262787623052126	-1.0826013686822442	-1.0826013686822442	-0.5212525108470065	-0.6615897253058161	1.3031312771175165	0.7417824192822785	1.3031312771175165
559	-0.9729252526497669	-0.4698786731547169	0.07186379707072166	-1.1664047063017091	1.0392610653304333	-0.315095110233163	1.8131788799382025	0.14512024235325138	-0.3008590390250342	-1.5396903761869387	-0.8707214541195103	-0.0778693983358914	1.6812711004340128	0.9627489248801083
560	-0.7914101241826399	-0.9145183657221616	-0.8406534207984486	-0.520571992795692	1.227565037065517	1.7446196515315087	0.09496921490191679	-1.1940888220021062	-0.7472442628252173	-0.8260991850329035	-0.6158193924790735	1.1452738701592526	0.8561391553977364	1.3818386367823114
561	0.322232670109592	0.48568402451300824	-1.148829519521154	-1.9072438039530053	0.6818256497971077	0.8583531125527972	0.7079778665016543	-0.7354224758779655	-0.9159565799457764	-0.6205371369257222	-1.1019614144398846	1.4638111554935487	1.1191551386368188	0.790911313058981
566	-1.2516655570345727	-1.2516655570345727	-0.1331559103228269	-0.5059924592267421	1.358190285292834	0.6125171874850036	1.1717720108408765	-0.04900695029099215	1.6662363098937336	0.03675521271824414	-1.7642502104757178	0.894376842810607	-0.3920556023279373	-0.3920556023279373
570	0.08471013680970432	0.08471013680970432	-0.8471013680970424	-1.9059780782183458	1.1012317785261554	1.1435868469310075	0.33884054723881707	-0.8520626465636305	-0.9781273974422653	-0.789030271124313	-0.8363045527038011	1.1098200389851247	1.2516428837235891	1.0940619451252955
577	-0.7067841319359508	-0.16754828195756902	0.573901011762706	-1.8526603131400123	0.7761144555045992	1.4501592679775763	-0.07318200821135219	-0.6549281417463909	-1.2697365132202385	-0.14638294558901097	-1.163473337903771	0.9997413024671739	0.9086585807673446	1.3261210552248952
585	-0.6582004619424587	-0.844987079520724	-0.9072492853801458	-0.595938256083037	1.1474035079807725	1.8322877724344118	0.026683802511180636	-1.192249649808215	-0.2851031771280513	-1.131773218296204	-0.6479617662001167	1.4989515524762704	0.9244254531121668	0.8337108058441505
587	-0.3251832180884659	-1.0839440602948864	-0.8310237795594129	-1.0839440602948864	0.9394181855889016	1.4452587470598486	0.9394181855889016	-1.4956689344838887	-0.39359708802207605	0.2951978160165569	0.15743883520883034	0.9839927200551898	-1.082391992060709	1.5350286432860962
590	-0.13447978337643957	0.47463452956390223	-0.04588133785784441	-2.072570779095709	0.46355972387407784	-0.17324160329082497	1.4879792501828346	-1.2948456505650345	-0.771420300336626	-0.537950000234746	-0.7488264003267667	0.9720756504241875	0.9683100004225443	1.412656700616445
597	-0.4965635331614208	-0.7862255941722496	-0.7862255941722496	-0.7862255941722496	1.241408832903552	-0.20690147215059196	1.8207329549252096	-0.03840476863212845	0.3648453020052201	-1.5169883609690733	-0.30723814905702745	1.9778455845546141	-0.710488219694376	0.23042861179277058
600	0.2994390771035697	-0.7485976927589245	-0.8359340902474657	-1.3599524751787129	0.38677547459211087	1.871494231897311	0.38677547459211087	-0.7702390617920044	-0.6183609369316091	-0.39054374964101624	-0.8082085930071031	-0.2766351559957198	2.153414841770604	0.7105726555968491
602	-0.5583037672621974	-1.6145541377582469	-0.3470536931629876	-0.6639288043118025	0.8148217143826668	1.0260717884818766	1.3429468996306915	-0.4334967855558428	1.5172387494454496	0.5418709819448034	-0.6502451783337642	-1.1921161602785677	-0.9753677675006462	1.1921161602785677
604	-0.9051513929454647	-1.1163533846327398	-0.4827474095709144	-0.27154541788363934	1.8404744989891118	1.1012675280836488	-0.16594442204000182	-0.4732873105722406	-0.7029019463944168	-0.8341103097213746	-0.9325165822165928	0.4451712327164639	0.41236914188472445	2.0852757743034362
607	0.014246517597268221	-0.23506754035492958	-1.681089076477677	-0.9082154968258637	1.1361597783821582	1.3854738363343562	0.28849198134468584	0.3635154005748459	-0.44090900198755445	-1.557253070849661	-1.1960829309236853	1.167939803137246	0.6426014177903725	1.0201883822584379
613	-0.7453559924999299	-0.7453559924999299	-0.9192723907499136	-0.39752319599996266	-0.22360679774997902	1.8633899812498251	1.1677243882498904	0.6107709625208936	-1.002586296968259	-0.4379112561470556	-1.0832541599427166	-0.4379112561470556	0.36876737359752065	1.982124633086673
614	-1.3951189614433135	-0.7338907036759097	-0.6321632794040015	-0.27611729445232247	0.38511096331508127	1.7584311909858428	0.8937480846746225	0.3104602102825332	-0.38807526285316635	-1.2418408411301325	-1.397070946271399	0.6209204205650662	0.46569031542379974	1.629916103983299
616	-0.25478090937847025	-0.7860262097846421	-1.1654871386461936	-0.4065652809230908	0.959494062978494	-0.2927270022646254	1.9460924780185276	-1.356712955216238	-0.43716306334745453	-1.130594129346865	-0.3467155329997053	1.0853703641729906	1.130594129346865	1.0552211873904074
617	-0.8359340902474657	-1.3599524751787129	0.037429884637946206	-0.6612612952703834	0.6487846670577345	1.8714942318973111	0.2994390771035698	-0.8612813602822149	-1.030634436742201	-0.8612813602822149	-0.6241870532382344	0.7306375584416543	1.2048261725296154	1.4419204795735958
619	-0.5702144409522794	-1.1024145858410732	-1.1024145858410732	-0.5702144409522794	1.2924860661584994	1.2924860661584994	0.7602859212697055	-0.9707145909228496	-0.6445544883727722	-0.7532745225561314	-0.8619945567394904	0.44264585346081947	1.747286263661129	1.0406060414692948
625	-1.0069930921904573	-0.9033320385826159	0.44426165831931924	-1.3179762530139807	0.34060060471147807	0.9625669263585251	1.480872194397731	-1.406317277529488	-0.6303088698837119	-0.8298538889926258	-0.4307638507747981	0.9217079454078402	1.3873129899953058	0.9882229517774781
628	-0.8041578301409761	-0.5759508783442125	-1.108433765869994	-0.34774392654744907	0.7932908324363684	2.01039457535244	0.032600993113823425	0.285809138001124	-0.8949105796428637	-0.9933038894465294	-1.091697199250195	0.9745623066267836	1.7289110151215537	-0.00937079140987294
630	-0.23132597278649616	-0.8385566513510484	-1.0409668775392324	-1.0409668775392324	1.5903660629071605	0.37590470577805607	1.1855456105307924	2.033209330603865	-0.5164569155277196	-0.2500738748871063	0.7774035675838307	-0.32618331507013865	-0.4403474753446872	-1.2775513173580433
633	-0.7772815877574013	-0.7772815877574013	-0.40204220056417306	-0.9649012813540154	0.7236759610155115	0.1608168802256692	2.03701381619181	0.4694463865575062	-0.8627663320516332	-1.0403946945328517	-0.9515805132922425	-0.3298812446079774	1.002331474001162	1.7128449239260362
634	-0.36380343755449956	-1.2126781251816652	-1.2126781251816652	-0.36380343755449956	0.4850712500726659	1.3339459376998313	1.3339459376998313	-0.40689854628837185	-1.5892075298432635	-0.9443117206315044	0.8828930721351463	1.5815301987812187	0.34547989779201377	0.13051462805476075
635	-0.34660991202509034	-0.1668862539380065	-1.065504544373426	-0.975642715329884	1.7202121559763743	1.2709030107586645	-0.4364717410686323	-1.0163632529108388	-0.3368844489985364	-1.216209959943869	-0.41682313181174846	1.8214599869581884	0.2626556721005538	0.90216513460625
637	-0.6718371735125339	-1.2852537232413692	-0.4673649902695888	-0.6718371735125339	0.3505237427021916	1.7818290254028075	0.963940292431027	-1.3926550603081254	-1.014069218670965	0.3109812270590958	-0.3515439958059346	1.825324593607737	0.6895670686962561	-0.06760461457806441
641	-0.962533421879622	-0.6416889479197481	-0.962533421879622	-0.32084447395987403	0.962533421879622	1.925066843759244	7.930164461608262e-18	-0.9544750265780777	-1.295358964641677	-0.3408839380635992	-0.06817678761271982	1.9771268407688751	0.06817678761271985	0.6135910885144785
648	-0.5543785545883977	-0.9855618748238182	-0.6981063280002046	-0.5543785545883977	0.8828991795296705	-0.12319523435297726	2.0327213668241253	-1.7886403036014247	-0.4706948167372171	0.627593088982956	-0.7635715915959298	0.18827792669488674	0.8472506701269905	1.359785026129738
653	-1.2801515061850606	-0.5908391567007972	-0.935495331442929	-0.2461829819586655	1.1324417170098613	1.6494259791230588	0.2708012801545321	-1.2334594689263605	-1.0254060645291432	-0.40124585133749074	-0.29721914913888203	1.15915468164164	0.11888765965555279	1.6792881926346834
658	-0.502244098967919	-0.7626669650994327	-0.24182123283640541	-1.023089831230946	1.1905045308869193	-0.502244098967919	1.8415616962157033	-0.5720342317104309	0.9210720680083209	1.8712306223747994	-0.16482342269622585	-1.454324317907875	-0.3005603590342942	-0.3005603590342942
663	-0.6413945636668353	-0.2069014721505921	-0.6413945636668353	-1.6552117772047361	0.8069157413873088	1.0965778023981376	1.241408832903552	-1.4213675104958723	1.4377050680877792	1.3805236165161061	-0.22055702749073872	0.17971313351097248	-0.735190091635796	-0.62082718849245
667	-0.7280620561826777	-0.6431214829613653	0.07887338941979002	-0.9828837758466149	1.6502739940140694	1.352981987739476	-0.7280620561826777	-1.1140096819444782	-0.40704199917202083	-1.3710888393162808	-0.06426978934295059	1.713861049145351	0.6212746303151898	0.6212746303151898
668	-0.4777665429529546	-0.7431924001490405	-0.05308517143921725	-1.0086182573451263	0.5308517143921716	2.176492029007904	-0.42468137151373747	-1.2208860345964196	-1.3523660690914185	0.9485345345710646	-0.5634858621214245	0.6855744655810665	0.0939143103535708	1.4087146553035614
669	-1.43372749709624	-0.69422594596239	-0.06036747356194713	-0.5885828672289828	-0.00754593419524356	1.048884853138828	1.7355648649059743	-1.6737157773383322	-1.0505237325846977	0.4451371748240249	-0.17805486992960953	0.36204490219020696	1.566882855380567	0.5282294474578428
673	-0.30720611290390826	-0.5678658450648004	0.8331802152999951	-2.0666593049899302	0.9635100813804411	0.7028503492195489	0.44219061705865675	-0.7526395140592531	-1.0680661065209787	-0.744114471019747	-0.8208398583753018	0.9182689216839421	0.9353190077629544	1.5320720205283813
677	-0.8455205206904864	-1.2502141032431977	-0.440826938137775	-0.23848014686141936	-0.1878934490423304	1.3297074855303375	1.6332276724448709	-0.8602537554664773	-0.025911257694773274	-0.6063234300576978	-1.1141840808752566	-0.35239310464891827	1.2074646085764413	1.751601020166683
681	-0.8189375328037728	-0.9213047244042444	-0.9213047244042444	-0.30710157480141465	1.7402422572080176	1.5463820700136108e-16	1.2284062992056595	-1.1209955447691553	-0.7055677840605861	-0.7055677840605861	-0.7055677840605861	1.2330950992460705	1.60236421987591	0.40223957782893205
685	-1.3905053594428087	-0.9623438851275743	0.7217579138456809	-0.9623438851275743	1.4068162727500557	0.6646697172703162	0.5219492258319048	2.060268667740423	-0.6724488012763882	-0.6724488012763882	0.8441378569214233	-0.07153710651876483	-0.8584452782251765	-0.6295265373651294
690	-0.29721914913888203	-1.3374861711249693	-0.5052725535360996	-1.129432766727752	1.15915468164164	1.15915468164164	0.9511012772444225	-0.6793982411414774	-1.0487798091407272	-0.4947074571418524	-0.7717436331412898	1.213682294854678	1.7677546468535525	0.013192198857116063
695	-0.5598651836479668	-0.7903979063265413	-0.3293324609693922	-1.4819960743622647	1.0538638751020548	1.5149293204592036	0.5927984297449057	0.17248441966083802	-1.4610444959506272	-0.8928605253031611	-0.6797915363103613	0.8116913866392375	1.6639673426104369	0.38555340865363785
701	-1.2221103925829258	-0.7533557214552283	0.18415362080016678	-0.9877330570190772	0.0669649530182424	1.0044742952736376	1.707606301965184	-0.9675062666817078	-0.3726206567625495	-0.9675062666817078	-1.0590271297461935	1.0001922892047388	1.3662757414626823	1.0001922892047388
707	0.13295400586957762	-0.39886201760873286	-0.9306780410870433	-1.4624940645653537	0.26590801173915524	1.8613560821740867	0.5318160234783105	-1.0166804531075075	-0.712545274827484	-0.8341993461394934	-0.712545274827484	1.629295597928698	1.1730928305086625	0.4735819204646082
709	-0.32263691513537907	-0.7981018427033062	-0.916968074595288	-0.4415031470273609	0.6282929400004752	2.173553954596238	-0.32263691513537907	-1.2818278603638833	-0.4432488862940531	-0.527106783701036	1.9047722411014716	-0.527106783701036	0.9823353696246584	-0.10781729666612098
711	-0.5763333038664451	-0.09026907168992493	0.24997589083363916	-1.8401003075253977	1.7567750105808515	0.24997589083363916	0.24997589083363916	-1.111870303617009	-0.10156507581116926	-0.3634960607978684	-0.1764025000930833	-1.074451591476052	0.9461588641356273	1.8816266676595528
712	-0.33672811995978824	-0.5331528566029982	-1.5152765398190473	-0.729577593246208	1.6275192464723098	0.8418202998994707	0.6453955632562608	-0.5133753177427504	-1.0267506354855007	-0.8214005083884005	-0.30802519064565015	3.172065784643304e-17	0.5133753177427504	2.1561763345195515
714	-0.5109825357705137	-1.1733673043619204	0.018925279102611613	-1.040890350643639	2.0060795848768316	0.41635614025745554	0.28387918653917427	-0.7308591715011805	-0.8509534015600599	-0.6347837874540769	-0.5146895573951975	0.6622338971818209	-0.0823503291832316	2.1514023499119257
716	-0.3863337046431279	-0.9272008911435069	-0.9272008911435069	-0.6567672978933174	1.2362678548580093	-0.11590011139293832	1.7771350413583884	-0.7730697354834155	-1.4713262707587587	0.09975093361076325	-0.9476338693022512	0.972571602704942	0.7980074688861063	1.3216998703426135
722	-0.8302497931273874	-1.0400602101631893	1.0370629184912494	-1.2079085437918309	1.4776647942664334	-0.13787541690924124	0.7013662512339663	0.04286620445580384	1.3931516448136252	1.1573875203067039	0.5143944534696462	-0.9430564980276848	-0.7501585779765674	-1.4145847470415271
723	0.2678693456380816	-0.3571591275174422	-0.31251423657776195	-1.8304405285268912	1.7857956375872108	0.044644890939680236	0.4018040184571224	-0.4816278764520731	-0.5263809092197436	-1.6153713732330595	-0.4667101988628496	1.1145636255948421	0.5029388444366784	1.4725878877362062
725	-0.6176220151859745	-0.6176220151859745	-1.3381810329029449	-0.43748226075673186	1.3639152835356936	1.5440550379649363	0.10293700253099579	-0.3714671395737064	-0.4502631994832805	-0.05628289993541005	-1.3958159183981698	-0.13507895984498416	2.150006777532665	0.25890133970288637
729	-0.34271147417223613	-1.0728359191478698	-1.3857463955659985	-0.44701496631161236	0.9089304315002787	1.3261444000577838	1.013233923639655	-0.6452581549032724	-0.6802721633088764	1.035414248565716	-1.800720432288202	1.035414248565716	0.2300920552368257	0.8253301981320925
734	-0.5660204474393405	-0.8708006883682163	-1.0231908088326545	-0.108850086046027	0.3483202753472866	2.177001720920541	0.04354003441841087	-0.3942509610317491	-1.123243304071587	-0.7066762509059653	-0.5504636059688572	0.7513084351737105	-0.029754789511830134	2.0530804763162784
735	-0.48323997393010976	-0.8957619028948375	0.011786340827563585	-0.9370140957913103	0.21804730530992747	-0.15322243075832753	2.2394047572370934	-1.274009941984599	-0.4491482771339805	-1.0827376718743107	-0.41328472648830145	0.9375756811656101	1.5592105590240473	0.7223943772915357
744	-1.3659254320612777	-1.0805081776007122	-0.3669650414492984	-0.22425641421901565	0.34657809470211526	1.4882471125443772	1.2028298580838117	-0.5311537934832118	-1.6578436584476002	-0.7564917664760894	0.25752911199186007	0.25752911199186007	1.609556949949126	0.8208740444740542
748	-1.0664329872313039	-0.9566531208986697	1.3075566222119115	-1.3408826530628895	0.6214324576329475	0.6077099743413682	0.8272697070066367	0.265990898448182	-1.6839108846640831	-0.36442847503924203	-0.6869686196142032	1.4681859827730372	-0.1445147401017685	1.145645838198076
749	0.17838489365052415	-0.04865042554105182	-1.6378976598820836	-1.1270681917010377	0.4054202128421001	1.54059680879998	0.68921436183157	-0.243927024724672	-0.5854248593392126	-0.9890132093382151	-0.8958774362615223	-0.18183650934021006	0.9047475098878737	1.9913315291159575
751	-0.9697904251926575	-0.9697904251926575	-0.7812200647385296	-0.5926497042844017	0.5387724584403654	1.4816242607110046	1.2930539002568768	-0.8845296108343593	-1.4044439622408147	0.20256403301550202	-0.5536750235757059	1.90410191034572	0.391623797163304	0.34435885612635353
755	-0.4102472774059182	0.09652877115433371	0.6515692052917524	-2.0753685798181745	0.07239657836575028	0.24132192788583426	1.423799374526422	-1.401361748783376	-1.21697204499609	0.8574121226108815	-0.4978522002256731	1.1432161634811753	-0.009219485189364302	1.1247771931024466
760	-0.9708848797176881	-1.227345036624247	-0.4579645659045698	-0.2015044089980107	-0.07327433054473116	1.4654866108946236	1.4654866108946236	-0.9026222027266485	0.45131110136332425	-1.8697174199337718	0.8381491882461736	-0.12894602896094978	1.2894602896094978	0.32236507240237444
766	-1.099191351154197	-0.8032552181511442	-0.8032552181511442	-0.06341488564351148	2.00813804537786	0.6764254468641212	0.08455318085801505	-0.9885933387663892	-1.0373268132126194	-0.8911263898739283	-0.5012585943040847	1.1069460624215204	1.1069460624215204	1.2044130113139813
775	0.17476749542968803	-0.803930478976565	-0.3145814917734385	-1.6602912065820365	0.4194419890312513	0.4194419890312513	1.7651517038398494	-0.9021565151677817	-1.232357592614813	-0.778331111125145	0.17099698653506976	1.5743515656849525	-0.07665382155020367	1.2441504882379213
777	-0.41530696761268393	-0.9967367222704413	-0.3184020085030577	-0.8029268040511888	0.9413624599220831	2.0073170101279714	-0.41530696761268393	-0.6507059994180571	0.6187040650204481	-1.9201160638565622	0.6933752452815367	0.9920599663258909	-0.5760348191569686	0.8427176058037138
781	-0.8948747402853661	-0.8948747402853661	-0.8948747402853661	-0.738271660735427	0.8277591347639632	1.2975683734137804	1.2975683734137804	-0.05200760852671167	0.10401521705342347	2.340342383702027	-0.7801141279006757	-0.41606086821369365	-0.5200760852671171	-0.6760989108472523
784	-0.22641005679205134	-1.216954055257276	0.4669707421336058	-1.6131716546433656	0.7641339416731732	1.3584603407523077	0.4669707421336058	-0.7384898754346783	-0.9167460522637386	-1.059350993726987	0.2597447148080594	1.186676834319173	1.6857941294405416	-0.4176287571423698
787	-0.17996549752601443	-0.9816299865055328	-0.7525829896542419	-0.9816299865055328	1.8814574741356043	0.9652694867304404	0.049081499325276536	-0.7529940238806679	-0.5856620185738528	-0.2509980079602226	2.091650066335189	0.1673320053068152	0.5019960159204454	-1.1713240371477058
790	-0.9570732259820035	-0.1840525434580776	-0.44172610429938625	-1.4724203476646207	0.8466416999071569	1.6196623824310827	0.5889681390658483	1.3897545195181318	0.7046642634176442	-1.3506065048838183	1.1157184170779368	-1.0765704024436233	-0.2544620951230383	-0.5284981975632334
797	-0.7907805808069013	-0.1641242714882248	-0.6863378625871219	-1.3129941719057983	0.14920388317111344	1.0891883471491282	1.7158446564678047	1.3954034459828462	0.8763403283950241	0.7347776599619817	-0.4449112436467045	-0.16178590678061977	-0.6336614682240943	-1.7661628156884328
799	0.1737205732084912	-1.380113442711902	-0.7045334357899921	-0.9072074378665651	1.1870905835913566	1.5248805870523114	0.10616257251630018	-0.7473092772017073	-0.6559352171071754	-1.2270230926979995	-0.39323479433539615	0.6118798667044545	1.936803738075167	0.47481877656265675
801	-0.9606339890598155	-0.05192616157080097	0.12981540392700194	-1.4149879028043229	1.0385232314160164	-0.4154092925664068	1.6746187106583266	-0.5060148484951893	-1.0206795234603818	-0.8995819528803366	-0.32436849262512124	-0.29409409998010994	1.340723102850502	1.7040158145906381
809	-1.0660035817780524	-0.6396021490668314	0.0	-0.8528028654224418	-0.4264014327112209	1.7056057308448835	1.2792042981336629	-0.6289470631937245	-0.3742494921483319	-0.4834055940249287	-0.920030001531316	2.172726218305594	-0.4470202267327298	0.6809261593254373
813	-0.1934558081335341	-1.0736797351411147	-0.667422538060693	-0.3288748738270081	0.5513490531805726	2.17637784150226	-0.46429393952048204	-0.7254291152465564	1.6443059945588607	1.080083349367095	-0.7254291152465564	-1.4024962894766755	-0.16120647005479036	0.29017164609862245
822	-0.348850685985647	-1.4651728811397173	0.13954027439425876	-0.9767819207598115	0.9767819207598115	1.6744832927311055	-3.172065784643304e-17	-2.012012120014275	-0.670670706671425	0.0838338383339281	0.2515015150017843	0.2515015150017843	0.7545045450053531	1.34134141334285
826	-0.8441741961717799	-1.4003360195320114	0.12910899470862522	-0.39229271469159177	0.30290956450869755	2.0061551485494067	0.19862922262865415	-1.1444287485524773	-0.5314130015017591	-0.6010738818484316	-0.9772426357204633	1.1125837746797125	1.6002099371064202	0.5413645558369979
828	-0.48608317152726527	-0.9500716534396548	-0.6407459988313952	-0.5891917230633519	1.7823049622666394	1.31831648035425	-0.434528895759222	0.378622932698138	0.14077006472110262	-0.6747254826287332	-1.7960318602347571	0.1067910835815261	0.07281210244194962	1.7717611594207743
829	-0.435813633640409	-0.7408831771886952	-0.588348405414552	-0.7408831771886952	0.1743254534561636	0.02179068168202045	2.3098122582941674	1.5984545372202223	-0.44892765726184974	0.4557295914627868	0.2652754338365475	0.7414108279021457	-1.2583578271733666	-1.3535849059864864
834	-0.4565408647656022	-0.2883415987993277	-0.9611386626644256	-1.1293379286307001	-0.12014233283305324	1.7300495927959658	1.2254517948971424	1.147934971293451	-1.3838120201893658	-0.3931284148265243	-0.06290054637224385	-0.8334322394322315	-0.17297650252367064	1.6983147520505852
836	-0.47230521426539046	-1.207002214233776	0.4460660356950914	-0.9621032142443142	0.20116703570562958	-0.04373196428383226	2.0379095356265937	0.9523544026194163	-0.5680710471764944	1.5371334217716897	0.4065606514106279	-0.9189384586678583	0.1336637758062337	-1.5427027457636164
839	0.11691842057250762	-0.48326280503303165	-0.6196676290342906	-0.9743201714375638	1.7537763085876148	1.1808760477823272	-0.9743201714375638	-0.36028405495514243	-0.8849930477421619	-0.4279884411212095	-1.3927759439876646	0.40139028941311167	0.9768775718246814	1.6877736265683851
844	-0.037209962410812765	0.5879174060908395	-0.6102433835373274	-2.068873910041183	0.22325977446487572	1.213044774592492	0.692105300841115	0.8257451524456277	0.708261086040762	-0.41958595144594885	0.9902228454124397	0.026853500892540863	0.026853500892540863	-2.158350134237961
848	0.8361506523829578	-0.3344602609531829	-0.9929288997047621	-1.797723902623359	0.4703347419654139	1.128803380716993	0.6898242882159402	-1.0810849355465386	-1.0810849355465386	-0.8417206310824631	0.17097450318862517	1.0731938046301401	0.09732394796890965	1.6623982463878642
853	-0.24259137394524924	-0.6671262783494352	0.07580980435789023	-1.7284635393599002	1.0310133392673086	-0.03032392174315626	1.561681969772541	-0.7759398816330985	0.9939005225412725	0.3225817485440973	1.3600743992670044	-1.4472586556302736	-1.020055799450253	0.566697666361252
854	-0.6500112459665918	-0.38235955645093633	-0.6500112459665918	-1.1853146249979027	0.15294382258037456	2.0265056491899625	0.6882472016116854	-1.325942712491552	-0.7878790030746902	-0.5188471483662594	-0.11529936630361318	-0.11529936630361318	1.0953439798843254	1.7679236166554022
861	0.04330127018922163	-0.5629165124598855	-0.25980762113533196	-1.5732794835417307	0.9526279441628824	1.7609183210283585	-0.36084391824351647	-1.438124321419228	1.8445507600811841	0.4585323923365658	-0.9274859754080526	-0.48979596454133106	0.4585323923365658	0.09379071661429778
863	-1.1692679333668565	-0.23385358667337122	-0.7015607600201139	-1.1692679333668565	1.403121520040228	0.9354143466934854	0.9354143466934854	1.7500144591652516	-1.2378151052632271	-0.441060554748966	-1.1382207864489444	0.056911039322447114	0.9532599086509908	0.056911039322447114
866	-0.629227782134542	-1.5101466771229008	-0.25169111285381685	-0.7550733385614504	1.0067644514152672	0.629227782134542	1.5101466771229008	-0.15441402577700597	-1.565586650239089	-0.12438907632036589	-1.0551625094762078	0.3860350644425152	1.0465839524885965	1.4669332448815575
871	0.18518361714141554	-1.3991651072906943	-0.8230382984062907	-0.5349748939640889	1.9135640437946262	0.041151914920314656	0.6172787238047183	0.5420690570021882	-0.6819578459059792	-1.0491659167784293	-1.0491659167784293	0.9704784730200468	1.704894614764947	-0.43715246532434565
879	-0.2221714343750905	-0.4813714411460295	-0.9997714546879076	-0.5677714434030092	0.29622857916678763	2.2834286310773204	-0.30857143663207015	-0.9933844263496633	0.826273027524486	-1.2533354911888275	-0.603457829090917	1.6711139882517696	0.6962974951049039	-0.3435067642517528
884	0.16245910832216473	-1.5433615290605645	-1.164290276308847	-0.4061477708054117	0.7310659874497413	1.2996728665773176	0.9206016138256	-1.3458047953234078	-0.4086737074804066	-0.8525779069849861	-0.6552871516496174	1.0216842687010166	0.7257481356979635	1.5149111570394382
888	-0.41635614025745554	-1.2112178625671435	0.11355167461566963	-1.476171770003706	1.17336730436192	1.17336730436192	0.6434594894887948	0.03836078769656739	-1.5727922955592608	0.12786929232189115	-0.14065622155408017	0.7544288246991576	-0.9462327631819941	1.739022375577719
891	1.0617906674619697	0.12134750485279652	-1.092127543675169	-1.820212572791948	1.0617906674619697	0.3640425145583896	0.3033687621319913	0.15268891603224105	-1.5650613893304706	-0.5725834351209039	-0.15268891603224105	1.48871693131435	-0.6107556641289642	1.2596835572659886
892	-0.8994380267950339	-1.1617741179435856	-1.1617741179435856	0.1499063377991721	0.9369146112448267	1.4615867935419296	0.6745785200962752	-0.5610650652915725	-0.8484398548311585	-0.6568566618047679	-0.3694818722651819	2.2168912335910926	0.5884340928667716	-0.3694818722651819
909	-0.22314514039738778	-0.5836103671931683	-0.8239205183903552	-1.0642306695875423	1.699336069180108	1.3388708423843276	-0.3433002159959813	0.6980479904039344	-1.4397239802081148	1.537886978858668	-0.06544199910036898	-1.3633749812576845	0.39265199460221295	0.23995399670135234
910	-0.8110707072107035	-0.9585381085217406	-0.737337006555185	-0.27035690240356774	1.523829813547383	1.5484077137658891	-0.29493480262207394	-1.1910035782359942	-1.0658230219649438	-0.3397757955928513	-0.4148841293554816	0.13591031823714034	1.4878603259644851	1.3877158809476449
911	-0.056155754965072704	-0.842336324476088	-1.3664567041500983	-0.3182159448020778	0.2059044348719324	2.0403257637309684	0.3369345297904349	-0.09205746178983217	-1.7030630431118983	-0.8438600664067962	-0.4142585780542454	1.1967470032678205	1.089346631179683	0.7671455149152697
914	-0.9626656647881922	-1.370611428566148	1.1828268706366123	-0.9626656647881922	0.2007352170970891	0.9561903352044147	0.9561903352044147	-0.6548614014563294	-0.5459770829243981	1.4901596736227172	-1.6130434045373245	1.0219571039354127	-0.27376628659456986	0.5755313979544943
934	0.02943724047047326	-0.38268412611615144	-0.8978358343494321	-1.1038965176427447	2.1930744150502526	0.02943724047047326	0.13246758211712942	1.050266562378861	-0.1296625385652915	-2.0357018554750765	0.9595027853831568	0.32415634641322866	0.5056839004046368	-0.6742452005395156
939	-0.4815981506666522	-0.24639905382944993	-0.7167972475038544	-0.9519963443410566	2.0271922155968385	0.9295964303565611	-0.5599978496123863	-0.299853765528723	-1.2725501268779953	-0.35104831086289523	-1.221355581543823	0.7240371411547214	0.8776207771572381	1.543149866501477
943	-0.1298979034528281	0.19167861363161237	-1.3663041674154182	-1.5160035805409335	1.0843306696763524	0.6463212757165109	1.0898750923847047	-0.953958356253534	-0.919975106921347	-0.7330672355943187	-0.7296689106611001	0.6772376116914399	1.6287685929926747	1.0306634047461845
955	0.034741914217560066	-0.6948382843512012	0.27793531374048047	-2.0324019817272636	1.2507089118321624	0.3995320135019407	0.7643221127863213	0.9945896807696757	0.868005539580808	0.9945896807696757	0.4460584022845818	-0.5666147272263606	-1.4105090018188127	-1.3261195743595675
957	-0.8314165410530874	-0.04963680842107985	-0.04963680842107985	-1.0051453705268667	1.861380315790494	-0.918280955789977	0.9927361684215967	-0.8755437892601119	-1.246237732293627	-0.4801369166910291	-0.5295627757621645	1.818165530116765	0.6319449124095163	0.6813707714806517
967	-0.4569057743101287	-0.8122769321068953	-0.9899625110052787	-0.27922019541174536	2.2083779091656215	-0.101534616513362	0.431522120181788	-1.3301945255217957	-0.7554191132592913	1.0838622059807226	-1.100284360616794	1.4287274533382253	0.2791766288132165	0.39413171126571733
972	-0.2526993478596345	-0.6064784348631228	-0.6064784348631228	-1.3140366088700994	1.869975174161295	0.9855274566525745	-0.07580980435789035	-0.501044651517941	-0.501044651517941	-0.6160385059646815	-0.6160385059646815	1.9138262918636102	-0.8460262148581625	1.1663662379597968
975	-1.1287287178763696	-1.3869346337304411	-0.0442638712892696	-0.4573933366557839	0.781995059443759	1.6082539901767876	0.6270715099313161	-0.46081690614538207	-1.3267815619890533	-0.763904535690667	-0.6989571865023917	0.6865862628474825	0.9680247759966756	1.5958491514833373
978	-0.5387724584403653	-1.1044835398027488	0.40407934383027405	-0.915913179348621	0.21550898337614618	-0.16163173753210958	2.101212587917425	-0.7977240352174657	-0.19943100880436646	-3.172065784643304e-17	2.1937410968480306	-0.5982930264130992	0.3988620176087328	-0.9971550440218321
983	-0.2712881374361428	-0.38755448205163257	-0.46506537846195906	-0.5231985507697039	-0.46506537846195906	2.441593236925285	-0.32942130974388767	-0.6021169345462587	-0.6021169345462587	-0.7437915073806725	-1.2042338690925174	1.2396525123011208	1.6292575875957587	0.28334914566882763
984	-0.1909406539564934	-4.7580986769649563e-17	-0.9547032697824668	-1.3365845776954535	1.5275252316519468	1.3365845776954535	-0.38188130791298674	-1.2947517621017097	-0.6431446661420257	-0.9393297097600639	-0.16924859635316458	0.24541046471208894	1.3116766217370266	1.4893876479078496
991	-1.0708772305728735	-1.0708772305728735	-0.3454442679267334	-0.5872552554754468	1.8308546200116869	0.3799886947194067	0.8636106698168334	-0.2020187297360794	-0.8484786648915336	-0.7676711729971019	-1.1313048865220448	3.172065784643304e-17	1.5757460919414195	1.37372736220534
994	-0.331861655799986	-0.5641648148599762	0.13274466231999443	-1.4933774510999371	1.2942604576199455	1.5265636166799357	-0.5641648148599762	-0.28720917265965906	-1.6945341186919884	-0.7898252248140624	-0.28720917265965906	0.8939385499031889	1.396554602057592	0.7682845368645881
999	0.316227766016838	-0.7905694150420949	7.930164461608262e-18	-1.8973665961010278	0.7905694150420949	0.158113883008419	1.4230249470757708	1.2462465184851277	1.455951461499452	-0.9766258774667105	-1.186330820481035	-0.6410979686437915	0.5751907008392897	-0.47333401423233207
1000	-0.5457768229098157	-0.4093326171823617	0.40933261718236136	-1.6373304687294463	1.7737746744568996	0.682221028637269	-0.2728884114549079	-1.67540925485374	1.2796432891402585	1.0949525051406337	-0.9366461188552404	0.35618936914213395	0.35618936914213395	-0.47491915885617814
1003	-0.470948256916261	-1.1702350626404059	0.2283385488078839	-1.0703369475369566	2.0265046206699706	0.2283385488078839	0.2283385488078839	-0.7192063390117822	-0.15982363089150703	-1.5328539144594553	0.5012650241597273	0.7555298914871251	-0.5666474186153435	1.7217363873312368
1004	-1.1761053031980284	-0.6083303292403596	-0.3244428422615252	-0.892217816219194	0.5272196186749781	0.5272196186749781	1.9466570535691503	1.9429826268403092	-1.114579181288239	-0.4819801865030222	0.04518564248465853	-0.9037128496931668	-0.37654702070548607	0.8886509688649478
1011	-0.10080972981818898	-0.9476114602909764	-0.10080972981818898	-1.37101232552737	2.0161945963637797	0.3225911354182048	0.18145751367274018	0.24719201723054693	-1.09863118769132	-1.066587778050323	-1.0345443684093263	0.6317129329225089	1.6250586317934106	0.6957997522045025
1015	-0.23308116657196185	0.2890206465492327	1.0069106395908753	-2.2997341768433572	0.3325291309759989	0.31077488876261583	0.5935800375365963	-0.15811892069765182	-1.056735361098168	-0.618385877975965	-0.8813955678492869	2.0445872319914185	-0.04853154991710105	0.7185800455467544
1016	-0.5235673853646194	-1.1099628569729934	-0.670166253266713	-0.5235673853646194	2.115212236873062	0.5026246899500345	0.20942695414584764	-1.2167241900156296	1.0139368250130252	-0.1351915766684032	-1.1491284016814283	0.8787452483446216	-0.7435536716762181	1.3519157666840331
1021	-0.6195782108087896	-0.836430584591866	-0.6195782108087896	-0.1858734632426368	1.5489455270219743	-0.836430584591866	1.5489455270219743	-0.2387049580131443	-0.8235321051453479	0.011935247900657189	-0.4057984286223454	2.351243836429471	-0.15515822270854382	-0.7399853698407474
1022	-0.9026709338484401	-0.3282439759448874	-0.3282439759448874	-0.9026709338484401	1.3950368977657708	1.6822503767175472	-0.6154574548966637	-0.5204014838815377	-0.9997186400882174	0.054779103566477784	-0.6162649151228737	0.24650596604914965	2.2596380221172043	-0.4245380526402019
1026	-0.706129438934808	-1.2264353413078244	0.33448236581122487	-0.9662823901213161	0.5946353169977331	1.895400072930274	0.07432941462471668	0.19016088231064018	0.6599701209604573	-1.4541714529637195	-1.2975683734137804	1.2863824391602132	0.9731762800603352	-0.35794989611414635
1030	-0.6371019356464822	-1.1617741179435852	-0.11242975334937914	-0.8994380267950337	1.7239228846904815	1.1992507023933785	-0.11242975334937914	-0.16286023033621316	-0.37013688712775716	0.2516930832468749	-1.8210734846685652	1.598991352391911	0.8735230536215068	-0.37013688712775716
1036	-1.4101901870444156	-0.5640760748177662	-0.28203803740888306	-0.5640760748177662	1.9742662618621818	0.28203803740888317	0.5640760748177662	-1.5650160901149999	-0.6169774970645673	-0.5116398756145192	0.9630868246861536	1.70045017483649	-0.19562701126437498	0.22572347453581723
1045	0.8451018566842164	-0.2640943302138176	-0.8803144340460587	-1.8662666001776445	0.35212577361842357	0.5986138151513201	1.2148339189835613	-1.245249894410188	-0.8578388161492406	-0.6641332770187669	-0.6157068922361485	0.9097242284163316	1.297135306677279	1.176069344720733
1053	-0.3411441196105065	-0.07580980435789025	-0.8718127501157389	-1.1371470653683553	2.04686471766304	0.7201931413999585	-0.3411441196105065	0.3958165567962347	-0.6432019047938816	-0.6432019047938816	1.954344249181409	-0.989541391990587	-0.8163716483922343	0.7421560439929401
1059	-0.29518458874173764	-0.5456442397953334	1.01972857928964	-1.985787233353509	0.7692689282360442	1.01972857928964	0.017889975075256994	0.5816686754924155	-0.38777911699494405	-1.800403043190811	-0.44317613370850745	0.7201612172763241	1.5788149763365569	-0.24928657521103553
1065	-0.1491748281256405	0.5034650449240359	-1.3239265996150578	-1.3239265996150578	1.547688841803518	0.8950489687538417	-0.1491748281256405	-1.078312367763905	-0.5653288141674842	-1.1515957325633939	-0.34547871976901806	1.6331721298171773	1.1201885762207562	0.3873549282258691
1071	-1.2364876603120818	-0.4838429975134233	-0.8601653289127525	-0.4838429975134233	1.7740909908825522	1.0214463280838937	0.26880166528523525	-0.6545201088029439	-1.0472321740847101	-0.850876141443827	-0.5236160870423551	1.9635603264088315	0.5236160870423551	0.5890680979226495
1074	-0.825386014787209	0.43063618162810874	-0.9509882344287407	-0.825386014787209	2.063465036968022	-0.3229771362210819	0.43063618162810874	-1.5605707889522002	0.42233268875934166	1.7202331468978054	0.27812152674395685	-1.1279373029060458	0.27812152674395685	-0.010300797286812923
1077	-1.042212500669477	-0.6948083337796512	-0.6948083337796512	-0.3474041668898257	0.694808333779651	2.0844250013389534	-1.6058583034756728e-16	-1.0881598416218128	1.617921869779801	-0.2863578530583717	-1.4890608359035336	0.9163451297867901	0.11454314122334887	0.21476838979377902
1078	-0.9261982170436854	-1.667156790678634	0.7409585736349485	-0.7409585736349483	0.9261982170436857	0.9261982170436857	0.7409585736349485	-0.1901608823106403	0.5145529756640852	-1.2863824391602134	1.5324729927386886	-0.1118593425356708	-1.364683978935183	0.9060606745389328
1082	-1.3402900389598633	-1.3402900389598633	-0.5502243317835229	0.4373578021869028	0.9311488691721156	1.326181722760286	0.5361160155839453	0.10684172051527266	-0.7957866079758237	-1.3373636050704814	-0.7957866079758237	0.13263110132930397	1.731572711799246	0.9578912873783063
1085	-0.6917961978216793	-0.28824841575903315	-0.019216561050602383	-1.7679236166554024	1.4604586398457668	0.24981529365782837	1.0569108577831205	0.3753223588663692	-1.1548380272811352	-0.7506447177327378	-1.2414508793272203	1.3858056327373627	0.17322570409217053	1.2125799286451924
1087	-0.763065115574699	-0.9608968122051765	0.028261670947211135	-0.5652334189442215	2.204410333882464	0.4239250642081662	-0.36740172231374396	-1.226288974917868	-0.8794597698905922	-0.4459232636064974	-0.5904354323678623	1.721759267813976	0.39224731520941897	1.0281008577594246
1090	-1.2344267996967353	-0.6172133998483676	-0.6172133998483676	-0.3086066999241839	2.0059435495071947	0.7715167498104595	-4.7580986769649563e-17	0.22637480337136356	0.8866346465378405	0.8206086622211928	1.0847125994877835	-1.6223527574947716	-0.10375511821187484	-1.292222835911533
1091	0.41158487605753513	-0.09684350024883188	-1.4526525037324773	-1.113700252861566	0.5810610014929908	1.7673938795411803	-0.09684350024883188	-0.8827312176527222	-1.5095983142466844	-0.7036263329115902	0.8187651873880325	0.10234564842350419	1.5351847263525606	0.6396603026469004
1095	0.01860163329510827	-0.6324555320336757	-1.67414699655973	-0.5022440989679189	0.6696587986238922	1.7113502631499466	0.40923593249237866	-0.20031074160884024	-0.6880238516129726	-0.4441672966109064	-1.3586293778686547	-0.2612748803593568	1.3847568659045901	1.5676492821561396
1101	-0.6701662532667129	-1.2565617248750867	-0.9633639890708997	0.20942695414584783	1.0890201615584085	1.6754156331667822	-0.08377078165833908	-0.5790660241435862	-0.7126966450997985	-0.668153104781061	-0.7572401854185359	1.9153722337057082	1.1581320482871724	-0.35634832254989923
1106	-0.5357891265578312	-0.024354051207174002	-1.2177025603587075	-0.5357891265578312	2.1918646086456737	0.3166026656932641	-0.19483240965739307	0.9154172965460301	0.06102781976973519	-1.8613485029769283	0.06102781976973519	0.9154172965460301	0.9154172965460301	-1.0069590262006334
1113	-1.1486190268941734	-1.4354810672500067	0.40043599102732647	-0.5912870627742686	1.4823156860836122	0.8430231390048979	0.44961234080261214	-0.5258124821937362	-0.7361374750712306	-1.0095599658119734	-0.799234972934479	0.18929249358974498	1.8508599373219512	1.030592465099723
1119	-0.7489308618940975	-0.7489308618940975	-1.1982893790305562	0.2995723447576391	-0.4493585171364585	1.6476478961670147	1.1982893790305562	-0.28761479993891953	0.45412863148250443	-0.07568810524708412	-1.559174968089932	-0.9233948840144258	0.6660553261743399	1.7256887996335168
1122	0.9214426752509269	0.6526885616360733	-1.470468935921271	-1.4167181131983002	0.49143609346716094	1.1095705547813246	-0.2879508360159148	-0.2702519518390736	-0.24038199926738646	-1.2360470849902891	-1.3953534987059535	0.7851530390272033	1.1635057716019064	1.1933757241735936
1127	0.36899890034661126	-0.08682327066979072	-0.8465268890304607	-1.1504083363747288	1.812435775231884	0.8248210713630133	-0.9224972508665277	-0.7945452410072408	-1.9257621943056853	0.9965482683819629	0.9965482683819629	0.8080121094988888	-0.13466868491648157	0.0538674739665925
1133	0.49130368444051736	-1.228259211101294	-0.2456518422202589	-1.4739110533215527	1.2282592111012935	-1.4274296030894873e-16	1.2282592111012935	1.6393132500756162	-1.168446678245386	1.1510071755850073	-0.9242936410000814	-0.19183452926416775	0.2964715452264413	-0.802217122377429
1137	-1.0065101593946433	-1.4034437433812632	-0.6095765754080235	0.48199078055518124	0.08505719656856135	0.7796909685451462	1.672791532515041	-0.532608465826325	-0.17993529250889356	-1.1371910486562073	-0.8852816391437565	0.6765566998334399	0.02159223510106724	2.0368675112006756
1139	-0.634981274930368	-1.2147467868233124	-0.4417261042993864	-0.24847093366840498	0.7178049194865024	-0.24847093366840498	2.070591113903373	-0.7281089615690532	-0.1971961770916184	-1.152839189151001	1.3955421763406861	-1.046656632255514	0.33371660738581643	1.3955421763406861
1142	-0.3448331252980415	-0.49984985134945437	1.2717698749524071	-1.5185311939730246	1.5596580804764597	0.053781313119877355	-0.5219950979282276	1.332586975530738	-0.6115479306543858	0.26705149810235274	-1.9761810859574054	0.8465532489844569	0.34182591757101133	-0.20028862357676352
1147	0.5537749241945386	0.7223151185146154	-1.3844373104863454	-1.7215176991264993	0.30096463271442314	0.8908553128346922	0.638045021354577	1.8745575256876033	0.23431969071095018	-1.3065097906307541	-1.2071014369958055	0.4828405747983219	-0.1633137238288445	0.08520716025852719
1153	-0.22380271087151415	-0.9287812501167835	0.2461829819586654	-1.1637740965318735	2.1261257532793834	0.2461829819586654	-0.3021336596765441	-0.2799261357473443	0.4360387883756713	-0.1668790424647629	2.056380458759338	-1.4103970685731586	-0.6944321444501428	0.0592151441003999
1156	-1.055396317095438	-0.5628780357842336	0.42215852683817523	-1.055396317095438	1.4071950894605838	-0.5628780357842336	1.4071950894605838	-0.5742888982386797	-0.8835213819056611	-0.7117255576462269	-0.6430072279424534	-0.024542260608490588	0.7313593661330193	2.105725960208492
1158	-1.1006990785580142	-0.9172492321316786	0.3668996928526714	-0.3668996928526715	0.550349539279007	-0.5503495392790072	2.0179483106896927	-0.025094280661424752	1.9071653302682832	0.677545577858469	-1.2547140330712387	-0.37641420992137165	-1.0790540684412653	0.1505656839685487
1174	-1.0013438117715843	-0.8010750494172675	-1.058563458158532	0.5149768174825289	0.686635756643372	1.8596385075757993	-0.20026876235431693	-1.0271327621969963	-0.3293233293005967	-0.7156106939396751	-1.126819824039339	1.6768787902765525	0.5553993445501957	0.9666084746498598
1187	-0.24112141108520607	-0.9162613621237831	-1.2538313376430716	1.1091584909919479	-0.24112141108520607	1.7842984420305248	-0.24112141108520607	-0.84970583144992	-0.5888312340749445	-0.7453559924999298	-0.9540556703999101	0.45466715542495734	1.9155649007248199	0.7677166722749278
1188	0.14567140814584584	-1.128953413130306	0.9104463009115371	-1.3838783773855365	1.6752211936772283	-0.36417852036461495	0.14567140814584584	1.5525777143923942	0.1706497056767503	0.9435924902126189	0.49856482638893695	-0.8365181650821087	-1.2347008116611926	-1.0941657599273982
1192	-0.9354143466934854	-7.930164461608261e-17	0.4677071733467426	-1.403121520040228	0.4677071733467426	-0.4677071733467427	1.8708286933869707	-0.8128681201390136	-0.8128681201390136	-0.9069189770146019	-0.4366646926366602	-0.013435836696512653	1.1621998742483417	1.8205558723774602
1205	-1.1965860528261985	-1.1965860528261985	-0.39886201760873286	0.7977240352174657	1.5954480704349314	0.7977240352174657	-0.39886201760873286	-0.9697465836796847	-0.9057067149461205	-0.7776269774789925	-0.6495472400118643	1.7199279031300068	0.7593298721265456	0.8233697408601097
1216	0.9329887902818738	0.3908964892090065	0.5715939228999624	-2.087239744266958	0.08112946002451092	-0.744915951134144	0.8555470329857499	1.558920883211688	0.03411779710732634	1.3384674249797321	-0.04855224972965713	-0.9119949611381512	-1.0038505687347996	-0.96710832569614
1227	0.7671905336217939	0.9945062472875106	-1.5343810672435876	-1.4775521388271584	0.8524339262464377	0.39780249891500424	6.34413156928661e-17	-0.22078025515251012	-1.1904817679792208	-0.7662373561175349	-0.7207825977037827	0.6125569824329444	0.29437367353667987	1.9913513209834233
1237	-1.1656310103003922	-0.8392543274162824	0.13987572123604713	0.466252404120157	-0.5128776445321725	2.0981358185407064	-0.18650096164806274	-1.2308045682656266	-0.965708199716107	-0.5017895547544479	-0.5017895547544479	1.6189813936417086	0.4923218273062505	1.0887886565426694
1239	0.8589058727506839	-1.628959413837504	-0.7996709849747746	-0.5923488777590923	1.4808721943977308	0.6515837655350015	0.029617443887954616	-0.9950593644438827	-0.9034091598240513	-0.5368083413447261	-0.7201087505843887	0.7004694210229965	1.8919220810808033	0.5629941140932495
1246	1.2967621369399227	-1.1471357365237778	0.5985056016645798	-0.09975093361076329	-1.1471357365237778	-0.7980074688861063	1.2967621369399227	0.29354092386211555	-0.02751946161207328	1.1282979260950066	1.577782465758871	-0.6696402325604509	-1.3117610035088287	-0.9907006180346398
1249	0.4375949744936837	-0.5834599659915785	0.9481224447363147	-1.3492511713555249	-0.838723701112894	-0.3281962308702629	1.7139136501002614	-0.5334390396993683	-0.5334390396993683	-1.0866350808690837	-0.6717380499917972	0.019757001470347042	2.0596674032836724	0.7458268055055984
1317	-0.0940887411868726	-1.0161584048182248	-0.7527099294949814	0.7621188036136688	1.157291516598534	1.289015754260156	-1.3454689989722792	-0.26200561187607735	1.2550392272582467	1.1191844655447252	0.824832481832095	-0.37521791330401194	-1.3035587850130759	-1.258273864441902
1334	-1.1650963969555936	0.2089575059757316	1.6716600478058519	-1.5640152720001719	0.002110681878542864	0.43057910322271953	0.41580433007292034	-0.8242859716593102	-1.729384293481298	-0.1517476353054722	-0.11403520522955601	1.2058998474275093	0.2882307155802163	1.3253225426679105
1367	-1.429126595811275	-1.1348946496148362	-0.2521988110255194	0.6304970275637976	0.9247289737602366	1.5131928661531147	-0.2521988110255194	-0.580912046955526	-0.7927028974080615	-1.2586427684036396	-0.49619570677451175	1.8335036482033795	0.6051167155786732	0.6898330557596875
1392	0.09805806756909198	-1.9611613513818404	0.7844645405527362	-0.5883484054145522	0.09805806756909198	0.09805806756909198	1.4708710135363803	0.02593686868302312	0.4798320706359293	1.841517676494648	0.5706111110265106	-1.2449696967851143	-0.6095164140510456	-1.063411616003952
1394	-0.9503288904374108	-0.16770509831248426	0.027950849718747357	-0.7546729424061791	1.9845103300310636	0.8105746418436739	-0.9503288904374108	0.041460239261512044	-1.1919818787684735	-0.5389831103996575	-1.409648134891412	0.8395698450456203	0.9846806824609127	1.2749023572914975
1409	1.459992790176863	-0.8111071056538127	0.3244428422615251	-0.8111071056538127	-0.8111071056538127	-0.8111071056538127	1.459992790176863	-0.606275457255141	0.19860747737668405	1.5888598190134726	1.3693462913866112	-0.9721313366332431	-0.8257889848820023	-0.7526178090063819
1411	0.19090958396133914	-0.9784116178018629	-0.4772739599033478	-0.4772739599033478	2.028414329589228	0.6920472418598544	-0.9784116178018629	-0.6950931445932939	-1.1374251456981173	-0.6950931445932939	-0.08688664307416169	2.01419036217375	0.7977773591354852	-0.19746964335036754
1416	-0.886968593983624	-1.3008872711759818	-0.4730499167912661	-0.0591312395989083	2.0104621463628813	0.35478743759344955	0.35478743759344955	-0.7497826567685377	-1.2418275252728905	-0.9137976129366553	-0.011715354012008423	0.8903669049126384	0.234307080240168	1.7924491638372853
1424	1.0787197799411876	-0.337099931231621	0.13483997249264848	-2.2248595461286995	0.606779876216918	0.606779876216918	0.13483997249264848	0.765929804837648	0.03224967599316413	1.8382315316103555	0.08868660898120137	-1.4915475146838408	-0.7578673858393571	-0.4756827208991709
1429	-0.588348405414552	0.7844645405527363	-0.588348405414552	-1.9611613513818402	0.7844645405527363	0.7844645405527363	0.7844645405527363	-0.1765157701429099	-0.7467974890661568	-0.9368913953739058	-1.0319383485277802	-0.08146881698903541	1.344235480319082	1.6293763397807055
1435	0.09592942190866187	-1.2470824848126048	-0.7994118492388492	-0.7994118492388492	0.09592942190866187	1.8866119642036838	0.7674353752692952	-0.14281032025158433	0.031045721793822728	-1.359802614569434	-1.4467306355921374	0.8133979109981546	0.7699339004868028	1.3349660371343757
1438	-0.7298664944894173	-0.5650579312176134	0.9182191382286219	-1.0594836210330252	-0.8946750577612211	0.588602011685014	1.7422619545876412	-0.97402978319506	-0.97402978319506	-0.2686978712262235	-0.8956595707540781	0.3582638283016312	1.768927652239304	0.9852255278294858
1444	1.6464638998453551	-1.0427604699020583	-1.0427604699020583	-1.0427604699020583	0.4939391699536065	0.8781140799175228	0.10976425998969028	-1.0024426688583372	-0.023312620206007793	-0.9208484981373097	-1.2472251810214197	1.2821941113304316	0.7110349162832393	1.2005999406094041
1445	1.0124509605942404	0.30373528817827206	-1.113696056653665	-1.8224117290696333	1.0124509605942404	0.06749673070628256	0.5399738456502615	-0.8342976876265134	-1.1244881876705182	-0.5803810000880092	0.21764287503300359	2.0676073128135335	-0.29019050004400454	0.5441071875825089
1469	-1.108777839728203	1.0572067774152631	-0.9282791216329142	-0.9282791216329142	1.4182042136058408	0.8767080593199742	-0.3867829673470476	-0.9587798921144688	-0.18438074848355165	-0.5070470583297672	-1.4750459878684135	0.9772179669628239	0.6545516571166085	1.4934840627167687
1490	0.22296279411501108	0.36484820855183614	-0.7702351069427646	0.6486190374254864	-0.9121205213795898	1.7837023529200873	-1.3377767646900651	-0.16415269654937512	-1.5430353475641239	-1.0068032055028326	-0.3939664717184999	1.1381253627423322	0.6784978124040825	1.2913345461884154
1491	0.8980265101338744	-1.6164477182409742	-0.987829161147262	0.2694079530401623	0.2694079530401623	1.5266450672275866	-0.3592106040535499	-1.4149594440835371	-0.08913130356431723	-0.9470201003708713	-0.16712119418309487	0.5347878213859039	0.14483836829201568	1.9386058525239012
1494	-0.2317617911810722	-0.7725393039369073	0.48927489249337447	-1.1330576457741306	-0.5922801330182956	2.11160743076088	0.12875655065615113	-1.3012914258535633	-0.8845379626717031	-0.22963966338592284	-0.05103103630798277	1.973200070575338	-0.22963966338592284	0.7229396810297575
1504	-1.616447718240974	-0.9878291611472619	-0.35921060405354976	0.2694079530401624	0.2694079530401624	0.8980265101338745	1.5266450672275869	-0.1066504499799108	-1.39615134519156	-0.44599279082508164	-0.44599279082508164	-0.5138612589941158	1.1828504452317385	1.7257981905840118
1506	-1.032569308544003	-0.8372183582789214	0.13953639304648682	-0.2511655074836765	1.8976949454322216	0.9209401941068135	-0.8372183582789214	-0.9192501747134485	-1.3343954149066188	-0.9192501747134485	0.5856513209867938	1.2083691812765491	0.06671977074533098	1.3121554913248419
1514	0.0753350887859118	1.2746210989745361	0.5431416885048788	-2.1786421644054745	-0.30741576552960664	0.4665915176417751	0.12636853602798093	-0.5408184102652107	-1.0655729073542268	-0.25969992968180916	-0.7032424212689538	1.4020226444334085	-0.5033359461874238	1.6706469703242144
1519	-0.09240068653965162	0.5544041192379089	-0.5775042908728221	-0.09240068653965162	1.84801373079303	0.0693005149047385	-1.709412700983553	1.6110729010859126	0.4528421127376621	1.1843562948523467	-0.583469645258141	-0.6444291604343647	-1.0101862514917068	-1.0101862514917068
1524	-0.9855274566525745	0.07580980435789042	-0.9855274566525745	0.07580980435789042	2.19848432637882	-0.454858826147342	0.07580980435789042	0.257997407945313	1.048114469777834	1.3867360677060574	0.032249675993164105	-0.8707412518154314	-0.08062418998291034	-1.773732179624027
1525	-1.1136960566536644	-1.822411729069633	0.06749673070628286	1.2486895180662303	0.5399738456502619	0.5399738456502619	0.5399738456502619	-0.7876518914676773	0.1772216755802272	-0.9944105129779426	-0.8565714319710991	1.9002101881657711	0.9353366211178665	-0.37413464844714683
1548	1.9466570535691505	-0.892217816219194	-0.892217816219194	0.24333213169614382	-0.892217816219194	-0.3244428422615251	0.8111071056538127	-0.4123810610768683	1.2900125500353314	-0.5604152881301031	1.808132344721653	-0.48639817460348567	-0.8564837422365725	-0.7824666287099552
1549	-0.9440328617213386	-1.1887821221676114	0.7692119614025722	-0.9440328617213386	0.2797134405100262	0.2797134405100262	1.748209003187664	-0.651843565069278	-0.42595718113437964	-1.0584390561520949	-0.20007079719948134	1.7877293814276238	-0.6970208418562576	1.245602059983868
1560	-0.2815939526783593	0.3754586035711457	-0.2815939526783593	-1.9242253433021217	0.3754586035711457	1.6895637160701558	0.04693232544639322	-0.8655039933534381	-0.6360142981460871	-0.17703490773138508	-0.8196060543119679	0.23604654364184674	2.2555558614665356	0.006556848434495731
1581	1.5080976287297692	0.787759231948256	-0.6529175616147704	-1.3980952134577151	0.787759231948256	-1.0503456425976743	0.01774232504387982	0.3689117545903282	-1.542342928795723	-1.3672661639053978	0.28137337214516556	1.4923209959699155	0.29596310255269265	0.47103986744301796
1595	-1.2285577451173095	-1.416328579523885	-0.3272577399657463	0.2736089301352958	0.9871381008802833	1.512896437218695	0.19850059637266554	-0.3959315349498297	-0.32576645280682187	-0.4660966170928375	-1.2729950617374275	-0.5362616992358453	1.744103470411909	1.2529478954108542
1608	-0.7413624758582585	-1.1738239201089096	-0.7413624758582585	0.9884833011443449	0.12356041264304313	1.8534061896456466	-0.3089010316076078	-1.161895003862225	-1.161895003862225	-0.5163977794943221	-0.1290994448735805	0.38729833462074176	0.7745966692414835	1.8073922282301278
24	0.11891579479620872	0.5156722316396343	1.888760684636979	0.4495461588323966	-1.0402353638247797	-0.985778597983525	-0.9468809080969146	0.6363732963255557	0.6478988152758245	1.2731582183279067	0.8351884982176925	-1.0233014325131509	-1.2221166344052876	-1.1472007612285404
26	0.18448480534460684	0.2762231511717065	1.8710590093966688	0.6502333303129587	-0.9587161195777114	-1.0081136904076882	-1.015170486240542	0.5600239328437334	0.6282403051738866	1.2058055909025167	0.9966087157567135	-1.2181495058955918	-1.1044555520120032	-1.068073486769255
32	0.37343075675453613	0.5199057518608413	1.860715322449327	0.27202499091170945	-1.0124480430974279	-0.9786461211498191	-1.0349826577291672	0.638988073905485	0.6190375095997829	1.3811490660776002	0.7227804439894334	-1.1924737293579608	-1.124641810718574	-1.044839553495766
51	1.3295400586957762	0.43684887642861214	0.778730605807526	0.8167174646274054	-1.1016189057765002	-1.1396057645963795	-1.1206123351864399	0.2210815215692108	0.4294083399709671	0.9948668470614485	1.5156838930658392	-1.266967181300477	-1.147923285070902	-0.7461501352960862
84	0.14358084339065816	0.18460394150227474	1.8870625131343641	0.7179042169532907	-0.9640428056229904	-1.005065903734607	-0.9640428056229904	0.6267511942419626	0.9192350848882116	1.1281521496355325	0.7312097266156229	-1.00280191078714	-1.3788526273323176	-1.0236936172618722
85	0.6680104566948919	0.6448615794826926	1.7560076856682558	-0.0496047368832842	-0.9987087025834526	-1.0913042114322493	-0.929262070946855	1.3880577566148888	0.6589311699427939	0.45287365631807147	0.8332875276252514	-1.1163335628240456	-1.2431381865931057	-0.9736783610838533
88	0.7214011400143427	0.7071361457202738	1.4061208661296511	0.49316123130924	-0.9048082095095148	-1.1615781068027555	-1.261433066861238	0.7011529889198693	0.766886081631107	0.4272651026230454	1.4023059778397386	-1.3475284005803738	-1.1393736069947877	-0.8107081434385989
90	0.17127335419293477	-0.07174964837812137	1.7266205706476943	1.078559230458211	-0.8980278571197123	-1.0276401251576088	-0.9790355246433977	0.8936115690187147	1.0941013441190675	0.8936115690187147	0.53272997383808	-1.0177242869379806	-1.1112861819848119	-1.2850439870717842
92	0.13557931091675604	0.08473706932297252	2.1353741469389074	0.28810603569810656	-0.8473706932297251	-0.8982129348235086	-0.8982129348235086	0.9368074102525821	0.8080857813629143	1.1298898535870838	0.5434913219785973	-1.1799482648219546	-1.1227386519821023	-1.1155874503771206
105	0.39051757030888345	0.1364633888811711	2.0367886659604597	0.21776072693803905	-0.7374829952301594	-1.0220236784291972	-1.0220236784291972	1.103852509379366	0.9919832788528118	0.8721233890029323	0.42464646689671576	-1.2294200130316204	-1.133532101151717	-1.029653529948488
110	0.3481932779222143	-0.18583349102590105	1.8407296321618187	0.8548340587191442	-0.9389481651834996	-0.9937201414858704	-0.9252551711079069	0.8206271988614887	0.8766700319544684	1.1008413643263872	0.5964558664895698	-0.8186256691081678	-1.2529576255787607	-1.3230111669449853
115	0.7230925096224021	0.5219674407208069	1.5611136300457158	0.45492575108694167	-1.1875956449427532	-1.053512265675023	-1.0199914208580905	1.7132451250883842	0.1543999072869949	0.3830305392311987	0.8402918031196063	-1.0718916640500984	-1.0303224582420614	-0.988753252434024
118	1.0399549209342052	0.45545470989819203	1.5713187491487626	0.030363647326546152	-1.0057958176918407	-0.8995230520489292	-1.1917731575669357	1.013031589162962	0.7499508729216531	0.40316265605810964	1.1924048047820361	-1.3307784282596076	-1.0079066401452739	-1.019864854519879
121	0.0036839615356679027	0.20630184599740256	2.0372307292243503	0.5083866919221706	-0.9688818838806584	-0.9762498069519943	-0.8104715378469386	1.0554420227414658	0.8965766454455827	0.5566389026296609	0.9187836336697384	-1.0610547780069115	-1.1481745010401376	-1.218211925439398
125	1.2324821680025055	0.1629728486614884	1.375083410581308	0.41252502317439244	-1.0491377132583313	-0.97783709196893	-1.156088645192433	0.3697137361250866	0.3697137361250866	0.9358378945666256	1.5423994928968459	-1.166908979644805	-1.0860340998674423	-0.9647217802013981
128	0.25545100090716694	0.4436780542071847	1.5730403740072914	0.914245687457229	-1.015081608867953	-1.226837043830473	-0.9444964638804463	0.058951370246596496	0.6281370140068387	0.6708259372888569	1.709589737151299	-1.093649558367894	-1.1932570460259364	-0.7805974542997609
129	1.3658494618377304	0.8034408599045473	1.1530462070522016	-0.2909758789924575	-1.0205870382571276	-1.08138796819585	-0.9293856433490438	0.03912062513607828	1.301186009960866	0.860653752993723	1.0035290795776612	-0.8895689976595204	-0.9491003837361612	-1.3658200862726477
133	0.23965536874071433	0.09985640364196428	1.9521926912004024	0.5891527814875895	-0.8874737873679579	-1.0010604465106925	-0.9923230111920204	0.792182782231473	1.023909718530475	1.0077427229747309	0.5604558459324707	-0.8083497777872171	-1.1801906755693372	-1.395750616312595
142	1.3496927761211766	1.1406695585802864	0.3045766884167256	0.4717952624494377	-1.1167811908613277	-1.0331719038449714	-1.1167811908613277	1.4701977239934076	-0.15475765515720075	0.8081788658209375	0.9686682859839605	-0.9973271110130717	-1.1778777086964725	-0.9170824009315602
157	0.1528087363063234	-0.20374498174176425	2.024715756058783	0.6876393133784549	-0.9168524178379396	-0.887139608000599	-0.8574267981632583	0.8564569304983172	1.2117279535198413	0.8564569304983172	0.41236815172141195	-0.8754893067316132	-1.0087159403646848	-1.45280471914159
159	1.087562863214216	0.4145957876341486	1.3819859587804957	0.3725353454103944	-0.8892779213022318	-1.141640574644757	-1.2257614590922654	-0.20164288061103286	0.12098572836661968	1.4518287403994365	1.4518287403994365	-0.7259143701997183	-1.0082144030551643	-1.0888715552995774
168	0.2333863919228962	0.005148229233593276	1.6268404378154826	1.1343265078017235	-0.9318294912803871	-0.9798796307939246	-1.0879924446993838	1.1844582889009923	1.0002092217386158	0.44746202025148596	0.7524259934857644	-1.115478342574191	-1.0582975975927638	-1.210779584209903
169	0.44421815309321144	0.13184557055277976	2.062876080802721	0.10344806304910412	-0.8620671920758667	-0.8762659458277045	-1.0040547295942448	1.6126809083548586	0.01863174348548607	0.9315871742743085	0.4968464929462978	-1.2131335202772109	-0.691444702683598	-1.155168096100143
170	0.5751841874632295	0.533676050223615	1.4053469322555197	0.8242330109009165	-1.0851413021213507	-1.0436331648817363	-1.2096657138401943	1.181771426333717	0.6647464273127157	0.6992147605807825	0.8715564269211161	-1.0242019028225549	-1.2137777357969217	-1.179309402528855
171	1.1047534174578104	0.8252374925588464	1.291097367390453	-0.013310282138045916	-1.0382020067675808	-1.0847879942507415	-1.0847879942507415	1.3504612917042134	0.09257194338295013	0.5881041109034477	1.0836362784239455	-1.2415531230183896	-1.3559067001385043	-0.5173138012576624
177	0.20117600598457003	0.24141120718148407	1.810584053861131	0.7644688227413664	-0.9656448287259367	-1.0461152311197646	-1.0058800299228505	0.3851158117638618	-0.276729924620739	1.5312389162347557	1.2568150743191897	-0.777149871643242	-1.0354311346225984	-1.0838588714312276
178	0.8009487435195631	0.9530669157383949	1.5615396046137218	-0.4594589691507569	-0.7202329786687541	-1.0896628254859169	-1.0462004905662508	0.17039070269843296	0.7104970810632775	0.3954350270171182	1.1830901621325165	-2.102556972920288	0.28291286485777556	-0.6397688648488339
180	-0.00865322614552347	0.6879314785691159	2.0508145964890625	-0.09951210067351988	-0.8869556799161555	-0.8263830968974912	-0.9172419714254877	1.2857342819098203	0.9885598488268901	0.3093040017801925	0.7126121609641692	-1.3888356158365511	-0.8581669853313187	-1.0492076923132025
190	1.2665167918904612	0.29740070416861036	1.4459827340611742	0.08204157356375456	-0.9229677025922389	-1.030647267894667	-1.1383268331970948	0.825517313015203	0.8475731190881284	-0.03465912382888249	1.4430798830571108	-0.6742774999437154	-0.9168913667458934	-1.4903423246419505
198	0.8455177101360957	0.7422858966892468	1.602551008746321	-0.15238981985011021	-1.219118558800882	-0.8750125139780525	-0.9438337229426184	1.5193575778192892	0.14374760317092677	0.3984901910687717	1.086295178392953	-1.0917539481336211	-1.1427024657131901	-0.9134341366051296
200	0.6873866979368108	0.5430354913700807	1.6978451439039228	0.20621600938104323	-0.9485936431527991	-0.9967107120083759	-1.189178987430683	1.7336395261277944	0.1753876563397769	0.3170469172295967	0.694804946269116	-1.5717432279680004	-0.6745679089991418	-0.6745679089991418
201	0.4424250925874546	0.29702717483570895	1.8382451030042128	0.4715046761378037	-0.9243153342789546	-1.0260938767051764	-1.0987928355810492	0.9290769257691803	0.8877583839624189	0.755539050180782	0.8216487170716005	-0.7236647465012802	-1.4178162488548736	-1.2525420816278274
211	0.6283867049016426	0.3468694611057067	1.8952143019833547	0.06535221730977067	-0.8847684805015134	-1.0607167578739733	-0.9903374469249894	0.8243066714967416	1.0270913798202215	0.6583919101411675	0.9349165124004578	-1.1113655443182906	-1.1482354912861958	-1.1851054382541013
212	0.6312744048999785	0.3646153890370566	1.7740987585982155	0.326521243913782	-1.0448679805241026	-1.1210562707706513	-0.9305855451542786	-0.5570940776488723	1.136875244432766	1.3662669234646547	0.8369015103141427	-0.6276761327356073	-0.839422297995812	-1.3158511698312727
216	0.5662953073380449	0.31854111037765026	2.011528122940347	-0.17696728354313898	-0.9615222405843886	-0.7550604097840597	-1.0028146067444543	0.9154562185381059	0.936745898038992	0.809007821033675	0.7877181415327887	-1.298670449554057	-1.1496426930478538	-1.0006149365416506
222	0.29383183380516537	0.036728979225645705	1.6821872485345715	1.0137198266278205	-0.9916824390924328	-1.043103010008337	-0.9916824390924328	1.3359310615053133	0.4251745813138649	0.6366001927868797	0.9130798385592837	-0.8108520703745294	-1.3312843447696427	-1.16864925902117
227	0.9763939115042326	0.4368078025150513	1.3960719962735957	0.49676181462496033	-1.1819505244524922	-1.0020884881227652	-1.1219965123425832	1.779197216022334	0.5010627004549771	0.44161458345184423	0.35244240794714493	-0.7770718151123795	-1.0445883416264774	-1.2526567511374425
229	0.18699757485124607	0.3610644663351186	2.0251439489209404	0.21484827748866567	-1.0662840438326364	-1.0453960168545717	-0.6763742069087618	0.9988679065658542	0.41537774796181726	0.886092497760032	1.0675138075780939	-1.0065730587202897	-1.4086419075062648	-0.9526369936392441
236	1.1128514271281948	0.4192248526852789	1.5930544402040596	-0.11433405073234866	-1.0213841865423157	-0.9146724058587901	-1.0747400768840785	1.241272068144146	0.7405555389605754	0.26929292325839094	1.0350946737744404	-1.262310577773708	-0.7615940485901371	-1.262310577773708
244	0.05239175706742532	0.006548969633428151	2.0694744041633006	0.5566624188413942	-0.8644639916125181	-0.9103067790465152	-0.9103067790465152	-0.29542512733428006	1.9370488462713593	0.2685682975766183	0.7855622704116085	-1.000416908472903	-0.9769171824349488	-0.7184201960174539
248	0.18715592424687277	0.18715592424687277	1.7751455845233695	0.8620515298643838	-0.9244368379466749	-1.0038363209604995	-1.0832358039743244	0.114043059680813	0.3973113046944454	1.2213643810977397	1.3501226742857544	-0.78726499263529	-0.78726499263529	-1.5083114344881723
249	0.22243063022872275	0.006844019391653015	1.6836287703466397	1.0608230057062162	-1.0231808990521247	-0.8315483560858404	-1.1189971705352668	0.42837916414417176	0.9827522000954527	1.0331497488182964	0.42837916414417176	-1.9655044001909054	-0.050397548722843695	-0.8567583282883434
250	0.2727385431478708	0.17728005304611605	1.7046158946741927	0.9091284771595696	-0.8727633380731866	-1.0954998149772812	-1.0954998149772812	1.602856953879971	0.07827114636781163	0.3641309852763415	1.0073156228205338	-1.1366331689934406	-0.6840217573882681	-1.2319197819629504
251	0.5500343683461044	0.41951773856906266	1.5941674065624385	0.6805509981231462	-1.0814235038669175	-1.0161651889783967	-1.1466818187554384	0.18227254454922115	0.26458917757145006	0.47038076012702223	1.9726593127826992	-0.9701603177619831	-0.9701603177619831	-0.9495811595064259
256	0.41145973259828483	0.5290196561977948	1.8221788157924037	0.29389980899877494	-1.116819274195344	-1.058039312395589	-0.8816994269963241	0.08814955014154947	0.9108786847960124	1.5279255357868595	0.6537758302164928	-1.1973647227560489	-0.991682439092433	-0.991682439092433
269	0.5585263574103455	0.5849431445851592	1.6680314187525183	0.37360884718665	-1.1321480217777276	-0.8943969372044046	-1.158564808952541	1.2894313249474219	0.4329477441429301	0.828247858360388	0.7228344945690658	-1.34590276983563	-0.5948325528224602	-1.3327260993617147
274	0.6901756088700999	0.1725439022175249	1.8117109732840124	0.34508780443504994	-0.8195835355332438	-1.0783993888595313	-1.1215353644139125	1.1295683556624059	0.44119611068225734	1.0179404240440035	0.7760799055374646	-0.8425251029293708	-1.2704321741332467	-1.251827518863513
275	0.5659467990122867	1.1161728536075657	1.600371781651411	-0.45747366253493194	-0.9306680694868719	-0.9086590273030607	-0.9856906749463997	0.6699712875600723	1.1299515745416144	0.9599588597875662	0.48997900134990363	-1.7099267189966023	-0.7299687162967952	-0.8099652879457591
279	0.36226177800110915	0.1086785334003327	1.811308890005546	0.7245235560022183	-0.9418806228028841	-0.9056544450027731	-1.1592376896035494	0.3135963372161718	0.11759862645606438	0.450794734748247	1.9599771076010741	-0.7251915298123975	-0.8623899273444727	-1.2543853488646874
282	0.6510782132040578	0.382987184237681	1.5625877116897386	0.6510782132040578	-1.171940783767304	-0.9038497548009273	-1.171940783767304	0.7793538302763404	0.13753302887229538	0.736565776849404	1.5281447652477262	-1.0391384403684538	-1.31726078764354	-0.8251981732337721
285	0.6346466460169146	0.0855703342944156	0.9840588443857776	1.4832191277698676	-1.0125822891505822	-0.9626662608121734	-1.2122464025042183	0.7629827334518648	0.7461875160488364	0.8973444726760926	1.0317062119003206	-0.9837198764630964	-1.151672050493381	-1.3028290071206374
287	0.8993711700566414	0.443168402636606	1.4924347677026875	0.3975481258946024	-1.2447818368175254	-1.1991615600755217	-0.7885790693974898	0.609177548066139	0.6618225213558053	-0.9701716506238514	1.820011933728465	-0.18049705127885612	-1.075461597203184	-0.8648817040445187
293	0.05320124729306371	0.673342742913514	1.996203322344083	0.04672457370956031	-0.9312531373994528	-0.9215381270241977	-0.9166806218365702	0.8400947485832466	0.6930218897015042	0.8513503245180738	1.0366921415782286	-1.405017464550289	-1.071102045150415	-0.94503959468035
297	0.6624178674695226	0.4035032695245822	1.7686893314160856	0.2387394344687111	-1.2205973903118617	-0.867532029477852	-0.9852204830891885	0.41516857290332726	0.5674574817412289	0.4024778305001688	1.7223150404286498	-1.3488446211357004	-0.9554316066377877	-0.803142697799886
299	1.008929151255042	0.1427729931021286	1.6752031190649757	0.20940038988312196	-0.8566379586127717	-1.123147545736745	-1.0565201489557516	1.384939633833462	0.31595581000002937	1.274355100333452	0.16850976533334897	-1.1585046366667746	-1.0847816143334343	-0.9004740585000839
300	0.48831557950923815	-0.24415778975461888	1.7970013325939962	0.8399027967558895	-0.9473322242479216	-0.976631159018476	-0.9570985358381064	1.5122708927517063	0.9827190162708999	0.27322232739370306	0.4428845790817284	-1.1869012931941512	-1.1097820878814124	-0.9144134344224742
305	0.5276465937554354	0.2161443878034314	2.085157623515456	-0.2288587635565744	-0.8073628603245819	-0.8073628603245819	-0.9853641208685842	0.9242911971953297	-0.08908830816340534	-0.03712012840141892	1.8857025227920783	-0.5827860159022762	-0.9205791843551879	-1.18042008316512
317	0.5212525108470066	0.42769436787446696	1.8310665124625616	0.24057808192938765	-0.8821196337410883	-0.8821196337410883	-1.2563522056312468	0.9010921413824255	0.8713390989782889	0.21677216608728173	1.2581286502320659	-1.5089042933526462	-0.7948312756533656	-0.943596487674049
318	0.5433926670016639	0.2898094224008874	1.7026303566052134	0.5796188448017747	-1.1592376896035494	-0.7245235560022184	-1.2316900452037713	1.2149983008977159	1.2675793711065815	0.4131369802125154	0.3605559100036498	-0.8619539723524757	-1.2563119989189677	-1.1380045909490202
319	-0.19304995497527155	-0.21484591763376998	2.313485750752045	0.22107333553619815	-0.6725611334622364	-0.6725611334622364	-0.7815409467547285	-0.013706491454288226	0.5619661496258133	1.009711537132559	1.5534023648193214	-0.9091972664677793	-1.101088146827813	-1.101088146827813
321	0.5741525605539852	-0.31897364475221407	1.5310734948106273	1.1483051211079705	-0.8293314763557564	-1.0207156632070848	-1.0845103921575276	0.7546729424061791	-1.0062305898749053	1.5372967345311055	0.5590169943749475	0.16770509831248426	-0.4192627457812105	-1.5931984339686
329	0.2750466959109068	0.07022468831767834	0.8485483171719466	1.7907295521007975	-0.9538853496484639	-0.9129209481298183	-1.1177429557230467	0.9506792993359959	1.1508223097225214	0.1751251340882097	1.0257329282309429	-1.250893814915784	-0.9256614230376802	-1.1258044334242057
333	-0.2529976711874812	-0.2529976711874812	2.2164021335015947	0.5202487323010171	-0.8266966157112058	-0.8017531833406091	-0.6022057243758353	-0.03487105206439603	0.3007628240554164	0.8499818940696547	1.7653470107600522	-0.7061388043040209	-0.7671631454167139	-1.4079187270999922
335	0.2917299829957892	0.4375949744936838	1.8962448894726296	0.3646624787447365	-0.9481224447363147	-0.9481224447363147	-1.0939874362342095	0.3803610064946719	0.48083372519137774	0.33012464714631906	1.7869790682485531	-0.5741298211240332	-1.4281479300460327	-0.9760206959108564
338	0.35559117917237815	0.8534188300137076	0.568945886675805	1.493482952523988	-1.2090100091860856	-1.0667735375171343	-0.9956553016826586	-0.059537891014731906	1.094581227116993	1.0304634983318972	1.126640091509541	-0.9892449583986215	-0.9251272296135257	-1.277774737931553
340	1.6070961469506628	0.6316909710557519	0.8917990179610615	-0.08360615793384943	-1.1890653572814152	-1.1240383455550877	-0.7338762751971234	1.7423167528914896	0.42272603184908264	-0.05712513943906531	0.862589605529885	-0.9768398844080155	-1.2167654700520896	-0.7769018963712873
343	1.3958854324541334	0.8306095135264264	0.9113632162303845	0.10382618919080319	-1.0267256486646106	-1.0267256486646106	-1.188233054072527	1.5789782762838593	-0.3919841175389999	0.7674055258862115	0.8833444902287325	-0.9716789392516054	-1.3194958322791688	-0.546569403329028
351	1.146853261102197	0.12200566607470181	1.4884691261113623	0.37821756483157565	-1.073649861457376	-1.1590538277096671	-0.9028419289527934	1.662319411142793	0.4757295683204704	0.7436692102480916	0.284344109800741	-1.2084624666531487	-0.9787999164294734	-0.9787999164294734
355	0.1377640496789488	0.0654379235975008	2.2111129973471257	0.04132921490368478	-0.7060407546046115	-1.0435626763180355	-0.7060407546046115	0.7607649093167079	-0.09129178911800523	1.257797983403624	0.7962672717514877	-0.26880360129190384	-0.4818177759005821	-1.9729169981613301
370	0.38352334802003246	0.15504135345490677	2.0400178086171934	0.21216185209618818	-0.9302481207294402	-0.8160071234468773	-1.044489118012003	0.5942807432506532	0.3342829180784924	1.258719629801731	1.0564990991122725	-0.6768197353687996	-1.4857018581266332	-1.0812607967477164
375	1.0335123761522655	0.0930161138537039	1.7569710394588511	0.020670247523045318	-0.8474801484448576	-0.9921718811061748	-1.0645177474368337	-0.17943413520810775	1.366459952738667	0.8350588600069632	1.0766048112486468	-0.9040719889331584	-1.1939271304231789	-1.000690369429832
377	1.033718650144533	0.8432967935389611	1.2876144589519622	0.0816093671166736	-1.2513436291223297	-0.9974478203149004	-0.9974478203149004	-0.42153583376209075	2.373912326975985	-0.4525963688814027	-0.7010806498358984	-0.266233158165531	-0.6389595795972745	0.10649326326621249
384	1.1572751247156896	0.3086066999241838	1.4658818246398733	0.2314550249431378	-1.0801234497346435	-0.9258200997725516	-1.1572751247156896	-0.12756653093284884	1.935492193463914	-0.25073421597146156	0.7961911068567464	-1.2668676175400164	-0.9589484049434847	-0.12756653093284884
392	0.30778877245256747	0.27867361830164894	2.1129283298095167	-0.04159307735845495	-0.8859325477350926	-0.8277022394332556	-0.9441628560369296	-0.30477718113365193	0.7331126789431079	-0.39126800280671525	2.0881355518211	-0.2759469072426308	-0.7372312894989685	-1.112024850082243
395	0.8082238591204871	0.08980265101338744	1.6164477182409742	0.6286185570937122	-1.0776318121606494	-1.167434463174037	-0.8980265101338746	0.8515033791127146	1.9073675692124805	0.10218040549352574	-0.13624054065803431	-1.0218040549352574	-1.0899243252642745	-0.6130824329611545
397	0.68862439130321	-0.05936417166406974	1.8521621559189783	0.43929487031411674	-0.973572415290745	-0.8073527346313495	-1.1397920959501404	0.42683377600671984	1.878866434571636	0.5943760058411333	0.06382561136549082	-0.9693514726133919	-1.0251988825581964	-0.9693514726133919
400	-0.09645822428056196	-0.22885186544996047	1.8298692547341866	1.1281829565363743	-0.9172987995308327	-0.8113838865953139	-0.9040594354138929	1.3773920055125997	1.539268085908624	-0.13007899317537652	0.031797087220647766	-1.040631945403013	-0.7269970396357162	-1.0507492004277648
405	-0.19107332128205506	-0.03908317935314759	2.1799728928089017	0.4776833032051378	-0.8902279741550294	-0.8294319173834664	-0.7078398038403405	-0.22287667953664222	1.5907823001927839	0.810713921814536	0.8302156312739922	-0.8274296727797843	-1.0224467673743463	-1.1589587335905398
409	1.1160741593913013	1.0799050894110278	1.0799050894110278	-0.07750514995772916	-1.0540700394251177	-1.126408179385665	-1.017900969444844	1.4947476846008527	-0.2791515543426759	0.3029091334356694	1.120565813886202	-0.16828285190870543	-0.8750708299252675	-1.595717395746076
414	0.6399494903184026	0.09696204398763687	1.7711733368408311	0.5494515825966083	-1.0342618025347916	-1.124759710256586	-0.8985149409521003	1.0547752692374486	0.7437218084645424	0.5800094606893286	1.0384040344599272	-1.008000312730245	-1.1717126605054589	-1.2371975996155444
415	1.1691886453756783	-0.3312701161897754	1.6466073422374137	0.35075659361270356	-1.0132968259922543	-0.8768914840317585	-0.9450941550120064	0.05369355937401594	0.7740821476420638	1.212579549196528	1.087294577323824	-0.6040525429576801	-1.575011074971136	-0.948586215607616
425	0.6986039573109675	0.4478230495583125	1.827118042197915	0.008956460991166327	-1.0568623969576172	-0.9314719430812898	-0.9941671700194535	0.13209725938754477	0.24417978250424946	0.8045923980877729	1.7572938445797628	-0.5684185100918596	-1.0167486025586783	-1.3529961719087926
432	1.2490032257648556	0.8276527399646634	1.1436656043148075	-0.015048231635721153	-1.0684244461362016	-0.9630868246861537	-1.1737620675862497	0.04089304100547648	2.00375900926835	-0.04089304100547659	0.6951816970931011	-0.8587538611150074	-1.1041121071478666	-0.7360747380985777
436	0.08769526226811232	-0.0657714467010843	2.0827624788676684	0.5480953891757022	-0.8331049915470674	-0.9098383460316657	-0.9098383460316657	0.5752268395021074	1.0156348884959083	1.162437571493842	0.596198651358955	-0.7669691193361431	-1.3541798513278775	-1.2283489801867915
439	0.7038763628687293	0.9995044352735957	1.4922178892817062	-0.08446516354424756	-1.1684347623620908	-1.0698920715604687	-0.8728066899572244	1.3430779025704842	0.08953852683803235	0.19400014148240335	1.4214241135537624	-0.9289622159445848	-1.1640008488944196	-0.9550776196056776
452	0.6323440173485043	-1.427429603089487e-16	1.615990266557289	0.8431253564646725	-0.8431253564646727	-1.264688034697009	-0.9836462492087849	0.36941925807311965	-0.07643157063581771	0.9490253353947383	1.7069717441999317	-1.235643725279055	-1.0127183109245863	-0.70062273082833
453	0.6507208976980223	0.5061162537651285	1.9377022287007775	-0.4482743961919709	-0.9977720431369675	-0.751944148451048	-0.8965487923839418	0.22771702596347546	1.1146149165580643	0.9108681038539019	0.9588085303725284	-0.9468234237428718	-0.6352106513718001	-1.6299745016332983
458	-0.14308087301561392	-0.18662722567253986	2.034236759830684	0.8149388854367571	-0.7527298102125773	-0.7962761628695032	-0.9704615734972071	0.24582813825065603	1.683455984729176	1.0953355020788722	-0.36407458449780694	-0.6690259458720385	-1.4096221092094579	-0.5818969854794009
459	1.0252078087154093	1.2302493704584911	1.0252078087154093	-0.10252078087154086	-1.0252078087154093	-1.0252078087154093	-1.1277285895869502	1.995168170969889	-0.08244496574255744	-0.08244496574255744	0.6100927464949247	-0.4287138218612985	-0.5441367739008788	-1.4675203902175218
460	-0.4740031961466123	-0.03160021307644066	2.243615128427299	0.41080276999373094	-0.8532057530639023	-0.6004040484523756	-0.6952046876816982	0.09781832241527916	0.49724313894433647	1.6384569004559288	0.8396072673978141	-1.3001685354364214	-1.1004561271718927	-0.6725009666050457
465	0.2941742027072761	4.3615904538845435e-17	1.9611613513818404	0.5883484054145521	-0.8825226081218283	-0.8825226081218283	-1.0786387432600122	-0.6817401614225739	1.5582632261087401	0.9739145163179627	0.7791316130543701	-0.9739145163179627	-1.1686974195815552	-0.4869572581589813
468	0.48556931977609935	0.6663664069267746	1.5341924252500156	0.5940475720665046	-0.9608073774293026	-1.1416044645799779	-1.177763882010113	0.833313803084945	0.41163693887328595	1.0617221045329268	1.0617221045329268	-0.9939526084989105	-1.3804897340262647	-0.9939526084989105
469	0.16665144971860682	-0.07264293962093135	2.1408301617697965	0.34612224172326045	-0.7905261076395459	-0.7606143089721036	-1.0298204969790838	0.0865871099686102	1.3745703707516848	0.2381145524136778	1.260924788917884	-0.8415184750074288	-1.5612738266214996	-0.5574045204229271
470	-0.10794614830464337	-0.4857576673708952	1.6551742740045317	1.403299927960364	-0.800600599926105	-0.926537772948189	-0.737632013415063	1.3513436520781044	0.954445516502717	0.5575473809273298	-0.7654464043239609	-0.89774578284909	-1.5592426754747353	0.35909831313963614
473	1.018327731469904	0.15801637212464026	1.6328358452879497	0.28091799488824937	-0.9480982327478419	-1.070999855511451	-1.070999855511451	1.022920934922009	0.6206486571436909	-0.6666226317469273	1.5861021238116544	-0.9884404539695818	-1.2298038206365727	-0.3448048095242728
474	0.33134319731403183	0.041417899664254076	2.1868651022726096	-0.07455221939565704	-0.8283579932850793	-0.6833953444601903	-0.9733206421099682	1.0615321064482055	0.21102746694452262	1.151058910606488	0.16626406486538142	-0.10231634760946585	-2.071906039091679	-0.4156601621634543
475	1.6581129153683776	0.6254803168293525	0.8320068365371575	-0.20062576200186766	-1.1506477526577708	-0.5310681935343556	-1.2332583605408927	0.300351786539123	1.408406350392915	0.8685848962077343	0.6981149633071508	-1.1486426431158356	-1.2907009205329885	-0.8361144327980994
487	0.6728554945005178	0.2960564175802279	1.991652263721533	-0.26914219780020715	-0.9285405824107147	-0.8343408131806422	-0.9285405824107147	0.33350850457530135	1.6530421531123634	0.4350110929243061	0.5365136812733109	-0.6815173789147464	-1.6965432624047943	-0.5800147905657416
490	0.2941809336892744	-0.10762717086192962	2.0018653780318916	0.5453109990337769	-0.9614693930332382	-0.6601133146198351	-1.1121474322399396	0.8234076233112146	1.0824572126675518	1.0176948153284675	0.4564207050564036	-0.882002173284672	-1.1842266942003987	-1.3137514888785675
497	1.0805679611408383	-0.01301889109808223	1.0805679611408383	1.0805679611408383	-1.1977379810235793	-1.015473505650426	-1.015473505650426	0.5405204626711221	1.8996932765722936	0.2466452596654634	-0.45130834747297593	-1.22273075536283	0.1364420585383414	-1.1492619546114153
499	0.05700085501923795	-0.4085061276378722	0.32300484510901517	2.2515337732599003	-0.8075121127725381	-0.6745101177276495	-0.7410111152500938	1.8195985397396226	0.27880945366978094	-0.9538218151860924	0.7924058156930615	-0.44022545316281186	-0.13206763594884352	-1.364698904804717
501	0.07402958118476978	-0.3290203608211991	2.0317007280709043	0.7649723389092878	-0.9048059922582976	-0.732070302827168	-0.9048059922582976	0.31080746029055156	0.7063805915694353	1.3845059594760931	0.7911462625577675	-1.3562507358133158	-1.3279955121505385	-0.5085940259299934
503	-0.20336062251945206	0.8642826457076722	1.1015367053136997	1.3387907649197273	-1.0337498311405489	-1.0337498311405489	-1.0337498311405489	0.3638034375544994	0.8943501173214778	0.46991277350789507	1.1065687892282692	-1.227836601746436	-1.7583832815134144	0.15158476564770806
504	1.6041290945263695	0.5985556322859588	0.682353420805993	0.347162266725856	-1.0774001381147258	-1.0774001381147258	-1.0774001381147258	1.9611613513818407	-0.18758934665391516	0.3495983278550237	0.6480359248044343	-1.0232146181122646	-0.8441520599426182	-0.9038395793325004
507	0.4613467341890238	0.4613467341890238	1.342099590368069	1.0485153049750542	-1.0065746927760517	-1.1533668354725595	-1.1533668354725595	0.025865913768774312	-0.09484168381883895	0.9915266944696804	1.7761260787891668	-1.0001486657259384	-0.39661067778787207	-1.3019176596949715
509	0.6845004236570006	0.41070025419420036	1.5059009320454013	0.6845004236570006	-0.9583005931198005	-1.1636507202169006	-1.1636507202169006	0.37134173645363167	0.336683174384626	-0.6337565635475316	1.930977029558885	-0.9456836221685823	0.23270748817760917	-1.2922692428586384
510	0.15929257682067738	-0.10985694953150153	2.2355889229660573	0.08239271214862626	-0.5712561375638082	-0.8019557315799616	-0.9942053932600893	0.49975183218558367	1.2068475096396543	0.6610192673944069	1.0083645124595644	-1.1377328945501588	-1.261784767787715	-0.9764654593413356
512	0.8964548025303087	-0.37446846181645815	1.5319164347036922	0.8964548025303087	-1.0099300939898417	-1.0099300939898417	-0.9304973899681688	2.0972955558644206	0.045103130233643506	0.2029640860513956	0.338273476752326	-0.9020626046728691	-0.7442016488551171	-1.0373719953737994
514	-0.28065080931437314	-0.13690283381188925	1.7797368395545619	1.2047449375446266	-0.7118947358218247	-0.759810727655986	-1.095222670495115	0.7153943952849083	0.325774564443242	1.357121175494712	0.9216637174952024	-1.198326538555041	-1.0149760299236685	-1.1066512842393548
515	0.09414592037456297	-0.17855260760692995	1.616712701604565	1.2758395416276989	-1.1102725782103642	-0.7012247862381248	-0.9966481915514087	0.5749838350242552	0.9146801672252857	1.079381419201543	0.8323295412371571	-1.3087867344541868	-1.2367299367145743	-0.8558582915194795
523	-0.29254652672385656	-0.06501033927196817	2.2103515352469154	0.4659074314491047	-0.8234642974449294	-0.6717735058103371	-0.8234642974449294	1.4773477083780175	0.4645268567580364	1.2108159053201277	-0.12184310996932099	-0.8148257979198342	-1.134663961589302	-1.081357600977724
525	-0.04950063732480846	-0.5115065856896867	2.087276873862753	0.7590097723137282	-0.8002603034177355	-0.5692573292352964	-0.9157617905089549	-0.3937138509469664	-0.3937138509469664	1.7594087714192568	1.2426593420513634	-0.5659636607362643	-1.2549628998934557	-0.3937138509469664
526	0.1460106865481969	0.1460106865481969	1.9346415967636093	0.6570480894668861	-1.0038234700188537	-1.0038234700188537	-0.8760641192891816	1.2361273336113634	0.03671665347360495	1.150455142172952	0.5507498021040728	-1.7623993667330327	-0.5629886865952743	-0.6486608780336857
530	1.8798173316521658	0.2619417593285805	0.5855168737932975	0.2619417593285805	-1.0323586985302877	-1.0323586985302877	-0.9245003270420487	0.9858406690737637	0.13768724428404513	-0.5948088953070755	1.9110989506625475	-0.9032283225033366	-0.8261234657042713	-0.7104661805056735
531	1.062157994971462	-0.33652530533749286	1.8719220109398043	-0.04206566316718657	-0.6309849475077992	-0.9254445896781054	-0.9990595002206819	-0.022061209169772406	0.8530334212311965	0.3382718739365089	1.7796042063616342	-1.1545366132180852	-1.0515843037591477	-0.7427273753823351
534	0.12235599890604765	-0.3310809382163641	2.1376312750056554	0.5254110541259692	-0.9356635210462464	-0.7341359934362857	-0.7845178753387758	0.7942374212463996	0.5641824440577873	0.8325799174445017	1.1776623832274202	-0.8161474190738867	-1.4296273582435197	-1.122887388658703
541	-0.0881158621076171	-0.22518498094168804	1.4196444450671635	1.5795584170402464	-0.9105305751120429	-0.7734614562779719	-1.0019099876680901	0.8525558903466979	1.479532790251468	0.5390674403943129	0.4113499237470449	-0.9471000260466238	-1.17931369267802	-1.1560923260148805
543	1.2679259727181997	-0.28528334386159504	1.2679259727181997	0.7686801209604086	-0.7845291956193863	-1.1173597634579138	-1.1173597634579138	0.7972196752002022	0.8775151820548988	0.7169241683455055	0.5964809080634607	0.07456011350793261	-1.6517932838680447	-1.410906763303955
544	-0.30869084000826363	-0.4480996064636085	1.8172928484357458	1.2596577826143662	-0.831473714215807	-0.6572127561466258	-0.831473714215807	0.46774417842420746	0.2824115794259366	0.900186909420173	1.4973697284146015	-1.1178791685609992	-0.6030663935658022	-1.4267668335581174
545	0.45572608842052675	0.9642899841941581	1.611553124269689	0.039628355514828385	-1.1161986803343336	-0.7463340288626018	-1.2086648432022669	-0.03762407851529882	1.354466826550762	0.8465417665942262	1.0158501199130714	-1.0346621591707206	-1.2227825517472155	-0.9217899236248238
547	0.2066434115363867	0.4209402827593062	1.278127767650984	1.224553549845254	-1.2398604692183197	-0.5433956377438315	-1.3470089048297793	0.3109694687030167	1.091326814693606	1.2966840110069189	0.3109694687030167	-0.22295924171159695	-1.3729595410661497	-1.4140309803288122
549	0.0938274579506505	-0.201729034593899	2.228402126327953	0.2251858990815614	-0.5301251374211762	-0.8585212402484534	-0.9570400710966366	1.0493970594949247	1.3878205014458624	0.2531066078456594	0.5318082659229023	-1.2399379889967128	-0.7422564567159221	-1.2399379889967128
550	1.062822821676689	0.951781631352259	1.2849052023255494	-0.15863027189204312	-1.0469597944874849	-1.0469597944874849	-1.0469597944874849	0.6021446187095871	-0.2699268980422287	0.7474898715015564	1.4742161354614027	-1.7233794259619217	-0.9239805356060905	0.09343623393769453
552	0.3396985360107509	0.24705348073509156	1.7293743651456406	0.772042127297161	-1.1426223483997984	-0.8338054974809339	-1.1117406633079119	1.203786846673388	0.8939887611324425	0.7824614503377022	0.522231058483308	-1.1258947565945219	-1.0763270629079706	-1.2002462971243488
553	0.5455355180063622	-0.03557840334824088	1.8737959096740264	0.5455355180063622	-1.1147899715782181	-0.9487574226197599	-0.8657411481405309	-0.35977521071801377	0.4797002809573512	1.7389135184703985	0.37476584449793054	-0.35977521071801377	-0.04497190133975191	-1.8288573211499024
554	0.9787419576175534	-0.18741867273527613	1.5618222727939683	0.687201800029346	-1.0620391454998983	-0.9162690667057947	-1.0620391454998983	-0.22603036399076296	0.6899874269191708	0.10706701452194024	2.0223769409699837	-0.8089507763879936	-1.1420481549006969	-0.642402087131642
556	-0.10265187673726076	-0.17450819045334326	2.053037534745214	0.7596238878557293	-0.9649276413302508	-0.8212150138980858	-0.7493587001820032	0.5780695435870742	1.191173604967304	0.9459319804152122	0.6700351527941086	-0.8933802037254779	-1.261242640553616	-1.2305874374846044
558	0.11832159566199231	0.4732863826479693	1.8931455305918772	0.4732863826479693	-1.064894360957931	-1.064894360957931	-0.8282511696339463	1.0827028526906852	1.0827028526906852	1.1751287059691582	-0.3036849464864116	-1.2279434792711428	-1.0430917727141966	-0.7658142128787772
568	0.6580086678736707	1.210735948887554	1.210735948887554	0.19740260036210122	-1.1844156021726073	-1.0922943886702934	-1.0001731751679794	0.6642507363710086	1.245470130695641	0.4382209719114293	0.8257005681278509	-1.757496739981627	-0.5627679849809935	-0.8533776821433097
571	0.5540916385036406	-0.4432733108029125	0.886546621605825	1.77309324321165	-0.886546621605825	-0.886546621605825	-0.9973649493065531	1.4951613876335583	0.6465562757334307	0.5051220904167427	0.6465562757334307	-1.2392328618224087	-1.1449434049446165	-0.9092197627501367
573	-0.23454854685828538	0.5232236814530984	1.1547005383792517	1.5335866525349435	-0.9923207751696692	-1.1186161465548998	-0.8660254037844386	0.9019026564234611	0.39001195953446965	1.3284782371642874	0.4753270756826349	-0.46313920194718283	-0.8897147826880091	-1.7428659441696615
574	0.13274466231999446	0.48119940090997976	1.9911699347999159	0.24889624184998957	-0.9126195534499615	-1.0287711329799567	-0.9126195534499615	-0.2486729484566379	-0.7288689868556626	1.1318906619405582	1.8521847195390952	-0.6688444820557845	-0.2486729484566379	-1.0890160156549311
576	0.5540916385036406	0.33245498310218435	1.9947298986131061	-0.11081832770072811	-0.9973649493065531	-0.7757282939050968	-0.9973649493065531	1.5693032444116637	0.6330711951887962	0.8203176050333696	0.1337474356032668	-0.8024846136196008	-1.0521464934123654	-1.3018083732051302
579	0.43538422391737497	0.14966332697159768	2.1497096055920384	-0.23129786895610535	-0.7074993638657341	-0.8979799618295856	-0.8979799618295856	1.306753457802278	0.18767203915245476	1.2094420300935975	0.5282620361328357	-0.9314093794973685	-1.1746879487690693	-1.1260322349147291
580	-0.07934080935292366	-0.39670404676461835	1.5868161870584734	1.428134568352626	-0.952089712235084	-0.5553856654704658	-1.0314305215880077	1.5963441379419332	0.4434289272060925	1.064229425294622	-0.35474314176487404	-1.1529152107358407	-0.35474314176487404	-1.241600996177059
582	0.48210269640189524	0.39773472453156355	2.0007261900678652	-0.10847310669042642	-0.7834168816530798	-0.952152825393743	-1.0365207972640749	0.10550119866922826	0.844009589353826	1.40527596627412	0.8735499249812099	-1.1942735689356636	-1.1647332333082798	-0.8693298770344406
584	0.13905159989019966	0.3823918996980491	1.9641038484490698	0.3823918996980491	-1.0776498991490473	-0.7126394494372732	-1.0776498991490473	0.4123810610768682	0.7824666287099552	0.4123810610768682	1.5966548775027463	-1.2159954365087144	-0.8459098688756272	-1.141978322982097
588	6.34413156928661e-17	0.38138503569823706	2.0976176963403037	0.19069251784911856	-0.7627700713964739	-1.0488088481701519	-0.8581163303210331	0.700486786258783	0.12800773759043746	1.2480754415067656	1.1485138678253142	-0.768046425542625	-1.1662927202684308	-1.290744687370245
589	1.0765605008190149	0.23923566684866998	1.4952229178041874	0.37878980584372746	-1.1563057231019052	-1.0167515841068477	-1.0167515841068477	0.5190408809237503	1.9447607690307607	0.2430950961288451	0.1971041319963609	-0.8146970789182916	-1.0906428637131969	-0.9986609354482283
592	-0.18119419510013804	0.011324637193758627	2.3328752619142774	-0.033973911581275884	-0.7021275060130349	-0.6341796828504831	-0.7927246035631039	0.6666729263946753	0.3885695399480593	1.4128039632026697	0.8498141808839103	-1.0494284582637115	-1.0562114676892387	-1.2122206844763648
593	0.3618798052025087	-0.22269526474000548	1.1413132317925276	1.6284591234112895	-1.0995578696537767	-1.0021286913300245	-0.8072703346825196	1.6531155950177383	-0.31528493307039335	1.2355760890596499	-0.4942304356238598	-1.1503639449865704	-1.0310669432842594	0.10225457288769521
595	-9.516197353929913e-17	0.754966591782298	1.9817873034285325	-9.516197353929913e-17	-0.8493374157550854	-0.9437082397278727	-0.9437082397278727	0.9770118579846389	1.6663623996926336	-0.038873150848195204	0.41464694238074856	-1.0547581596810292	-0.8189277112019785	-1.145462178326818
596	0.14704292441876163	0.018380365552345276	1.8196561896821744	0.9190182776172597	-1.0109201053789856	-1.0109201053789856	-0.8822575465125693	1.1789474283986914	0.3036682770117841	1.1789474283986914	-0.07145135929689042	-1.947049540840263	-0.07145135929689042	-0.5716108743751231
603	0.4207151281053014	0.6884429368995839	1.5808689662138589	0.4653364295710151	-1.1856517246603937	-0.6055748056061149	-1.3641369305232487	0.873156055171975	1.6185331754407344	-0.13310305719085017	0.5377363510510333	-0.39398504928491596	-1.1393621695536753	-1.362975305634303
605	0.23786112963860298	0.13991831155211948	1.9028890371088232	0.6296324019845372	-1.1333383235721664	-0.7415670512262323	-1.035395505485683	0.9721749238118829	-0.7945660435000967	-0.4019569396529902	2.0191325340708337	-0.33652208901180575	-0.7945660435000967	-0.6636963422177279
606	-0.23443067176756904	0.16808236843712487	2.273535194123216	0.0751947437745032	-0.8227189612975063	-0.7298313366348846	-0.7298313366348846	0.8180722104893021	0.2601050105145474	1.0823724631089227	1.0823724631089227	-1.5312633683517705	-0.6208958315508549	-1.0907629473190696
612	0.22306528248203605	0.09294386770084828	1.7845222598562895	0.873672356387975	-1.0781488653298417	-1.0781488653298417	-0.8179060357674662	1.8824384267316008	0.04206566316718667	0.7782147685929524	0.11568057370976323	-0.841313263343732	-0.6940834422585789	-1.2830027265991912
615	0.09778421645668482	0.7822737316534792	1.7519672115156046	0.3829881811220158	-0.985990849271573	-1.271194813936904	-0.7578276775393081	-0.10727978097782268	0.9941259703944907	0.6937425836565871	1.2945093571323942	-0.3075353721364251	-0.8081743500329311	-1.7593884080362927
618	-0.28972163117379046	-0.572705549994702	2.021313705863654	0.9837060035203112	-0.7141975094051578	-0.7613614958753097	-0.6670335229350058	0.6481021116420991	0.5953496141828585	0.3843396243458961	1.5448945684491895	-1.5147502841867662	-0.723462822298157	-0.9344728121351193
622	0.12472191289246476	0.24944382578492946	1.746106780494506	0.873053390247253	-0.9977753031397177	-1.2472191289246473	-0.7483314773547883	-1.2921289708725374	0.8465672567785589	0.49011788550337626	1.64857834214772	-1.2475727994631396	-0.22278085704698916	-0.22278085704698916
623	1.5567118471353414	0.5045893573473175	1.1058022086547599	-0.17177510037355492	-1.073594377334718	-0.7729879516809971	-1.1487459837481484	0.9360347661695887	1.5491101685730622	-0.060212762736055435	0.6294970649678521	-0.6732881651395287	-1.324680780193219	-1.0564602916416994
624	0.5523447707389941	0.5523447707389941	1.8411492357966468	0.036822984715933024	-1.1231010338359544	-0.8653401408244238	-0.9942205873301891	0.11168807816469795	1.5331727093517646	0.964578856876938	0.11168807816469795	-0.3858315427507754	-1.807316173937842	-0.527980005869482
626	1.800750267264861	-0.059040992369339615	0.9741763740941051	0.14760248092334932	-0.9889366221864399	-0.7822931488937509	-1.0922583588327843	1.10741708046651	-0.20990258387927327	-0.20990258387927327	1.8167430535757778	-1.2738915435431752	-0.5645655704339073	-0.6658978523066598
632	1.243163121016122	0.6032997499048827	1.3711357952383698	-0.16453629542860457	-1.1883176892065874	-0.8043996665398438	-1.0603450149843396	1.8777380513568933	0.36939109207020865	-0.7798256388148844	0.8003473661521187	-0.7079995931345661	-0.34886936473297453	-1.2107819128967943
638	0.9566682987544246	0.013474201390907393	1.4282653474361833	0.7680294792817212	-0.8354004862362582	-1.0240393057089616	-1.3069975349180167	0.16267775285545144	2.3334090175203817	-0.26435134839010865	-0.9048950002584488	-0.40669438213862863	-0.6202089327614088	-0.2999371068272386
640	1.274347692088838	-0.5338483574966754	0.6716156755603334	1.3948940953945388	-1.1365803740251799	-0.7749411641080771	-0.895487567413778	0.5724687725214386	0.6150994257943116	1.6808657576161385	0.27405419961132704	-0.876973438756246	-1.3032799714849768	-0.9622347453019922
644	-0.3109654918639804	-0.3109654918639804	1.8657929511838824	1.163612808265217	-0.6620555633233132	-0.8024915919070463	-0.9429276204907794	1.253232909118486	1.0741996363872737	0.41774430303949533	0.5967775757707076	-1.2233940303299504	-1.0145218788102028	-1.104038515175809
647	0.9602765994967198	-0.16004609991612007	1.9685670289682755	-0.272078369857404	-0.9442719895051079	-0.8322397195638239	-0.7202074496225399	0.009359292494178906	1.7782655738939632	0.7955398620051942	0.40244957724968655	-1.1043965143130927	-0.7768212770168363	-1.1043965143130927
649	0.16239245061540758	-0.4628184842539121	2.038025255223367	0.7307660277693345	-0.6901679151154829	-0.9743547036924465	-0.8038426305462684	0.05323300807407579	0.7984951211111357	0.6121795928518707	1.5437572341481958	-1.3751860419136226	-0.3815032245308759	-1.250975689740779
650	0.6312617359783063	0.014680505487867535	1.9671877353742566	0.22020758231801377	-1.0129548786628635	-0.9101913402477905	-0.9101913402477905	-0.05759207609354187	2.1131861766630395	0.2215079849751615	0.3455524565612519	-0.6778144340239938	-1.0499478487822649	-0.894892259299652
651	1.6868694244915796	4.7580986769649563e-17	1.1808085971441056	4.7580986769649563e-17	-1.0121216546949476	-0.8434347122457898	-1.0121216546949476	1.5969899719559164	-0.5105131877563996	0.40579253385765085	1.230467683310296	-0.7854049042406148	-1.0602966207248299	-0.8770354764020198
656	-0.36760731104690386	-0.5606011493465284	2.141312586848215	0.7903557187508433	-0.6249324287797365	-0.6892637082129447	-0.6892637082129447	-0.4055416421218178	1.2673176316306805	0.91246869477409	1.165932221100226	-1.165932221100226	-0.6590051684479539	-1.1152395158349988
659	0.055512738165336833	0.6383964889013745	1.60986940679477	0.8326910724800536	-1.1102547633067381	-0.915960179728059	-1.1102547633067381	1.1910101375500655	0.9886540462187435	0.9077116096862149	0.2197008991597208	-1.1563205218932673	-0.8730219940294167	-1.2777341766920602
662	0.685879076460918	0.9602307070452851	1.371758152921836	0.27435163058436723	-0.9602307070452851	-1.097406522337469	-1.2345823376296525	0.22340126325913565	2.2683820577081475	0.10310827535037027	-0.49835666419345664	-0.49835666419345664	-0.6988449773747323	-0.899333290556008
664	0.05358363468896748	-0.32150180813380513	2.2505126569366354	0.2679181734448375	-0.5358363468896751	-0.8573381550234802	-0.8573381550234802	0.1822130100395358	0.3947948550856609	1.002171555217447	1.4577040803162866	-1.5184417503294652	-0.4251636900922503	-1.093278060237215
666	0.5330623696004667	0.45843363785640134	2.0256370044817738	-0.5117398748164481	-0.8848835335367748	-0.9595122652808402	-0.6609973383045787	0.2222439991072	-0.11112199955359998	0.7408133303573333	1.9261146589290665	-0.8519353299109332	-1.1853013285717333	-0.7408133303573333
672	0.40442173242462837	0.16348963651208392	1.7295482599436227	0.765819876293445	-0.8604717711162299	-0.920704795094366	-1.2821029389631826	0.7005289007176939	1.1168809832197197	1.30192635322062	-0.7335727167892835	-1.3812315117924345	0.052870105714542905	-1.057402114290859
678	-0.3017291209474911	0.301729120947491	1.1063401101408006	1.7097983520357825	-0.8046109891933095	-1.005763736491637	-1.005763736491637	0.8485483171719467	-0.10728771826311961	1.736110350075937	0.5071783045165659	-1.063123753698186	-1.063123753698186	-0.8583017461049575
679	-0.12935842095105554	-0.2199093156167944	1.4100067883665048	1.5911085776979823	-1.0348673676084439	-0.6726637889454885	-0.944316472942705	1.5821907116561729	-0.49443459739255385	1.1784024571189204	0.4285099844068802	-1.0135909246547354	-0.49443459739255385	-1.1866430337421294
680	1.199345551568069	0.06098367211363055	1.626231256363483	0.06098367211363055	-0.935082972409003	-1.0773782073408076	-0.935082972409003	0.2657146083903427	1.2238975901615787	1.167533885351506	0.6038968372507789	-1.087014307051402	-0.8051957830010387	-1.368832831101766
684	0.540422126458896	-0.06485065517506765	1.5996494943183326	0.9943767126843688	-0.9727598276260132	-1.124078023034504	-0.9727598276260132	1.6160263868229823	0.38369341586579186	0.6364796663185488	0.5732831037053595	-1.291015493383723	-0.9750326803177769	-0.9434343990111823
686	0.6247865163679661	-0.14700859208658024	1.7967716810582033	0.6247865163679661	-1.147483732675807	-1.1188987286589718	-0.6329536603727761	-0.5176317066525751	1.7081846319534972	1.03526341330515	0.3882237799894311	-0.5693948773178326	-1.319960851964066	-0.724684389313605
688	0.3514904220164983	0.4809868932857346	1.905448077247333	0.2219939507472621	-0.8139778194066276	-1.0729707619450999	-1.0729707619450999	1.6183954120133435	0.17882822232191636	-0.1967110445541081	1.055086511699307	-0.5096604336174618	-0.5096604336174618	-1.636278234245535
689	0.03549985134468389	0.9052462092894354	1.1537451687022215	1.1537451687022215	-1.082745466012854	-1.082745466012854	-1.082745466012854	0.9721705801276456	0.6043222525117796	0.23647392489591368	1.3400189077435114	-1.602767713183416	-0.9590331398556505	-0.5911848122397846
691	0.9440755939889488	-0.37763023759557945	1.5448509719819161	0.8239205183903553	-0.8582505399899533	-0.9784056155885468	-1.0985606911871402	0.3834261340484096	0.5413074833624607	1.120205764180648	1.172832880618665	-0.6691161947119307	-1.616404290596237	-0.9322517769020158
692	-0.14610926779951008	0.597719731907087	1.4345273565770087	1.155591481687035	-0.7039810175794579	-1.1688741423960811	-1.1688741423960811	0.8033793168194132	1.1470471356810512	1.3657448385930024	-0.4775643716648734	-1.0711724224258843	-0.5400494296397167	-1.2273850673629925
693	-0.04685212856658179	0.4997560380435395	2.030258904551879	0.1717911380774667	-1.0307468284648003	-0.48413866185467885	-1.1400684617868244	-0.2974586952715791	1.0639868715483405	0.3432215714672066	1.7046671382871261	-0.9381389620103647	-0.6978838619833201	-1.1783940620374094
696	0.8111071056538128	-0.07209840939144992	0.5587626727837378	1.6943126206990755	-0.8291317080016751	-0.8291317080016751	-1.3338205737418254	1.033342445740758	0.7750068343055686	-0.17222374095679294	0.9472305752623617	0.08611187047839657	-1.9805730210031196	-0.6888949638271719
697	-0.07807318277213565	0.48157641104158616	2.189427284182052	-0.2120737897416183	-0.9425084708693867	-0.7375663660925308	-0.700781885747967	0.2423043588707358	-0.24488206481616895	1.1445014397724111	1.297874943525696	-0.014821809186241723	-0.5245631598956884	-1.9004137082707435
698	-0.23073158777710787	-0.4792117592293778	2.2416461181729783	0.5271329351523154	-0.6779958963911937	-0.7152679221090342	-0.6655718878185802	-0.10000230688489829	1.2176751485396438	0.2980460911079321	1.5333687055684402	-1.01963136431661	-1.2529700803813726	-0.6764861936331354
700	0.926285398984152	0.5493087831185087	1.378657338022924	0.39851813677225134	-1.486364942555965	-0.9585976803440645	-0.8078070339978072	1.5789782762838596	-0.3533377960914929	-0.5079230818815211	1.5016856333888455	-0.9716789392516055	-0.8943862963565915	-0.3533377960914929
705	4.758098676964957e-17	1.1982893790305564	1.7974340685458345	-0.4992872412627317	-0.7988595860203709	-0.7988595860203709	-0.8987170342729173	0.41282232075040703	0.509147528925502	0.36465971666285957	1.7132126311141893	-0.8394053855258278	-0.5985923650880904	-1.5618444468390402
706	-0.24039080289040768	-0.15182577024657326	2.372277660102708	-0.01897822128082159	-0.5946509334657455	-0.6389334497876626	-0.7274984824314971	1.3841463924603972	-0.2090153948346238	1.3841463924603972	0.3762277107023227	-0.8592855120978977	-1.249447582455862	-0.826772006234734
708	0.3355268038067204	-0.2587194631762663	1.8777373538339954	0.8307320262925426	-0.8954118920866092	-1.0368990985111297	-0.852965730159253	-0.32736278628366805	1.2541222235092637	1.0120581913981008	0.9475077828351238	-0.6985276355207847	-0.5855644205355752	-1.60223335540246
717	0.34762899972549904	0.04345362496568732	2.233516323236332	-0.3215568247460867	-0.7474023494098232	-0.6865672744578608	-0.8690724993137479	0.7017844504029648	-1.1299919116657906	1.2013598218762616	1.45114750761291	-0.880204225929142	-0.6304165401924936	-0.7136791021047098
719	-0.1571860796337054	-0.1571860796337054	2.3515037513202315	0.01886232955604453	-0.6413192049055176	-0.7733555117978301	-0.6413192049055176	-0.1809903798392881	-0.12160291145452168	0.6108425319575976	2.1351208871666025	-0.9134358232514073	-0.8540483548666409	-0.6758859497123416
720	0.7454891138590607	0.4292210049491561	1.2198912772239177	0.9826901955414892	-1.152119539600367	-1.073052512372891	-1.152119539600367	0.7565865461193646	0.21339620531571832	-0.8729844762915743	2.0127142092277968	-0.8390350799913464	-0.4655917206888395	-0.8050856836911185
724	0.7866661827506707	0.9486268674346323	1.2725482368025556	0.3007841286987859	-1.3188227181408303	-1.1568620334568687	-0.8329406640889455	1.1488966819232163	-0.23417002434103767	0.22685221108038028	1.6611436101692363	-1.2074391880084756	-1.0025404167100676	-0.5927428741132517
730	-0.17812742505065807	-0.4133112909378551	2.226592813133226	0.5260325521027247	-0.65823650038251	-0.7639996590063383	-0.7389504898585895	1.1368837656685453	1.1027284594038251	0.692864784227182	0.38857205568694714	-0.8627541647387128	-1.011795501166583	-1.4464993990812043
738	0.02926028679903266	-0.17556172079419585	1.2581923323584039	1.6678363475448605	-0.9948497511671099	-0.7900277435738814	-0.9948497511671099	0.576524395993304	1.4351777517280122	0.4047937248463624	0.2330630536994208	0.2330630536994208	-1.7418396644904077	-1.140782315476112
742	0.25477190211939293	0.25477190211939293	1.8152498026006738	0.7006227308283304	-1.0827805840074196	-0.8598551696529507	-1.0827805840074196	0.7647035854525994	-0.015931324696929122	1.5453384956021279	0.7647035854525994	-0.6850469619679536	-1.465681872117482	-0.9080855077249617
743	0.8777338244973055	-0.1224744871391589	1.4492814311467137	0.8777338244973055	-0.694022093788567	-1.1226827987756234	-1.2655697004379753	0.140886998998137	1.5215795891798802	0.5353705961929208	0.8312332940890086	-1.63428918837839	-0.8453219939888225	-0.5494592960927346
745	0.7714155606501043	-0.210386061995483	0.2805147493273107	1.9168507870699563	-1.0285540808668057	-0.7012868733182765	-1.0285540808668057	1.1158911660653916	0.8369183745490438	0.9299093050544931	0.5114501177799712	-0.9299093050544931	-1.348368492329015	-1.1158911660653916
752	0.2976284212997044	1.6865610540316582	0.43652168457289975	0.7143082111192904	-1.0913042114322495	-0.8135176848858587	-1.230197474705445	0.783199886271487	0.13821174463614477	0.552846978544579	1.658540935633737	-0.9214116309076317	-1.0135527939983948	-1.197835120179921
756	0.2743080016811153	0.2743080016811153	1.160533853266257	1.4559424704613042	-0.9073264670990735	-1.055030775696597	-1.2027350842941207	0.20149098881221686	1.9798679770243925	0.4467843664966548	0.07884429996999784	-0.4117424553988782	-1.2702692772944113	-1.0249758996099732
757	0.1017615242814586	0.2600572287192833	1.84301427309753	0.7349443420327574	-0.8480127023454894	-1.2437519634400511	-0.8480127023454894	1.102868597485842	1.4068087621472944	0.37341220229835603	0.3430181858322108	-1.2678646868734873	-0.8727424728135991	-1.085500588076616
765	1.014486510199831	-0.22054054569561557	-0.22054054569561557	1.9407568021214159	-0.8380540736433388	-0.8380540736433388	-0.8380540736433388	-0.8074428405527042	0.4485793558626136	0.6997837951456771	1.955805991560995	-0.8074428405527042	-0.9330450601942359	-0.5562384012696406
768	1.008685242112359	-0.0373587126708282	1.7932182081997494	0.0933967816770702	-1.0834026674540156	-0.8218916787582187	-0.9526471731061171	1.7629260766721875	0.6139845991168653	-0.5775102664960613	0.8693049274624924	-1.0030441470721065	-0.960490759014502	-0.7051704306688749
770	1.0483264946124171	-0.26880166528523525	1.2364876603120818	1.0483264946124171	-0.8332851623842291	-1.2096074937835584	-1.0214463280838937	1.4904167960431305	0.7043750611436713	1.0616667588252435	-0.2245833528284169	-1.153541766800505	-1.0106250877278762	-0.8677084086552471
771	0.4734968724883281	-0.7102453087324916	0.6313291633177708	1.9729036353680331	-0.5524130179030491	-0.789161454147213	-1.025909890391377	0.9077092072742723	0.10575252900282768	1.524598959790768	0.5992643310160244	-0.6962041492686168	-1.3130939017851126	-1.128026976030164
773	0.0112895296394487	-0.38384400774125443	2.3820907539236673	-0.14676388531283255	-0.6209241301696763	-0.6209241301696763	-0.6209241301696763	0.6106741432949507	1.0150394543956613	0.8417400353524996	0.9572729813812741	-0.9490206280935045	-1.1800865201510535	-1.2956194661798281
774	0.29680254728385086	0.40615085417790114	2.046375457588656	-0.03124237339830012	-0.687332214762602	-0.9060288285507028	-1.1247254423388033	1.4766391351580914	0.42684100000663583	0.507594702710594	0.7498558108224684	-1.5920015675923176	-0.9459719459606524	-0.62295713514482
778	-0.42521003213538067	-0.5197011503876875	2.2677868380553634	0.5197011503876873	-0.566946709513841	-0.6614378277661477	-0.6141922686399943	-0.5915422550438242	2.307014794670915	-0.8675953073976089	0.09859037584063743	-0.45351572886693187	0.09859037584063743	-0.5915422550438242
780	1.068647892656373	0.34472512666334604	1.5512630699850576	0.10341753799900379	-0.9824666109905364	-0.7411590223261941	-1.3444279939870498	-1.0401670333261896	1.1333163198927145	0.15524881094420756	1.7310242420279132	-0.9858299494957172	-0.7684816141738268	-0.2251107758691007
782	-0.24014605321403712	0.09605842128561475	1.7770807937838742	1.1046718447845703	-0.9125550022133408	-0.7444527649635149	-1.0806572394631668	1.177948561725151	1.528826856707111	-0.751882060675628	0.47619197176123135	-0.22556461820268833	-1.102760355657588	-1.102760355657588
791	0.33541019662496857	-0.22360679774997894	2.1242645786248007	0.33541019662496857	-0.8944271909999159	-0.8944271909999159	-0.7826237921249264	0.7624464572629598	-0.15085838993973014	1.6757513044656496	0.7339056807878757	-0.9500001312420837	-1.007081684192252	-1.0641632371424201
792	0.08808303292720551	0.29361010975735174	2.1433538012286677	0.08808303292720551	-0.9395523512235257	-0.9395523512235257	-0.7340252743933794	-0.5601838717325355	0.7919840945184121	0.9272008911435068	1.6032848742689807	-1.1010510582329143	-0.6954006683576301	-0.9658342616078197
794	0.8503991232980851	-0.2254069965368417	1.7110440191660266	0.5635174913421046	-0.8708906684377978	-1.3012131163717686	-0.7274498524598076	1.3742613958643417	0.259380462133336	0.5460641308070231	1.0875777271906546	-1.142184140271357	-1.046622917380128	-1.078476658343871
800	0.08625475689810692	0.08625475689810692	2.1994963009017208	0.15094582457168693	-0.8194201905320132	-0.8841112582055932	-0.8194201905320132	1.3742063479404667	0.7313795121496993	-0.9216037798837026	0.6625052083149743	-1.7021792233439201	0.36404989169783225	-0.5083579568753521
803	1.2847273583728167	0.5727742806078806	1.2847273583728167	-0.1766500117762624	-1.4132000942100984	-1.038487948018027	-0.5138909433491268	0.4223668530292296	1.599642787264548	0.5293919379597132	0.676551429739128	-1.2365219633932645	-1.0759843359975392	-0.9154467086018141
804	-0.07248407035577897	-0.4953078140978226	2.210764145851257	0.5194691708830822	-0.8335668090914575	-0.5798725628462313	-0.7490020603430488	1.6721112051394613	0.4716211091418994	-0.12862393885688156	0.87178447447442	-1.2290731935213133	-0.428746462856272	-1.2290731935213133
807	0.9181661544958982	0.2911258538645532	1.7019665302850795	0.13436577870671693	-0.8061946722403006	-1.1197148225559732	-1.1197148225559732	-0.009603848456923312	-0.3457385444492342	0.4609847259323119	2.074431266695404	-1.1524618148307804	-1.018007936433856	-0.009603848456923312
810	0.6968825596111982	0.47895708564343514	1.8032734274475333	-0.04071135227969199	-0.9962307381383451	-0.694487774182981	-1.2476832081011486	0.5655511842655737	0.32562037881957273	1.0054243275832422	0.9787653492003531	-1.7804389134286578	0.09901906256501627	-1.1939413890051
811	-0.2528249484237158	0.337099931231621	2.224859546128699	-0.016854996561581053	-0.8427498280790526	-0.96073480401012	-0.4887949002858505	0.585336921674768	1.6723912047850518	0.16723912047850514	0.7247028554068558	-1.0591810963638661	-1.0313079096174487	-1.0591810963638661
814	0.21759706994462236	-0.2393567769390845	1.2838227126732717	1.588458610595743	-0.848628572784027	-1.0009465217452627	-1.0009465217452627	0.1864253261343043	-0.07457013045372178	1.1434086669570667	1.6653995801331187	-1.1185519568058262	-0.8575565002178	-0.944554985747142
815	1.2385537883861417	-0.6432798745881513	0.7680953726425684	1.3729704785985912	-0.9121132550130503	-1.1137382903317246	-0.710488219694376	1.073830225739521	1.3513740379306587	0.264327440182036	0.58812855440503	-1.0540056677258682	-1.215906224837365	-1.0077483656940118
816	-0.204224872672176	0.12567684472133886	2.2150543882136	0.23564408385251046	-0.5341265900656909	-0.9739955465903773	-0.8640283074592057	1.0790499495144057	1.2854256229188004	0.21227212121594868	0.7075737373864955	-0.9434316498486607	-1.232357592614813	-1.1085321885721762
823	-0.3582092849642099	-0.2442336033846885	2.0352800282057384	0.8955232124105249	-0.8141120112822953	-0.5861606481232526	-0.9280876928618166	0.24066273503847468	2.2411717200457963	-0.601656837596187	-0.07520710469952346	-0.18049705127885615	-0.4963668910168543	-1.1281065704928506
825	0.8967631239175762	-0.3182062697772044	-0.11571137082807427	2.010485068137792	-0.8244435171500296	-0.8244435171500296	-0.8244435171500296	0.22360679774997888	1.7399403949920236	0.27252078475778674	0.4192627457812104	-1.6351247085467213	-0.9992428774452186	-0.0209631372890606
831	0.6338263925131622	-0.1056377320855272	1.8662666001776445	0.3873383509802657	-1.3380779397500095	-0.4753697943848719	-0.9683458774506648	0.040607335069103544	1.8408658564660227	0.4196091290474023	-0.054143113425471144	-1.3806493923495167	-1.1911484953603673	0.3248586805528276
832	0.7827803638564368	0.3444233600968322	1.659494371375646	0.3444233600968322	-0.7514691493021792	-1.1898261530617842	-1.1898261530617842	-0.05996253511966899	0.7795129565556956	0.3597752107180133	1.8288573211499013	-0.7945035903356129	-0.8994380267950336	-1.2142413361732955
841	0.08508712596230342	-0.3616202853397895	1.871916771170675	0.9785019485664892	-0.5105227557738206	-0.9572301670759135	-1.1061326375099445	1.5070846807217566	-0.016118552734991954	-0.6366828330321859	1.5070846807217566	-0.4674380293147693	-1.0880023096119633	-0.8059276367496023
843	-0.3778102961833105	-0.30224823694664843	2.2668617770998627	0.4533723554199725	-0.7556205923666209	-0.5289344146566347	-0.7556205923666209	1.5995656385617663	0.46281848425391214	0.17863169567694862	0.9175173459770538	-0.9581154586309054	-1.1854648894924764	-1.0149528163462982
846	0.3616202853397895	0.06381534447172753	1.8506449896800994	0.6594252262078514	-0.8295994781324584	-1.276306889434551	-0.8295994781324584	0.23145055441236514	-0.6351433818757926	1.6632144491493213	1.2487564796202024	-0.823533368025392	-0.5974653846458726	-1.0872793486348313
847	0.35889417861890843	-0.2691706339641811	0.986958991201998	1.6935319053579738	-0.42618683710995353	-1.0542516496930432	-1.2897759544117018	1.0870766186146932	1.0124733212587829	1.1616799159706035	-0.330386031147603	-1.4494354914862577	-1.0018157073507958	-0.47959262585942364
849	0.5612486080160913	0.7483314773547884	1.030921380009074e-16	1.6837458240482737	-0.5612486080160911	-1.3095800853708794	-1.1224972160321824	-0.2711078961465363	0.7335860719259213	1.6266473768792167	0.8452187350450833	-1.2758018642189939	-0.940903874861508	-0.7176385486231841
856	0.6762426810888099	-0.11270711351480182	1.8596673729942277	0.4132594162209393	-0.9016569081184136	-0.638673643250543	-1.2961318054202193	1.6321427328702833	1.086796712340833	-0.11296453282395752	0.2960449825731301	-1.0673200687504953	-1.2581911759358029	-0.5765086502739902
860	0.7327473697293124	1.0125236381714133	0.8260061258766794	0.8260061258766794	-0.7593927286285598	-1.412204021660129	-1.225686509365395	1.2095786669431414	0.34287269299175654	-0.39049390035172304	1.4762574281589522	-1.05719080339125	-0.19048482943986503	-1.3905392549110136
862	1.204950466257556	0.15061880828219454	1.6266831294477007	-0.060247523312877735	-1.1145791812882393	-0.903712849693167	-0.903712849693167	1.2390428459127112	-0.19112894963547156	0.7776971054132974	1.2390428459127112	-0.8831475603845923	-0.8370129863346509	-1.344493300884006
875	0.27538294058781815	0.5719491842977762	1.9064972809925875	0.05295825780534954	-0.4660326686870771	-1.1333067170344828	-1.2074482779619724	-0.8911738437329166	1.3170445301185583	0.5441680992705421	0.7097844773094026	-1.8848721119660803	0.32334626188539456	-0.11829741288490041
876	-9.516197353929914e-17	-0.65492103999448	1.7027947039856477	1.3098420799889599	-0.9168894559922719	-0.523936831995584	-0.9168894559922719	0.9515721361396131	-0.13084116871919674	1.367884945700694	0.9515721361396131	-1.1299919116657904	-0.9634667878413582	-1.0467293497535743
878	-0.026311234598795287	-0.5788471611734961	1.9996538295084414	0.8945819763590396	-0.8551151244608466	-0.48675784007771267	-0.9472044455566301	1.461184068232382	0.9064294389373759	-0.09906332665982258	0.8370851102755001	-1.139228256587959	-0.7578344489476423	-1.2085725852498348
880	-0.24155873490031163	-0.35428614452045704	1.2238975901615787	1.7875346382623059	-0.5797409637607479	-1.143378011861475	-0.6924683733808933	1.5683957511728224	1.2454907435784177	0.1691407182637358	-0.09994678806493468	-1.2839318159110846	-0.907209307050946	-0.6919393019880097
883	0.5969823366348731	-0.5488385998094801	2.0798094308569772	0.2599761788571222	-0.885844757587231	-0.885844757587231	-0.6162398313650302	1.4381243214192283	0.927485975408053	-0.09379071661429741	0.7815893051191458	-1.4798090843589158	-0.896222403203287	-0.6773773977699262
885	0.035165373060579	-0.4571498497875269	2.250583875877056	0.281322984484632	-0.8674125354942818	-0.3750973126461759	-0.8674125354942818	0.6459245645169084	1.2918491290338168	0.9150597997322869	0.3767893293015299	-0.9150597997322869	-1.614811411292271	-0.6997516115599841
895	0.7388664511337208	0.2891216547914559	1.9756646410749492	-0.3854955397219415	-0.9476765351497727	-0.7228041369786402	-0.9476765351497727	-0.5132912113603695	1.3753572201835544	0.223742322900674	1.5596156037488154	-0.9739371702735217	-0.9278725743822064	-0.7436141908169456
898	-0.17936438266678523	-0.28399360588907663	1.8085908585567518	1.1808155192230034	-0.9117689452228253	-0.597881275555951	-1.0163981684451169	0.9311803123958048	-0.46559015619790234	1.31917210922739	1.0863770311284389	-0.581987695247378	-1.0087786717621219	-1.2803729295442317
899	-0.24125781953977476	-0.24125781953977476	2.0104818294981226	0.8846120049791739	-1.0856601879289862	-0.6634590037343805	-0.6634590037343805	0.3968681934871391	-0.04177559931443558	1.4203703766908136	-0.18799019691496047	-1.7963507705207344	-0.7728485873170601	0.9817265838892387
904	-0.3062100647898814	-0.14443870980654777	1.149732130060121	1.7968175499934553	-0.5488670972648818	-0.7106384522482153	-1.2363953559440495	0.5457027693528157	1.6016154450111095	1.0736591071819626	-1.1623912648003067	-0.5102099063054781	-1.0692224993010455	-0.4791536511390578
905	1.183582826337784	-0.32279531627394104	0.9952855585113184	1.183582826337784	-0.8876871197533379	-1.0759843875798036	-1.0759843875798036	1.0397059681094165	0.7300063180342712	1.1171308806282028	0.4203066679591258	-1.4378912324917463	-1.2056164949353874	-0.663642107303883
906	1.3892009212846064	-0.44687582083281063	1.5252066058858966	0.16514975987299504	-0.5148786631334556	-0.9908985592379712	-1.1269042438392614	0.9219184339938015	0.1959076672236829	1.5672613377894624	-0.046095921699689936	-0.36876737359752043	-1.8207889071377574	-0.44943523657197804
907	-0.09651142956027293	0.038604571824109105	2.200460593974222	0.30883657459287317	-0.6369754350978011	-0.9072074378665651	-0.9072074378665651	-0.3927029177935188	2.0328151038723337	0.4966536901506269	0.3349524887062368	-1.2820595257376646	-0.5544041192379089	-0.635254719960104
912	-0.22751114871443154	-0.09479631196434644	2.1613559127870996	0.5687778717860789	-0.8910853324648569	-0.7583704957147719	-0.7583704957147719	0.2593205131996611	0.09429836843624038	0.6993795659021161	1.6895124344826404	-1.3909009344345458	-1.280886171258932	-0.07072377632718031
913	1.1703117659964073	0.789280028230135	0.5987641593469989	0.789280028230135	-1.1158786606012256	-1.4969103983674978	-0.7348469228349537	1.655854344624181	-0.11762899715909468	0.5157579106206465	0.9591287460664654	-1.0043706680507323	-1.1310480496066806	-0.8776932864947842
917	-0.14433756729740654	1.2028130608117202	0.8660254037844386	1.2028130608117202	-0.8179128813519698	-1.1547005383792517	-1.1547005383792517	0.26416065853544085	0.09605842128561493	1.1046718447845705	1.4408763192842222	-1.2487594767129926	-1.4168617139628186	-0.24014605321403693
918	0.9206923582851393	-0.27279773578818944	0.6819943394704736	1.6367864147291364	-0.9888917922321866	-0.9888917922321866	-0.9888917922321866	1.2581923323584037	0.8485483171719467	-0.24383572332527204	1.1899183298273275	-0.9948497511671098	-1.2679457612914147	-0.7900277435738813
921	0.7640931774583408	0.4494665749754945	1.2360330811826101	0.921406478699764	-0.9663531361973137	-1.1236664374387368	-1.28097973868016	-0.11242975334937906	1.7239228846904815	0.8057465656705513	0.2810743833734482	-1.5552782546664123	-0.8994380267950336	-0.2435977989236548
922	-0.27838438367226626	-0.5736405481731547	1.375050137532709	1.7293575349337753	-0.6326917810733323	-0.8098454797738656	-0.8098454797738656	1.353239484338904	-0.3165204217606251	0.004587252489284369	1.6101256237388317	-0.6376280960105345	-1.1514003748103898	-0.8624034679854712
923	-0.013065478400923399	-0.28744052482031673	1.4502681025025077	1.5417264513089721	-1.0191073152720325	-0.8361906176591035	-0.8361906176591035	1.152305040571657	0.43796095637963345	0.08078891428362159	1.4499484089850003	-1.1693132330524199	-0.7526125172737393	-1.1990775698937541
925	1.1957355031535213	0.06717615186255733	1.5719219535838427	0.16122276447013767	-0.7792433616056657	-1.0613831994284069	-1.1554298120359872	0.03993025690278232	1.8101716462594635	0.6300107200216761	0.4436695211420254	-0.612263939175995	-1.3576287346945977	-0.9538894704553544
929	-0.09724332766526302	-0.4375949744936837	1.4343390830626297	1.60451490647684	-0.9481224447363146	-0.6077707979078939	-0.9481224447363146	-0.5513513642390386	0.2205405456956155	1.609945983577993	0.8380540736433388	-1.4776216561606237	0.37491892768254625	-1.014486510199831
930	0.19914832828126827	-0.29872249242190246	1.7923349545314147	0.9957416414063415	-0.9957416414063415	-1.1948899696876099	-0.49787082070317074	-0.2902228016738157	1.382826290328181	1.0243157706134673	0.8649777618513724	-1.2860853564369088	-0.6088988191980055	-1.0869128454842902
933	0.01598823698477702	-0.4316823985889785	2.3662590737469933	-0.09592942190866187	-0.7674353752692952	-0.6555177163758563	-0.4316823985889785	1.3284068670664397	0.13983230179646733	1.5731133952102576	-0.24470652814381785	-0.8040357353296872	-1.1536164898208556	-0.8389938107788041
935	-0.06708203932499378	-0.06708203932499378	1.8112150617748295	1.028591269649903	-0.5366563145999497	-1.0062305898749053	-1.1627553482998907	1.7303170437068214	0.12100119186760999	-0.13310131105437076	0.12100119186760999	-1.742417162893582	0.6292061977115715	-0.7260071512056592
938	0.9302052994418983	0.44787662565721026	1.5331161416727588	0.2067122887648662	-0.8785272272506822	-1.4814380694815423	-0.7579450588045101	-0.10900841822762737	2.332780150071227	-0.18531431098696657	-0.032702525468288175	-0.9865261849600282	-0.6049967211633323	-0.41423198926498417
940	-0.3241781731664401	-0.15548113820932383	2.135533433305062	0.6662366772269525	-0.6778977625926518	-0.9880826333202527	-0.6561304032433464	0.6441406699823227	-0.08458412838151698	1.195744857632729	1.3020172240607888	-0.9600660041936299	-1.456003714191243	-0.64124890490945
941	0.1888422669237484	0.033325105927720165	1.899531037880059	0.7331523304098472	-1.2108121820405056	-0.822019279550435	-0.822019279550435	2.00539089163415	-0.7446919392910437	-0.41632384007609524	0.5277344451668816	-1.4014281377209405	0.07622830874632744	-0.04690972845927823
944	-0.6715883618966692	-0.2686353447586677	1.3431767237933385	1.74612974093134	-0.9402237066553368	-0.5372706895173354	-0.6715883618966692	-0.20944597974081808	2.2716833187273346	-0.15305667750290552	0.298057740400395	-0.7733390021199437	-0.8861176065957688	-0.5477817931682935
945	0.48199379410207865	0.257063356854442	2.0565068548355354	-0.19279751764083142	-0.7551236107599232	-0.6426583921361048	-1.2049844852551965	1.5084946259705625	0.7802558410192565	-0.13004264016987607	0.9259035980095177	-1.0767530606065738	-0.8218694858736166	-1.1859888783492698
951	-0.33601075251612356	-0.33601075251612356	2.268072579483834	0.4200134406451544	-0.8400268812903088	-0.4200134406451544	-0.756024193161278	-1.5047330517026027	0.41038174137343697	0.984916179296249	1.5594506172190608	0.027358782758229068	-0.5471756551645829	-0.9301986137797909
954	0.9550466031832067	-0.019896804232983466	1.512157121706744	0.3979360846596695	-1.4126731005418265	-0.15917443386386776	-1.2733954709109423	1.454181979306899	0.8989488599351739	-0.21151737880827617	0.8989488599351739	-1.3219836175517263	-0.8592893514086222	-0.8592893514086222
960	-0.2615741818902985	-0.4024218182927669	2.1328356369516643	0.7243592729269803	-0.6841170910977038	-0.9658123639026405	-0.5432694546952354	-0.4141626166370577	-0.6557574763420082	2.0017859804124463	0.673014252035219	-1.0181497658994336	0.31062196247779345	-0.8973523360469585
961	-0.1601281538050871	-0.4003203845127178	2.3218582301737634	0.2401922307076307	-0.560448538317805	-0.6405126152203485	-0.8006407690254357	0.3274476692151512	0.9525750377168035	0.11907187971460043	1.577702406218456	-1.2353707520389796	-1.339558646789255	-0.4018675940367765
962	0.614778623494272	-0.6403943994732	1.511330782756752	1.15270991905176	-0.46108396762070397	-0.9990152631781919	-1.178325695030688	0.3814599650482319	0.08476888112182925	0.23311442308503055	1.9390881556618456	-0.24900858829537367	-1.435772924000984	-0.9536499126205799
980	0.05740115779302918	0.05740115779302918	2.0664416805490493	0.4592092623442332	-0.5453109990337768	-1.148023155860583	-0.9471191035849809	1.8232389412709527	0.8708006883682162	0.3755327968587932	-0.27212521511506765	-0.6911980463922718	-1.1102708776694759	-0.9959782873211473
982	0.26101844883193726	0.09491579957524991	2.254250239912185	-0.4033921481948121	-0.5694947974514994	-0.7355974467081868	-0.9017000959648742	0.6172133998483676	2.0059435495071947	0.3086066999241839	-0.9258200997725514	-1.0801234497346432	-0.6172133998483676	-0.30860669992418377
985	0.3175003175004764	-0.1270001270001904	1.87325187325281	0.7620007620011432	-0.7937507937511905	-0.7937507937511905	-1.2382512382518576	-0.30521510794372503	1.417773404641819	1.3488538641383971	0.3839802970904926	-1.3390082154950516	-0.7187323509642556	-0.7876518914676773
995	-0.3074464488374734	0.1444998309536129	2.210539967141436	0.31666984230259815	-0.673307722954067	-0.9315627399775449	-0.7593927286285597	1.8863520956933781	0.9334525834358983	-0.7454656048272804	0.20743390743019935	-0.6093371030762119	-0.5185847685754995	-1.153851110080486
998	0.36504782137998454	-0.33186165579998606	1.9911699347999159	0.5973509804399748	-0.5641648148599763	-1.0287711329799567	-1.0287711329799567	-0.46614748177691134	0.6006131015202514	0.3496106113326837	1.9811267975518736	-0.3406462366831275	-1.0936537072458306	-1.0309030846989387
1005	0.24847093366840473	-0.13803940759355823	1.9877674693472378	0.6349812749303677	-0.7178049194865027	-1.1043152607484656	-0.9110600901174841	0.9951466733142663	0.7165056047862718	0.6236252486102737	0.9022663171382682	-1.791264011965679	-0.8624604502056973	-0.5838193816777029
1009	-0.35921060405354976	-0.5163652433269779	2.155263624321299	0.7408718708604465	-0.5163652433269779	-0.830674521873834	-0.6735198826004059	0.05521576303742329	1.214746786823312	0.05521576303742329	1.6012571280852748	-1.1043152607484654	-0.7178049194865025	-1.1043152607484654
1010	0.28152613723111486	-0.7038153430777868	1.2668676175400166	1.6363706726558547	-0.9501507131550122	-0.9501507131550122	-0.5806476580391742	-0.5226094838417926	0.644922341762212	2.2016314425675514	-0.2891031187209917	-0.6782803939223265	-0.6782803939223265	-0.6782803939223265
1012	-0.20293959504635006	-0.4612263523780684	2.3799279782708336	0.05534716228536826	-0.4612263523780684	-0.5903697310439275	-0.7195131097097868	1.563588648345599	0.1281630039627539	0.21787710673668173	1.1150181344759598	-0.6792639210025965	-1.307262640420091	-1.0381203320983077
1013	-0.42448539451821915	-0.42448539451821915	2.4001766751770908	0.015721681278452505	-0.7179567783826669	-0.38780147153516314	-0.4611693175012751	0.11043152607484653	0.055215763037423274	1.6012571280852748	1.0490994977110422	-0.9938837346736188	-1.4908256020104282	-0.3312945782245396
1018	0.18405254345807753	0.18405254345807753	1.9877674693472378	0.44172610429938614	-1.1043152607484654	-1.1043152607484654	-0.5889681390658482	-0.4962341127727916	0.7835275464833554	0.05223516976555711	1.9718776586497777	-0.40482256568306685	-1.3189380365803147	-0.5876456598625164
1019	0.02860928794519831	0.4291393191779755	2.1514184534789176	-0.21170873079446803	-0.41197374641085666	-0.9727157901367447	-1.0127687932600222	0.16707263520715424	2.2074916268860156	0.017773684596505857	-0.4798894841056554	-1.2761505540291134	-0.45500632567054733	-0.18129158288435865
1025	-0.16088412783233247	-0.24979377742388456	2.180403311411873	0.5503930689000842	-0.5757958259262422	-0.9017978744285999	-0.8425247747008986	0.5322806959139829	0.7462116933148181	-0.39475362615630305	1.798039097202258	-0.4304087923897756	-0.9652362858918637	-1.2861327819931163
1027	1.1640526566099125	-0.04311306135592274	1.1640526566099125	0.8622612271184538	-1.250278779321758	-0.6466959203388403	-1.250278779321758	0.8838834764831844	1.590990257669732	0.7071067811865476	-0.1767766952966368	-1.0606601717798212	-0.7071067811865474	-1.2374368670764582
1028	-0.2994390771035698	0.22457930782767732	0.7485976927589245	1.9713072575985011	-0.9981302570118994	-0.6487846670577346	-0.9981302570118994	0.09684350024883176	0.09684350024883176	0.6900099392729266	1.8763428173211163	-1.00475131508163	-0.41158487605753524	-1.3437035659525414
1033	-0.5554331190679959	-0.13885827976699897	2.3050474441321827	0.3054882154873977	-0.8053780226485939	-0.5554331190679959	-0.5554331190679959	0.5820472328693286	0.06690198078957808	-0.19067064525029717	2.0104045227268186	-0.23750203180300175	-0.9868042166462753	-1.2443768426861506
1035	0.11137614524132133	0.029309511905610933	2.163041978634081	0.1934427785770317	-1.1606566714621898	-0.7913568214514931	-0.5451569214443619	0.09961995531784766	-0.5512304194254247	1.773235204657691	0.9829168924694315	-1.341548731613684	-0.8766556067970609	-0.08633729460880159
1039	0.553002212013272	-0.08400033600201605	1.9250077000462005	0.16100064400386402	-0.13300053200319206	-1.2600050400302403	-1.1620046480278883	0.5425459619485791	0.023588954867329558	0.6604907362852267	1.792760569917044	-0.943558194693181	-1.1086808787644877	-0.9671471495605106
1043	-0.07547319081399421	0.6289432567832846	1.5094638162798828	0.9811514805819239	-1.308201974109232	-1.1320978622099123	-0.6037855265119533	0.19433294466783269	1.389774998230561	0.647776482226109	0.9775536004503098	-1.3721083668971215	-1.1247755282289709	-0.7125541304487197
1044	0.26601766586210895	-0.5533167449931866	2.351596166221043	-0.4043468521104055	-0.5533167449931866	-0.6278016914345771	-0.47883179855179603	1.1731710962042248	0.6689133443269702	0.6689133443269702	0.8850238094172221	-1.3120992523336725	-0.8798783221531686	-1.2040440197885467
1046	0.7214019629022421	-0.6716501033917427	1.7661910126227307	0.7214019629022421	-0.49751859510499463	-1.194044628251987	-0.8457816116784909	0.14433756729740657	0.14433756729740657	1.5588457268119897	0.9526279441628827	-0.2598076211353315	-1.6743157806499145	-0.8660254037844386
1049	0.4053277235471312	-0.49744766071693347	0.6632635476225782	1.9529426679998134	-0.884351396830104	-0.49744766071693347	-1.142287220905551	0.1660925462328356	2.0018522677536517	-0.6905953238102119	0.5332444905369988	-0.32344337950604873	-1.4248992124185385	-0.26225138878868826
1051	1.0289915108550531	0.1286239388568818	1.3291140348544437	0.7288689868556627	-1.0718661571406798	-0.7717436331412895	-1.3719886811400703	1.6804512981372286	-0.5031291311788111	1.187384749581994	-0.1509387393536434	-0.010062582623576314	-1.27794799319418	-0.9257576013690123
1054	-0.10146142332990465	-0.6696453939773708	2.1002514629290268	0.7508145326412945	-0.45657640498457097	-0.6696453939773708	-0.9537373793011038	2.173767043152218	0.6597004459317676	-0.24873951240050254	-0.7029594915666376	-0.4001461721225476	-0.8543661512886827	-0.6272561617056152
1058	-0.29694606269405927	-0.4803539249462724	1.9650842384165688	0.9869089730714325	-0.3580820167781303	-0.7248977412825565	-1.091713465786983	0.19442027675918921	1.328538557854459	0.920255976660162	0.7387970516849188	-1.393345316774189	-1.2572511230427565	-0.5314154231417836
1062	-0.7952427724875442	0.03976213862437732	1.9881069312188606	0.8747670497362987	-0.9344102576728643	-0.7952427724875442	-0.37774031693158344	2.131253078744557	0.5954971837668616	-0.39177446300451424	-0.9402587112108342	-0.8305618615695701	0.04701293556054167	-0.6111681622870422
1063	0.3575372165101161	-0.1693597341363709	2.201676543772821	-0.03763549647474916	-1.0914293977677232	-0.696256684782858	-0.5645324471212362	-0.726083089404832	-0.4840553929365547	0.363041544702416	1.9362215717462188	-0.12101384823413866	0.4840553929365547	-1.452166178809664
1066	1.2027248584783612	-0.3882812535245103	1.8656440718128908	-0.3882812535245103	-0.6534489388583222	-0.8523247028586812	-0.7860327815252282	-0.3969283100678677	1.9124727666906354	0.21650635094610968	0.5773502691896258	-1.5877132402714709	-0.46909709371657093	-0.2525907427704613
1070	-0.4254475133223589	-0.4254475133223589	1.3945224047788434	1.7254260262517893	-0.7563511347953048	-0.7563511347953048	-0.7563511347953048	1.4007676061537329	-0.7782042256409628	-0.9143899651281313	1.6731390851280699	-0.3696470071794574	-0.7782042256409628	-0.23346126769228892
1073	0.793051585718144	0.793051585718144	1.6257557507221954	-0.3172206342872578	-1.1499247992913093	-1.1499247992913093	-0.5947886892886083	-0.5544213568538576	1.452966314513558	0.11470786693528098	1.452966314513558	-1.357376425400824	-0.5544213568538576	-0.5544213568538576
1075	0.28404433403301527	-0.5346716875915579	1.5705980823002015	1.336679218978895	-0.8855499825735178	-1.0025094142341713	-0.7685905509128645	-0.19749240560299006	0.9545466270811183	0.9545466270811183	0.8393427238127074	-1.4647353415555093	0.37852711073906414	-1.4647353415555093
1079	-0.39426873747467045	-0.5183083402756903	2.241572822047002	0.5670381842332337	-0.6113380423764552	-0.7663875458777301	-0.5183083402756903	-0.13331401977385512	1.16750762771649	0.7433266557087688	1.3371800165195784	-1.151348352592386	-0.8685610379205718	-1.0947908896580232
1080	0.25291528756562254	-0.5938011099366786	-0.20893002016290532	2.3312191723439977	-0.7477495458461878	-0.43985267402716927	-0.5938011099366786	-0.034636398272779326	-0.11545466090926419	0.04618186436370555	2.309093218185282	-0.7620007620011432	-0.842819024637628	-0.6003642367281734
1083	0.4041755963054844	-0.42101624615154626	2.054559281219546	0.4041755963054844	-0.5389007950739791	-0.6567853439964121	-1.246208088608577	-0.5687179928378553	1.8308044974917257	0.9037162625916603	0.35837024206220996	-0.5141833907849104	-1.2231332174731957	-0.7868564010496354
1086	-0.15543832804525187	-0.5181277601508398	2.2020429806410693	0.5699405361659239	-0.5181277601508398	-0.8808171922564276	-0.6994724762036337	0.5963639006720814	0.0903581667684971	-0.6686504340868794	2.114381102382835	-0.41564756713508727	-0.6686504340868794	-1.0481547345145676
1088	0.3172206342872576	-0.5154835307167936	1.1499247992913086	1.7050609092940097	-0.793051585718144	-0.793051585718144	-1.0706196407194946	0.9279913969358151	0.29424117463818533	0.7695538413614077	1.0864289525102226	-1.607009492254704	-0.18107149208503703	-1.2901343811058892
1096	0.07021094974994085	-0.3510547487497049	2.036117542748288	0.7021094974994094	-0.7021094974994097	-0.5616875979995277	-1.1935861457489962	0.5256016819280733	-1.288804124179796	1.4832047462627824	0.6768021657703958	-1.238403962899022	-0.7344023500912805	0.5760018432088475
1108	0.4709403114014419	0.4709403114014419	0.7245235560022183	1.4852732898045478	-0.5433926670016639	-1.0505591562032168	-1.5577256454047697	0.0	0.21980191863489915	1.7584153490791932	0.9524749807512296	-1.0990095931744956	-0.7326730621163304	-1.0990095931744956
1109	-0.26055312516736906	-0.34740416688982545	2.344978126506323	0.17370208344491295	-0.6948083337796511	-0.4342552086122819	-0.7816593755021076	-0.16150052770383652	0.3472261345632483	2.0995068601498734	-0.4441264511855503	-1.4615797757197198	-0.33107608179286474	-0.04845015831115102
1110	-0.1303468114766753	-0.521387245906701	2.2158957951034797	0.521387245906701	-0.9124276803367269	-0.521387245906701	-0.6517340573833764	0.48538802605356635	0.5576798597211188	0.7022635270562236	1.4974736973993001	-1.1050323146325869	-0.7435731462948248	-1.3941996493027966
1112	0.6994724762036336	-0.207251104060336	-0.5699405361659238	2.150230204625985	-0.5699405361659238	-0.9326299682715117	-0.5699405361659238	0.8501793768405425	0.5574946733380607	1.3379872160113455	-0.9059288441743484	-0.9059288441743484	-1.491298251179312	0.5574946733380607
1116	0.24412037125463706	-0.9520694478930842	1.7820787101588502	1.0985416706458666	-0.6103009281365924	-0.6103009281365924	-0.9520694478930842	0.36175110743235966	0.8221616078008174	1.1674694830771606	0.994815545438989	-1.2496856438572426	-0.846826456034842	-1.2496856438572426
1117	0.681310047694018	-0.11355167461566983	0.681310047694018	1.7411256774402686	-1.1733673043619204	-0.9084133969253577	-0.9084133969253577	0.22305052812645784	1.1921666158483089	-0.046148385129611835	1.5152053117555924	-0.5845462116417511	-1.499822516712388	-0.799905342246607
1124	1.110350161740435	0.7435380547368984	1.4771622687439714	-0.8625041434948021	-0.7831934176561997	-1.1995747283088627	-0.48577819576144027	0.7790535911119699	1.3208059787953852	0.6874337020184512	0.5519956050975974	-1.00952598293107	-0.9019722000821567	-1.4277906940101774
1128	0.7783117824941563	0.25943726083138546	1.816060825819698	7.930164461608261e-17	-1.0377490433255416	-0.5188745216627707	-1.2971863041569272	-0.22911817767028028	0.03818636294504665	0.21638939002193128	2.2657242014061043	-0.8528287724393764	-0.6746257453624918	-0.7637272589009341
1129	-0.029086486358157613	-0.43629729537236267	1.8033621542057654	1.1925459406844576	-0.8435081043865676	-0.8435081043865676	-0.8435081043865676	0.9030247807848414	0.22876627779882652	1.2401540322778488	0.9030247807848414	-0.9511861024266994	-0.8669037895534476	-1.4568799796662106
1132	0.6095164140510457	0.2464002524887206	1.8804229795191831	0.2464002524887206	-1.024506312979417	-0.9337272725888357	-1.024506312979417	1.7931832766094247	0.3386268848532819	0.6618616385768692	0.123137049037557	-1.2506106542876891	-1.196738195333758	-0.46945999945568634
1134	0.293195726520183	-0.4764430555952968	1.3193807693408228	1.4476538996934027	-1.2460818377107765	-0.21989679489013683	-1.1178087073581966	1.3900546422342348	-0.5560218568936942	1.4981700032968974	-0.231675773705706	-0.01544505158038059	-1.4209447453949957	-0.6641372179563569
1136	-0.041522739926869986	0.24913643956121992	0.5397956190493098	1.9930915164897591	-0.9135002783911397	-0.6228410989030497	-1.2041594578792294	2.1760000508634056	0.4263783883448566	-0.19113513960286665	0.014702703046374421	-0.6028108249013489	-0.8086486675505898	-1.014486510199831
1143	-0.06390396061063326	-0.399399753816458	1.9490707986243152	0.8307514879382326	-0.17573589167924153	-1.1822232712967156	-0.9585594091594991	1.1819896139619046	0.7648168090341735	0.556230406570308	0.9038744106767506	-1.0429320123193275	-1.112460813140616	-1.251518414783193
1148	0.3065254571894538	-0.19064388191051412	1.9812011257367141	0.5943603377210142	-0.5569791844052274	-1.1064821381472971	-1.0279817161841442	0.018549441855691767	0.8718237672175108	1.4839553484553374	0.6121315812378266	-0.593582139382135	-1.6694497670122546	-0.723428232371977
1149	-0.03850428143282593	0.23102568859695577	1.713440523760755	1.039615598686301	-0.9818591765370618	-0.847094191522171	-1.1166241615519525	1.712188778710851	1.298901832125473	-0.6642111641550715	0.0590409923693396	-0.8708546374477605	-0.767532900801416	-0.767532900801416
1150	0.16600920190793708	0.16600920190793708	1.660092019079371	0.9960552114476228	-0.9960552114476228	-0.6640368076317484	-1.3280736152634969	1.5859262696896208	-0.5869620357570126	1.546419209590591	-0.5079479155589531	-0.5079479155589531	-0.5869620357570126	-0.9425255766482797
1155	-0.43735780218690273	-0.33859958878986013	2.2291139595332465	0.5502243317835229	-0.43735780218690273	-0.7336324423780304	-0.832390655775073	1.3644200667163184	0.13769376820072932	0.8386802244953517	0.6634336104216961	-1.2642791443885155	-0.2127994599465819	-1.527149065498999
1157	-0.13934660285832365	-0.13934660285832365	0.8360796171499412	1.9740768738262502	-0.9522017861985443	-0.4644886761944119	-1.1147728228665885	0.23857204687149963	1.5630582381236175	0.9296083205682568	0.41133111529568894	-0.7979823636736361	-1.3738459250876003	-0.9707414320978253
1160	0.4980327022398159	-0.48720590436503725	1.9758906121470956	0.5359264948015411	-0.6387810746119378	-0.6766748671736629	-1.2071879630378146	1.2047781057612645	0.9321031534180682	0.6789049833851004	0.5036139425930458	-0.6649929960206518	-1.3272035945684135	-1.3272035945684135
1162	-0.30306406267810193	-0.30306406267810193	2.1447610589527217	0.6760659859742276	-0.7926290870042667	-0.9558174284463217	-0.4662524041201569	0.5584536718449635	-0.8979059037507259	0.941706191738566	1.708211231525771	-1.1278574156868872	-0.3613523758996824	-0.8212553997720053
1163	-0.4529954809633952	-0.5177091211010231	1.9414092041288353	1.1001318823396733	-0.4529954809633952	-0.9383477819956041	-0.6794932214450927	-0.7529966709801618	0.04377887621977713	1.0857161302504665	1.8824916774504055	-0.7529966709801618	-0.8142870976878493	-0.6917062442724742
1165	-0.6246309852852285	-0.8387355617257659	2.1537104324314327	0.7402856895231976	-0.3185283486553977	-0.5593959971510023	-0.5527052291372355	0.6843376776536831	0.9451238645396798	1.1679314805199488	0.6185081547504219	-1.1031870596425655	-1.1411656305482933	-1.1715484872728752
1167	1.0803398726449134	0.6532287602039012	1.5409498958656127	-0.8542222248820244	-0.954718957221086	-1.1305882388144441	-0.3349891077968723	0.7990585532534905	1.0147283380324748	0.3201035766663957	1.2051899661489802	-0.9431051627533688	-1.105557727911565	-1.2904175434364085
1170	1.513052654120026	-0.4355077372392952	0.06734655730504575	1.418767473892962	-1.221217572464828	-0.4355077372392952	-0.9069336383746148	0.8721340308237081	1.6411853457180199	0.4258943789714531	0.17903840135105673	-0.9508024192961422	-1.2831085430159066	-0.8843411945521893
1178	-0.48571446776280774	-0.640259980232792	2.1930744150502526	0.39004343623376975	-1.155411688466073	-0.22813861364616728	-0.07359310117618303	0.26282574998443264	0.278286088218811	0.9430806322970817	1.6387958528441091	-0.95854097053146	-1.1749857058127575	-0.9894616470002167
1179	-0.5161854012087639	-0.11470786693528086	1.8926798044321347	1.0897247358851685	-0.917662935482247	-0.5161854012087639	-0.917662935482247	-0.08874895110261324	1.5922605933115888	1.0075616213414316	0.5324937066156789	-1.2216032092947928	-0.8561663518134446	-0.965797409057849
1180	-0.16862982819580274	-0.46373202753845766	-0.16862982819580274	2.3889225661072064	-0.8572016266619976	-0.26699722797668773	-0.46373202753845766	0.9999391338749855	0.8738206845574197	0.6846430105810711	0.8738206845574197	-0.986426442876675	-1.3647817908293722	-1.0810152798648491
1182	0.7844645405527362	0.09805806756909202	1.4708710135363803	0.7844645405527362	-1.2747548783981963	-0.5883484054145522	-1.2747548783981963	0.4155881919402544	0.7950382802335302	0.3523465105580418	1.6171801382022946	-0.8492454357039984	-1.2603163646883806	-1.0705913205417428
1184	0.9340939022991147	1.1762663954877741	1.1762663954877741	-0.6400273034271712	-1.00328604321016	-0.27676856364418206	-1.3665447829931492	1.0650704202070396	0.09682458365518534	1.0005206977702494	1.0973452814254347	-0.9682458365518543	-1.355544171172596	-0.9359709753334592
1193	-0.05516772843673699	0.49650955593063356	2.041205952159271	-1.1033545687347412	-0.11033545687347404	-1.1585222971714781	-0.11033545687347404	1.063529418966621	0.6845262078439706	1.3883893142146069	0.06187807528533052	-1.264633163643946	-0.9668449263332919	-0.9668449263332919
1195	0.5555632926953707	0.8753776881614558	1.7772542833758156	-0.9667532297231942	-0.9795458055418377	-0.435861333249493	-0.8260348957181168	0.8331861861117679	0.6408633011273798	0.412759414285431	1.3564833382785915	-0.7993220236394339	-0.861938776890165	-1.5820314392735717
1196	-0.06185580158543394	-0.7546407793422923	2.1030972539047488	0.45773293173220986	-1.2742295126599361	-0.06185580158543394	-0.40824829046386313	0.28784356027199715	1.0575825192016073	1.4877307609563892	0.3784010848519513	-1.0252405461373375	-1.0705193084273146	-1.1157980707172916
1199	-0.5181277601508399	0.3885958201131299	2.020698264588275	0.5699405361659238	-1.0621619083092215	-0.8808171922564277	-0.5181277601508399	1.9500771727587802	0.5771780137763055	0.1849211112098843	0.14569542095324217	-0.7172697646928847	-1.109526667259306	-1.0310752867460218
1200	-0.21632615420166032	-0.3172783594957685	2.307478978151044	0.18748266697477234	-0.4182305647898767	-1.0239437965545257	-0.5191827700839848	-0.3237980130401445	0.2918179623695129	1.8028753565568538	0.9913815707895782	-0.9953790771234071	-0.7715187224289862	-0.9953790771234071
1203	0.098058067569092	0.098058067569092	0.7844645405527361	1.47087101353638	-1.9611613513818402	-0.5883484054145521	0.098058067569092	0.14661017154803208	0.7880296720706726	1.4935911226455771	0.7880296720706726	-1.200370779549513	-0.8796610292881928	-1.1362288294972491
1206	-0.442920632574231	-0.9596613705775006	2.025951782330279	0.9350546687678212	-0.6151675452419875	-0.2706737199064745	-0.6725831827979063	-0.39557656852091666	0.6204006614212938	0.9590597380686974	1.656299013519234	-0.7342356451683201	-1.1924214547501015	-0.9135257445698868
1208	-0.6127022938734977	-0.6074398201837867	2.313233077605832	0.39243018086130793	-0.3969408725953457	-0.5285027148381213	-0.5600775569763875	1.0226297328567255	0.3756000166589981	0.04695000208237469	1.5669563194992582	-0.5795390882043138	-1.390893811690353	-1.0417031712026907
1212	-0.8478277426388682	-0.8478277426388682	1.8498059839393488	1.040515865965884	0.14130462377314482	-0.3982221215424986	-0.9377488668581421	1.4830199680805334	0.818035925453675	0.9288665992248181	-0.10555302263918388	-1.0660855286557571	-0.9921984128083284	-1.0660855286557571
1213	0.857194615414523	0.6264114497259976	1.5495441124800993	-0.2967212130281042	-0.5275043787166297	-1.681420207159257	-0.5275043787166297	0.8148371700506949	0.2444511510152086	0.9703969934240093	1.2815166401706382	-1.207440533802393	-1.1555872593446217	-0.9481741615135355
1214	0.62284109890305	-0.24913643956121984	2.0761369963434997	-0.5397956190493098	-0.8304547985373997	0.04152273992687011	-1.1211139780254897	1.7474876090945393	0.4283057865427792	0.12849173596283375	0.7281198371227247	-1.2506528967049155	-1.0707644663569482	-0.7109876056610136
1219	0.2486633591560406	-0.4815218437894513	2.335960454444669	-0.25287799236207503	-0.44464380323664865	-0.7101656952168276	-0.6954144789957065	1.1473415684727015	0.12536650609867686	1.2584258143829217	0.4919445176024031	-1.4520297858264484	-1.2854034169611182	-0.28564520376913743
1222	0.21023533249105467	0.21023533249105467	2.0497944917877833	0.21023533249105467	-1.261411994946328	-0.8935001630869824	-0.5255883312276368	-0.6262091324902986	1.1758815932317832	0.7862403552378195	1.4194073669780105	-0.8697349062365259	-0.772324596738035	-1.1132606799827531
1223	0.4362212419049869	-0.32716593142874023	2.24059092433016	-0.5353624332470294	-0.9517554368836079	-0.18836826354988073	-0.6741601011258889	1.7595469889056057	0.5016580776879812	0.134773811916174	0.6851002105738848	-1.0182910233666485	-1.044497042350349	-1.0182910233666485
1225	-0.023675686190518946	-0.18940548952415137	1.9650819538130704	0.6392435271440108	-0.3551352928577838	-1.515243916193211	-0.5208650961914162	0.6476322507573877	1.6159367810160066	-0.14461691036330027	0.8677014621798012	-0.848838386915023	-1.377004494328815	-0.7608107023460576
1226	0.06401843996644804	-0.6828633596421118	2.3046638387921274	0.06401843996644804	-0.8322397195638237	-0.6828633596421118	-0.23473427987697587	1.2309117703009351	1.3890105297891289	0.08469576401153212	0.36136859311587083	-0.8243721030455807	-1.456767140998355	-0.7848474131735323
1229	0.47131112712576834	-0.5525716662853836	1.836488185007304	0.5850758819492298	-1.4626897048730743	-0.7801011759323062	-0.09751264699153825	0.6588740367055603	1.2014761845807276	-0.019378648138398846	1.2919098758932555	-0.7880650242948859	-1.3758840178263172	-0.9689324069199416
1231	1.0475044749307758	-0.05929270612815712	1.7392527130926088	-0.3359920013928903	-1.0277402395547235	-1.3044395348194566	-0.05929270612815712	1.2587195875174106	-0.2904737509655563	0.5486726407127175	1.4200938936093863	-0.6777720855862981	-1.1618950038622253	-1.097345281425435
1232	-0.17439502660378906	-0.4185480638490936	2.3892118644719087	-0.05231850798113678	-0.4185480638490936	-0.5406245824717459	-0.7847776197170505	0.5626453300631407	1.57711191002547	0.2045983018411421	0.7416688441741399	-0.5114957546028551	-1.1679153063431857	-1.4066133251578514
1234	0.20200911228437035	0.36836955769502805	2.0319740118016054	-0.9625140055902337	-1.0456942282955628	0.20200911228437035	-0.796153560179576	1.2401036956603069	0.6164398953185215	0.09391076530243084	1.1726805821098436	-1.55795551668392	-0.9342917163421345	-0.6308877053650497
1238	0.37610348448433345	0.15670978520180553	0.37610348448433345	1.911859379462029	-0.5014713126457784	-0.9402587112108343	-1.3790461097758901	-0.3292291891147734	0.9697296115744239	0.5507106436101668	1.6820618571136612	-1.0415614346540105	-0.7482481570790306	-1.0834633314504363
1240	1.4274928542926593	-0.5154835307167938	1.7050609092940097	-0.5154835307167938	-0.7930515857181442	-0.5154835307167938	-0.7930515857181442	1.674926542308862	-0.5486828328253167	0.7652681615721524	0.8663413149873423	-1.0035120231936714	-0.8013657163632916	-0.9529754464860765
1245	0.2886751345948129	-0.8660254037844387	2.3094010767585034	-0.2886751345948129	-0.2886751345948129	-0.5773502691896258	-0.5773502691896258	0.11866490198410284	-0.31643973862427427	1.66130862777744	1.265758954497097	-1.0284291505288914	-0.7515443792326515	-0.9493192158728229
1248	0.20958589477468015	1.3506646552146049	1.5136759067060226	-0.9314928656652445	-0.4424591111909911	-0.4424591111909911	-1.25751536864808	0.8871697863171126	-0.5871915132458589	0.797814556040569	1.6466892436677345	-0.9892900494903057	-0.8552572040754902	-0.8999348192137621
1251	-0.5014713126457782	1.4730719808969734	1.4730719808969734	0.15670978520180573	-1.1596524104933619	-0.7208650119283061	-0.7208650119283061	-0.2987189956264627	0.4616566296045331	1.7289493383228594	0.9685737130918636	-0.8690007145497095	-1.1224592562933748	-0.8690007145497095
1252	0.7808358606968632	-0.18372608486985012	1.102356509219101	1.102356509219101	-0.8267673819143255	-0.18372608486985012	-1.791329327481039	0.4808794481116631	0.9795692461533878	0.6055518976220944	1.291250369929466	-1.2021986202791577	-1.1398623955239422	-1.015189946013511
1253	-0.47162110914189936	0.12862393885688153	2.2294816068526147	0.12862393885688153	-1.0718661571406802	-0.1714985851425089	-0.7717436331412898	0.2705589678266927	1.1796370997243801	1.4069066326988018	0.1948024568352188	-1.0173017190283642	-0.5627626530795206	-1.471840784977208
1255	-1.064699891324245	-1.064699891324245	1.0488088481701514	1.2712834523274563	0.937571546091499	-1.064699891324245	-0.06356417261637297	1.6471807208444325	1.283613804982373	0.11500586114003929	-0.3004991855594572	-0.7939114285151093	-0.9497258210274204	-1.0016639518648576
1256	0.7837451016084224	1.1774926406939934	1.3087418203891836	-1.1324929219413569	-0.2662483359531005	-0.6337460390996335	-1.2374922656975091	0.6027138700429617	0.49514737198996855	0.8058950330319489	1.0927390278399305	-0.26976994749798283	-1.9788820832288743	-0.7478432721779524
1257	3.172065784643304e-17	-0.7071067811865475	2.1213203435596424	-0.7071067811865475	0.7071067811865475	-0.7071067811865475	-0.7071067811865475	1.4086347889016293	0.5869311620423455	0.3521586972254074	0.9390898592677528	-0.9390898592677528	-1.056476091676222	-1.2912485564931602
1258	0.16329931618554525	-0.408248290463863	1.592168332809066	1.3063945294843617	-0.6940220937885672	-0.6940220937885672	-1.2655697004379756	-0.04933198905494717	0.33915742475276156	-0.2651594411703409	2.238439003368226	-0.7831453262472858	-0.9558072879396008	-0.5241523837088135
1259	0.4980582450917523	0.062257280636469056	0.4980582450917523	1.3696601740023189	0.4980582450917523	-1.6809465771846641	-1.245145612729381	1.0502422314053277	-0.21521357200928848	1.4118010323809322	0.8092030307549246	-0.8178115736352961	-0.9985909741230984	-1.2396301747735017
1264	0.475327075682635	0.9872177725716266	0.21938172723813926	1.4991084694606183	-1.3162903634288352	-0.8043996665398438	-1.0603450149843396	0.9470482155388221	-0.5456502963700499	0.28850475440255513	1.8690090611295962	-0.7651647834154722	-0.7651647834154722	-1.028582167869979
1267	-0.11470786693528089	0.6882472016116854	1.4912022701586516	-0.11470786693528089	0.6882472016116854	-0.917662935482247	-1.7206180040292132	1.2706454064584558	1.5126731029267333	0.5445623170536238	-0.7865900135219013	-0.8470969376389705	-0.726083089404832	-0.9681107858731093
1268	0.6620847108818944	-0.2069014721505921	0.951746771892723	1.531070893914381	-1.0758876551830785	-1.3655497161939074	-0.49656353316142093	0.6962428181848819	0.6962428181848819	0.9916185592330136	0.9916185592330136	-1.37138736915204	-0.7067919517937437	-1.297543433890007
1269	0.5062203738220862	-0.0444653031059939	1.6794202942340826	0.6977632179709835	-0.2599510027735035	-1.145836656962154	-1.4331509231855	0.5111108325632074	-0.3664568233472055	1.2401670390118582	1.4696847336345815	-1.1495171932364971	-0.595974517969929	-1.1090140706560165
1271	0.6711560552140243	0.6711560552140243	1.1409652938638413	-1.6778901380350606	-1.2080808993852437	-0.2684624220856096	0.6711560552140243	0.6087976532670845	1.258869723704819	1.331099953753456	-0.1857348772679242	-0.980267407802933	-1.3414185580461186	-0.6913464876083844
1275	0.7695538413614076	1.0864289525102224	1.4033040636590373	-0.18107149208503698	-1.1316968255314814	-0.8148217143826667	-1.1316968255314814	0.735152534130002	-0.1010834734428754	0.09189406676625017	1.9573436221211304	-0.5513644005975017	-0.9373194810157528	-1.1946228679612536
1276	0.5973191135873607	0.8432740427115679	1.5811388300841898	-0.14054567378526128	-0.6324555320336759	-1.616275248530505	-0.6324555320336759	0.407472889402133	1.222418668206399	0.6519566230434128	1.059429512445546	-1.222418668206399	-1.222418668206399	-0.8964403566846927
1277	-0.5235673853646194	-0.23036964956043252	2.408409972677249	-0.08377078165833912	-0.3769685174625259	-0.6701662532667128	-0.5235673853646194	-0.34657523665372064	1.501826025499456	1.4440634860571693	-6.344131569286608e-17	-1.270775867730309	-0.519862854980581	-0.8086755521920148
1283	-0.14990633779917217	0.3747658444979308	1.94878239138924	0.3747658444979308	-1.1992507023933783	-0.14990633779917217	-1.1992507023933783	0.7338764614248667	1.552840048812037	0.4360715205568048	0.4360715205568048	-1.1274044190005204	-0.6062457724814121	-1.4252093598685824
1284	-0.8225432933540286	-0.5526462752222381	2.0563582333850716	0.6169074700155214	-0.012852238958656777	-0.10281791166925365	-1.1824059841964163	0.6179295912339196	0.4562283897895294	1.9115392027890403	-0.1501511156269336	-1.0395077235710795	-0.7565306210433965	-1.0395077235710795
1285	-0.07293249574894727	-0.07293249574894727	1.713913650100261	1.2033861798576302	-1.0939874362342092	-0.8387237011128936	-0.8387237011128936	0.6570782486260813	0.5559892872989919	-0.30326688398126833	1.8196013038876098	-0.9603451326073497	-1.3141564972521627	-0.45490032597190244
1286	0.37590470577805624	-0.6361464251628642	1.590366062907161	0.37590470577805624	-1.4457873299156008	0.7807251581544246	-1.0409668775392324	-0.14259754398216629	0.6060395619242064	1.8894174577637022	0.4277926319464986	-0.5347407899331234	-1.283377895839496	-0.9625334218796219
1287	0.5190404464727454	-0.6283121194143763	1.092716729416306	1.4751675847120134	-0.05463583647081544	-1.3932138300057906	-1.0107629747100835	1.263028932408593	0.5582953976588708	1.391162302363088	-0.2745715070453462	-0.658971616908831	-1.2996384666813057	-0.9793050417950683
1289	-0.6173003741882411	-0.45110411959909924	1.2108584262923192	1.8756434446488863	-0.45110411959909924	-0.783496628777383	-0.783496628777383	-0.615121390568539	1.3645796365485978	1.4635646879044546	0.42422164866795786	-1.1595391730257516	-0.7141064419243959	-0.7635989676023243
1290	-0.5705974021574557	0.5705974021574557	1.711792206472367	0.8558961032361835	-1.1411948043149114	-1.1411948043149114	-0.2852987010787278	2.0789771890767095	0.2674203023293692	0.5693464501205925	-0.3968172228113221	-0.7591286001607902	-0.8798990592772795	-0.8798990592772795
1291	-0.17149858514250893	0.22866478019001174	2.229481606852615	-0.17149858514250893	-0.17149858514250893	-0.9718253158075503	-0.9718253158075503	0.7152915934168698	0.2267997735224222	1.570152278232153	0.5321071609564519	-1.2997371636477266	-0.38381500134563734	-1.3607986411345325
1292	-0.29397773681310296	0.41835293315710803	2.2387535341920914	-0.6105691456887522	-0.6897169979076646	-0.1356820323752783	-0.9271605545644016	0.6066512598461834	0.46221048369233014	0.9821972778462016	1.2133025196923666	-0.6066512598461832	-1.1266380540000547	-1.5310722272308435
1293	0.39785481023851177	0.8216566733186657	1.427087906290314	0.5794841801300064	-1.539525135270763	-0.8735507790019498	-0.813007655704785	-0.6252384160646856	0.47366546671567106	1.2883700694666251	1.515729493490147	-1.061010645443103	-0.6631316534019392	-0.928384314762715
1295	0.007713790158541979	-0.8022341764883737	2.2215715656601116	0.33169297681730825	-0.8022341764883737	-0.8022341764883737	-0.15427580317084116	0.4456671340135348	0.5514186573387804	1.3974308439407448	0.868673227314517	-0.7704753842267889	-1.0348541925399026	-1.457860285840885
1296	0.5883484054145522	-0.021790681682020422	2.113696123155984	-0.631929768778593	-0.9369993123268793	-0.9369993123268793	-0.1743254534561636	1.3173978860172217	1.2295713602827405	0.7026122058758516	-0.3073928400706852	-0.7026122058758516	-0.8343519944775738	-1.4052244117517032
1297	0.7852190235571294	-0.3519947346980235	1.9224327818122822	0.02707651805369413	-1.2996728665773176	-0.16245910832216467	-0.9206016138255999	1.6763161045657244	1.2088175893481918	-0.287177659347913	0.18032085586961974	-1.0819251352177188	-0.801426026087199	-0.8949257291307056
1299	-0.11795519302615484	-0.8650047488584691	2.2411486674969425	0.3538655790784647	-0.7863679535076992	-0.15727359070153982	-0.6684127604815443	0.5963558707451742	1.5167161122101676	0.2676557845076766	0.7278359052401732	-1.60593470704606	-0.619834448333567	-0.8827945173235652
1300	0.5889681390658482	-0.4417261042993862	1.877335943272391	0.5889681390658482	-0.4417261042993862	-0.9570732259820034	-1.214746786823312	1.2489335202891256	0.13877039114323622	1.387703911432362	0.3469259778580905	-1.318318715860744	-0.9713927380026534	-0.8326223468594172
1303	0.26752677724062596	-0.5127596563778662	2.2962715046487054	-0.0445877962067709	-0.6688169431015645	-0.5127596563778662	-0.8248742298252629	0.8152779623173496	1.9566671095616393	-0.08581873287551056	0.034327493150204134	-0.8066960890297987	-1.0469885410812283	-0.8667692020426561
1305	-0.5284573803625949	-0.08455318085801522	0.803255218151144	1.9869997501633563	-1.2682977128702275	-0.6764254468641214	-0.23252124735954174	1.6746062489028608	0.8958557904969849	0.4450002619462148	-0.2517764639958846	-1.0305269224017604	-0.333750196459661	-1.399408718488754
1307	1.455567601591062	-0.08821621827824613	1.1468108376172004	0.5292973096694771	-1.3232432741736926	-0.7057297462259694	-1.014486510199831	0.3897598505087532	1.533893605227997	0.21373927285963878	1.0058318722806536	-1.1064150595087192	-1.2824356371578338	-0.7543739042104904
1309	-0.30348848933344197	1.586032892321652e-17	2.124419425334094	0.6069769786668839	-0.910465468000326	-0.910465468000326	-0.6069769786668839	1.9486086334296961	-0.5995718872091372	0.2498216196704739	0.8493935068796111	-0.7994291829455163	-0.649536211143232	-0.9992864786818955
1310	1.3228756555322954	-7.93016446160826e-18	-7.93016446160826e-18	1.3228756555322954	-1.3228756555322954	-1.3228756555322954	-7.93016446160826e-18	-0.21929797776868604	0.2923973036915814	1.900582473995279	0.7309932592289535	-0.8040925851518488	-1.3157878666121163	-0.5847946073831628
1312	0.1687418267657068	-1.2486895180662303	0.8774574991816754	1.8224117290696333	-1.012450960594241	-0.0674967307062827	-0.5399738456502617	0.5055577846512311	0.5777803253156927	1.733340975947078	0.2166676219933847	-0.5777803253156927	-1.1555606506313854	-1.3000057319603084
1313	-1.1858541225631423	-1.1858541225631423	1.5811388300841898	0.474341649025257	-0.6324555320336759	-0.07905694150420942	1.0277402395547235	1.6268918575710276	-0.04550746454744141	0.5915970391167372	0.9101492909488266	-1.0011642200437096	-1.0011642200437096	-1.0808022830017319
1314	0.25660011963983365	-0.6415002990995842	-0.6415002990995842	2.2773260618035236	-0.8660254037844386	0.0320750149549792	-0.41697519441472974	1.0689353673871702	1.9101685263368366	-0.17077665632812772	-0.3921538034201452	-0.7906326681857767	-0.6135309505121627	-1.012009815277794
1319	-0.10540925533894589	0.2635231383473651	2.10818510677892	-0.4743416490252569	-0.8432740427115679	0.2635231383473651	-1.212206436397879	1.8069196983071547	0.4952298432397387	0.02676918071566152	0.5889219757445542	-0.5353836143132311	-1.0975364093421238	-1.2849206743517547
1320	0.2871832634470953	0.7897539744795121	1.292324685511929	-1.7230995806825717	0.2871832634470953	-1.220528869650155	0.2871832634470953	0.7165985720844785	1.574631072869841	0.25458107166159105	0.6505960720240661	-0.9994664294862463	-0.8674614293654214	-1.329478929788309
1324	0.17573589167924156	0.39939975381645804	2.0768787198455816	-0.38342376366379977	-0.15975990152658323	-0.8307514879382327	-1.2780792122126658	0.39889219315282143	-0.08438104085925052	0.989559479167576	1.6876208171850133	-0.9972304828820531	-1.1046245348847359	-0.8898364308793705
1326	0.7026034631588519	0.0434600080304444	2.020890373415667	-0.6156834470979631	-1.122716874119815	-0.15935336277829637	-0.8692001606088889	1.7840225382033366	0.6260297270422618	0.03568045076406675	0.5125010200656859	-1.3720755157454751	-0.6909032738860194	-0.8952549464438561
1327	0.16770509831248426	0.7546729424061791	1.341640786499874	-1.7888543819998317	0.7546729424061791	-0.4192627457812106	-0.8105746418436739	1.0019588657362395	1.2211373676160417	0.08140915784106952	0.7389446634804765	-0.3569478459185352	-1.0144833515579421	-1.672018857197349
1328	-0.8789243645418012	-1.077391156535111	2.098077515357848	0.3118763874180585	0.3118763874180585	-0.6804575725484913	-0.08505719656856142	2.028722353759803	-0.5762051655649145	0.26409403421725247	0.6842436341083359	-1.0383697254451063	-0.7442650055213479	-0.6182201255540228
1329	0.8314183025781264	0.017879963496303948	1.8326962583711386	-0.10727978097782258	-0.6079187588743287	-0.4201791421631389	-1.5466168424302777	0.5604776856874719	1.6857778453235595	0.16510195392344126	0.6213047213434767	-1.0514387591966532	-0.5648224739486155	-1.4164009731326817
1330	0.05643326479831008	0.45146611838648026	0.25394969159239517	1.8340811059450761	-0.5361160155839453	-0.33859958878986013	-1.7212145763484556	-0.47378944668552514	0.8122104800323284	1.8274735800727393	0.4737894466855249	-0.8798946867016895	-0.5414736533548858	-1.2183157200484929
1331	0.31341101859334214	-0.6007044523039057	0.31341101859334214	2.141641960387838	-1.1491737348422544	-0.6007044523039057	-0.41788135812445615	1.473701079525584	1.3397282541141673	0.26794565082283345	-0.26794565082283345	-0.8038369524685004	-0.6698641270570836	-1.3397282541141673
1332	0.8449049099068254	-0.7680953726425686	1.3825716707566236	-0.23042861179277058	-1.8434288943421646	0.03840476863212842	0.5760715294819264	0.5047867789272026	2.110926530059211	0.14786683423120076	-0.42320507728240214	-1.1727369611440062	-0.45889707175200234	-0.7087410330392035
1333	1.2480754415067656	0.2773500981126147	1.2480754415067656	0.2773500981126147	-1.6641005886756872	-0.6933752452815364	-0.6933752452815364	0.3901918542758411	1.1831623968364218	1.2712702348987084	0.12586834008898087	-1.3719649069698934	-1.3719649069698934	-0.22656301216016603
1336	-0.09644856443408241	0.12859808591210994	2.1540179390278413	0.3536447362583023	-0.8841118406457557	-0.6590651902995633	-0.9966351658188518	0.7290457160329248	1.158798980220754	1.158798980220754	0.1381349777746594	-1.258563130835786	-1.3660014468827433	-0.5602140765305632
1338	-0.045548751867427656	1.8674988265645356	0.9109750373485539	-0.045548751867427656	-0.6832312780114155	-0.6832312780114155	-1.3209138041554032	1.7494868687933878	0.0747643961022816	-0.8672669947864656	1.226136096077417	-0.7625968402432715	-0.5009214538852862	-0.9196020720580627
1341	1.3237927271540735	-0.6270597128624559	1.3237927271540735	0.3483665071458088	-0.13934660285832354	-1.6024859328707204	-0.6270597128624559	-0.15245702702096003	-0.21915697634263004	0.9147421621257601	1.9819413512724804	-0.6860566215943201	-0.9528564188810001	-0.8861564695593301
1342	-0.3068582059661078	-0.7364596943186587	2.2707507241491975	0.3375440265627186	-0.09205746178983233	-0.7364596943186587	-0.7364596943186587	-0.4544650780635457	0.462167875996826	0.8935245602605304	1.810157514320902	-1.0475805189261391	-0.7240630057283609	-0.939741347860213
1343	0.42874646285627216	1.0289915108550531	0.42874646285627216	-0.77174363314129	-1.9722337291388519	-0.1714985851425089	1.0289915108550531	1.1111017028484926	1.327149256180144	0.9670700006273917	-0.5452628726941676	-0.9053421282469198	-1.1213896815785713	-0.8333262771363694
1345	0.2921743548953888	-0.730435887238472	1.8991333068200271	0.8765230646861664	-1.0226102421338608	-0.4382615323430832	-0.8765230646861664	1.7361733004467579	1.0308528971402624	-0.2170216625558447	0.3255324938337671	-0.9765974815013013	-1.0308528971402624	-0.8680866502233789
1346	1.6922282244532987	-7.930164461608261e-17	1.1281521496355325	-7.930164461608261e-17	-1.1281521496355325	-0.5640760748177663	-1.1281521496355325	0.8802613786285995	1.8045358261886293	-0.1467102297714332	0.3667755744285832	-0.9682875164914595	-0.9682875164914595	-0.9682875164914595
1349	0.2553769592276247	-0.4398158742253534	0.1560636973057707	2.1423289357428508	-0.24118935038164535	-0.5391291361472074	-1.3336352315220394	1.6719388559255972	1.1019597004964163	0.2279916621716723	-0.18999305180972703	-0.873968038324744	-0.6079777657911263	-1.3299513626680888
1351	0.8457816116784909	1.1940446282519872	-0.19900743804199775	-1.2437964877624863	-0.547270454615494	1.1940446282519872	-1.2437964877624863	0.21118419787498002	-0.1366485986249873	0.5590169943749473	2.0373063794998085	-0.9192723907499137	-1.0931887889998975	-0.6583977933749383
1353	1.4708710135363803	0.09805806756909204	1.4708710135363803	-0.24514516892273003	-0.9315516419063742	-0.9315516419063742	-0.9315516419063742	0.23115691896535615	-0.27449884127136054	0.07946019089434116	2.203214383888551	-0.27449884127136054	-1.0329824816264357	-0.9318513295790921
1356	0.030178582014172856	0.030178582014172856	1.9314292489070621	0.24142865611338277	-1.0260717884818766	0.24142865611338277	-1.4485719366802965	-0.24937284820643107	0.18702963615482324	0.5044132611448263	2.0516584329710916	-1.3205425825476915	-0.646102379443935	-0.5270835200726838
1357	0.7429587926554864	0.19551547175144376	1.5641237740115501	-0.6256495096046201	0.469237132203465	-0.6256495096046201	-1.720536151412705	0.7730384726661851	0.9034305042002404	0.3166663622969915	1.2294105830353788	-0.6612738742084233	-0.922057937276534	-1.639214110713838
1358	-0.44172610429938614	0.3312945782245398	2.2638462845343543	-0.05521576303742321	-0.8282364455613491	-0.8282364455613491	-0.44172610429938614	0.12373659402184481	1.856048910327672	0.7900105618317784	0.057109197240851464	-0.8090469609120622	-1.3420661351600092	-0.6757921673500755
1359	-0.15160885211907196	0.43798112834398606	2.0888330736405485	0.08422714006615124	-0.5053628403969067	-1.330788813045188	-0.6232808364895184	0.5007830858361344	-0.11267619431313038	-0.08346384763935588	2.1658868462412815	-0.8137725144837186	-0.7845601678099441	-0.8721972078312676
1360	-0.07354355067681913	0.7844645405527361	1.9856758682741134	-0.07354355067681913	-0.9315516419063744	-1.1031532601522853	-0.5883484054145524	0.516646966574839	0.13595972804601034	0.7069905858392532	1.722156555249463	-1.259893479893028	-0.8792062413641993	-0.9426541144523375
1362	-0.2925089696508523	0.9872177725716266	1.7550538179051138	-0.03656362120635653	-0.03656362120635653	-1.0603450149843396	-1.3162903634288352	-0.5787064600853448	0.33950778991673564	-0.0925930336136551	2.283961495803494	-0.47068125420274703	-0.7947568718505401	-0.6867316659679424
1364	0.5014490263963364	0.13196027010429928	2.0101947812554877	-0.8841338096988027	-0.5762265127887719	-1.2536225659908398	0.07037881072229313	1.1917156175445123	1.5785426627555337	0.0816901834607123	-0.1705883242856059	-0.7760567428767696	-1.5160736989326362	-0.3892296976657483
1365	0.9660917830792959	-3.172065784643304e-17	1.9321835661585918	-0.483045891539648	-0.9660917830792959	-0.9660917830792959	-0.483045891539648	0.3359947195564334	1.2405958875929848	0.9692155371820194	0.6978351867710539	-1.5636677333203244	-1.0209070324983935	-0.659066565283773
1366	-0.21887026206583302	1.3132215723949987	1.3132215723949987	-0.601893220681041	0.5471756551645829	-0.984916179296249	-1.367939137911457	1.0703897520886805	1.775587706405929	0.18889230919212005	-0.6044553894147844	-1.0452041108630645	-1.0452041108630645	-0.34000615654581623
1372	1.0062305898749055	-0.298142396999972	0.2236067977499789	1.7888543819998317	-1.0807661891248985	-1.0807661891248985	-0.5590169943749476	0.14715828638116416	0.9395490592028168	1.8904179865888	-0.40751525459399274	-0.5659934091583234	-1.1206669501334803	-0.8829497182869844
1373	0.5916079783099615	-9.516197353929913e-17	1.7748239349298849	-9.516197353929913e-17	-9.516197353929913e-17	-1.7748239349298849	-0.5916079783099617	-0.22180379316329946	0.1807290166515775	0.7557758878156874	1.8483649430274964	-1.5444115968407521	-0.6243366029781764	-0.39431785451253243
1375	1.4241102090921367	-0.6745785200962754	1.4241102090921367	0.3747658444979307	-0.6745785200962754	-0.6745785200962754	-1.1992507023933785	-0.16799013590882064	1.8310924814061453	0.1847891494997028	0.8315511727486624	-1.4027176348386527	-0.8735487067258674	-0.40317632618116955
1376	-1.13765560875559	-1.2498188377878314	1.890751575114924	0.6943437987710173	0.09613991059906389	-0.01602331843317737	-0.27773751950840697	0.5689661884077488	-0.15804616344659686	1.3275877729514138	1.264369307572775	-0.5689661884077488	-1.264369307572775	-1.169541609504817
1377	-0.3661669186184119	0.2746251889638093	0.7018199273519568	1.9834041425163988	-1.0069590262006332	-0.5797642878124856	-1.0069590262006332	-0.389818646574878	1.1867812129057393	1.368696581307349	0.5803966515670405	-0.5110955588426178	-1.602587769252276	-0.6323724711103575
1379	0.45044261646145084	-0.45044261646145073	1.8017704658458031	0.9008852329229016	-0.9008852329229016	-0.6756639246921762	-1.126106541153627	0.19668854159151603	-0.26225138878868803	1.2063563884279649	1.665296318808169	-0.812979305244933	-0.9047672913209738	-1.0883432634730554
1380	0.46537892099551725	-0.4395245364957663	0.28439822949726057	2.0942051444798278	-0.620505227994023	-1.1634473024887932	-0.620505227994023	2.0831784329031158	-0.050809230070807704	0.16258953622658465	0.44712122462310777	-0.6198726068638539	-1.0466701394586386	-0.9755372173595078
1383	0.7900277435738815	-0.6437263095787181	1.404493766353567	1.1996717587603385	-0.8485483171719466	-1.0533703247651751	-0.8485483171719466	0.2873453111681948	1.0416267529847063	0.6644860320764505	1.0416267529847063	-0.21550898337614627	-1.0326472120107004	-1.786928653827212
1384	1.6510016510024768	-1.016001016001524	0.7620007620011432	0.7620007620011432	-0.12700012700019042	-1.016001016001524	-1.016001016001524	-0.052870105714543064	0.6873113742890581	1.89010627929491	0.22469794928680736	-1.0706196407194946	-1.2556650107203948	-0.4229608457163436
1386	-1.001387925719987	0.10540925533894602	0.843274042711568	1.950071223770501	-0.6324555320336759	-0.26352313834736496	-1.001387925719987	-0.16361513225990074	0.9816907935594039	1.3981656756755145	0.8775720730303763	-1.2048023375501777	-1.10068361702115	-0.7883274554340669
1388	0.2871832634470952	-0.4666728031015298	2.2974661075767617	-0.4666728031015298	-0.9692435141339465	-0.21538744758532144	-0.4666728031015298	0.13969195395100453	1.520177145937402	1.0600154152752697	-0.03286869504729516	-0.09038891138006172	-1.5859145360319922	-1.0107123727043266
1389	-0.3353409184673308	-0.12194215216993844	2.2254442771013774	0.3048553804248463	-0.5487396847647231	-0.3353409184673308	-1.1889359836569002	1.241531825562821	0.7674924012570166	1.3205383962804549	-0.33859958878986013	-0.8916455838132985	-1.1286652959662007	-0.9706521545309325
1390	-0.24746950126333808	-0.13198373400711363	2.4087031456298247	-0.36295526851956256	-0.5939268030320115	-0.709412570288236	-0.36295526851956256	1.6221888163967166	0.34817711181197813	0.1266098588407193	0.7913116177544959	-0.3719164603446131	-1.6459281649293516	-0.8704427795299455
1393	-0.5222329678670935	-0.21759706994462225	1.9148542155126764	1.0009465217452627	-1.1315047637120361	-0.21759706994462225	-0.8268688657895648	0.7659108831693122	1.583747927909425	-0.5062800753153082	0.9476524486671151	-0.869763206310914	-1.23324633730652	-0.688021640813111
1399	-0.044280744277004784	0.8856148855400952	1.5055453054181618	-0.3542459542160381	-0.3542459542160381	0.2656844656620286	-1.904072003911205	0.10365059815378026	1.7724252284296431	0.3213168542767189	0.6115385291073037	-1.6376794508297288	-0.6219035889226818	-0.5493481702150357
1400	-0.6208448409126694	-0.9911244993942167	2.2829272177057787	-0.2700535855090986	-0.07516955472933695	-0.5428912286007649	0.2171564914403055	-0.3583862518052136	1.3636900598350938	1.2786492543219923	0.47076160194752703	-1.017452494531751	-0.3158658490486628	-1.4213963207189835
1401	7.137148015447437e-17	7.137148015447437e-17	-1.4142135623730951	-0.7071067811865475	7.137148015447437e-17	2.121320343559643	7.137148015447437e-17	0.1793020801873636	1.1555022945407878	-0.09961226677075767	1.6436024017175002	-1.0060838943846517	-1.2152696546032427	-0.6574409606870001
1402	-0.11590011139293828	-0.38633370464312783	2.3180022278587673	-0.38633370464312783	0.15453348185725127	-0.6567672978933174	-0.9272008911435069	0.5135902180484254	0.6334279355930581	0.992941088226956	1.1127788057715886	-0.5649492398532683	-1.6434886977549619	-1.0443001100317988
1403	0.8100925873009827	0.270030862433661	-0.27003086243366076	1.8902160370356262	-0.5400617248673216	-1.0801234497346432	-1.0801234497346432	0.5590806290513489	1.253422700615121	1.505910726638311	-0.8296035140761954	-0.9558475270877903	-0.5771154880530055	-0.9558475270877903
1408	-0.6004693000326412	-0.6004693000326412	2.2892892063744448	-0.6004693000326412	-0.3377639812683607	-0.6004693000326412	0.4503519750244808	1.068476491006854	0.35615883033561785	1.7299143187730017	-0.6614378277661478	-0.45791849614579466	-1.1193563239119422	-0.9158369922915892
1410	0.62564950960462	0.07820618870057745	1.7205361514127049	0.62564950960462	-1.0166804531075075	-0.7429587926554863	-1.2904021135595287	2.118380189210327	0.22360679774997905	0.14122534594735522	0.14122534594735522	-0.6002077202762592	-1.0944964310920022	-0.9297335274867545
1413	9.516197353929914e-17	-0.6160503812913004	1.026750635485501	1.8481511438739013	-0.20535012709710007	-1.026750635485501	-1.026750635485501	-0.14509185610015082	0.12574627528679716	1.141389267987852	1.5476464650682737	-1.6347015787283645	-0.3482204546403617	-0.6867681188740467
1414	-0.4992301766027062	-0.11094003924504584	2.4129458535797466	-0.305085107923876	-0.305085107923876	-0.4992301766027062	-0.6933752452815364	0.6316883211587236	-0.10528138685978732	1.184415602172607	1.3686580291772348	-1.026493521882926	-0.7501298813759846	-1.3028571623898677
1420	0.24152294576982394	-0.7245688373094722	1.690660620388768	1.2076147288491201	-0.48304589153964805	-0.9660917830792961	-0.9660917830792961	1.5162183590408356	1.17820789683428	-0.6470485990811208	0.5021869724211685	-0.3090381368745651	-1.2554674310529208	-0.9850590612876764
1422	1.3946036276493088	-0.5883484054145522	1.3946036276493088	-1.1984874925111249	0.4793949970044499	-0.7408831771886955	-0.7408831771886955	0.6387217241835854	1.0451810032095035	0.740336543940065	0.43549208467062644	-1.2919598511895254	-1.749226540093683	0.18145503527942766
1430	0.1871348584655417	-0.46783714616385397	2.3703748738968606	-0.46783714616385397	-0.46783714616385397	-0.46783714616385397	-0.6861611477069859	0.03152485137818985	-0.33626508136735894	1.6498005554586044	1.2084526361639458	-0.6304970275637979	-0.48338105446557844	-1.4396348796040053
1432	0.5272196186749781	-0.6083303292403597	1.662769566590316	1.094994592632647	-0.8922178162191942	-0.8922178162191942	-0.8922178162191942	0.7333073413734585	0.9442587683439054	0.03013591813863542	1.2958444799613171	-1.5168412129779754	-1.2355726436840462	-0.2511326511552938
1433	0.20349703424076046	-0.587880321139975	0.994874389621496	1.7862517450022313	-0.4296048500638279	-0.587880321139975	-1.3792576765207105	-0.27109189152074237	0.6777297288018561	1.2876864847235265	1.016594593202784	-1.69432432200464	-0.06777297288018554	-0.9488216203225983
1434	-0.9870962335856491	0.10390486669322614	2.104073550537831	0.4675719001195179	-0.07792865001991973	-0.9870962335856491	-0.6234292001593573	-0.32696121834418107	0.4071592530323765	0.018507238774198985	2.091317981484479	-1.017898132580941	-0.024676318365598516	-1.1474488040003334
1436	-0.4082482904638631	0.5443310539518174	0.5443310539518174	0.5443310539518174	-1.3608276348795434	1.4969103983674978	-1.3608276348795434	0.6105579948610594	0.10175966581017655	1.8316739845831782	0.3052789974305297	-0.40703866324070626	-1.1193563239119422	-1.3228756555322954
1442	0.009964962782788033	0.26573234087434916	2.2653682059538274	-0.6410792723593676	-0.9433498101039398	-0.6178276925328621	-0.3388087346147953	1.6560238542550239	-0.2929515882527162	0.7747480019906545	0.2154767880536508	-0.6319038391236276	-1.7673938795411805	0.04600066261819514
1443	-0.44300294659330314	-0.7094136533074887	2.306355546697093	0.3881984583549561	-0.4003772335190334	-0.4749722313990054	-0.6667879402332191	0.1001528497327674	-0.12769488340927818	1.993041709682069	0.5733750647200928	-0.3029623704416209	-0.9163985750548205	-1.3195137952292089
1448	-0.305085107923876	-0.305085107923876	1.0539303728279352	1.830510647543256	-0.11094003924504581	-1.0816653826391966	-1.0816653826391966	1.0706623321371518	1.1530209730707788	-0.24707592280088123	1.0706623321371518	-1.3177382549380328	-0.6588691274690164	-1.0706623321371518
1449	0.27843451790788615	-0.42621899279745584	1.8676530739667423	0.8031764939650557	-0.39623373702276043	-0.7560568063191052	-1.370754549700361	0.7910178842159318	-0.41055066921274347	1.7200657348051134	0.22120186918790022	0.08494151776815353	-1.5873446132923739	-0.8193317234719834
1454	0.10752066611409408	-0.6451239966845645	1.9891323231107405	0.10752066611409408	0.4838429975134234	-0.6451239966845645	-1.3977686594832233	1.4121975762272059	-1.0591481821704045	0.988538303359044	0.988538303359044	-0.49426915167952196	-0.9179284245476838	-0.9179284245476838
1455	1.126106541153627	-0.4504426164614508	-1.586032892321652e-17	1.8017704658458031	-1.126106541153627	-0.9008852329229016	-0.4504426164614508	-0.5091699776897638	-0.3433937058837942	1.811697827593811	1.2314808762729172	-0.3433937058837942	-0.9236106572046878	-0.9236106572046878
1456	-0.7966163410448039	-0.5121105049573741	1.9346396853945238	1.1380233443497199	-0.455209337739888	-0.6259128393923461	-0.682814006609832	1.1210547859626179	1.6442136860785062	-0.1214476018126168	0.14013184824532735	-0.9715808145009353	-0.4484219143850469	-1.3639499895878515
1458	0.1605883724749875	-0.40147093118746874	2.1980533482513915	0.3713606113484086	-0.6222799433405766	-0.8731992753327446	-0.8330521822139976	0.2074128456140229	-0.3165775012003508	1.8994650072021046	0.7750690546629277	-1.0261477625114817	-0.3165775012003508	-1.222644142566872
1462	-0.049477069599529494	-0.2226468131978822	2.3748993407774086	-0.3958165567962349	-0.3958165567962349	-0.3958165567962349	-0.915325787591293	0.7546729424061792	-0.7616606548358659	1.4394687605154899	1.1459848384686424	-0.9573166028670974	-0.4681767327890184	-1.152972550898329
1465	-0.7245235560022183	-0.4709403114014419	2.318475379207099	-0.21735706680066547	0.2898094224008875	-0.4709403114014419	-0.7245235560022183	-0.15067980128644748	2.3474326937257066	0.18240186471517306	-0.5392750782883381	-0.5392750782883381	-0.7058159112891483	-0.5947886892886082
1468	-0.06506383000977536	0.08675177334636676	1.9085390136200722	0.8458297901270774	-0.824141846790486	-1.1277730535027704	-0.824141846790486	1.1650228772507296	0.2763195285786989	1.5832362178022739	-0.351000482248617	-0.4032771498175601	-1.44881050119642	-0.821490490369104
1470	-0.10540925533894596	-0.10540925533894596	1.7392527130926088	1.001387925719987	-0.10540925533894596	-1.2122064363978788	-1.2122064363978788	1.191835334272252	1.8155996213680103	-0.13366377580623398	-0.7574280629019922	-0.5235164552410828	-1.0693102064498712	-0.5235164552410828
1472	0.31750031750047625	0.762000762001143	1.6510016510024765	0.31750031750047625	-1.0160010160015243	-1.460501460502191	-0.5715005715008574	-0.12145986740645069	0.8060518473337185	1.424392990493831	0.6514665615436903	-1.04897158214662	-0.04416722451143659	-1.6673127253067326
1479	-0.025548806515379965	0.15329283909227867	2.1205509407765235	-0.20439045212303858	-1.0985986801613317	0.15329283909227867	-1.0985986801613317	0.19689067711962943	0.3167371762359255	1.2155859196081464	1.3953556682825905	-0.7618813158107394	-1.3611138113922199	-1.0015743140433317
1481	0.4170180486937117	0.3163585196986778	1.8262514546241861	0.4170180486937117	-0.5895772412566272	-1.2941939442218646	-1.092874886231797	0.9770824166566715	1.3347073534721852	0.5300512456372795	0.08302007461788717	-1.8392139607654991	-0.587526681911201	-0.4981204477073226
1482	0.3661669186184122	0.3661669186184122	2.074945872171002	-0.4882225581578826	-0.27462518896380894	-1.1290146657401037	-0.9154172965460301	-0.18659924198247363	1.4269353798659745	0.4280806139597923	1.1195954518948414	-1.492793935859789	-0.18659924198247363	-1.1086190258958726
1483	0.9354143466934854	-0.9354143466934854	3.965082230804131e-17	1.8708286933869709	-0.9354143466934854	-0.9354143466934854	3.965082230804131e-17	0.8589058727506839	1.7918553552212544	-0.28136571693556894	0.34060060471147807	-0.5923488777590925	-1.421637306621822	-0.6960099313669337
1484	0.2353393621658208	-0.3137858162210945	2.1572774865200244	0.2353393621658208	-0.3137858162210945	-1.1374735838014676	-0.8629109946080097	2.130769692376402	0.08078747648820485	0.5756107699784594	-0.4847248589292289	-0.4847248589292289	-0.9088591104923042	-0.9088591104923042
1487	0.5577733510227171	0.2788866755113586	1.9522067285795097	-1.1155467020454342	-0.5577733510227171	3.172065784643304e-17	-1.1155467020454342	0.9313860215829856	2.0281583460638846	-0.4091134861158909	-0.4091134861158909	-0.6528406693338684	-0.47004528192038525	-1.0184314441608349
1488	-0.7027819284987271	0.9370425713316366	0.9370425713316366	1.4836507379417576	-1.2493900951088484	-0.7027819284987271	-0.7027819284987271	0.3644285681936091	-0.458474650308089	0.858170499294628	1.7633640396464956	-0.21160368475757957	-1.3636681906599568	-0.9522165814091077
1489	-0.6218487810012563	1.4599927901768628	0.8922178162191939	-1.3788820796114816	0.32444284226152514	0.5137011669140814	-1.1896237549589253	1.7542711088765766	-0.8474021458132617	0.7136018070006412	0.8176687371882349	-0.8994356109070584	-0.6392682854380746	-0.8994356109070584
1493	-0.7687061147858074	0.26609057819508725	1.5078466097721608	-0.14782809899727062	-1.1826247919781654	1.3008872711759818	-0.9756654533819863	0.027466930838774075	-0.16480158503264458	1.5656150578101231	1.3733465419387045	-0.9338756485183192	-0.8377413905826098	-1.0300099064540287
1497	-0.9741763740941048	-0.9741763740941048	2.1254757252962286	0.575649675601062	-0.04428074427700481	-0.3542459542160382	-0.3542459542160382	0.18022929453307157	1.8924075925972506	0.7209171781322861	0.09011464726653583	-1.081375767198429	-0.7209171781322858	-1.081375767198429
1501	-0.08821621827824623	-0.08821621827824623	2.073081129538785	0.529297309669477	-0.39697298225210786	-1.3232432741736926	-0.7057297462259695	-0.05941467783258097	0.2871709428574753	1.4655620532036668	0.7723908118235542	-1.5843914088688287	0.3564880669954866	-1.2378057881787723
1507	-0.24618298195866553	-0.24618298195866553	1.0462776733243282	-1.1078234188139946	1.0462776733243282	1.0462776733243282	-1.5386436372416592	0.8620323588391418	-0.34481294353565667	1.465455010026541	0.7758291229552275	-0.17240647176782833	-1.379251774142627	-1.2068453023747985
1509	1.399511733971952	-0.3816850183559869	0.5089133578079825	1.1026456085839622	-0.0848188929679971	-0.9754172691319665	-1.5691495199079462	0.2922028638826153	2.2558061091737898	-0.2805147493273106	-0.11688114555304603	-0.8532323625372364	-0.9350491644243687	-0.3623315512144428
1510	-0.24664779177877275	-0.5122684906174513	2.276748847188672	0.2845936058985841	-0.24664779177877275	-0.5122684906174513	-1.043509888294808	1.1421167546607478	0.2778121835661278	0.2778121835661278	1.4662309688212303	-0.9106066016889747	-1.2347208158494571	-1.018644673075802
1511	-0.4582575694955839	0.15275252316519478	0.30550504633038944	1.985782801147531	0.15275252316519478	-0.6110100926607785	-1.5275252316519465	0.053935988997059287	1.186591757935306	0.14832396974191317	1.5641436809147216	-1.1731077606860412	-1.1731077606860412	-0.6067798762169179
1513	-1.5622669317698863	-0.19528336647123593	1.1717001988274145	1.627361387260298	-0.6509445549041194	-0.19528336647123593	-0.19528336647123593	0.17238076372198638	1.159652410493362	-0.2664066348430695	1.708136658699682	-1.1439814319731814	-0.8148908830493894	-0.8148908830493894
1516	-0.75032573291438	-0.45853239233656556	2.0217110025748575	0.4168476293968777	0.562744299685785	-1.0421190734921943	-0.75032573291438	1.2722738658010646	0.29479516402707595	0.8378388872348473	0.6206213979517389	-1.7687709841624555	-0.2482485591806955	-1.0085097716715756
1517	0.3233870868182464	0.6716501033917427	1.8905706613989792	-1.2437964877624865	-0.19900743804199789	-0.373138946328746	-1.0696649794757385	-0.48441028386913565	2.1529345949739365	-0.5186615160619028	0.7486340750704824	-0.8611738379895745	-0.41590781948360134	-0.6214152126402043
1518	1.0758876551830783	-0.6620847108818942	-0.37242264987106544	1.9448738382155648	-0.37242264987106544	-0.9517467718927229	-0.6620847108818942	0.16882597229452395	1.8233205007808593	0.9960732365376915	-0.8947776531609773	-0.7175103822517271	-0.24479765982705987	-1.1311340143733108
1520	1.2328828005937957	0.5515528318445928	0.7786628214276603	0.3244428422615252	-1.4924370744030158	0.09733285267845754	-1.4924370744030158	0.24260699053001705	1.346468797441595	-0.6914299230105487	1.6012061374981128	-0.7763423696960547	-0.8612548163815607	-0.8612548163815607
1526	-0.3208444739598739	0.641688947919748	1.6042223697993698	-0.9625334218796219	-1.283377895839496	-0.641688947919748	0.9625334218796219	0.673369233182659	1.775246160208828	0.7345846180174461	-0.673369233182659	-1.2855230815305307	-0.6121538483478718	-0.6121538483478718
1527	0.42966892442365995	-0.5728918992315463	2.184150365820271	0.17902871850985835	-0.8235321051453478	-0.5728918992315463	-0.8235321051453478	-0.026209121079922158	2.297666281339839	-0.026209121079922158	-0.08736373693307375	-0.8823737430240448	-0.8823737430240448	-0.39313681619883184
1528	0.8874119674649423	-9.516197353929913e-17	0.8874119674649423	1.1832159566199232	-1.7748239349298849	-0.2958039891549809	-0.8874119674649426	0.1405618711480939	0.9277083495774191	1.4524726685303027	-0.12182028832834785	0.33734849075542517	-1.6305177053178876	-1.1057533863650042
1530	-0.03496418006375324	-0.6468373311794358	1.6782806430601578	1.1887821221676118	-0.6468373311794358	-0.15733881028688976	-1.3810851125182546	1.328808161117672	-0.6884186858802398	1.496910398367498	0.26416065853544085	-0.6884186858802398	-0.3522142113805878	-1.3608276348795436
1533	0.2621112169983114	1.179500476492401	-0.04368520283305187	-0.9610744623271417	-1.8784637218212317	0.5679076368296747	0.8737040566610379	-0.16547584808037377	2.2670191187011213	-0.16547584808037377	0.23993997971654205	-1.0342240505023363	-0.6867247695335512	-0.4550585822210279
1534	-0.17010345435994292	-0.6463931265677831	0.5443310539518174	2.211344906679258	-0.4082482904638631	-0.6463931265677831	-0.8845379626717033	0.8366600265340756	0.1394433377556793	1.1155467020454342	1.1155467020454342	-1.533876715312472	-0.6972166887783963	-0.9761033642897549
1537	0.819891591749923	-1.2671051872498809	1.341640786499874	0.298142396999972	0.819891591749923	-0.74535599249993	-1.2671051872498809	0.8004348288773289	-0.8004348288773291	0.8004348288773289	1.6736364603798697	-1.0915020393781758	-0.4366008157512704	-0.9459684341277526
1538	0.16142686245425228	0.3497582019842133	1.4797462391639795	-1.0627268444904947	1.008917890339077	-0.4035671561356309	-1.5335551933153972	0.36480624475810586	2.0388615679258586	-0.2026701359767255	-0.004053402719534538	-0.1175486788665008	-0.5431559644176243	-1.5362396307035793
1539	-3.172065784643304e-17	-0.3668996928526715	1.1006990785580142	1.4675987714106857	-1.4675987714106857	-1.1006990785580142	0.3668996928526714	-0.23982355477165473	0.5436000574824175	0.8793530341627341	1.4389413286299286	0.09592942190866192	-1.1351648259191658	-1.5828354614929212
1541	0.6828633596421121	-0.6615238796532958	1.7284978790940961	0.832239719563824	-1.1096529594184317	-0.5121475197315839	-0.9602765994967198	-0.8034899067346322	1.036276702143731	0.4054995790997207	1.772183345695076	-0.6983603862272971	-0.7509251464809646	-0.9611841874956347
1542	0.6509445549041195	-0.7160390103945312	2.0179281202027703	-0.7160390103945312	0.1952833664712359	-1.1717001988274147	-0.2603778219616477	1.7584922969085701	1.305383852306362	-0.12945955560063105	-0.6580860743032073	-0.7336041484035754	-0.8846402966043114	-0.6580860743032073
1543	1.0807661891248983	-0.22360679774997902	0.2981423969999719	1.6025153838748494	-0.48448139512495453	-0.74535599249993	-1.5279797846248566	0.17186628889691746	-0.465049958191659	1.091856423580417	1.7287726706689932	-0.3235130143941976	-0.960429261482774	-1.243503149077697
1550	-0.4909464204858765	-0.6055005852659143	2.37290769901507	-0.032729761365725064	-0.7200547500459522	-0.4909464204858765	-0.032729761365725064	0.7463872197837661	1.791329327481039	0.2641062470004095	0.10334592273929065	-1.4238771577413387	-0.6200755364357443	-0.8612160228274226
1551	0.9948497511671097	-0.6437263095787183	1.4044937663535666	0.9948497511671097	-1.0533703247651756	-1.0533703247651756	-0.6437263095787183	1.1805470485202696	-0.2820776133632501	1.8387281463678533	-0.3552088464574261	-0.501471312645778	-0.9402587112108339	-0.9402587112108339
1554	0.7027819284987272	0.15617376188860596	0.7027819284987272	1.2493900951088484	-1.4836507379417576	0.15617376188860596	-1.4836507379417576	0.08043733802575784	0.9250293872962148	-0.2010933450643945	1.8634649975967226	-0.48262402815454675	-1.0456853943348514	-1.1395289553649022
1557	0.6029833219648683	0.38836213957059307	1.9622508104619436	-0.32704180174365727	-0.7562841665322075	-1.257066925452183	-0.6132033782693574	-0.7501348041979927	0.9172264430477826	0.04621683627760143	1.9375519824071374	-0.9989946918466158	-0.8745647480223043	-0.2773010176656087
1561	0.3715802678087693	0.3715802678087693	1.9722337291388516	0.07145774380937883	-0.7288689868556625	-0.7288689868556625	-1.3291140348544435	2.244007787302655	0.04194407079070373	0.11534619467443544	-0.2883654866860889	-0.4718707963954182	-1.2058920352327354	-0.43516973445355234
1562	-0.47018167950738693	-0.2644771947229052	1.7925676531219117	-0.058772709938423526	-1.704408588214277	0.7640452291995032	-0.058772709938423526	0.47434164902525705	1.938170178812878	-0.4539398576693317	0.11731030029656911	-1.5607370387282644	0.0816071654237003	-0.5967523971608069
1565	-0.3429971702850176	-1.8864844365675972	1.028991510855053	1.028991510855053	0.8574929257125441	-0.6859943405700353	3.568574007723718e-17	0.0704594848625237	1.2682707275254257	1.3387302123879492	3.568574007723718e-17	-0.8455138183502837	-1.6910276367005674	-0.14091896972504728
1568	0.6190585860273095	-0.73513207090743	1.702411111575101	0.8898967174142574	-0.73513207090743	-1.2768083336813258	-0.4642939395204822	1.4865263181198793	0.612766573881477	-0.9758875065519818	1.2482282060548606	-0.65815669046529	-0.8170220985086358	-0.8964548025303087
1570	0.13483997249264837	-0.10112997936948634	2.0225995873897262	0.37080992435478305	-1.0450097868180253	-0.10112997936948634	-1.28097973868016	-0.1557672351377561	0.7009525581199025	2.102857674359708	-0.4673017054132684	-0.9346034108265368	-0.31153447027551223	-0.9346034108265368
1571	-0.35575623676894264	-0.35575623676894264	2.4112367158783896	-0.6324555320336758	-0.6324555320336758	-0.07905694150420939	-0.35575623676894264	-0.05781940846277645	1.965859887734396	0.24573248596679942	0.5492843803963754	-1.3732109509909387	-0.6649231973219282	-0.6649231973219282
1573	1.2394197574622414	0.5010420296123956	1.2394197574622414	0.1318531656874726	-1.5294967219746807	-0.6065245621623732	-0.9757134260872962	0.6591639719935813	1.6435155035039963	0.5976420012741805	-0.07909967663922987	-1.6786709153436543	-0.6943193838332393	-0.4482315009556355
1574	-0.6889146527449194	-0.7907963971649427	2.2996165169090963	0.1261393026152667	-0.14554534917146197	-0.7568358156916015	-0.043663604751438705	0.44939607278410226	-0.48828611754426454	0.9031132616526668	1.7802998267985584	-1.214233619733968	-0.5185339301355023	-0.9117554938215916
1576	0.043175524687755554	0.043175524687755554	2.0580333434496687	-1.2664820575074882	0.4461470884401382	-0.4605389300027228	-0.8635104937551054	0.49250926018460134	-0.7486140754805946	1.388876113720576	1.354400465507654	-1.0244192611839715	-1.1278462058227379	-0.3349062969255293
1578	-1.0741723110591495	-1.9514130317574547	0.5549890273805603	0.30434882146675873	0.5549890273805603	0.9309493362512625	0.6803091303374611	1.9449111317809589	-0.24055479787817102	1.0850556840462193	-0.5988279011009792	-0.8496190733569449	-0.7063098320678216	-0.63465521142326
1579	-0.9630868246861537	-0.7524115817860576	2.197041818815288	-0.12038585308576923	0.30096463271442303	0.0902893898143269	-0.7524115817860576	1.0107629747100833	-0.1365895911770382	1.7756646853014975	-0.1365895911770382	-0.7102658741205989	-1.4751675847120131	-0.3278150188248917
1580	0.8322397195638238	-0.36277115980987196	-0.06401843996644803	1.2803687993289599	0.9816160794855359	-1.2590293193401438	-1.4084056792618558	0.34124943057632035	1.9552670076264838	0.53493153982234	-0.04611478791571883	-0.6917218187357841	-0.8208432248997972	-1.272768146473843
1582	-0.1307440900921227	-0.1307440900921227	2.386079644181239	-0.3595462477533374	-0.8171505630757668	-0.3595462477533374	-0.5883484054145521	-0.24528135130774295	-0.7460641102277182	1.614768896109308	1.4716881078464579	-0.8891448984905683	-0.8176045043591432	-0.388362139570593
1584	-0.36947327482208286	-0.36947327482208286	2.017892500951376	-0.17052612684096125	-1.1652618667465693	0.8242096130646468	-0.767367570784326	2.2077909658827286	-0.24816255042867894	-0.30806385570456696	0.4706531128819769	-0.30806385570456696	-0.9669782137393348	-0.8471756031875588
1586	-0.2870976630345344	0.2609978754859402	2.0879830038875222	-1.3832887400754834	-0.2870976630345344	0.2609978754859402	-0.6524946887148508	1.3322024215790857	-0.9037162625916604	0.7323217989966903	1.2231332174731957	-0.3038356400092651	-1.2854584769622754	-0.7946470584857703
1589	0.06279194996011041	1.1616510742620414	0.2825637748204966	-1.695382648922979	-0.04709396247008269	-1.0360671743418204	1.2715369866922346	0.2550306852253352	1.785214796577347	-1.030921380009074e-16	0.7650920556760058	-0.5738190417570046	-1.5301841113520118	-0.7013343843696722
1591	0.46566713233403184	-0.7196673863344131	1.0583343916682544	1.6510016510024768	-1.3123346456686356	-0.42333375666730183	-0.7196673863344131	1.0195025624589356	1.2534867571216421	1.136494659790289	-0.6183868001800099	-0.8523709948427164	-0.7353788975113632	-1.2033472868367763
1592	0.46770717334674283	-0.701560760020114	2.1046822800603424	-0.23385358667337125	0.23385358667337147	-0.9354143466934853	-0.9354143466934853	0.41895565212225827	-0.6161112531209685	1.9715560099870981	0.677722378433065	-0.7886224039948396	-1.0473891303056464	-0.6161112531209685
1593	0.8726580803533139	-0.2638268615021647	1.8670824044768577	0.30441560942557466	-0.9741299501618388	-0.9741299501618388	-0.832069332429904	0.06542984220785242	-0.5591277425034662	0.8981732884896106	1.9391025963418083	-1.0587738102725213	-0.9338622933302573	-0.3509418809330267
1601	-0.3924681994828305	-1.4226972231252604	2.0113995223495063	-0.049058524935353814	0.6377608241595996	-0.5641730367565688	-0.22076336220909215	1.7439109257980538	1.3036448887932992	-0.4974434444079694	-0.7375885555014718	-1.0978062221417255	-0.41739507404346854	-0.2973225184967173
1602	-0.07658395810674824	-0.6126716648539867	2.067766868882206	-0.3446278114803675	-0.6126716648539867	-1.1487593716012254	0.7275476020141096	-0.20342484840021013	0.05547950410914808	1.9972621479293344	0.7027403853825436	-1.239042258437643	-0.4623292009095683	-0.8506857296736056
1607	-0.9176629354822472	-0.114707866935281	2.294157338705618	0.15294382258037442	-0.6500112459665918	-0.114707866935281	-0.6500112459665918	0.366378927704102	-0.12682347497449678	0.9582218109184207	1.5500646941327394	-0.32410443604593636	-0.7186663581888153	-1.705071163546013
7	1.289855270228026	1.5793870910808836	0.30481766232645574	-0.37809978468517585	-0.93828091633527	-0.922545491288919	-0.9351338313259998	0.9921029339067791	0.9206978471214486	0.9736758147363712	0.5429419041280881	-1.0947683121419083	-1.1408361100679278	-1.1938140776828505
13	0.5365968580751066	0.8787340870364628	1.5972222678553112	0.1626897435673387	-1.0299028830979604	-1.0861111421416119	-1.0592289312946481	0.5297166738583935	0.41091859226370264	1.2248118321252015	1.1565661256771875	-1.1865364623712884	-0.9565231554539084	-1.178953606099287
18	1.2986586345426012	0.9684070123740239	1.0640061661596647	-0.2396186581899827	-1.0217935527997712	-1.0217935527997712	-1.0478660492867642	0.797940671252677	0.7643734555148841	0.8650751027282627	1.0127708519745515	-1.263086375047807	-0.9475545471125538	-1.229519159310014
19	0.6675368894074757	0.8354584651228372	1.35102308677865	0.5077844714296182	-1.1523699176698208	-1.1523699176698208	-1.05706307739894	0.9524917650633158	0.9898379258261192	0.878721570963951	0.6209869553292955	-1.09647537604654	-1.1402764287930378	-1.2052864123431029
21	0.8778842609602855	0.514570673231789	1.4384252248842517	0.48342950856934636	-1.0943895009944102	-1.1047698892152245	-1.1151502774360387	0.8391769661637037	0.7898964396272447	0.9278819139293301	0.8884574927001628	-1.309453990825913	-0.9546341997634076	-1.1813246218311195
25	1.509078922237709	1.336229770321749	0.2596264812451973	-0.18978131373629903	-0.9848874125497156	-0.9848874125497156	-0.9453790349689247	1.1726474882796412	1.2531232962988323	0.5727369194093078	0.21425377459654757	-0.6929280612561517	-1.1465189791825015	-1.373314438145676
33	0.7169998365960207	0.9621437395967167	1.5298454097035918	-0.1087480471957975	-0.9861051737246044	-1.037714416461593	-1.0764213485143346	1.068252112927173	0.25453661977814435	1.1875035214059098	0.8227345072356557	-1.0852880284241353	-1.0852880284241353	-1.1624507044986123
34	1.2525994726163263	1.3878976734912607	0.4204427962672686	0.09165361994753604	-0.9921868064161842	-1.1071175361916659	-1.0532892197145416	0.9839169190851418	0.7622488650895283	0.736067598869574	0.9682081593531692	-1.1437473157231486	-1.1140752140072003	-1.1926190126670635
38	1.5533358128044081	1.1309744039027578	0.4630540363373575	-0.10664274776254294	-1.0201220739916936	-1.0201220739916936	-1.0004773572985937	1.3671822753360687	1.1839773578571242	0.09347189667293096	0.5296740811466083	-1.0755499577165244	-1.2500308315059954	-0.8487248217902121
41	1.2321957892916209	1.0320711831421698	1.0220649528346972	-0.11864530221717476	-1.069237181427068	-0.9691748783523424	-1.1292745632719032	0.76289756297355	1.1189164256945403	0.32408361589884155	1.1437549510006557	-1.0254762590667716	-1.1496688855973496	-1.1745074109034652
43	0.989744927192342	0.6725002459504835	1.0613808229566326	0.7032013441351794	-0.9955927554179984	-1.2002667433159717	-1.2309678415006677	0.8403703039230436	1.1676860946318641	0.9949360939799867	0.3675808284547471	-1.1144323350324135	-1.0326033873552083	-1.2235375986020203
52	1.455732191842703	1.5379769484439858	0.09046923226141096	-0.46057063696718287	-0.863569944313468	-0.863569944313468	-0.8964678469539811	1.5347925823075634	0.6559747437674452	0.1799484145582146	0.8463852754511375	-1.1602487892154656	-1.0723670053614538	-0.984485221507442
53	0.9072180254896907	0.1358990564498727	1.4342859876668994	0.7658095478323906	-1.098211294013836	-1.0082240809591905	-1.136777242465827	0.5336682833435832	0.827073566752678	0.9947337287007322	1.062845669492129	-1.053863875102055	-1.1272151959543286	-1.237242177232739
54	1.353003468420229	1.1433832127494892	0.7622554751663262	-0.13339470815410712	-1.0862140521120147	-1.0671576652328567	-0.9718757308370659	0.6908819537973059	1.0839699619923246	1.0720582041682332	0.5598526177322996	-1.0958817198164161	-1.0720582041682332	-1.238822813705514
57	0.7918137366410176	0.7716584778901554	1.5980240866755082	-0.054707130895197555	-1.0020042921857242	-1.0221595509365864	-1.0826253271891733	1.1437687889042845	-0.5806826159052523	1.6775275570596173	0.38418900345246476	-1.0117954671076366	-0.6217409826864317	-0.9912662837170467
62	1.138417461329348	1.2441996148157035	0.5507388308495962	0.3744352417056706	-1.1887899153704695	-0.8949506001305936	-1.2240506331992547	1.307604651914186	1.0167180238400557	-0.011081395355205158	0.8809709307387947	-1.232805233266553	-0.844956395834379	-1.1164505820369008
63	1.497328058482596	1.0040905803942115	0.6295954581419195	0.02674965158944943	-1.1287048109694515	-0.9140551677272842	-1.115003769911441	0.47179157786736137	0.5864325220220472	1.1728650440440944	1.1155445719667516	-0.95681095698334	-1.3404171931932507	-1.0494055657236632
64	1.2271817333915283	1.4599503976606312	0.6508021837727975	-0.5019569154646638	-0.9453257997867643	-1.000746910327027	-0.8899046892465018	0.4161521971481148	0.7629456947715438	1.4912120397807447	0.618448404095115	-1.2426766998172873	-1.0461603844973442	-0.999921251480887
66	1.0230106872567177	1.5738625957795656	0.39771933163618745	0.14462521150406812	-0.9570786055416279	-1.1059574997369923	-1.0761817208979194	0.4819506021167245	0.6843698550057488	1.3860899316876996	0.792326789879895	-1.2048765052918111	-1.1374034209954695	-1.0024572524027868
68	1.6637429501429797	1.242161026124849	0.12672551882687846	-0.24215866468898575	-1.0238418154726028	-0.9360122479688257	-0.830616766964293	0.7187427361424514	1.0476250173536708	0.9846475592493945	0.6767577640729341	-1.3035334185393	-1.0236336047425179	-1.1006060535366329
69	1.0140448068036152	0.9907716473032042	1.3165958803089561	-0.21943264671815937	-1.010720069732128	-1.033993229232539	-1.0572663887329496	0.4881429255030229	0.46637859124492637	0.5752002625354092	1.6416526411821406	-0.8394814642408673	-1.3835898206932815	-0.9483031355313501
70	1.2114188853220487	1.0010811415259229	1.2114188853220487	-0.5487759180244791	-0.9583809980485137	-0.903028960207428	-1.0137330358895995	1.1248157981065507	0.6139261798825829	0.6514915929872864	1.0121195587924403	-0.9863604183777863	-1.1140828229337782	-1.3019098884572957
74	1.5155937564344992	0.639266259304534	1.0681073749213255	-0.16248017423990224	-1.0574529372662496	-0.9642266077843384	-1.0388076713698675	1.0137110771324773	1.42097048847072	0.5029111374879022	0.3303435903106808	-0.9742670663491129	-1.0709048927683569	-1.2227643342843117
80	1.0422999799032957	0.7263863777470391	1.5537791452991399	-0.431963496825902	-0.9584861670863297	-0.9584861670863297	-0.9735296719509134	0.9135488879691024	1.5192104508416067	0.8270258075587446	-0.2505798302793478	-0.8090469856552934	-0.9663616773104894	-1.2337966531243227
81	0.6053783680537471	0.6212497110364296	1.8909571496510305	-0.3627735538898859	-0.8389138433703612	-0.9341419012664564	-0.9817559302145039	0.5339530219929047	0.46447958046966437	1.5621599565368627	0.6867945933440336	-1.0500414447369766	-0.9110945616904959	-1.286251145915994
83	0.9717900797721833	0.27664097161397916	1.3193646338512854	0.7483492950070463	-1.014350229251257	-1.138483998565222	-1.163310752428015	0.6420468090781765	0.6815863486401756	1.208780209466831	0.8529243534088387	-0.9527146199224554	-1.4008294016251126	-1.0317936990464536
89	0.9321562803026436	1.3486516395868033	0.8280324404816036	0.15122748164484376	-0.9247188631725692	-1.2717983292427026	-1.0635506496006226	0.848891540788284	0.5517795015123846	1.4876824252314675	0.3883678799106399	-0.9486362968309073	-1.186325928251627	-1.141759122360242
94	1.0729883487561445	0.6004471223171801	1.5952707569255258	-0.369505921425957	-0.9166589204605472	-0.9664001021909645	-1.0161412839213817	1.4197539174347575	0.9710923302385946	0.39545104855295204	0.5055001171105014	-1.204493102014496	-1.05211746862712	-1.0351868426951893
96	1.1871527820271384	0.9698960637476619	1.0242102433175313	0.10086919062975681	-1.0940427599073628	-1.0940427599073628	-1.0940427599073628	0.13765723951076123	1.4380503855687288	0.35283020612466953	1.1854560334567497	-1.1627359065472063	-0.7230346269448721	-1.2282233311688306
97	1.877633051708933	1.0120670636627247	-0.046369606502475354	-0.16397368096527537	-0.7661065422148114	-0.9119355945486834	-1.0013146911404114	0.3663268006243632	0.8462218343345406	1.0788982143152326	1.0788982143152326	-1.097595423420824	-1.267255283823412	-1.0054943563451335
98	1.284990089354877	1.0198093515752737	0.6167346301502769	0.40459003992659437	-0.9107064194602374	-1.1122437801727358	-1.3031739113740501	0.22781702456149489	1.6672980470120011	-0.0262090382238886	0.8911072996122184	-0.379023014314699	-0.7459495494491418	-1.635040769197984
99	1.7738653197198788	1.297594631137555	-0.19925610440689054	-0.49692528477084286	-0.7860896314101107	-0.8286138000335325	-0.7605751302360577	1.3164388780096157	0.9885302888703592	0.4840555363484262	0.551318836684684	-1.2479744473102101	-0.9957370710492437	-1.0966320215536303
101	1.299779144485992	1.18132051528318	0.9381685921826712	-0.6121846952786926	-0.9509348103674355	-0.7992246361252378	-1.056924110180478	1.0371696923552656	0.866073356617162	0.623686880988182	0.8888862013822424	-0.9931734917368958	-1.403804697508344	-1.0188379420976115
106	1.5203311128827097	1.0464854351009747	0.8202347961601463	-0.6567976769252621	-0.9641570354863876	-0.8745105559060593	-0.8915860758261219	1.0682487943793575	1.4005928637418243	0.8257274464662061	-0.23867180270818078	-1.1503724254187317	-1.0515674318244848	-0.8539574446359909
107	1.5549465939170668	1.4287354149625826	0.014299788748537453	-0.2946999942089924	-1.0084459717446954	-0.8648263543137307	-0.8300094773607695	1.6613846732157938	0.5493603582654204	0.05634465212978685	0.8396918296564047	-0.946120617012668	-1.0666355674013785	-1.0940253288533581
109	1.5122138116469952	1.4942418308634147	-0.006418564565564632	-0.3389002090618055	-0.8780596325692233	-0.8421156710020621	-0.9409615653117552	1.1168841350311085	0.584833469572055	1.0873257647278278	0.5774438769962347	-0.8561370827128817	-1.1812791560489697	-1.3290710075653736
111	0.8427810996234658	0.4170463173394469	1.5117929003554953	0.49813865682211717	-1.1642543025726233	-0.9817965387366151	-1.1237081328312881	1.4731092460507098	1.184117113704456	0.09382861439813457	0.22518867455552266	-1.0490039089711423	-0.5104276623258508	-1.416812077411829
112	0.7841523527252909	0.5548793061053656	1.5798646909944438	0.28514631008192404	-1.0365453704329401	-0.8881922226200472	-1.2793050668540376	0.5817789236147249	1.0425939126164872	1.0886754115166635	0.6797021087775994	-0.9389105400910907	-1.0944355988791854	-1.3594042175551988
113	1.418830689177653	1.3659550113201007	0.3965675839316421	-0.2555657763115027	-1.0575135571510457	-0.8019477808395429	-1.0663261701273044	1.0641242250909566	0.43115378085581857	0.7522257453229175	1.1191651332853163	-1.1925530108777962	-1.2842878578683958	-0.8898280158088171
114	1.2108891508709994	0.8667269212150889	1.024058226200648	0.2079020815880602	-0.9819159123652305	-1.0704147714196075	-1.2572456960899587	1.5918535099372568	0.7430277375116133	0.24170781822666948	0.6006073058965724	-1.3363105640679833	-0.8349906447830395	-1.0058951627210886
117	1.809073150195427	1.1091451555445864	0.13702294075175198	-0.4462503881239487	-0.8221376445105114	-0.9517539398162226	-0.8350992740410825	1.0890498443458014	0.9805097007300977	0.3164994103752036	0.9677402720694267	-0.9285198840402228	-1.2924486008693474	-1.1328307426109596
119	1.3474193188509986	1.1192273374326844	0.9417446852184399	-0.5288258616995855	-0.9345004953321441	-0.959855159934179	-0.9852098245362139	0.43993334729954237	0.9440562577281995	1.0755665821878493	0.9330970640232287	-1.1820273210361372	-0.9518842532317502	-1.2587416769709328
124	1.4579438156045696	1.4579438156045696	0.2812973950107641	-0.5111379494707784	-0.919362217840058	-0.919362217840058	-0.8473226410690087	1.4989148863273605	0.05673183832713111	0.7882739641243489	0.8509775749069676	-1.0928343593542111	-1.0301307485715925	-1.071933155760005
126	1.286676047464947	1.2106698674459206	0.5646173372841962	0.1845864371890641	-1.1455217131438982	-0.9935093531058452	-1.107518623134385	0.5189348927641315	0.7400462818549354	0.4083791982187296	1.577110826270121	-0.9656701482741226	-1.139400525416897	-1.139400525416897
131	0.9692093629076397	0.3881324532014391	1.314714552462678	0.6551137360394231	-0.9153643983016599	-1.1509361184528224	-1.2608695878566982	1.0059159430652522	1.0917868162537494	0.7360360559014041	0.4784234363359127	-1.104054083852106	-1.533408449794592	-0.6746997179096204
135	0.5769546882804292	1.362254125106569	1.2874637025516986	-0.1709495372682754	-1.105829819204156	-0.9936441853718503	-0.9562489740944151	0.7482025249955743	0.6006696327429258	1.4366893555079336	0.5269031866166016	-0.8746592897835586	-1.1943138896642969	-1.2434915204151797
138	1.1305022675578587	1.2926644780682073	0.96834005704751	-0.4262549533414878	-0.977606469076673	-0.977606469076673	-1.0100389111787427	0.8847236144921263	0.8482938186012741	0.9818697368677324	0.7390044309287174	-1.216061281880354	-1.167488220692551	-1.070342098316945
140	0.8063341572615793	0.08192699993566847	1.8325776301399528	0.23284515771189987	-0.9745001044979513	-0.8839492098322125	-1.0952346307189365	0.15071589301241345	-0.06265716900516058	1.7984300941481242	0.980500023080757	-1.0228359480842437	-0.7976088270656934	-1.0465440660861964
143	1.771618080858874	1.2188732396309054	-0.056691778587484004	-0.3543236161717749	-0.7228201769904207	-0.9070684573997435	-0.9495872913403565	1.7528465773010993	-0.16524448640428016	0.464357923819623	0.8596896697741669	-1.0144756443807077	-0.7069953975271736	-1.1901786425827272
144	1.7695507318774668	1.0908189443080276	0.3060353149308634	-0.5635897878924807	-0.8393245765925654	-0.8181142082310204	-0.9453764184002903	1.0325461684427282	0.724432924573495	1.1866027903773448	0.4291577325321463	-0.9958660203630576	-1.1755987459534438	-1.2012748496092134
149	1.9075220845005545	1.125099764566634	-0.19266414269049553	-0.5426951805556706	-0.7485957910645971	-0.7280057300137044	-0.8206610047427213	1.011098553682265	1.4677237069581266	0.5798414644772845	0.16126840730774478	-1.1325028603071963	-1.043714636059112	-1.043714636059112
154	0.6835276881844891	0.5178240062003705	1.843453462073319	-0.1449907217361037	-0.9527961714086818	-1.1184998533928003	-0.8285184099205928	0.8198614566694468	0.5022866631769338	1.330249517639557	0.695099930654531	-0.9381418644498217	-1.3464523132259099	-1.0629033904647376
156	1.727736228889373	1.308285814939352	-0.04327663001071634	-0.532635446285741	-0.8355718563607563	-0.8122690555857551	-0.8122690555857551	0.20850125317631826	1.7172069503173182	0.8644602519332748	0.27409715305201393	-1.2018105941511383	-0.9886239195551273	-0.8738310947726599
158	1.0016807221572808	0.7377970910513304	1.491750322782617	-0.12924912543964925	-1.0339930035171931	-0.9962953419306287	-1.0716906651037574	0.7772100922832058	0.5738280120595632	0.3026519050947063	1.5568413998071693	-0.9854346029883636	-1.3413532433797382	-0.8837435628765423
161	1.4072895478696859	0.9444896294427423	0.9444896294427423	-0.21251016662461703	-0.9397671812955285	-1.1381100034785046	-1.0058814553565205	0.4914358161951763	1.0310516143702715	0.5139198077858053	1.2334075386859322	-1.3522514942363997	-0.6102797717456434	-1.3072835110551417
162	1.4252722428306723	0.7372097807744857	0.8355044182110838	0.2948839123097943	-1.2286829679574762	-1.03209369308428	-1.03209369308428	-0.04471500994024048	0.8943001988048083	1.7851607814603674	0.31644468573093215	-0.9596529056405445	-1.0559621578195237	-0.9355755925957996
167	1.5236274085746992	1.4332427317948444	-0.058104435072763895	-0.12589294265765516	-1.0297397104562056	-0.7585856801166405	-0.9845473720662781	0.6892791959191102	0.9190389278921469	0.3446395979595551	1.3457355729849294	-0.820570471332274	-1.2965013447049931	-1.1816214787184747
173	0.8520828061059723	0.5381575617511405	1.7265888439515753	-0.13453939043778504	-0.9866221965437573	-1.0987383552419117	-0.8969292695852339	0.4243283892484738	0.323980459358632	1.56829478999267	0.825720108807841	-1.3217255908347734	-1.2013080749669631	-0.6192900816058807
175	1.3903507718619803	0.4262867932595694	1.1608117293375968	0.2426555592400626	-1.1345786959062387	-1.1345786959062387	-0.9509474618867318	0.6317984913474834	1.2402755618734156	0.9582983828492031	0.5575939705516381	-1.1194281994344675	-1.1936327202303127	-1.07490548695696
176	0.753266379297443	0.33330370765373585	1.7331792797994263	0.2866411885822128	-0.9265843072773857	-1.0665718644919548	-1.1132343835634777	1.1449308725934366	1.2893365682358522	0.783916633487398	-0.02836540450118869	-1.1114081218193044	-0.9489517142215871	-1.1294588337746063
181	0.8851849488016339	0.4503572546534629	1.2656591811812836	0.7764780252645912	-1.1258931366336573	-1.1802465984021788	-1.071539674865136	0.7621519628195719	0.5385265366030508	1.209402815252614	0.857991431198081	-0.8671189996150815	-1.4102093204266326	-1.0907444258316026
182	1.0467263254611126	0.6310052316609543	1.64432539779884	-0.655131902283285	-0.9019663017271289	-0.8500011650021091	-0.9149575859083838	1.1745379544232466	0.7274053036272715	1.1289121737297798	0.2528971844152163	-1.4170063889656703	-0.9698737381696952	-0.8968724890601483
183	0.8437858871270777	0.44708058198524264	1.692294456458225	0.08343405227189381	-1.1948385976295748	-0.7981332924877397	-1.0736230877251252	0.5909156293444036	1.5077486418839163	0.9107410988349313	0.18580336798973512	-1.0153189507635803	-0.8589598323459888	-1.3209299549434177
184	1.6758184002929744	1.3463035463027828	-0.26831923824915593	-0.13651329665307937	-0.8284944900324815	-0.8614459754315007	-0.927348946229539	0.7357558379476358	0.2974332110852144	1.8096462737605679	0.165936423026488	-1.1051991948745337	-0.8202894874139599	-1.0832830635314128
186	1.5024142873272686	1.278650457299803	0.43953609469680727	-0.3156668316458889	-0.9869583217282856	-0.9869583217282856	-0.9310173642214191	0.27976109623065837	1.0102484030551555	0.7149450237005714	1.3055517824097393	-0.9636215536833791	-1.134586668046559	-1.2122980836661865
187	1.944202207544924	0.4740493036915092	0.5580580410545616	-0.15601622653138272	-0.870090494117327	-0.9540992314803792	-0.9961036001619054	0.07881508646906397	0.55528810921386	1.3828465171390316	1.1571487695230758	-1.275371399226672	-0.9995185965849479	-0.8992084865334119
193	1.2253266288742917	0.9286280426374349	0.9286280426374349	0.20036787641969558	-1.1752346597693677	-0.7976182772860955	-1.3100976535133935	1.2699906431164087	0.7143697367529799	1.2179011831448372	-0.10169846946830621	-1.2476665888428782	-1.1608508222235925	-0.6920456824794494
196	1.6402563391800962	1.0564362862515875	0.5893802439087804	-0.5004171882244363	-0.889630556843442	-1.006394567429144	-0.889630556843442	0.9967406751176066	1.4542609850076555	-0.26144017708002804	0.8537655782769662	-0.9477206419151014	-1.0621007193876137	-1.0335057000194858
197	1.1726871436792765	0.7153047679920512	1.268978170139745	0.04126758276877219	-0.8975699252207952	-0.9938609516812636	-1.306806787677786	1.3475632878039803	0.5940870408598193	1.0577647312869953	0.2318388452135881	-1.3910330712815278	-0.7969460304217085	-1.0432748034611457
199	1.1761799222424116	0.9409439377939294	0.705707953345447	0.5880899611212058	-1.0585619300181706	-1.1761799222424116	-1.1761799222424116	0.07880197719559831	-0.2889405830505274	0.44654453744172395	2.1013860585492896	-0.963135276835091	-0.22765015634283972	-1.1470065569581538
202	1.1902741099070504	1.0945049286501614	0.5677744317372712	0.5198898411088266	-1.1081862402582883	-1.1560708308867327	-1.1081862402582883	1.5617743560255877	0.23823676617339468	1.0588300718817545	0.18529526257930695	-1.297066838055149	-0.6088272913320087	-1.1382423272728859
203	0.8878116956803956	0.846925630747746	1.0922420203436447	0.601609241151847	-1.1564915509520943	-1.033833356154145	-1.238263680817394	1.5132646862530899	1.075801738604704	-0.06472666062144483	0.5602204074476778	-1.080265646233769	-1.1740077064441374	-0.8302868190061201
204	1.3496422087462947	1.4553977549540267	0.4683459903485277	-0.4834539255210606	-0.9241020347199441	-1.0122316565597207	-0.8535983372481227	0.7497164744892514	0.9972643670092872	0.931251595670611	0.7002068959852442	-1.0656347373243449	-1.5277241366950784	-0.7850804591349709
205	0.6060689046587533	1.7084462036837298	0.9067172589382922	-0.36268690357531685	-0.7969567486457622	-1.030794357529848	-1.030794357529848	1.4724424467570536	0.9800111177756996	0.48757978879434566	0.2328739289764039	-0.785949510295363	-0.9557534168406575	-1.4312043551674818
209	1.1504313900578849	0.9838171887391568	0.9838171887391568	0.20628424925175862	-1.0155532270855816	-1.1821674284043096	-1.126629361298067	0.6048709515562671	1.062611131112361	0.29971083185220443	1.3296262358534159	-1.226089766668109	-1.03536469185307	-1.03536469185307
210	1.5908018149495882	1.4298365754169127	0.08034892770692499	-0.6926585598162719	-0.7600393577601825	-0.7881146902368119	-0.8601747102601608	0.7829948083660943	1.1140250136017127	0.5261015761780363	0.9864404553338181	-1.1031877152160225	-1.054912476952495	-1.2514616613111431
213	1.049277330348887	0.8221141969743855	0.9356957636616361	0.6328115858289678	-1.1844934811670418	-1.1466329589379582	-1.1087724367088747	0.548792783902242	1.6497246491695448	0.9001540174981896	-0.10708151881019372	-0.7161076570431698	-1.301709713036416	-0.9737725616801981
218	1.409321138808815	0.9013544410809764	0.4735930114154283	0.5270631901236218	-1.264187796600861	-1.0770421711221838	-0.9701018137057967	0.3885322458940036	1.103036460800773	1.0799879377392643	0.80340566100116	-1.0865732300425524	-1.040476183919535	-1.2479128914731132
220	1.6151681727380987	1.060263769834212	0.019818014389424436	0.3666332662043536	-0.9859462158738701	-1.0899907914183489	-0.9859462158738701	1.542375271521835	0.8133425869118359	0.5356158499175505	0.3620366392961221	-1.1481024931103048	-0.9918812035510192	-1.113386650986019
221	0.6289554745468653	0.3144777372734327	1.8475567064814167	0.19654858579589543	-0.7861943431835816	-1.022052646138656	-1.1792915147753724	0.715518560695622	1.059951564125033	1.275222191268415	0.25627455612307387	-1.0209978315943258	-1.04970058188011	-1.2362684587377077
225	0.7508933892387013	0.9321435176756292	1.4758939029864129	0.025892875490989672	-1.0011911856516018	-1.1220246046095539	-1.0616078951305778	0.3391705246750666	0.6029698216445628	1.1305684155835551	1.0719463495903339	-0.33498323424697934	-1.2729362901385215	-1.5367355871080177
226	1.224008421206907	1.1288077662241474	1.033607111241388	-0.39440271350000333	-0.9180063159051801	-0.9656066433965598	-1.108407625870699	0.45040232462215896	2.1268998662713066	0.0500447027357954	-0.0750670541036932	-0.9758717033480112	-0.6005364328295453	-0.9758717033480112
228	1.4835815354773427	0.5805319051867861	1.2295988269581237	-0.4918395307832496	-0.6893816374093089	-1.0280252487682675	-1.0844658506614273	1.3541691337551707	1.1645854550294468	0.04814823586685056	0.5958344188522751	-1.194678102446228	-0.7733810386112863	-1.194678102446228
230	1.3362825369660907	1.2249256588855832	0.7238197075232992	-0.22271375616101516	-1.002211902724568	-0.9465334636843142	-1.1135687808050756	0.40735536548502743	1.4412280474762664	0.8075641456106684	0.657485853063553	-1.0767521941475577	-1.1934797550175364	-1.043401462470421
233	1.700183960686626	1.2051220752953455	0.05657850118757491	-0.20085367921589092	-1.0919650729201955	-0.7157180400228226	-0.9533477450106371	0.17616127784806968	0.28142838290362354	0.9280691711020255	1.6799770643559813	-1.1171202985487343	-0.8013189833820729	-1.1471966142788925
234	1.0729707619451	1.3319637044835726	1.0298052715220214	-0.6536488549780495	-0.8694763070934431	-0.9126417975165219	-0.9989727783626793	0.739063528229094	1.3716244519535588	0.5357403741748018	0.716472066667506	-1.1586192429443005	-1.0908448582595365	-1.1134363198211246
239	1.4802622979013669	0.7500657952453235	1.1325496775889652	-0.5712421619418028	-0.9537260442854445	-1.058039830379165	-0.7798697341292438	1.7703748765973877	0.9207891268591532	0.10518680711044802	0.17315366708950677	-0.8350214225998649	-1.09556105251959	-1.0389220025370411
243	0.7391302753712371	0.20767104413753792	1.9739914302965975	-0.19873895621764395	-0.949034341488749	-0.8552474183298608	-0.9177720337691195	1.2878958231005244	-0.008049348894378224	1.3724139864914964	-0.6560219348918296	0.38636874693015744	-1.0504400307163653	-1.332167242019605
252	1.640345812846819	0.5384973628032487	0.8284574812357671	0.1325531969977227	-0.9113032293593439	-1.085279300418855	-1.1432713241053587	-0.07728322098446591	1.3138147567359204	-0.07728322098446591	0.0	-0.2318496629533977	1.0819650937825227	-2.0093637455961137
253	1.3572183031816767	0.8352112634964165	1.1832159566199232	-0.4524061010605588	-0.9396126714334684	-0.9396126714334684	-1.0440140793705206	1.7234725806013378	0.9467294586590911	0.28567148253803	0.021248292089605495	-1.1025502673161984	-0.7389683804496148	-1.1356031661222517
254	1.6509467415339325	1.1738382795310072	0.325645458192473	-0.3104991578114277	-0.89363172248167	-0.9996558251489868	-0.9466437738153284	0.6569051409878647	0.6569051409878647	1.5765723383708752	0.3503494085268612	-1.0121205135220435	-1.216491001829379	-1.0121205135220435
255	1.755934322512232	1.3437919470113333	-0.28053388584514943	-0.5229705773162663	-0.7896509379344948	-0.7654072687873831	-0.7411635996402715	1.4028936346327228	1.2809028837950946	0.12199075083762805	0.3049768770940702	-1.0064236944104317	-0.8844329435728034	-1.2199075083762807
261	0.8597825500795444	0.8597825500795444	1.0799707641243057	0.6395943360347829	-1.1219113763233077	-1.1219113763233077	-1.1953074476715615	1.5069759325593792	1.0983944297175756	0.6526691538901535	-0.2387813977646905	-1.0188006304626789	-1.0188006304626789	-0.9816568574770606
262	1.43527583418681	1.1069447610068206	0.8442799024628294	-0.5675437122111241	-0.7973754634371165	-0.99437410734511	-1.027207214663109	-1.586032892321652e-17	1.4789565487905514	0.6025378532109654	0.9585829482901722	-1.5611208015011375	-0.7394782743952757	-0.7394782743952757
263	1.6533027511195268	0.17302005534971795	1.1598751858629237	-0.05126520158510154	-0.9035491779374156	-1.0829773834852712	-0.9484062293243796	0.7250294947975428	1.0084166577387144	1.4721411061879042	-0.20241940210083692	-0.9752934828494867	-1.3617305232238115	-0.6661438505500268
264	1.4952609143531614	0.6620807033703053	1.0786708088617334	-0.22317327079897933	-1.0042797185954069	-0.795984665849693	-1.212574771341121	0.5018265810888827	0.5825802837928408	1.4304941621844014	0.21918862162502925	0.09805806756909204	-1.799653945973924	-1.0324937702863217
268	1.1331856939494573	0.4856510116926244	1.2950693645136655	0.37772856464981897	-1.1871469174708604	-0.9173407998638469	-1.1871469174708604	1.321744966940668	0.6386955544948195	1.0112679612834643	0.07983694431185258	-1.6588342873684891	-0.9136894737911998	-0.4790216658711144
272	1.2314061493531108	1.0572679060102468	1.0137333451745307	-0.16169979738980247	-0.9453218924326912	-1.0323910141041233	-1.1629946966112714	0.7857142857142858	0.380952380952381	0.09523809523809523	1.7380952380952384	-1.3095238095238098	-1.023809523809524	-0.6666666666666667
280	1.649849343553147	1.0403216694071231	0.591196014773211	-0.5636985257139919	-0.8524221608357927	-0.7561809491285257	-1.1090653920551712	0.8069709611620056	0.5552918990174197	0.9607748324725859	1.0306856830683042	-1.4161940877818364	-0.6751390714672225	-1.2623902164712564
283	0.5408252007177226	1.6034992793209666	1.0721622400193447	-0.2561803582347107	-0.9867687872744411	-0.9867687872744411	-0.9867687872744411	0.8104620617461955	0.26495875095548704	1.8196431867090064	0.046757426639203625	-0.7714975395468592	-1.153349857100355	-1.0169740294026781
286	2.02119751884907	0.8778938718233332	-0.05104034138507756	-0.44405097005017446	-0.7298768818066086	-0.7656051207761628	-0.9085180766543799	0.10830193346081242	0.0521453753700208	2.0457031875931233	0.5294761191417495	-1.0429075074004155	-0.8463595540826451	-0.8463595540826451
289	1.2314517353718664	1.0951047066751571	0.7315126301505989	0.2618728646397115	-1.0409987429066214	-1.131896762037761	-1.147046431892951	2.054027531611075	0.24964959129265038	-0.7306817306126356	0.4485573957372012	-1.31319744362882	-0.4181123236283415	-0.2902430207711303
290	1.1476403968410671	0.1982287958180025	1.768409520586917	-0.5686036511621649	-0.9702777900565384	-0.8607302976308002	-0.7146669743964826	0.8369697928507489	0.36425580226756304	1.4815797800096386	0.536151798843267	-1.254431498820316	-1.2830808315829332	-0.6814448435679693
291	1.6822956151556396	1.3596635793723664	-0.3825494138573096	-0.124443785230691	-0.7374446532189104	-0.898760671110547	-0.898760671110547	0.7794532696822606	1.3786861301894322	0.8109918412879012	0.3379132672032921	-1.1443995982618167	-0.8920910254166917	-1.2705538846843791
292	1.1593903770998053	0.3637303143842527	1.07982437082825	0.7615603457420289	-1.148023804775297	-1.0684577985037418	-1.148023804775297	0.748333758515889	-0.1893931117231573	1.6213898101177597	0.8130045771530646	-0.7067596608205621	-1.1271199819622035	-1.1594553912807914
294	1.1461061565290969	1.50842358665765	0.473230929147498	-0.044365399607578036	-0.9760387913667149	-1.1313176899932376	-0.9760387913667149	1.1281835652980785	0.24415912980331558	1.2460534900307136	0.47989897926858566	-0.37465797504301845	-1.2292149293546226	-1.4944222600030515
296	1.2961539144946792	0.5513490531805726	1.2284443816479422	0.1450918561001507	-1.141389267987852	-1.141389267987852	-0.9382606694476409	0.9940071004846271	0.23217684098910996	1.6034713080810408	0.23217684098910996	-0.834385522304614	-0.834385522304614	-1.39306104593466
301	0.8981770966552373	1.3094918418524952	0.4281031021440851	0.7218993487135552	-1.2171558786449477	-1.0408781307032657	-1.0996373800171597	1.433972199519399	0.20677969021282874	1.1193074535433554	0.42704501239605935	-0.8316139715081154	-1.1777451920817636	-1.1777451920817636
303	1.1344263194113762	1.7630875714185137	0.26091805346461655	-0.6324426730718422	-0.7714098971997357	-0.9103771213276293	-0.844202252695299	0.9073148876623736	-0.022838589849625033	1.4886608111073725	0.6747765182843739	-1.4471361022898728	-0.5460499209501243	-1.0547276039644984
304	0.35391405722322494	1.3554155383017128	0.7755988913615355	0.8283094956288243	-1.2274040707954397	-0.858429840924418	-1.2274040707954397	0.517507454454695	1.11067389347879	1.0259358307610622	0.7505371269284465	-1.1560692842204299	-1.2196228312587258	-1.0289621901438382
306	0.13805503080408757	0.21406285675240555	1.9405263318641994	0.6049602473437551	-0.9694875758714028	-0.9151962716226043	-1.0129206192704416	-0.37414128579767136	-1.837693962594445	-0.5025230995517742	1.0637350282482818	0.2677677829728434	1.42320410675977	-0.04034857003700363
307	0.8477534026013559	0.6782027220810847	1.271630103902034	0.5934273818209491	-1.0173040831216271	-1.1868547636418982	-1.1868547636418982	1.3244363451511008	1.1558717194045969	0.14448396492557466	0.565895529291834	-1.0354684152999514	-1.3725976667929587	-0.7826214766801958
308	1.4459554867566782	0.9975262535220122	0.9334649344884884	-0.47588408424903317	-0.9243133174836992	-1.0524359555507465	-0.9243133174836992	0.6835138822717224	-0.20252263178421412	1.3628085430479404	1.2151357907052842	-0.9704209439660259	-0.9113518430289634	-1.1771627972457444
310	0.8314988248358001	1.5906934040337046	0.641700180036324	0.07230424563789564	-0.8134227634263262	-1.12975383809212	-1.1930200530252786	0.3163398306707663	2.0418298161476733	0.5176469956430721	-0.3450979970953814	-0.488888829218457	-0.9202613255876837	-1.1215684905599896
311	1.5916797556180844	0.8538149682454627	0.7800284895082005	-0.17919573407620812	-1.0646334789233547	-0.9908470001860922	-0.9908470001860922	1.8691556778381693	-0.1360688041338131	1.016935273000077	-0.0859381920845135	-0.8880279848733065	-1.088550433070505	-0.6875055366761083
313	1.8272806898131622	1.2641564520719988	-0.4754952109498086	-0.3648815213935087	-0.6866668001027448	-0.7168341699817357	-0.8475594394573628	1.2773423218292421	1.8304183787037593	-0.5109369287316969	-0.8059108257314395	-0.6768597457940522	-0.43719345448176133	-0.6768597457940522
315	1.148050126553174	0.8060777484309519	0.977063937492063	0.46410537030872984	-1.0747703312412693	-1.2457565203023802	-1.0747703312412693	1.0511628515363318	1.1938853938785492	1.1304531528375636	-0.34434645136534997	-0.931094680994466	-1.0262430425559443	-1.0738172233366834
316	1.4321225760169	1.5873061368856045	0.004433816024820186	-0.430080154407552	-0.8645941248399241	-0.895630837013665	-0.8335574126661832	1.3644845846759068	0.5969620057957092	0.7675225788801977	0.6396021490668313	-1.1512838683202964	-1.1086437250491743	-1.1086437250491743
320	1.0303868755332328	1.6011767274473256	0.6152669832320742	-0.4052360853416071	-1.1489925590478496	-1.0452125859725598	-0.6473893558506163	0.841621371541036	0.4793701015897163	0.4412383889632616	1.3945312046246292	-0.5501861393245608	-0.9696349782155627	-1.63693994917852
323	0.7912500648546498	0.38989133630518985	1.8749186319381919	-0.25228262937394624	-1.0550000864728664	-0.8944565950530822	-0.8543207221981363	1.4446619171695185	1.4948902288591872	-0.028701892394096474	-0.4640139270378918	-1.3513807668887055	-0.4137856153482231	-0.6816699443597894
326	1.5447173843791608	0.8689035287132778	0.6758138556658827	0.0482724182618487	-0.8206311104514292	-1.3033552930699168	-1.0137207834988242	0.22954015247499546	0.7486540357646003	1.416086171422664	0.8722525794049825	-0.8828467402884437	-1.2042029537534373	-1.1794832450253607
327	1.6881943016134136	0.9773756483025027	0.6219663216470472	-0.5627314338711376	-0.8292884288627291	-0.8885233166386384	-1.0069930921904569	0.5618647496124941	0.8765090093954908	0.6667461695401597	-0.3296273197726634	0.037457649974166146	-2.269933588434477	0.45698332968482847
331	1.1167584218899043	0.6253847162583462	1.2507694325166927	0.31269235812917306	-1.0274177481387123	-0.982747411263116	-1.2954397693922892	-0.2373977852263325	-1.0682900335184968	2.0286719828432065	-0.5395404209689377	0.7445657809371342	-0.01079080841937864	-0.9172187156471941
342	1.3220720447970709	1.155474307378898	0.9472271356061821	-0.6771008042210023	-1.0852652608955256	-0.8020491072846319	-0.8603583153809923	1.4727347908267494	1.0330082893002792	0.03955211918492069	0.6258541212202142	-1.0244774400643157	-1.1656242183320717	-0.9810476621357755
345	1.321143450906487	1.0252073179034338	0.8032552181511441	0.06341488564351143	-1.3422817461209906	-0.9723615798671743	-0.8983775466164111	0.40191589985853426	1.9024019259970626	0.07368458164073122	0.30813552322487625	-0.20765654826024282	-1.192350502913652	-1.28613087954731
346	1.9346357673258239	1.1315047637120361	-0.39167472590032004	-0.5301455885923524	-0.6409222787459783	-0.7793931414380106	-0.7240047963611977	1.0025582601172258	0.4854492627936042	0.596258333648666	1.261112758779037	-1.250559513935698	-1.2136231569840106	-0.8811959444188251
348	1.3735562848127436	1.5000680478876016	0.36146218021387977	-0.5241201613101261	-0.840399568997271	-0.9036554505346999	-0.9669113320721289	0.20471324932907273	1.8353601663985823	0.9953299363930773	-0.6353169806764323	-1.1788659530329353	-0.437662808910431	-0.7835576095009331
349	1.4828460254960196	1.406241433772978	0.25717255792735405	-0.3939664717184996	-0.7003848386106659	-0.9685009096413115	-1.083407797225874	0.7377653417678379	1.9764488491640233	-0.2531814641491105	0.22323526946480698	-0.7486548671075847	-0.9963915685868218	-0.9392215605531516
350	1.3096599768064185	0.7608940006093629	1.3096599768064185	-0.659441467194781	-0.6917218187357843	-0.9176842795228072	-1.1113663887688268	0.9887016367609106	1.5392286845027814	-0.07302909816984002	0.20223442570109534	-0.7808495881236739	-0.15167581927582155	-1.724610241395452
352	1.1884561510769465	0.7376624385994841	1.3523811374323873	-0.20490623294430088	-0.9835499181326449	-0.9425686715437848	-1.1474749044880859	2.1963230851596007	-0.3769113769023894	-0.9306453750676278	-0.44205655315712333	0.4048307381544178	-0.8980727869402608	0.04653226875338118
354	1.5072967543791984	1.369073034545298	0.35543242243002926	-0.5199844698513393	-0.8425064827971066	-0.9346556293530401	-0.9346556293530401	1.28240169465362	0.9499271812249036	0.9499271812249036	-0.04749635906124512	-0.6293267575614986	-1.3358350985975207	-1.1695978418831623
356	1.8749889185995965	1.0495220990903402	0.017688574703770027	-0.33313482358766383	-0.8903249267564117	-0.8903249267564117	-0.8284149152932175	0.9550513283625107	1.2375312987232534	-0.4259618600677868	0.7981180114954315	-1.7442017217512524	-0.8339884839221928	0.013451427160035152
357	0.9471433403793784	0.4796431018587876	1.6696437090021095	-0.07285718002918322	-0.8803575920192945	-1.0078576570703648	-1.1353577221214348	0.42770423132868257	0.8342872660485411	0.09504538473970742	1.1669461126375162	-1.3095141897470766	-1.6791351304014932	0.4646663253941242
360	0.48466487652303775	0.7734013987069751	1.8561633568967404	-0.30936055948279007	-0.8868336038506649	-0.9590177343966493	-0.9590177343966493	0.47464169103992804	0.2531422352212949	1.859013289906385	0.4377251150701559	-1.09431278767539	-0.9281881958114151	-1.0020213477509594
362	1.5248306331753203	1.2198645065402562	0.5663656637508333	-0.6099322532701281	-0.7406320218280127	-0.8713317903858974	-1.0891647379823717	1.2184929424976154	0.3384702618048932	0.04512936824065245	1.4215750995805512	-0.541552418887829	-1.286186994858594	-1.1959282583772892
365	0.8169186520755465	1.2717938106176123	1.2717938106176123	-0.41774249253863194	-0.8726176510806977	-1.1325463131047353	-0.937599816586707	1.7535800712605445	0.6277609130843961	0.6640776601223364	-0.02594053359852876	-1.1880764388126175	-0.8975424625090952	-0.9338592095470355
376	1.4170780243118286	1.3148146617326244	0.5989711236781956	-0.5259258646930497	-0.9349793150098662	-0.8838476337202641	-0.9861109962994682	1.129708926882239	1.859674695021532	-0.2693921287180725	-0.33022260939634696	-0.9385274161790911	-0.45188357075289576	-0.9993578968573654
378	1.165733318250361	1.165733318250361	1.0857320120959244	-0.5142941109928064	-0.8342993356105525	-1.0743032540738622	-0.9943019479194255	0.7883274554340669	0.24170417265667152	0.2937635329211854	1.751425620327573	-1.0858095140884314	-0.9296314332948898	-1.0597798339561746
379	1.791042841815381	0.5133562285458096	0.5133562285458096	0.2737899885577651	-1.0038966247118057	-1.0038966247118057	-1.0837520380411538	0.21997489133838113	1.8659939058359223	0.804046154547186	-0.20480420917711334	-1.0012650226436655	-0.4171937594348606	-1.2667519604658495
381	0.8067406545071267	0.1878711113235774	1.657686276384507	0.49730588291535205	-1.127226667941465	-1.0498679750435214	-0.9725092821455776	1.3448762049748886	1.3448762049748886	-0.312761908133695	0.562971434640651	-1.1572190600946715	-0.750628579520868	-1.0321142968411936
382	1.5872578621031368	1.269048648698212	0.3939733118346687	-0.6932415006321577	-0.719758935082568	-1.037968148487493	-0.7993112384337993	0.6238357041875273	2.07098945983185	0.039896469453853466	-0.11243550482449624	-0.8233180514567949	-0.8233180514567949	-0.9756500257351446
383	1.0129548786628635	0.8074278018327175	0.9101913402477906	0.7046642634176443	-1.0423158896385987	-1.350606504883818	-1.0423158896385987	1.143510812737536	1.4979569687152225	0.37554414145254866	0.1097095244692838	-1.01270330279339	-1.1899263807822333	-0.9240917637989684
386	1.5404884978892903	1.0911793526715807	0.4621465493667871	0.012837404149077438	-0.9756427153298839	-1.065504544373426	-1.065504544373426	0.3635202072914315	1.0440638511742275	1.7541963491388841	-0.5241454151643894	-1.0271559345560215	-0.6129119774099715	-0.9975670804741607
388	1.2418408411301325	1.086610735988866	1.086610735988866	-0.543305367994433	-1.0089956834182328	-1.086610735988866	-0.7761505257063328	1.056841664047447	0.8749262956458373	1.117480120181317	0.2685417343071383	-1.3080581251734793	-0.82295047610252	-1.1867812129057393
389	0.7802497198719335	1.3684379702369294	1.2003841844183594	-0.3961267808580586	-0.9843150312230546	-0.9002881383137695	-1.0683419241323397	1.0255321182711876	0.0979440787112932	0.5415731411095035	1.5094910954328715	-1.1119533641929167	-1.071623449429443	-0.9909636199024958
393	1.3847711454237115	1.2085275450970572	0.15106594313713212	0.4154313436271134	-1.2588828594761015	-1.0826392591494474	-0.818273858659466	1.220969183126722	0.7127820096091134	0.43558900587223603	0.9899750133459908	-0.950376012812151	-1.319966684461321	-1.0889725146805898
396	1.881769213136856	0.7396549508283596	0.35895019672552747	-0.0978955081978711	-0.9354459672241018	-0.9354459672241018	-1.0115869180446684	-0.38825742003446545	1.9825910810270575	0.5947773243081174	0.3634750315216272	-0.7352108592142005	-1.2556410179838031	-0.5617341396243329
398	1.2698077047038028	0.26500334706861967	1.1152224189137745	0.6514665615436901	-1.04897158214662	-1.04897158214662	-1.203556867936648	1.5419599257572267	0.9597260948696433	0.5118539172638098	0.10876895741855971	-0.9661242688354406	-1.3692092286806907	-0.7869753977931071
399	1.2152781833637658	0.11437912314011915	1.4154416488589743	0.41462432138293187	-1.0866016698311318	-1.0866016698311318	-0.9865199370835275	0.5788363727270018	-0.23153454909080073	2.0125695420969603	0.2671552489509239	-1.22891414517425	-0.7302243471325253	-0.6678881223773098
401	0.9431191251430154	0.2901905000440048	1.7411430002640282	1.1102230246251568e-16	-0.870571500132014	-0.9431191251430152	-1.1607620001760186	0.6775594102081105	0.9271865613374144	1.4576442574871853	0.14710171405833972	-1.132237435479343	-0.8202034965677129	-1.2570510110439945
402	0.7483832703767801	1.2619796324000605	0.7483832703767801	0.645663997972124	-1.2032829053116858	-1.1005636329070296	-1.1005636329070296	-0.08242193875392845	1.1625831361080443	1.3144130232863336	0.6767274971375183	-1.2363290813089276	-1.2666950587445855	-0.5682775777244544
403	0.38359513718994087	1.5024142873272686	1.2227094997929366	-0.0639325228649902	-1.0149288004817185	-1.070869757988585	-0.9589878429748523	0.023512242615827936	-0.0313496568211038	-0.6896924500642847	1.0110264324805993	0.07837414205275967	1.4499216279760532	-1.8417923382398511
404	1.3506134346526726	0.8632786901903681	0.47341089462052444	0.6683447924054462	-1.08606028765885	-1.08606028765885	-1.183527236551311	0.6680273919875468	1.3813447766522156	0.6283986483950652	0.6878417637837876	-1.115266069674125	-1.1548948132666066	-1.0954516978778843
406	1.26473544073713	0.9663147187654478	0.6678939967937654	0.46894684881264376	-1.1226303350363291	-1.0231567610457684	-1.22210390902689	1.2515427227014617	0.09701881571329157	1.6590217486972865	-0.24254703928322907	-0.785852407277662	-0.8537655782769661	-1.1254182622741828
407	1.5607459788600486	1.5607459788600486	-0.24782115204872382	-0.6784323736936696	-0.7276450847388063	-0.7399482625000905	-0.7276450847388063	1.1492266929502113	0.7623126961252905	1.1814695260189547	-0.39842929434947216	-1.5430498682898632	-0.0760009636620381	-1.0755287887930838
408	1.1905273503371632	1.530678021862067	0.3401506715249038	-1.586032892321652e-17	-1.0204520145747114	-1.0204520145747114	-1.0204520145747114	-0.13186901655368305	-0.8498225511237356	1.9194267965036103	0.9963436806278282	-0.23443380720654772	-0.6446929698180063	-1.054952132429465
412	1.317591552794102	1.7202543576173999	-0.022214864277792526	-0.62878364187606	-0.8522563494122637	-0.717348862374279	-0.8172421924711074	1.549477350998958	1.1997823378682704	-0.2743463638925835	0.4424318121929693	-0.8655434579146298	-1.1572779716313912	-0.8945237076215928
416	0.922569256928067	0.4867543318761581	1.0810474114923978	0.922569256928067	-1.0980272137671474	-1.0980272137671474	-1.2168858296903953	2.11743513820409	0.2566588046307988	-0.21388233719233232	0.21388233719233232	-0.6844234790154634	-1.3260704905924605	-0.36359997322696497
418	0.21263468257394885	1.2876211333644687	1.6183861951461669	-0.3662041755440233	-0.8623517682165709	-0.8623517682165709	-1.02773429910742	1.0293688118873907	0.5535285120526535	0.6215056977433302	1.0973459975780675	-0.602083644688851	-1.2138783159049416	-1.4857870586676485
419	1.5929901179143187	0.9463060418331142	0.7540486138089723	-0.46940774634465804	-1.1860036144346415	-0.6966210703731893	-0.9413123424039154	1.7960605331016757	0.5275784452278228	0.2867274158846862	0.43123803349056816	-0.9656979366996241	-0.7730171132251148	-1.3028893777800152
421	0.20983496558280643	-0.19817746749487228	1.841884697893521	0.944257345122628	-1.0550035769579975	-0.8917986037269261	-0.8509973604191582	1.4168072822096218	-0.3793027369695053	0.36256879269143844	-0.8868990467375194	-0.1840733870587306	1.221577932298847	-1.550678836434153
424	1.6106690961098666	1.2790607527931295	-0.24633762646386198	0.15159238551622273	-1.108519319087379	-0.9758759817606839	-0.7105893071072942	-0.06835859270246628	2.290012855532622	0.06835859270246639	-0.03417929635123311	-0.9228410014832953	-0.6152273343221968	-0.7177652233758964
426	1.3843270049177336	0.2631365381248585	1.3042419715753855	0.18305150478251025	-1.0182239953527135	-1.0182239953527135	-1.0983090286950616	1.0431975233894537	1.3080507806230457	0.7783442661558619	0.05945685366468389	-1.2648094325032757	-0.6972667384312929	-1.226973252898477
427	0.9775390602016455	0.8334806723824556	1.5537726114784047	-0.7511615936286329	-0.6431178027642405	-1.07529296622181	-0.8952199814478228	0.9603781822947471	1.602238977496764	0.6901210053675821	-0.6611648792682429	-0.8976399090795123	-0.42468984945697347	-1.269243527354364
428	1.6146901701727354	1.237300147093966	0.3976073457437035	-0.6779542200307899	-1.0176052408016822	-0.7534322246465437	-0.8006059775313898	0.8620088219937369	0.9121071206889448	0.3443264021432547	1.2349628233913963	-1.1252236929161785	-1.242119723204997	-0.9860617520961564
430	1.4992568099700414	1.2868115130107238	0.09711785003854519	0.05462879064668166	-0.7526633377987253	-0.8376414565824524	-1.3475101692848146	0.3901745465366142	1.6941127085105896	1.0950059854414658	-0.4556231801492076	-0.8785220434921186	-1.1428338330814378	-0.7023141837659057
431	0.9420742775715595	0.854147344998214	1.3817089404382872	-0.02512198073524157	-0.7285374413220059	-1.1681721041887339	-1.2560990367620792	0.8107436184064937	1.127794195436966	1.000973964624777	0.4302829259699268	-0.9647396129641517	-1.3769053631037658	-1.0281497283702463
433	1.628959413837504	0.6960099313669337	0.7996709849747748	-0.029617443887954627	-0.9625669263585251	-1.1698890335742076	-0.9625669263585251	1.367167800013447	0.9035607259604442	0.20815011488094007	0.7048719799377288	-1.3813598533007838	-1.2489006892856402	-0.5534900782061359
435	1.8452157814556545	0.5333826868270253	0.33156221073031306	0.33156221073031306	-1.0811811219466725	-0.9802708838983164	-0.9802708838983164	2.2070778674032097	0.620367832999821	-0.465275874749866	-0.38176482030758235	-0.8828311469612842	-0.5487869291921497	-0.5487869291921497
437	1.0771716935151445	0.7740480008676667	1.531857232486361	-0.7415704623697225	-0.9689132318553308	-0.8931323086934614	-0.7794609239506571	1.5742654278307993	1.003041687278803	0.5746238818648057	-0.06800282625619015	-1.0438433830325171	-1.0914453614118502	-0.9486394262738511
438	1.573293287257934	1.2834761027630515	-0.09315552358764079	0.12420736478352112	-0.7452441887011265	-1.1075156693197297	-1.035061373196009	1.3665091541732337	-0.23712952969476714	0.9444989742079702	0.8882309502126018	-0.4622016256762409	-1.4187580335975045	-1.0811498896252938
441	1.0414299334228587	1.7408404422160706	0.44962104136706443	-0.6801959343758157	-0.7877975511132328	-1.0299011887724216	-0.7339967427445243	0.009014864243364491	0.3245351127611188	1.5235120571285854	1.1133357340555048	-1.41082625408653	-0.5273695582368179	-1.0322019558652247
442	0.6826458754108825	0.5995411601434707	1.638350100986118	0.2047937626232647	-0.9171198934867946	-1.3949720062744124	-0.8132389994025299	1.4082612429581782	1.4770048182769178	-0.17284098937283074	0.10213331190212732	-1.2589894794089151	-0.7777844521777385	-0.7777844521777385
443	1.7062503692543616	0.8531251846271808	0.5837172315870185	-0.22450662753346862	-0.8980265101338746	-1.2572371141874243	-0.7633225336137934	1.063734944062217	1.6805753258261062	0.2265944259540816	-0.2360358603688353	-0.5003960239819307	-0.8088162148638753	-1.4256565966277646
445	1.6182471133945813	1.456422402055123	-0.13240203655046553	-0.5148968088073664	-0.8826802436697712	-0.7208555323303131	-0.8238348940917865	1.1182107489711295	1.540137853136816	-0.133021353037458	0.419848645524476	-0.5403992467146724	-1.19511371869591	-1.209662929184382
446	0.4891159880445185	1.1738783713068446	0.4891159880445185	1.1738783713068446	-0.8804087784801333	-1.222789970111296	-1.222789970111296	1.3810146995436487	0.7537599314303121	0.31099185982089794	0.827554610031881	-1.4231830873159739	-0.9804150157065598	-0.8697229978042063
447	1.7337268406007567	1.2863134623812065	-0.2237066891097752	-0.2237066891097752	-1.006680100993988	-0.7829734118842129	-0.7829734118842129	1.804328162331446	0.9231446411928329	0.09091576011747603	-0.006993520009036557	-1.0350409613374187	-1.2308595215904439	-0.5454945607048557
448	1.8419967773206267	0.4775547200460884	0.6822210286372691	-0.06822210286372692	-1.0233315429559038	-1.0915536458196307	-0.8186652343647229	0.06939712870363025	-0.6245741583326723	0.6592727226844874	1.8043253462943867	-1.5961339601834958	0.2428899504627059	-0.555177029629042
449	1.2285590417311232	1.5658105433828038	0.4275867253083812	-0.4155420288208208	-0.963575719004802	-0.7527935304725015	-1.0900450321241826	-0.06673260799501962	0.9453786132627743	0.789669194607729	-0.14458731732254224	-2.2466644691656525	0.6339597759526838	0.08897681066002558
450	1.297956925209962	1.3989091305040704	0.38938707756298874	-0.014421743613443908	-0.8220393859663092	-1.1248960018486338	-1.1248960018486338	0.8819026950437702	1.3097564777877773	0.7902197415986257	0.36236595885461836	-1.1045612962676925	-1.2268052341945517	-1.012878342822548
451	0.3958789720122103	1.1718017571561425	1.0609556449927235	0.7284173085024669	-1.1559665982756542	-0.9342743739488163	-1.266812710439073	0.9839486291391263	1.4848679312463178	0.4830293270319348	0.232569675978339	-0.7692689282360441	-1.0823434920530388	-1.3328031431066345
454	1.344890924162794	0.9295569622889899	1.0680016162469246	-0.416432728968708	-0.801001212185193	-0.8240753211781822	-1.3009402403666237	1.0518140239714733	0.7162743939284903	0.25610575844097067	1.2531378019972632	-1.4024186986286313	-1.0381185288676782	-0.8367947508418885
455	0.456554599311398	0.7344573988922491	1.6376414975300149	0.3523410494685789	-0.8634836986976443	-1.2456000481213145	-1.0719107983832827	0.4416829892335383	0.4416829892335383	1.7560632856966283	0.27738545217565214	-0.34993241659082264	-1.1564839621477188	-1.4103983376008158
456	0.7205411927161105	0.6288359500067874	1.545888377100019	0.35372022187881785	-0.9301531760517062	-1.2511215255343373	-1.0677110401156908	0.7227193605267528	1.483476582133861	-0.3803786108035541	0.836832943767819	-0.22822716648213248	-1.673665887535638	-0.7607572216071081
461	1.8231306234633644	0.04483108090483682	0.6724662135725524	0.4632545026833138	-1.0012274735413558	-1.0012274735413558	-1.0012274735413558	0.6777415879010249	1.6898356924998887	0.7409974694384539	-0.08132899054812295	-1.2199348582218448	-0.9669113320721288	-0.8403995689972708
463	1.9764893589405723	0.9982269489598848	-0.25953900672957014	-0.3527068552991594	-0.9582978710014897	-0.6787943252927219	-0.7253782495775165	0.6860529475502656	1.0598901824429252	1.5199975484646602	-0.2629184948695627	-1.0968630957839574	-1.010592964654882	-0.8955661231494483
471	1.2830015980433847	1.585732312188453	0.07207874146311148	-0.028831496585244618	-1.0379338770688058	-0.9370236390204495	-0.9370236390204495	1.629335143458441	1.10794789755174	-0.39104043443002584	0.39104043443002595	-1.10794789755174	-1.1731213032900776	-0.45621384016836347
472	1.650953445730547	1.4688282088806157	-0.2861968007641779	-0.5842199156095201	-0.7994588318867119	-0.6835609538913009	-0.7663451524594516	0.4693232544639321	0.0469323254463932	1.431435926114993	1.1967742988830268	-1.0559773225438471	-1.0325111598206507	-1.0559773225438471
479	0.2584682679004955	0.9369474711392959	1.3892669399651632	0.7107877367263624	-1.0984901385771055	-1.0984901385771055	-1.0984901385771055	0.6946707560112778	1.4955852747066336	0.8662952957317112	0.1797971368499777	-1.0215746411930557	-1.135991001006678	-1.078782821099867
480	1.6166647680875867	1.5126035876129835	-0.3865129560485265	-0.4645588414044789	-0.7507270877096379	-0.7247117925909871	-0.8027576779469395	0.5854677415174706	0.5854677415174706	0.8144216069153641	1.3410154973305193	-1.383535500904414	-1.131686248966731	-0.81115083740968
481	0.8373323527401733	1.1405044114909257	1.3426191173247608	-0.27429852934591886	-1.0827573526812586	-0.8806426468474238	-1.0827573526812586	0.5729151751522752	1.6821764717237018	0.9142263433280988	-0.19503495324332773	-0.8776572895949749	-1.0483128736828866	-1.0483128736828866
482	1.6107609382755015	1.3922939003608479	0.08149167287292622	-0.6103206138568101	-0.7681023634618377	-0.7074170751522117	-0.9987064590384165	0.8862914824548569	-0.5873955279612832	1.5048761534937305	0.9590661496359009	-0.6237828615518052	-1.133205531819113	-1.005849864252286
483	1.214833918983561	0.7218578359177681	0.9683458774506646	0.4753697943848717	-1.126802475578955	-1.0035584548125067	-1.2500464963454032	0.046395274815602155	0.8815102214964419	1.6702298933616795	0.46395274815602205	-1.2526724200212596	-0.8351149466808399	-0.9743007711276463
485	0.8452187350450832	0.8452187350450832	1.4033820506408927	0.1754227563301116	-1.0525365379806697	-1.0525365379806697	-1.1641692010998317	1.1315603249575255	1.4267499749464452	0.3935861999852262	-0.9839654999630656	-1.5743447999409048	-0.1475948249944598	-0.24599137499076637
491	0.7606046735362728	0.3510483108628952	1.0677719455413062	1.1701610362096506	-0.9800098678255824	-1.0823989584939269	-1.2871771398306155	-0.46977923786825837	1.317424384456638	-0.11233851340327913	0.7455192253126711	-1.7565658459421838	0.9599836599916587	-0.684243672547246
492	1.0114913514698782	1.1907429833759327	-0.15364425591947525	1.1011171674229054	-1.1395282314027744	-1.0499024154497472	-0.96027659949672	1.31483460005545	1.0539969668460694	0.12243399109828086	0.755896814606777	-1.1817541749486231	-0.8836540227093307	-1.1817541749486231
493	1.3004390939091524	0.5670160978182086	1.171011506363692	0.17873333518182669	-1.3312551861818809	-1.0724000110909597	-0.8135448360000384	1.5789911083927615	0.47369733251782853	0.7684423394178106	0.17895232561784638	-1.3316158347445621	-0.33685143645712234	-1.3316158347445621
500	1.4320899669367528	1.4145090659045583	0.4440433289274252	-0.7936521037390631	-0.7385652805048539	-0.7573182416058614	-1.0011067359189576	1.216571232614649	0.4801028235988844	-0.1165298115531273	1.118686190910022	-1.9297336793197877	-0.43349089897763354	-0.33560585727300657
502	1.5569779471363276	0.23953506879020423	0.7186052063706128	0.7186052063706128	-1.0779078095559191	-1.0779078095559191	-1.0779078095559191	0.955224545471769	0.54247319866298	0.7488488720673745	1.1203250841952848	-0.778331111125145	-1.3974581313383285	-1.191082457933934
505	1.1128134102871337	1.7444102107203716	-0.04511405717380279	0.007519009528967045	-1.0451423245264295	-1.0451423245264295	-0.7293439243098105	0.8679801500295913	1.5019830422251188	0.6566458526310821	0.18114368348443646	-1.2453628239555001	-0.822694229158482	-1.1396956752562457
506	1.7837852032207449	1.0736527052560882	0.06763166647282438	-0.16907916618206123	-0.8200339559829966	-1.175100204965325	-0.7608562478192751	0.6200419985854324	1.3556850477545892	0.44839195377929575	0.9142992182530951	-1.0474155795313234	-1.0474155795313234	-1.243587059309765
513	1.4931439079265971	1.0647829507345405	0.5507498021040726	0.036716653473604706	-1.1626940266641537	-0.9056774523489197	-1.0770218352257424	2.1715690220637045	0.663074510553803	-0.3812678435684365	-0.30390915067049284	-0.9227786938540422	-0.5746645758132957	-0.6520232687112394
516	1.5161260013605897	1.3362466452669604	0.3918800257754066	-0.5974564327395544	-0.7323659498097764	-0.822305627856591	-1.092124661997035	0.6104398945903224	1.052482576879866	1.052482576879866	0.21751306588850566	-0.2736454699887652	-0.7156881522783091	-1.9435844919714862
519	0.7488588596959891	0.5391783789811121	1.797261263270374	-0.19470330352095727	-1.033425226380465	-0.7189045053081496	-1.1382654667379035	0.8166572927845974	-0.5939325765706164	1.707556157640522	0.3712078603566352	-1.4105898693552137	-0.9651404369272516	0.07424157207132703
521	1.3598724736732073	0.9673319658087765	1.0654670927748842	-0.5046949386828398	-1.0935057004794864	-0.799100319581163	-0.9953705735133785	1.4186356287057529	0.30938330200497793	-0.3244751703954649	1.3658140893390494	-0.43011824912887203	-1.169619800262722	-1.169619800262722
524	0.48825311601420446	0.9945896807696757	1.5009262455251469	0.23508483363646884	-1.0307565782522092	-1.0307565782522092	-1.157340719441077	0.39514752733037406	-0.06585792122172913	1.685962783276263	0.8561529758824773	-0.4346622800634117	-1.4488742668780388	-0.9878688183259355
527	1.602410353479053	1.0552458425349862	0.6904695019056083	-0.6774417754545591	-0.8598299457692481	-0.9510240309265925	-0.8598299457692481	0.24575858049205307	0.7809661557858573	1.5455484062055775	0.6662788182228992	-1.0922603577424577	-1.0540312452214715	-1.0922603577424577
529	1.4050574603702681	0.9019678326162079	1.027740239554723	-0.35575623676894275	-1.1858541225631423	-0.984618271461518	-0.808536901747597	1.7498123722324634	-0.23427240024930487	1.2031767716507518	-0.2747639262183206	-1.1655774975366655	-0.9428741047070793	-0.3355012151718441
535	1.4809697815415157	1.1897678582047007	0.5491236268637081	-0.2662417584793736	-0.7321648358182774	-1.1980879131571813	-1.0233667591550923	0.30234912947578835	1.9795310929829912	0.5020136489409316	0.06275170611761643	-1.0953025067802142	-0.8956379873150709	-0.8557050834220423
536	1.2525747771441504	1.6603898208655015	0.13108340691043444	-0.27673163681091684	-0.9904079633232815	-0.7865004414626059	-0.9904079633232815	1.1874163663680253	0.08832022559762166	0.500481278386523	0.8439488223772741	-1.354243459163533	-1.629017494356134	0.36309426079022256
537	1.454643413629281	1.5677823458004472	-0.1293016367670472	-0.2424405689382135	-0.808135229794045	-0.9212741619652113	-0.9212741619652113	-0.01984189475331364	0.11905136851988174	1.9246637910714217	0.39683789506627254	-1.6865610540316582	-0.29762842129970446	-0.43652168457289975
538	1.4275592238718453	1.593367584096368	0.08036629704760023	-0.6835365054153784	-0.8315796841872733	-0.7871667305557049	-0.7990101848574565	0.06815056207326735	0.3100370640797939	1.270864002605719	1.2843021416060816	-1.6452121604729626	-0.8658000984519325	-0.42234151143996707
542	1.8525640303262638	0.8902781205808192	0.34040045786913664	-0.4844160361983872	-0.9884705603507629	-0.5302391747576941	-1.0801168374693768	1.1737620675862501	1.4897749319363942	-0.09028938981432674	0.4890675281609377	-1.0909967935897835	-1.0909967935897835	-0.8803215506896872
555	0.7202881729152807	0.4401761056704493	1.420568341027359	0.7202881729152807	-1.240496297798539	-0.8203281969312919	-1.240496297798539	0.5110136541201091	0.5593527835639032	1.864509278546344	-0.06905589920542017	-0.7941428408623317	-1.325873264744067	-0.7458037114185376
562	0.9606168904025071	0.3379948318082896	1.0851413021213507	0.9606168904025071	-1.031773697098989	-0.9072492853801456	-1.4053469322555194	0.04431877915854192	-1.7395120819727703	0.7423395509055771	1.2076867320702673	-0.6537019925884934	1.0525710050153707	-0.6537019925884934
563	1.3463595021152555	1.0383687663372558	0.7919761777148562	-0.0703978824635427	-0.624781206863942	-1.1791645312643413	-1.3023608255755412	0.031968076279501365	1.225442924047555	0.46087309969614565	1.4119233690113133	-1.0309704600139216	-1.1615067714885523	-0.9377302375320423
564	1.6099786098667903	1.3667444313977068	0.15057353905228973	-0.5791289963549604	-0.9034412343137384	-0.9034412343137384	-0.7412851153343494	0.520100693963389	0.14860019827525395	1.040201387926778	1.48600198275254	-1.114501487064405	-1.114501487064405	-0.9659012887891509
565	1.4405228471216978	0.4951797286980836	1.0466298811118586	0.06189746608726038	-1.474285101351113	-0.4895526863265146	-1.0803921353412735	0.8766901328406782	1.2054489326559326	0.8766901328406782	-0.4383450664203391	0.21917253321016955	-1.278506443725989	-1.4611502214011303
567	1.3654066411396348	0.3446657540740826	1.3654066411396348	-0.11930737641025928	-0.7688697590883379	-1.3720348287179824	-0.8152670721367721	1.6629782437792286	0.7591857199861696	0.6507306171310026	-1.2653095333102828	-0.9037925237930591	-0.9037925237930591	-3.172065784643305e-17
569	1.623095656070089	1.4630721406828973	-0.1371630131890216	-0.6172335593505973	-0.6972453170441932	-0.7772570747377892	-0.8572688324313851	-0.484659099879839	1.9055914608911855	0.9803331793024018	0.13217975451268343	-0.9472882406742309	-0.7930785270761003	-0.7930785270761003
572	0.41194292043554975	1.3388144914155367	1.132843031197762	0.30895719032666236	-1.0298573010888745	-0.720900110762212	-1.441800221524424	2.0974194619027444	0.3419705644406648	-0.21658135747908785	-1.0943058062101276	-1.0145126745073059	0.262177432737843	-0.37616762088473144
575	0.43694468970144784	1.354528538074488	1.2525747771441502	0.13108340691043444	-1.194315485183957	-0.9904079633232813	-0.9904079633232813	1.2750793909645508	1.6631470316928922	-0.3965965998652283	-0.008528959136886746	-1.1428805243428084	-0.3965965998652283	-0.9936237394472923
578	0.8179128813519699	1.379225643064106	1.0424379860368242	-0.08018753738744794	-1.090550508469293	-1.090550508469293	-0.9782879561268658	0.30348848933344197	0.7283723744002608	0.0	1.8816286338673403	-0.9711631658670143	-0.910465468000326	-1.0318608637337028
581	1.4810727155980186	0.23385358667337133	1.3251703244824378	-0.07795119555779048	-1.0913167378090665	-0.7795119555779045	-1.0913167378090665	1.0481410209917759	0.8114640162516973	0.7522947650666777	0.6339562626966386	-0.7861057657438316	-1.7919830358891646	-0.6677672633737926
583	1.698670974597832	1.1186369832717429	0.06214649907065242	0.020715499690217493	-1.1393524829619603	-0.807904487918481	-0.9529129857500033	1.1896061781287488	0.6920664872761589	0.1683404969050117	1.2157924776473061	-1.0231361311893483	-0.9838566819115123	-1.2588128268563645
586	0.8161521051772145	2.0975871862031217	-0.1983173339682952	-0.5720692326008514	-0.8390348744812487	-0.5720692326008514	-0.7322486177290898	-0.14797908710009697	-0.7234533147115855	-0.20552650986124582	2.326560091629304	-0.7810007374727344	0.1397580267056473	-0.6083584691892878
591	0.6935467303201777	1.1348946496148362	0.9877786765166167	0.5464307572219581	-1.2189609199566758	-1.3660768930548952	-0.7776130006620173	1.1027603556575882	-0.18379339260959807	1.5705980823002013	-1.7042660041980906	0.05012547071170852	-0.5346716875915579	-0.3007528242702513
594	0.604858378909134	1.7339273528728505	0.46372475716366934	0.32259113541820483	-0.9476114602909762	-0.9476114602909762	-1.2298787037819052	0.24814404289697448	1.0080851742689592	1.1709297024200986	0.8995221555015328	-0.9460491635447157	-1.2717382198469949	-1.1088936916958554
598	1.4826583767237027	1.401257524668284	0.38374687397554663	-0.7151646287726097	-0.7965654808280287	-0.9186667589111571	-0.8372659068557381	0.1807032196199542	1.6142820952715897	0.2650313887759328	0.6023440653998471	-0.19877354158194935	-0.5782503027838529	-1.8853369247015208
599	2.150672190105528	0.750234484920533	-0.5189121854033687	-0.34385747225524427	-0.7377305768385242	-0.5189121854033687	-0.7814942551255553	1.3911165240860714	1.304171741330692	0.5216686965322768	-0.5216686965322768	-1.3911165240860714	-0.5216686965322768	-0.7825030447984151
601	1.0780010186114948	1.3254110884567558	0.7068859138436032	0.08836073923045036	-0.9012795401505942	-1.3960996798411165	-0.9012795401505942	0.3550424610208523	1.4645501517110155	-0.22190153813803262	1.331409228828196	-0.8876061525521306	-1.15388799831777	-0.8876061525521306
608	1.5189481195322339	0.7134453288712007	1.035646445135614	-0.2531580199220388	-1.0586608105830717	-0.8975602524508651	-1.0586608105830717	1.7465790212618386	-0.31127150873973364	0.8992288030258969	0.41502867831964474	-1.400721789328801	-0.6744216022694228	-0.6744216022694228
609	1.6843356795677753	1.1896356897646525	0.2826857084589273	-0.6242642728467979	-0.5418142745462774	-1.0365142643494	-0.9540642660488796	1.202092365004804	0.043800936376693245	-0.39907519809876085	1.747170684359209	-1.0804230972917672	-0.8760187275338653	-0.6375469628163131
610	1.5935129273362754	0.8840336734692412	0.8446181593655171	-0.4560938060573789	-0.9684954894057926	-0.8502489470946202	-1.0473265176132407	0.44439224200557986	1.4965562267540853	0.8103623236572339	0.009802770044240568	-0.05881662026544458	-0.9966149544978082	-1.7056819876978881
611	1.0655462167106504	0.8718105409450777	1.453017568241796	-0.5812070272967185	-0.8718105409450777	-1.0655462167106504	-0.8718105409450777	1.2423821467462446	1.4149352226832228	0.22431899871807193	0.27608492149916547	-1.0180631480281725	-1.1043396859966619	-1.0353184556218704
620	0.42342849120226883	1.4114283040075628	-0.12546029368956116	1.3016505470291968	-1.003682349516489	-1.223237863473221	-0.7841268355597572	1.811343396133533	0.1494797948265537	0.3956818098349951	0.6418838248434364	-1.2046312877198737	-0.7122272577029911	-1.081530280215653
621	1.257422102842542	0.14726565168426164	1.0591798794214207	0.8014649889739626	-0.8835939101055701	-1.1016603558688036	-1.2800783569478131	1.9323237405439169	0.7647933962573817	0.10983734946249636	0.010170124950231185	-1.0576929948240386	-0.8441203708691847	-0.9153112455208027
627	1.2957670877434002	0.7622159339667058	1.2957670877434002	-0.43827416203085584	-1.1052131042517235	-0.9718253158075499	-0.8384375273633765	0.5392600190905977	1.9069484733058821	0.5392600190905977	-0.11723043893273867	-1.047258587799132	-0.8284284351246866	-0.9925510496305207
629	2.137068488046261	0.7429951374211012	-0.3829871842376812	-0.2757507726511305	-0.811932830583884	-0.651078213204058	-0.7583146247906086	0.38815285210357603	1.1428945089716402	1.0674203432848337	0.7655236805376081	-1.1213304616325526	-1.2722787930061654	-0.9703821302589396
631	1.3992981934441222	0.9970358791070029	0.9970358791070029	-0.8131445354100332	-1.1751806183134403	-0.5919002625246176	-0.8131445354100332	0.9532918482214151	0.22199947150361682	-0.6007044523039063	-1.1491737348422548	1.410349583670039	0.5876456598625159	-1.4234083761114293
636	0.8120348175781185	1.3287842469460118	1.1995968896040385	-0.3506513984996421	-0.996588185209509	-1.1257755425514826	-0.8674008278675356	0.5522168221827438	1.578994975928783	0.9750078266664071	0.008628387846605414	-0.9577510509731961	-1.0181497658994338	-1.138947195751909
639	0.5005556586267373	1.1743805837011916	1.0396155986863007	0.6353206436416281	-0.8470941915221711	-1.1166241615519528	-1.3861541315817345	0.4170163926702705	1.0116508785149154	1.4441123227655663	0.36295871213893915	-1.2047140232696703	-0.8263102595503508	-1.2047140232696703
642	1.1033545687347408	1.5171125320102687	-0.4137579632755279	0.689596605459213	-1.1033545687347408	-0.9654352476428983	-0.8275159265510558	1.7076063019651841	0.770096959709789	0.770096959709789	-0.40178971810945496	-0.8705443892371526	-0.8705443892371526	-1.1049217248010013
643	0.5243749197473682	0.7658633696310246	1.6835194791889192	0.1379933999335178	-1.2143419194149585	-0.8762580895778393	-1.0211511595080331	0.04507839186807381	0.41321859212400835	-2.2163542668469525	0.9917246210976197	0.8865417067387813	0.20285276340633146	-0.3230618083878607
645	0.7549310195820389	1.048515304975054	1.342099590368069	0.020970306099501086	-0.7129904073830368	-1.1533668354725595	-1.3001589781690672	-0.223606797749979	0.023537557657892522	2.0830738527234884	0.27068191306576406	-1.4593285747893368	-0.05884389414473132	-0.6355140567630981
646	1.5185939058814877	1.4090046549415867	0.2035228946026737	-0.45401261103673335	-0.7827803638564369	-0.7827803638564369	-1.1115481166761405	1.1676818630141248	1.2328115286802512	-0.1023466174753417	0.8420335346834923	-0.9815971039680492	-0.8513377726357962	-1.3072454322986817
652	1.3429917881376574	0.5463017443271826	0.3869637355650877	1.0243157706134676	-0.8877403345316718	-1.2064163520558615	-1.2064163520558615	-0.030471381766800223	0.07617845441700069	0.6094276353360052	1.9958755057254172	-1.310269415972411	-0.7770202350534067	-0.5637205626858048
654	1.7976123765735081	0.7342360411356583	-0.15191090506254995	0.5570066518960167	-1.0380578512607581	-0.8608284620211165	-1.0380578512607581	-0.625362004084798	1.7093228111651144	0.3960626025870387	1.1256516073526364	-0.8685583390066639	-0.8685583390066639	-0.8685583390066639
655	1.048902834074842	0.050347336035592445	1.6950269798649447	0.16782445345197475	-0.7719924858790838	-1.0656852794200395	-1.1244238381282308	1.5048298960134534	1.2347322223700132	0.026400524491464152	0.28228253110103924	-1.1108528382177585	-0.8691864986420486	-1.0682058371161627
657	0.88159064907635	0.88159064907635	1.2929996186453134	0.26447719472290504	-1.1754541987684668	-1.1754541987684668	-0.9697497139839851	0.6736252294270683	0.5908993240588318	1.7490619992141423	0.011817986481176627	-0.815441067201188	-1.2290705940423703	-0.9808928779376609
660	1.9406602770362917	0.8392044441238018	0.013112569439434507	-0.07867541663660631	-0.7211913191688921	-1.0883432634730552	-0.9047672913209737	0.4503458091381281	0.1315616970515879	1.6546413436872798	0.8753912919201815	-1.2144156650915814	-0.9664724668020503	-0.9310520099035459
661	1.479475238981248	0.8740284488750758	0.9696253104707873	-0.4005963724010763	-1.0697744035710561	-0.7192525777201144	-1.133505644634864	-0.15768645620710925	0.9145814460012336	-0.4730593686213277	1.9237747657267326	-1.3561035233811394	-0.5045966598627496	-0.3469102036556403
665	1.505988047761336	1.3386560424545209	0.3346640106136303	-0.3346640106136301	-1.0039920318408906	-0.8366600265340755	-1.0039920318408906	1.3607477851483911	-0.5645655704339071	1.2594155032756387	0.752754093911876	-0.7672301341794122	-1.07122697979767	-0.9698946979249172
670	1.0087379606038656	1.4886230098231803	0.8030729395098735	-0.2938071729914171	-0.9108022362733932	-0.9793572433047238	-1.116467257367385	0.6977792070441597	1.260018568115713	1.0140388476469087	0.38151956644141116	-1.0943587563714159	-1.0943587563714159	-1.16463867650536
671	0.6907302235103454	0.7745760887919481	1.6968806068895772	-0.23157429458728362	-1.2377246779665154	-0.9582384603611732	-0.7346494862768995	1.387653728283949	0.9559392350400536	-0.9627918460439248	0.1164943870658131	-1.6823160014504168	-0.3392042446916318	0.5242247417961585
674	0.9457426504791623	1.0755504652508119	0.9457426504791623	0.42651139139256333	-1.1311823858672332	-1.260990200638883	-1.0013745710955835	-0.6692837725232008	0.18253193796087294	0.714916757013419	1.9926403227395295	-0.24337591728116392	-0.8822377001442192	-1.0951916277652378
675	1.4451171861534755	1.224006359856769	0.17372993494741257	0.22900764152158923	-0.8212687833877672	-1.3740458491295338	-0.8765464899619438	1.4591412847665035	0.3242536188370006	1.217675823930439	0.03449506583372326	-1.1486856922629927	-0.6416082245072572	-1.2452718765974184
676	1.3659254320612775	1.5086340592915601	-0.06116084024154978	0.08154778698873293	-1.0601212308535288	-1.0601212308535288	-0.7747039763929634	1.0368021486744774	0.6592383604288585	-0.09588921606237938	1.4982690009746784	-0.9768713886354902	-1.186629048771945	-0.9349198566081992
682	2.0338052110179174	0.0782232773468429	0.6257862187747437	-0.07822327734684306	-1.0169026055089587	-0.6257862187747439	-1.0169026055089587	1.6885597607535303	-0.02329047945866938	0.5473262672787305	0.6288429453840733	-0.6754239043014121	-0.5123905480907265	-1.6536240415655261
683	1.1934999751442692	1.3511320473331347	0.4053396141999404	0.24770754201107473	-1.0133490354998511	-0.8557169633109855	-1.3286131798775827	0.10175515014927253	2.2386133032839974	0.17298375525376336	-0.11193066516419994	-0.7529881111046174	-0.8954453213135991	-0.7529881111046174
687	1.8554405659268536	1.2466241302321048	-0.444532635586642	-0.512178906219392	-0.7827639887503914	-0.7151177181176416	-0.6474714474848917	0.8039304789765651	0.06990699817187535	0.192244244972657	1.8437970767832093	-0.7252851060332054	-1.0922968464355503	-1.0922968464355503
694	0.986870327590338	1.6036642823342993	0.6167939547439613	-0.24671758189758436	-0.8635115366415456	-0.8635115366415456	-1.2335879094879223	-0.35627603591732276	0.5736648035956893	1.8840359865458427	0.6159348417553716	-0.9480565701528759	-0.609896264875417	-1.159406760951288
699	1.739272089912175	0.9461186938610203	0.5495419958354429	-0.5212150888336158	-0.8781341170566355	-0.7591611076489623	-1.0764224660694242	2.015783912088421	0.08345602183805571	0.3306142403584513	0.3081453114020517	-0.6355497047667314	-0.8153011364179282	-1.28714864450232
702	2.046389152891576	0.8497291568517846	-0.20614731024214913	-0.31173495695154246	-0.8396731904985093	-0.5933020148432581	-0.9452608372079027	0.26122873899394666	0.8972639295879032	-1.4878680351394338	0.02271554252121295	0.18172434016970207	-1.3288592374909447	1.4537947213576152
703	0.3972180539064903	0.9533233293755765	0.3972180539064903	1.4588735798020187	-0.7655475220743265	-1.422762847628701	-1.0183226472875475	-0.7409786971686804	-1.2869630003456027	-0.05849831819752746	-0.7409786971686804	1.8524467429217006	0.8969742123620865	0.07799775759670312
704	0.6330094269277822	-0.27128975439762093	1.5373086082531855	1.0851590175904837	-1.0851590175904837	-0.9947290994579435	-0.9042991813254032	0.2330457998496995	1.5536386656646635	-0.38840966641616587	-0.31072773313293267	-1.9420483320808293	0.15536386656646634	0.6991373995490985
713	0.988593338766389	1.0860602876588499	1.1835272365513108	-0.08354309905068073	-1.2531464857602115	-0.8632786901903677	-1.0582125879752897	0.9877712791595422	1.231808889304841	0.7030607339900271	-0.11039796649430174	0.011620838578347578	-1.330586017220795	-1.4932777573176608
715	0.4185110693297312	0.590839156700797	1.452479593556126	0.7631672440718629	-0.6154574548966637	-1.304769804380927	-1.304769804380927	0.5482409888162156	1.5493767075240876	0.631668965375205	0.5482409888162156	-1.2037465189225605	-1.0368905658045817	-1.0368905658045817
718	0.30221329045589146	-0.15767649936829067	1.773860617893274	0.9460589962097464	-1.1694340369814915	-0.7095442471573092	-0.9854781210518185	1.058334391668254	-0.423333756667302	-0.7196673863344133	0.7620007620011426	-0.423333756667302	1.354668021335365	-1.6086682753357469
721	1.4246733047960325	1.3429297545208503	0.5663660269066195	-0.9254537656154557	-0.9458896531842512	-0.6189154520835224	-0.8437102153402735	1.2539870343493837	-1.3277509775464063	0.885167318364271	0.2950557727880903	-1.5121608355389626	0.6638754887732032	-0.25817380118957894
726	0.830617464982725	0.15453348185725124	1.9123518379834834	-0.11590011139293832	-0.7919840945184122	-1.0624176877686016	-0.9272008911435069	0.20859840778215588	-0.11588800432341999	1.6687872622572473	1.1009360410724895	-0.6026176224817837	-1.2515904466929355	-1.0082256376137535
727	0.7187952884282609	1.5303383560085557	0.7187952884282609	0.23186944788008426	-0.7419822332162692	-1.228908073764446	-1.228908073764446	1.4434684915763258	-0.3107466891587925	0.9522882409704928	0.6716138120528738	-1.0826013686822447	-0.17040947469998302	-1.5036130120586733
728	1.2106199961977329	0.5943043617697962	1.3646989048047171	-0.022011272658140468	-1.1005636329070299	-0.9464847243000455	-1.1005636329070299	1.0667886053569045	-0.1620438387883906	1.3503653232365878	0.6886863148506597	-0.44562055666807404	-0.9182484198008798	-1.5799274281868079
731	0.5509591101192695	-0.11019182202385384	1.3223018642862465	1.3223018642862465	-1.0468223092266118	-1.101918220238539	-0.9366304872027579	-0.41260497724614353	0.2714506429250943	-1.4766914975125134	1.5635557032485434	1.107518623134385	-0.10858025717003787	-0.9446482373793285
732	0.7827248736613021	0.16010281506708451	1.9034445791308938	-0.08894600837060251	-0.9606168904025071	-0.5870436552459766	-1.209665713840194	1.4416949880020777	0.18021187350025972	1.2314478022517747	-1.0812712410015581	-0.9761476481264068	0.2853354663754112	-1.0812712410015581
733	1.8258571161934354	0.5333964609104418	0.10257624248277725	0.5333964609104418	-0.7590641943725518	-1.0462776733243282	-1.1898844128002164	-0.18477337812706932	-0.18477337812706932	2.3301976019358186	0.1026518767372607	-0.7596238878557293	-0.47219863299139936	-0.8314802015718118
736	1.5442749841969663	0.750886001490268	0.5525387558135935	0.3541915101369189	-0.8358919639231284	-1.430933700953152	-0.9350655867614657	1.8164373201287658	0.40365273780639227	0.7889576238943122	-0.3027395533547944	-0.7522619204573678	-1.3944367306039012	-0.5596094774134078
737	1.9153780233150681	1.0774001381147258	-0.5985556322859586	-0.09576890116575326	-0.6823534208059929	-0.6823534208059929	-0.9337467863660955	0.5009891206502403	-0.4881432457617727	-0.4881432457617727	1.8498059839393486	-1.6571178606123336	0.3211468722116924	-0.038537624665403176
739	1.6168935413302552	1.1373064739865355	0.5618019931740716	-0.6851243819195997	-0.8769592088570876	-0.8769592088570876	-0.8769592088570876	-0.03423495841087621	0.38514328212235766	1.4036332948459258	1.3137665290173757	-0.9329026166963774	-1.0227693825249273	-1.1126361483534775
740	1.2924184652980544	1.1390806812796412	0.9857428972612278	-0.5476349429229045	-1.007648294978144	-0.8543105109597309	-1.007648294978144	-0.6154574548966637	-0.9601136296387953	0.41851106932973126	2.14179194304039	-0.9601136296387953	-0.0984731927834662	0.07385489458759963
741	1.316143916703173	1.0778764835069088	0.6013416171143807	0.04538427298976459	-0.3517281156706755	-1.3842203261878196	-1.3047978484557319	1.2474543201635708	0.7811728509762167	0.6540051775614837	0.23011293284570722	0.018166810487818968	-1.6350129439037093	-1.2958991481310884
747	1.436939170368487	0.7156071565580113	1.2365691665322438	-0.9675008756664316	-0.8072048725974371	-0.8472788733646858	-0.7671308718301885	2.1524830148123155	-0.07641951531878034	0.3990796911091868	0.042455286288211436	-1.0571366285764625	-0.6410748229519914	-0.819387025362479
750	1.0830277015004255	1.2478362647722296	0.5886020116850138	0.42379344841320993	-1.0594836210330254	-1.2242921843048291	-1.0594836210330254	1.3511320473331352	0.9570518668609708	0.2477075420110749	0.168891505916642	-1.092165071594284	0.09007546982220914	-1.7226933603497472
753	1.2479755069578273	0.2891650564902283	1.6386019867779602	-0.8116913866392373	-0.7051568921428374	-0.5631108994809709	-1.0957833719629704	2.276519001985525	0.040319818836255863	0.06203049051731673	-0.5675789882334483	-1.0452137652167874	-0.15507622629329193	-0.6110003315955701
754	1.9296124624698994	0.5788837387409699	0.5788837387409699	-0.38592249249398	-0.7718449849879598	-0.9648062312349497	-0.9648062312349497	1.1704114719613057	1.2874526191574363	0.7607674567748487	-0.11704114719613061	-1.3459731927555016	-0.7607674567748487	-0.9948497511671099
759	1.6053582804413615	0.638690928777746	1.0616078951305778	-0.5092265513227974	-0.9925602271546051	-0.8113100987176772	-0.9925602271546051	0.3676206811205967	-0.18741446488501018	1.2254022704019891	1.5281487136777745	-1.0956537947123668	-0.6919918703446527	-1.146111535258331
761	0.5346716875915578	-0.050125470711708614	1.9381848675193971	0.30075282427025124	-0.40100376569366847	-1.1027603556575882	-1.2197197873182415	1.023004095564387	0.8315327407796087	1.367652534176988	-0.08752976218732722	-0.9300037232403519	-0.8917094522833962	-1.3129464328099085
762	1.1498327637597499	-0.16724840200141827	1.1498327637597499	1.003490412008509	-1.0453025125088637	-0.8989601607576229	-1.1916448642601047	1.8437806213532144	1.1886301467607017	-0.44924603972058014	-0.6457911820983341	-0.8423363244760879	-0.18718584988357503	-0.907851371935339
763	0.9323723407620915	1.188317689206587	0.548454318095348	0.6764269923175957	-1.243163121016122	-0.7312724241271306	-1.37113579523837	-0.9649858138742987	0.49993240959752844	1.4765445585787464	0.9882384840881375	0.17439502660378908	-1.453291888364908	-0.7208327766289941
764	1.044138233607212	0.49869288769299686	1.2077718373814765	0.6077819568758398	-1.3012767538239132	-0.9194650116839627	-1.1376431500496487	0.7714179188871719	0.21960072143503426	-1.6723439555437236	0.140769693227586	-0.7657871311580688	1.6779747432728267	-0.37163199012082754
767	1.5511791155284842	0.7484288339514865	0.8751788784110124	-0.2655715217247211	-0.603571640283457	-0.8570717292025088	-1.4485719366802965	1.148855926337376	-0.06502958073607785	0.026011832294431197	1.6344101291667577	-1.4609979138705498	-0.4898895082117867	-0.7933608849801502
769	-0.1379193210918427	0.13791932109184254	2.0687898163776395	0.5516772843673704	-0.8275159265510559	-1.103354568734741	-0.6895966054592133	-0.17476749542968797	-0.05243024862890632	2.271977440585945	-0.541779235832033	-0.41944198903125124	-1.1534654698359412	0.06990699817187535
772	0.8536655898367086	0.15650535813673008	1.7500144591652522	0.05691103932244747	-1.237815105263227	-1.237815105263227	-0.3414662359346831	-1.0984908396473811	-0.09239642576473314	1.129289648235625	1.4167451950592387	0.48251466788249425	-1.4578102731768983	-0.37985197258834685
776	2.0823007391246837	0.6857876685739976	-0.012468866701345366	-0.274315067429599	-0.8852895357955242	-0.972571602704942	-0.6234433350672706	-0.30463525685568604	1.2591590616701693	1.3302406216031628	-0.7311246164536466	-1.0154508561856204	-1.2286955359846006	0.6905065822062219
779	1.308201974109232	1.0440458062602525	1.0440458062602525	-0.7169953127329444	-0.9811514805819239	-1.1572555924812435	-0.5408912008336246	0.697613948514639	1.8637745788674687	0.18741867273527607	0.18741867273527607	-0.9787419576175536	-1.1973970758087091	-0.760086839426398
783	1.207890481210528	0.714668534716229	1.4427580747792417	-0.929404620264767	-0.553616470554825	-0.8824311015510242	-0.9998648983353811	-0.4774262385698779	1.839682439289262	-1.2349425371007505	0.14641071316142895	0.4137694067605605	-1.1903827548342285	0.5028889712936042
785	0.15957346478444795	-0.2748209671287713	2.021263887269673	0.6560242441138413	-0.5230463567934679	-0.895384441290513	-1.1436098309552096	-1.49704624761674	-0.973080060950881	0.5988184990466962	-0.029940924952334733	1.8563373470447577	-0.029940924952334733	0.07485231238083707
786	0.9986139979479093	0.6490990986661411	0.8821090315206532	0.8821090315206532	-0.981970431315444	-0.981970431315444	-1.4479902970244685	1.152495915356052	1.0618501692044524	0.8805586769012532	0.11006983461265663	-0.66041900767594	-1.4762307230403364	-1.0683248653581383
789	0.8296807749792617	0.12141669877745295	0.6880279597389	1.5379448511810707	-1.0118058231454412	-0.8701530079050795	-1.2951114536261648	-1.009177857357502	-0.7409153889460143	-1.009177857357502	0.33213448469993745	0.4215553075037668	-0.025548806515379774	2.0311301179726944
793	1.8749244522204542	-0.15844431990595392	0.5809625063218309	0.5809625063218309	-0.8978511461337387	-0.8978511461337387	-1.0827028526906848	1.9951865152835289	-0.8385566513510483	0.3759047057780561	0.5783149319662402	-1.0409668775392322	-0.8385566513510483	-0.2313259727864961
795	0.6401989687803354	0.9966733945784767	1.6077724102324333	-0.3273744726717624	-0.7602362754266483	-1.0657857832536266	-1.091248242239208	-0.6780086400641232	0.06535023036762626	2.266836115877038	-0.27773847906241195	-0.30632920484824844	-1.1068695268516708	0.03675950458178974
796	1.0394103288767633	1.0394103288767633	1.0394103288767633	0.1834253521547228	-1.1005521129283378	-0.8865558687478275	-1.3145483571088477	-0.33230473500533986	1.2701425426870772	1.78706101936205	-0.3839965826728372	-1.004298754682805	-0.7975313640128157	-0.5390721256753291
798	0.31736323741169464	2.3790493384824782e-17	2.062861043176015	0.31736323741169464	-0.6347264748233893	-0.9520897122350839	-1.1107713309409313	0.2744325269444248	-0.5607969028864336	2.0284143295892276	-0.9784116178018628	-0.7278427888526052	0.692047241859854	-0.7278427888526052
802	2.042241370260229	0.019266428021322866	0.6935914087676249	-0.11559856812793755	-0.7899235488742395	-0.9247885450234999	-0.9247885450234999	1.519555781719005	1.406996094184264	0.1688395313021117	-0.506518593906335	-1.01303718781267	-0.506518593906335	-1.0693170315800407
806	1.4938876424230967	0.30556792685926976	1.375055670866714	-0.40742390247902643	-0.8827517887045573	-1.1204157318173227	-0.7639198171481746	1.3612014979926816	-0.023268401675088472	1.5240803097183016	-0.023268401675088472	-1.2448594896172385	-0.7562230544403785	-0.8376624603031886
812	0.8597853041491053	-0.30508510792387594	2.0246557162220866	-0.11094003924504574	-0.8875203139603666	-0.8875203139603666	-0.6933752452815364	0.35317038388286537	-0.8829259597071638	2.2073148992679092	0.1471543266178605	-0.36788581654465163	-0.676909902442159	-0.7799179310746615
817	1.212631276887799	1.3870508441113865	0.5730928637346446	-0.0664455494185097	-0.9385433855364474	-1.2292426642424268	-0.9385433855364474	-1.4592232009205928	0.9266599889057782	-0.00532563212014799	1.5231307863623709	-1.0864289525102222	0.5538657404954077	-0.45267873021259253
818	1.8659112407133687	0.9951526617137966	0.12439408271422459	-0.31098520678556146	-0.9640541410352405	-0.9640541410352405	-0.7463644962853474	1.8406520583749664	-0.5856620185738529	0.25099800796022276	1.0039920318408908	-1.0039920318408908	-0.9203260291874832	-0.5856620185738529
819	1.47649878489638	1.3842176108403563	0.369124696224095	-0.73824939244819	-0.5536870443361426	-0.8305305665042138	-1.1073740886722852	0.71188997065329	0.40043810849247563	1.1123280791457657	1.067834955979935	-0.6229037243216288	-1.290300571809088	-1.3792868181407494
820	1.1687812696974051	0.5434460680758636	1.11667000289561	0.38711226767047824	-1.332559536788761	-0.49877926796003885	-1.3846708035905562	0.9678442932437072	1.4572283151096	0.3561142659113415	0.4861068967194692	-1.1196844250279914	-1.1655641770779188	-0.9820451688782089
821	1.6618814041181575	0.7162172760973736	-0.5896998530741849	0.8813332349581454	-0.7848368953641879	-0.6197209365034161	-1.2651742302318874	1.127587253364918	0.6619505026948007	0.18495675810590007	1.184372222958835	-1.3028094452547185	-0.4623918952647508	-1.3936653966049852
824	1.259440374407461	1.0428290078017552	0.7828953678749081	-0.1485335085296268	-0.9716567016313089	-0.343483738474762	-1.6214908014484262	1.0617106957726417	1.0190961609652536	0.45658430150773005	0.865683835658656	-1.137199300288586	-1.2224283699033625	-1.0434473237123323
827	1.6627695665903157	1.094994592632647	-0.04055535528269079	0.24333213169614362	-0.892217816219194	-1.1761053031980284	-0.892217816219194	0.7508265504485035	1.4934919427399578	1.0935951930445593	-0.9630166625317759	-0.5059918057370347	-0.7345042341344052	-1.1344009838298037
830	0.886336748863017	0.005718301605567804	1.6868989736425164	0.4059994139953175	-0.6747595894570068	-1.3552374805195813	-0.9549563681298315	1.1879995518334294	0.9394235586508912	-0.597228035568436	0.713445383030402	-0.7780105760648274	-1.7723145487949803	0.30668466691352125
833	1.6753211724704715	1.2607214883742437	-0.21999166911228393	0.016922436085560502	-0.8715054584063562	-1.1084195636042007	-0.7530484058074339	-0.2569457661853245	1.7814906455515822	0.4625023791335837	-1.3361179841636868	-1.0963019357240509	-0.2569457661853245	0.7023184275732198
835	1.419769092074187	0.8081762524114603	0.6552780424957786	0.34948162266441535	-1.0266022665767196	-0.7208058467453563	-1.4852968963237645	0.9991193305204932	-0.6660795536803288	-1.1101325894672145	0.11101325894672144	-0.6660795536803288	-0.5550662947336072	1.8872254020942647
837	1.4194728351247972	0.08189266356489233	0.6551413085191372	1.0373070718219672	-1.2556875079950125	-1.0646046263435975	-0.8735217446921826	-1.6614054442403032	0.8086486675505898	-0.32345946702023615	0.29405406092748715	0.9115675888752104	-1.1468108376172006	1.1174054315244517
838	1.6552107576983646	1.0322819779194101	0.6169961247334405	-0.6288614348244684	-1.0026187026918412	-0.9195615320546472	-0.7534471907802593	0.6502602529361802	1.9641881867041315	-1.156390655994753	-0.31172269857249846	0.3687042671287621	-0.7809826749181954	-0.7340566772836257
840	0.5307448924342754	0.344984180082279	0.9022663171382681	1.4595484541942572	-0.7695800940296993	-1.3268622310856886	-1.1411015187336921	-1.308839982007377	0.9816299865055327	0.0654419991003689	0.9816299865055327	1.2106769833568236	-1.0797929851560861	-0.8507459883047949
842	1.066867612059883	1.066867612059883	1.3047043408630414	-0.7882588726047544	-0.7406915268441225	-1.0736629471685448	-0.8358262183653861	-0.5993197772340965	-0.6784752195102979	1.4587217219471404	0.19223464552791775	1.498299443085241	-0.8367861040627006	-1.0346747097532043
845	1.8818052723964114	1.0406178612300807	0.020454405134743593	-0.5522689386380772	-0.6775521700883818	-0.5880641476238785	-1.1249922824108982	0.49412405979236174	0.8822479087381773	0.939324945347856	1.076309833211085	-1.024125114025093	-0.97846348473735	-1.3894181483270371
850	0.9911939579487842	0.8298368020036333	1.475265425784237	-0.2996632896124232	-1.1064490693381779	-1.1064490693381779	-0.783734757447876	0.7527099294949816	-1.4866021107525882	1.1478826424798467	-0.9597051601061012	1.2796068801414686	-0.1693597341363707	-0.564532447121236
851	1.8365143098071912	0.25157730271331397	0.779889638411273	0.07547319081399431	-0.9811514805819238	-0.8050473686826041	-1.1572555924812433	1.1604136384726789	1.0625474279990794	0.18175153373668448	0.6710825861046816	-1.7755726757353039	-0.7969105709993098	-0.5033119395785115
852	1.9982721379063932	0.35263625963053996	0.14693177484605832	0.35263625963053996	-0.8815906490763499	-1.0872951338608314	-0.8815906490763499	0.4289673117056796	1.870297479036763	-0.3517531955986573	-0.41180861923745243	-1.3726953974581748	-0.8321965847090185	0.6691890062608602
855	1.0518800373156747	-1.9825411154020654e-16	1.6529543443532033	0.3005371535187641	-0.901611460556293	-1.2021486140750575	-0.901611460556293	0.9803321629401839	1.516451314548097	-0.41357763124038993	0.1225415203675231	0.33698918101068825	-1.5930397647777985	-0.9496967828483028
857	-0.26037782196164777	0.878775149120561	1.3344363375534445	1.1066057433370027	-1.1717001988274147	-0.943869604610973	-0.943869604610973	1.9225383861327312	0.31008683647302115	1.586032892321652e-17	0.6201736729460423	-1.116312611302876	-1.054295244008272	-0.6821910402406466
858	0.34992214755899004	1.3682349140508825	1.4232788473747684	-0.2005171856798707	-0.8335224189045605	-1.1637860188478768	-0.9436102855523326	-1.1776874180599433	1.0669148391335133	-0.25944104011716573	-0.1778191398555855	1.0873203141989083	-1.5041750191062644	0.9648874638065379
859	1.6352271972177568	1.054603047481017	0.6398715119547743	-0.9361083230449477	-0.6872694017292021	-0.8531620159396992	-0.8531620159396992	0.6563992121183682	0.1520925003688902	1.0486377657012953	1.3848422402009473	-1.0806572394631668	-1.1927253976297174	-0.9685890812966162
864	1.0880846370595991	0.9061182643090178	1.426022186453536	-0.991531051518474	-0.8875502670895704	-0.8095646787678926	-0.7315790904462149	1.0687421392011398	0.6736086018204367	0.6472663659950565	0.4101862435666346	-1.512796971686121	0.2784750644397335	-1.5654814433368813
868	1.6070127188490175	1.368936760501015	0.11903797917400127	-0.47615191669600515	-0.7737468646310084	-0.8927848438050097	-0.9523038333920103	1.6823604974454327	0.8972589319708973	-0.5917267956532213	0.5723893186710897	-0.862451473403061	-1.3497558933527727	-0.3480745856783655
869	1.5284153467574124	1.5525936686270214	-0.0975767989737783	-0.7806143917902264	-0.7141240066488023	-0.6536782019747803	-0.8350156159968462	1.2310745797433158	0.6714952253145359	0.9093164509467674	0.43367399968230436	-0.5735688382894994	-1.0911797411361208	-1.5808116762613031
870	1.277339807661132	0.5646212193284712	1.4717176044791302	-0.6664381605188516	-0.86081595733685	-0.6664381605188516	-1.1199863530941812	1.0463580583911187	0.48533203559417865	0.6411725974822176	1.015189946013511	-1.3224184823070733	-0.32503888622362387	-1.5405952689503277
872	2.047173581804821	0.01705977984837337	0.6141520745414462	0.01705977984837337	-0.8188694327219287	-0.9382878916605433	-0.9382878916605433	0.06584417894001357	-0.39506507364008076	1.102889997245226	1.7942538761153675	-0.5102923867851044	-0.9135879827926869	-1.144042609082734
873	1.1832159566199234	-0.4732863826479691	1.6565023392678926	0.3549647869859771	-0.8282511696339461	-0.8282511696339461	-1.0648943609579307	2.344451429003435	-0.11230905049118266	0.08423178786838674	-0.5053907272103215	-0.30884988885075204	-0.7019315655698909	-0.8002019847496756
874	1.1327127767176415	1.449872354198581	0.7362633048664669	-0.4530851106870566	-0.7702446881679963	-0.8495345825382312	-1.2459840543894056	0.3609110582419098	-0.18045552912095483	0.6857310106596285	1.8767375028579305	-0.5774576931870555	-1.371462021319257	-0.7940043281322013
877	0.6375447182464539	0.14167660405476734	1.9268018151448385	0.14167660405476734	-1.2467541156819546	-0.7508860014902682	-0.8500596243286055	0.2082995239638585	-0.18578065650830589	2.0604763721830315	0.5629716863888066	-1.0133490354998511	-0.8163089452637688	-0.8163089452637688
881	0.25116550748367644	0.25116550748367644	2.0093240598694115	0.25116550748367644	-0.5302382935766503	-1.1162911443718955	-1.1162911443718955	0.05714544883195949	-0.2095333123838513	1.9905664676465877	0.6571726615675337	-0.276203002687804	-1.0095695960312836	-1.2095786669431419
882	1.5009918668015025	1.3802224062542552	0.05175834023453454	-0.18978058085996014	-1.2767057257851862	-0.5118324756526197	-0.9546538309925267	0.7812385628872196	1.1718578443308294	-1.3020642714786994	-0.13020642714786992	1.1718578443308294	-1.3454664138613226	-0.3472171390609865
886	0.32070079957649444	0.08439494725697222	2.211147618132672	-0.3882167573820722	-0.3882167573820722	-0.9789813881808777	-0.8608284620211166	1.2775826275465068	1.0462961173872254	0.7379141038415169	-0.5727094537277445	0.044054573363672606	-1.5749509977512977	-0.9581869706598802
889	1.649915822768611	0.7071067811865476	0.7071067811865476	2.3790493384824782e-17	-0.7071067811865476	-1.1785113019775793	-1.1785113019775793	0.4647525817213119	0.7303254855620616	2.3790493384824782e-17	1.7926171009250602	-0.8631119374824364	-1.1950780672833734	-0.9295051634426238
893	0.7413624758582588	0.5251317537329334	1.6062853643595603	0.30890103160760785	-0.7722525790190192	-1.2047140232696703	-1.2047140232696703	-1.322987013388929	-0.1335124508924608	1.2258870491035028	1.480774455352746	0.03641248660703467	-1.2380245446391813	-0.048549982142713055
894	0.1093957187062023	0.4478882686159728	2.168096309141036	-0.3012345877417161	-0.8783366400468985	-0.8949838146326249	-0.6508252540419708	0.6058282930654394	0.6012086873448967	1.746870906039453	0.0745736352030442	-1.1403826692996508	-1.200437543666704	-0.6876613086864791
896	1.9961255732517018	0.7585277178356465	0.15969004586013605	-0.43914762611537445	-1.117830321020953	-0.5189926490454425	-0.8383727407657149	0.6528052240520517	1.2445567221136238	1.2445567221136238	-1.0566991036813784	-0.6621981049736638	-0.037571523686448956	-1.3854499359378072
897	1.761217950167454	0.6688169431015649	0.0445877962067711	0.5127596563778665	-0.7356986374117211	-0.8917559241354196	-1.359927784306515	-0.8601431526844535	0.27252060283071783	2.0609370589073044	0.630203894046035	-0.5024598614691363	-0.7409153889460145	-0.8601431526844535
900	1.2348479248840167	0.562541832447163	1.5229791073569539	-0.7820703524265439	-0.7820703524265439	-0.6860266249355649	-1.070201534899481	0.03003004507513155	-0.04004006010017525	2.0620630951590293	0.45045067612697237	-0.6706710066779366	-1.3713720584310045	-0.46046069115201604
903	1.5898572670343285	1.1725197344378173	0.198732158379291	-0.21860537421722026	-1.053280439410243	-0.35771788508272406	-1.3315054611412505	0.40117971375493144	0.03167208266486304	1.7314071856791775	0.7706873448449998	-1.1507523368233559	-1.2985553892593833	-0.48563860086123267
908	-0.09267030948228241	1.2047140232696703	1.6371754675203212	0.12356041264304303	-0.7413624758582587	-1.1738239201089096	-0.9575931979835841	1.1145791812882393	0.6928465180980947	1.1145791812882393	0.4116914093046649	-0.7832178030674113	-1.2752392434559132	-1.2752392434559132
915	0.5033670414105184	1.677890138035061	0.9731762800603354	-0.20134681656420725	-0.9060606745389328	-1.1409652938638413	-0.9060606745389328	0.24174688920761409	0.8864052604279185	0.32232918561015217	1.6116459280507607	-0.9669875568304565	-1.4504813352456847	-0.6446583712203043
916	1.102356509219101	1.102356509219101	1.102356509219101	-0.1837260848698501	-1.1482880304365635	-1.1482880304365635	-0.8267673819143256	-0.8538887533140471	0.31239832438318804	0.23950538202711083	2.207614825641195	-0.78099581095797	-0.5623169838897384	-0.5623169838897384
919	1.32527941297085	1.0849437681315768	1.036876639163722	-0.933875648518319	-0.7896742616147551	-0.7896742616147551	-0.933875648518319	1.3166360764312592	0.45445180702627325	0.06795541039645205	0.6031042672685123	-0.9131508272023249	-1.9239875568495497	0.39499082292937765
924	1.2081184889719196	1.7039586505695155	0.21643816577672836	-0.7201488061298412	-0.5273220766196651	-1.0507089138615717	-0.8303355087070846	1.6358452348624681	1.3979923668854326	-0.60676752034958	-0.3349356712329682	-0.7766624260474625	-1.1164522374432273	-0.1990197466746622
926	0.3411334092496257	0.7262840325959774	1.9587660273043033	-0.5061979621123484	-0.8143184607894298	-0.5832280867816186	-1.122438959466511	1.0654712805290658	-0.4789239594297313	1.5551575761257574	0.5757849849323738	-0.4035876062610095	-1.0062784316107838	-1.307623844285671
927	1.5927816055051605	0.6316202918382534	0.43938802910487196	0.43938802910487196	-1.0984700727621795	-0.5217732845620351	-1.4829345982289421	0.6974760598031537	1.1714889159800543	0.7922786310385339	0.6500747741854637	-0.9615689368159985	-0.7245625087275482	-1.6251869354636594
928	1.1708833169600992	0.013775097846589321	1.0744576320339734	0.9780319471078475	-1.1433331212669204	-0.9504817514146688	-1.1433331212669204	0.5063235142100126	0.37821756483157576	1.7873830079943818	-1.5860736589711233	-0.2623121820606088	0.07930368294855632	-0.9028419289527932
931	1.6744165387598529	1.1791665765914459	0.35374997297743377	-0.6367499513593806	-0.6367499513593806	-0.9669165928049853	-0.9669165928049853	0.032846277824350234	1.8339171785262276	0.990862714367902	-0.04379503709913391	-0.9634908161809436	-1.0018114736426857	-0.8485288437957174
932	2.063532130172694	0.5019402478798445	0.3067412625932383	-0.27885569326658016	-0.8644526491263986	-0.6692536638397926	-1.0596516344130047	0.3029125817320598	1.6209916535931848	1.219837153461538	-0.32747306133195647	-0.7859353471966956	-0.9578587043959726	-1.0724742758621575
936	2.15927440128727	0.0922766838156953	0.0922766838156953	0.2214640411576687	-0.6828474602361451	-0.8120348175781185	-1.0704095322620653	-1.126747347674814	-0.6487333213885295	0.46663273994613497	2.1396818319481317	-0.569064317007482	-0.409726308245387	0.14795672242194519
937	1.8969924727421508	1.1025255397133866	-0.5999036024911075	-0.1459224979032425	-0.8268941547850401	-0.9403894309320063	-0.48640832634414133	1.4272915603646508	0.8952242922997219	-1.410400535981637	0.7178685362780789	0.06756409753205461	-0.523621755873422	-1.1739261946194461
942	1.442866666069327	1.2734024603229297	0.59554563733734	-0.6245966440367214	-0.794060849783119	-1.2007749435744728	-0.6923823263352804	-0.12352615804446036	2.2162046002094296	0.2833835390431727	-1.089936688627589	-0.0217987337725521	-0.5812995672680477	-0.6830269915399558
946	1.4350946197048198	-0.07175473098524086	1.1002392084403618	0.5979560915436749	-0.7414655535141568	-1.4111763760430724	-0.9088932591463856	-0.6842087349050392	0.1487410293271824	2.1269967193787083	0.2528597498562101	0.04462230879815472	-1.2048023375501775	-0.6842087349050392
947	1.3199500146737049	0.2538365412834048	0.2538365412834048	1.3199500146737049	-1.1676480899036619	-0.8122769321068952	-1.1676480899036619	0.7060218449415623	-0.8444575008124571	0.41530696761268365	1.384356558708946	-1.1351723781413356	0.8029268040511885	-1.3289822963605882
948	0.8268680405977832	0.32973265422610976	1.892158154251369	-0.41597042533140044	-0.8420864707928348	-1.1616735048889106	-0.6290284480621177	0.7493809326225335	1.512386973110931	-0.20437661798796344	0.3360859940246515	-1.7621806173184418	-0.9037988217689946	0.27250215731728505
949	0.5580640851321248	0.5580640851321248	1.5346762341133429	0.5580640851321248	-1.1510071755850073	-1.3951602128303118	-0.6627011010943981	-0.6426583921361048	-0.7551236107599231	-0.9800540480075598	1.9440416362117168	1.04431988722117	-0.3052627362646498	-0.3052627362646498
950	0.15543832804525187	0.8808171922564275	1.787540772520397	0.15543832804525187	-0.9326299682715116	-1.1139746843243057	-0.9326299682715116	0.5324197121649848	1.0228062891590497	0.3362650813673589	-1.036817334216023	-1.527203911210088	-0.644508072620771	1.3170382353554888
952	1.424824678916607	1.138633208259039	0.723655575805565	-0.6357539098178837	-1.3655421599946824	-0.8074687922124245	-0.4783486009562211	1.883189104964235	-0.8226562932212184	1.050621290137942	-0.22135731584667315	-0.19823043210149832	-0.5682605720242955	-1.123305781908491
953	0.46165662960453313	0.6517505359122822	1.792313973758776	0.08146881698903523	-0.6789068082419607	-1.0590946208574585	-1.2491885271652075	1.121710093087395	1.313221572394999	-1.942473575834269	-0.41038174137343714	0.16415269654937487	-0.02735878275822914	-0.21887026206583313
956	1.4184162865339507	0.7637626158259734	0.6546536707079772	0.3273268353539886	-0.6546536707079774	-0.8728715609439698	-1.636634176769943	0.717221848504114	1.287739227996023	-0.005433498852303817	1.173635752097641	-0.9943302899716123	-0.8802268140732306	-1.2986062257006303
958	1.573982005881487	1.3444429633571036	-0.03279129178919775	-0.03279129178919775	-0.950947461886732	-0.950947461886732	-0.950947461886732	1.056525584501228	1.6298340412073207	-0.1474221745815666	0.2538937451126983	-1.5233624706761888	-0.7207306312876592	-0.5487380942758314
963	1.2614119949463283	0.8935001630869827	1.2614119949463283	-0.946058996209746	-0.946058996209746	-0.5781471643504003	-0.946058996209746	1.2432767682852142	0.8007545287260703	-0.5268121899513621	0.9482619419124516	-0.3793047767649809	-1.8543789086287947	-0.23179736357859945
965	1.1120185995987921	-0.08553989227683023	1.511204763557333	0.513239353660981	-0.8839122201939118	-0.8839122201939118	-1.2830983841524526	-0.23663432693666542	1.7404073077922493	1.3129388462292408	-0.4503685577181697	-0.5038021154135458	-0.9312705769765544	-0.9312705769765544
966	1.4595484541942572	0.344984180082279	0.15922346773028262	1.0880270294902643	-0.5838193816777029	-0.9553408063816955	-1.5126229434376843	1.7651383461852195	0.18886253909800702	0.6464909992201009	0.39225296581893765	-0.9806324145473442	-0.6246991677857155	-1.3874132679892053
968	1.4365969041693303	0.3461679287155012	0.5884854788163522	0.830803028917203	-1.4712136970408802	-0.6231022716879022	-1.107737371889604	-1.2121100422623925	0.9366304872027578	1.9283568854174424	-0.27547955505963473	-0.16528773303578081	-0.826438665178904	-0.3856713770834886
969	1.6403359268803557	1.2870328041676637	0.16823958224413912	-0.7150182245375909	-0.42059895561034755	-1.0683213472502828	-0.8916697858939369	1.1240324212694457	0.6348162379190134	-0.42515215934025674	0.7978882990358241	-0.26208009822344597	-2.0966407857875677	0.22713608512698644
970	1.331018047418288	1.3948339811986168	0.5652268420543415	-0.7749077673325648	-0.45582809843092054	-1.1578033700145383	-0.9025396348932226	0.3056859817742519	1.3755869179841331	0.8852156555546041	0.5731612158267222	-1.410613436729099	-0.4075813090323355	-1.3214550253782755
971	0.5697166188761623	0.5697166188761623	1.3082381618637804	0.8651252360712095	-1.498143701489168	-0.9073264670990737	-0.9073264670990737	-0.19439829648023813	1.1663897788814297	-0.08972229068318678	1.4804177962725837	-1.2411583544507518	-1.3458343602478031	0.22430572670796733
974	2.215601247717849	0.18856180831641278	-0.37712361663282523	0.2828427124746191	-0.612825877028341	-0.7542472332656506	-0.9428090415820632	2.0918017785851717	0.5838904693611725	-0.8446570867457741	-0.9637027164213531	-0.3684745680434586	-0.685929580511669	0.1870717037759096
977	1.2803687993289596	0.6081751796812559	0.6081751796812559	0.8322397195638238	-1.184341139379288	-1.408405679261856	-0.736212059614152	0.8730335778315189	1.0233098494254689	1.4240465736760022	-0.3792686854513976	-1.1306500434211475	-0.6798212286392975	-1.1306500434211475
981	1.29046350302191	0.7886165851800562	0.9893553523167977	-0.014338483366910043	-0.41581601764039317	-1.5198792368924716	-1.1184017026189885	0.6120104064382014	-0.3107129755763177	0.4142839674350901	1.9301866664589429	-1.0357099185877257	-1.1675275445897997	-0.44253060157839186
986	1.4009517251560546	1.531707219503953	0.2241522760249687	-0.6911361844103202	-1.0834026674540158	-0.5603806900624219	-0.8218916787582187	-0.6373449257479484	-0.5472153402886426	1.0751171979788625	1.841218674382962	-0.006437827532807625	-1.2231872312334366	-0.5021505475589897
987	1.7144007254222229	1.3900546422342348	-0.33979113476836836	-0.44790649583103104	-0.7722525790190192	-0.6641372179563565	-0.880367940081682	1.4264643424851577	1.3535793030881058	-0.1770065242499832	0.1874186727352761	-1.4889372333969166	-0.6872018000293463	-0.6143167606322943
988	1.9937500875123733	0.7456301140290178	0.1783028533547651	-0.7294207637240392	-0.9563516679937402	-0.2755589551846371	-0.9563516679937402	-0.5834766714942513	-0.10296647144016194	2.299584528830285	-0.18305150478251017	-0.5834766714942513	0.1372886285868828	-0.9839018382059925
989	1.5376859609419977	0.31914236925211276	0.5222329678670936	0.7253235664820744	-1.5086730182827148	-0.49322002520781055	-1.1024918210527532	1.1008334658460501	-0.8858269295479935	1.582448107153697	0.19780601339421214	0.19780601339421214	-1.186836080365273	-1.0062305898749053
990	0.48774847210710576	1.005770987310515	1.3825146347311759	-0.030274043096303146	-1.372423287032408	-1.3959697649961993	-0.07736699902388579	1.685861996924602	0.891375308718755	-0.15502179282065293	0.23253268923097967	-0.988263929231663	-1.511462480001367	-0.15502179282065293
993	1.4120361729949251	0.8629109946080098	0.039223227027636864	0.8629109946080098	-0.7844645405527361	-1.0590271297461937	-1.3335897189396513	0.3878059039909567	0.20058926068497757	2.166364015397759	-0.9227105991508974	-0.9227105991508974	-0.4546689908859495	-0.4546689908859495
996	1.6468708624035415	0.4460275252342924	1.046449193818917	-0.15439414335033222	-0.9949844793688066	-0.9949844793688066	-0.9949844793688066	1.114696655893434	0.4534359278210579	1.5114530927368592	-1.1997158923598816	-1.1335898195526442	-0.009446581829605172	-0.7368333827092186
997	1.3455664150814144	1.0207745217859006	1.0207745217859006	-0.44078899804391153	-1.090372784634939	-0.9279768379871821	-0.9279768379871821	0.4979466032338519	0.1810714920850371	0.9204467514322718	0.1810714920850371	-0.34705369316298773	0.8148217143826668	-2.248304360055877
1001	0.7358778740303074	1.2509923858515224	0.3924681994828306	0.9075827113040457	-1.3245801732545528	-1.3245801732545528	-0.6377608241595994	1.4746348155706586	0.5287535195273277	1.0633820781605148	0.035250234635155066	-0.6638794189620895	-1.1985079775952765	-1.2396332513362909
[truncated: 186 more rows]
