# Supplementary material for: Getting personal with epigenetics: towards individual-specific epigenomic imputation with machine learning
Source: Nat Commun. 2023 Aug 7;14:4750. doi: 10.1038/s41467-023-40211-2 (PMC10406842; doi:10.1038/s41467-023-40211-2)
Supplement: Supplementary file 4 — Source Data [file 41467_2023_40211_MOESM4_ESM.zip › Source Data/Figure4/Figure4B_tissue_specific_peak.csv]

Bp	E025_1	E025_92	E025_93	E052_1	E052_2	E052_3	Observed E025	Imputed E025	Observed E052	Imputed E052
43642425	1.0820675496188914	0.7866802956689798	0.25254685641454616	1.9045186902851505	0.2471268976961215	0.01327960969104929	2.5814033	2.5723448	0.70907044	1.4340527
43642450	0.2515874960232365	3.3295391614195142	0.6761654812509484	0.32077073983912685	0.02716665825402017	1.177460460630845	2.3528125	2.4759734	0.6770703	1.2032806
43642475	2.0178690767901406	2.8909971634927922	2.2347619939483954	0.0198187025729777	0.25046310841505376	0.08141004472307485	2.1351397	2.275812	0.4722497	0.9923525
43642500	0.2515874960232365	2.159290420844476	1.4405947646465076	0.32077073983912685	1.7644500979175446	1.177460460630845	2.4785419	2.048489	0.7482096	0.9314302
43642525	1.5938767771600786	2.925002067754705	1.4469622607866046	0.32077073983912685	1.7723214404803311	0.08141004472307485	2.572334	1.8621502	0.51669985	0.72205067
43642550	1.5938767771600786	1.3107508500770118	2.2347619939483954	0.32077073983912685	0.2643793557041359	0.08141004472307485	2.382534	1.6782341	0.23775373	0.5639045
43642575	0.2515874960232365	0.17158678262746752	0.24986201531416077	0.0198187025729777	0.2643793557041359	0.5346777267888897	1.669287	1.1607046	0.4085402	0.452015
43642600	1.5938767771600786	1.8130504775818614	1.4859512146989022	0.32077073983912685	0.2643793557041359	2.2163974943549385	1.3552868	0.89683425	0.43604964	0.38917753
43642625	0.03673173957224866	0.45148460012360103	0.25254685641454616	0.32077073983912685	0.2643793557041359	0.08141004472307485	1.1780062	0.8456638	0.4632521	0.42126986
43642650	1.1035923476674627	0.8729694994319601	0.25254685641454616	0.6455493611020698	0.26800996067655974	0.10781102675459324	0.9300152	0.7282524	0.6931472	0.4807684
43642675	0.2515874960232365	0.10734373333589997	0.25254685641454616	1.9045186902851505	1.8043757421591096	0.10781102675459324	0.7864013	0.5357906	0.6608396	0.3934747
43642700	1.5938767771600786	0.10734373333589997	0.25254685641454616	0.32077073983912685	0.27171425428727203	0.09358334215271404	0.636205	0.5753525	0.2571563	0.37644032
43642725	1.0139036950614009	0.45148460012360103	0.2071845671525619	0.32077073983912685	1.8043757421591096	0.09358334215271404	0.4632521	0.52307475	0.22801897	0.38644668
43642750	0.22349475728124965	1.0326574706712761	0.6761654812509484	0.30573466519707426	0.27171425428727203	1.241779903440283	0.5688249	0.47102565	0.20848635	0.3887499
43642775	0.22349475728124965	1.9097408216335028	0.2071845671525619	0.30573466519707426	0.27171425428727203	0.5346777267888897	0.44515178	0.44632053	0.11971384	0.39096648
43642800	1.0139036950614009	0.2269078408507231	0.04935995408444913	0.30573466519707426	0.27171425428727203	0.00038999999011350066	0.51669985	0.47707626	0.09983408	0.39187673
43642825	0.03673173957224866	0.05879611794259179	0.2071845671525619	0.30573466519707426	1.8043757421591096	0.16763378095777692	0.6608396	0.49500945	0.08987895	0.3724496
43642850	1.119423536908208	0.9696348817526113	1.3376113107954632	0.30573466519707426	1.8043757421591096	0.16763378095777692	1.1723685	0.44183236	0.019998666	0.34363812
43642875	1.119423536908208	0.05879611794259179	0.04935995408444913	0.0198187025729777	0.27548233812468964	0.16763378095777692	1.1145105	0.3740453	0.019998666	0.3243942
43642900	0.03673173957224866	0.10734373333589997	0.2071845671525619	0.0198187025729777	0.27548233812468964	0.01327960969104929	1.1145105	0.3879199	0.03998934	0.33201632
43642925	0.15961143116727924	0.8729694994319601	0.0005399999737560034	0.30573466519707426	0.27548233812468964	0.01327960969104929	0.9769881	0.37897703	0.04997919	0.322349
43642950	0.15961143116727924	0.17158678262746752	0.2071845671525619	0.30573466519707426	0.27548233812468964	0.2052557266697975	0.52548045	0.3647182	0.04997919	0.3216869
43642975	0.14335845313489448	0.18798093383794462	0.22964618159566597	0.30573466519707426	0.27548233812468964	0.19573771206555962	0.2860817	0.36158222	0.03998934	0.30427992
43643000	0.14335845313489448	0.18798093383794462	0.22964618159566597	0.26195383395248717	0.27548233812468964	0.16763378095777692	0.43604964	0.31989136	0.019998666	0.23101375
43643025	0.14335845313489448	0.18798093383794462	0.2071845671525619	0.22599143777965627	0.27171425428727203	0.16763378095777692	0.42691344	0.2924539	0.03998934	0.23370588
43643050	0.03673173957224866	0.20631325576081538	0.2071845671525619	1.618133672053503	1.8043757421591096	0.16763378095777692	0.21826288	0.26237053	0.07991491	0.25852475
43643075	0.03673173957224866	0.18798093383794462	0.2071845671525619	1.618133672053503	1.8043757421591096	0.01327960969104929	0.1986901	0.21372184	0.24746647	0.28114566
43643100	0.15961143116727924	0.17158678262746752	0.2071845671525619	0.22599143777965627	0.27171425428727203	0.5346777267888897	0.29567307	0.20672013	0.26682267	0.28015533
43643125	0.1780970093999098	0.18798093383794462	0.16982255027926976	0.22599143777965627	0.27548233812468964	0.16763378095777692	0.3242863	0.21051359	0.2764647	0.2654769
43643150	0.1780970093999098	0.18798093383794462	0.16982255027926976	0.26195383395248717	0.27932358872668306	0.16763378095777692	0.33376837	0.21299866	0.31477597	0.27251706
43643175	0.002869996060030771	0.9696348817526113	0.04935995408444913	0.26195383395248717	0.27932358872668306	0.01327960969104929	0.37140238	0.26506305	0.31477597	0.2691477
43643200	0.03673173957224866	1.0224611930026568	0.00504997853564216	0.0198187025729777	0.27548233812468964	0.01327960969104929	0.31477597	0.25513977	0.4722497	0.24105956
43643225	0.3318268620513546	0.25015287787139157	0.00504997853564216	0.6455493611020698	0.27548233812468964	0.16763378095777692	0.16919163	0.2476615	0.53422415	0.20213196
43643250	0.19921959639825693	0.2911300012686716	0.187381521789676	0.0198187025729777	0.7451521965568216	0.16763378095777692	0.11971384	0.21107183	0.5429305	0.17991567
43643275	0.19921959639825693	1.1704116387306445	0.187381521789676	0.26195383395248717	0.7451521965568216	0.16763378095777692	0.03998934	0.14996475	0.29567307	0.1670073
43643300	0.19921959639825693	0.2911300012686716	0.2071845671525619	0.26195383395248717	0.2538450220220383	0.01327960969104929	0.019998666	0.17329481	0.29567307	0.18767735
43643325	0.002869996060030771	0.05879611794259179	0.2071845671525619	0.26195383395248717	0.22241178529008054	1.6704397437324288	0.019998666	0.16783419	0.5429305	0.20914997
43643350	0.03673173957224866	0.05879611794259179	1.3376113107954632	0.26195383395248717	0.22241178529008054	0.19573771206555962	0.009999833	0.1740761	0.58589894	0.26213717
43643375	0.002869996060030771	0.007029942096466564	0.22964618159566597	0.26195383395248717	0.02716665825402017	0.19573771206555962	0.03998934	0.17761521	0.26682267	0.22319111
43643400	0.03673173957224866	0.29416893582165166	1.3970291970868904	0.30573466519707426	0.195698466136895	0.16763378095777692	0.03998934	0.15475175	0.029995501	0.13102195
43643425	0.19921959639825693	0.27655135711473844	1.4598097641968233	0.30573466519707426	0.195698466136895	0.19573771206555962	0.07991491	0.1970851	0.009999833	0.078206316
43643450	0.03673173957224866	0.27655135711473844	1.4598097641968233	0.0198187025729777	1.6172290480261913	0.01327960969104929	0.09983408	0.24012089	0.0	0.0788693
43643475	0.03673173957224866	0.27655135711473844	0.2552686474077762	0.0008699998902495374	0.7451521965568216	0.08212764438335408	0.15932508	0.2859624	0.009999833	0.075807594
43643500	0.19921959639825693	0.27655135711473844	0.2552686474077762	0.0008699998902495374	1.687749030622523	0.5346777267888897	0.33376837	0.27909976	0.009999833	0.09548189
43643525	0.19921959639825693	0.27655135711473844	0.04935995408444913	0.0008699998902495374	1.687749030622523	0.19573771206555962	0.6112243	0.24040727	0.009999833	0.09104684
43643550	0.19921959639825693	0.05879611794259179	0.2552686474077762	0.0198187025729777	0.02716665825402017	0.19573771206555962	0.636205	0.21921504	0.009999833	0.14572349
43643575	0.22349475728124965	0.007029942096466564	0.04935995408444913	0.30573466519707426	0.02716665825402017	0.19573771206555962	0.48121184	0.20113532	0.059964053	0.19343774
43643600	0.22349475728124965	0.25015287787139157	0.0005399999737560034	0.30573466519707426	0.02716665825402017	0.211929984999286	0.37140238	0.17533372	0.18887502	0.19430156
43643625	0.22349475728124965	0.2269078408507231	0.00504997853564216	0.30573466519707426	0.195698466136895	0.01327960969104929	0.37140238	0.16388278	0.18887502	0.17874943
43643650	0.22349475728124965	0.2269078408507231	0.2552686474077762	0.30573466519707426	0.195698466136895	0.2085646417239096	0.37140238	0.16270094	0.18887502	0.16555253
43643675	0.2740083221454208	0.2269078408507231	0.2552686474077762	0.3009370865914195	0.195698466136895	0.2085646417239096	0.37140238	0.18306915	0.11971384	0.16506483
43643700	1.1256505492520092	1.0224611930026568	0.2552686474077762	0.3009370865914195	0.02716665825402017	0.2085646417239096	0.29567307	0.18624829	0.04997919	0.17210709
43643725	2.0588133990636894	0.2269078408507231	1.5543817556973634	0.30573466519707426	0.17280862271283157	0.211929984999286	0.10977936	0.17439897	0.04997919	0.16492039
43643750	0.2706438537232563	0.20631325576081538	0.30110922821693503	0.30573466519707426	0.02716665825402017	0.2085646417239096	0.03998934	0.17875548	0.04997919	0.17153686
43643775	0.2706438537232563	0.20631325576081538	0.30110922821693503	0.30573466519707426	0.13589137475787208	0.211929984999286	0.03998934	0.17584078	0.03998934	0.16077542
43643800	0.2706438537232563	0.20631325576081538	0.3045406831403879	0.30573466519707426	0.02716665825402017	0.211929984999286	0.03998934	0.16693103	0.029995501	0.13892673
43643825	0.03673173957224866	0.9696348817526113	0.3045406831403879	0.30573466519707426	0.13589137475787208	0.01327960969104929	0.03998934	0.16541657	0.08987895	0.14415792
43643850	0.03673173957224866	1.0786949196889153	0.3045406831403879	0.3009370865914195	1.4241563291923134	0.01327960969104929	0.14944312	0.16238104	0.12963659	0.14033526
43643875	0.2673439631729654	0.45148460012360103	1.568622573467583	0.3009370865914195	0.02716665825402017	0.01327960969104929	0.16919163	0.15035859	0.14944312	0.14611958
43643900	0.3318268620513546	0.00010999999977816667	0.04935995408444913	0.3009370865914195	0.15305176417193858	0.01327960969104929	0.16919163	0.14322181	0.15932508	0.14009832
43643925	0.03673173957224866	0.007029942096466564	0.04935995408444913	0.3106303278459154	0.15305176417193858	0.2085646417239096	0.22801897	0.13870502	0.15932508	0.13619038
43643950	0.2673439631729654	0.27655135711473844	0.31157427824104206	0.32077073983912685	0.15305176417193858	0.2085646417239096	0.58589894	0.13981833	0.16919163	0.14168224
43643975	0.2673439631729654	0.27655135711473844	1.590367362136816	0.31564257144392466	0.15305176417193858	0.211929984999286	0.636205	0.14535728	0.18887502	0.15301493
43644000	0.2673439631729654	0.27655135711473844	0.2846984305810136	0.31564257144392466	0.17280862271283157	0.211929984999286	0.636205	0.15503238	0.18887502	0.15883419
43644025	0.2673439631729654	0.25015287787139157	0.2846984305810136	0.31564257144392466	0.17280862271283157	0.2052557266697975	0.636205	0.15404877	0.11971384	0.15513027
43644050	0.2673439631729654	0.25015287787139157	0.2846984305810136	0.31564257144392466	0.195698466136895	0.2052557266697975	0.52548045	0.15052223	0.04997919	0.15412864
43644075	0.2673439631729654	0.05879611794259179	0.2846984305810136	0.3106303278459154	0.17280862271283157	0.2052557266697975	0.5688249	0.1483405	0.04997919	0.15638715
43644100	0.2673439631729654	0.007029942096466564	0.2846984305810136	0.3106303278459154	0.195698466136895	0.2052557266697975	0.636205	0.15008992	0.04997919	0.16150647
43644125	1.118236972739743	0.05879611794259179	0.3045406831403879	0.30573466519707426	0.195698466136895	0.2052557266697975	0.636205	0.1367224	0.04997919	0.14402983
43644150	1.118236972739743	0.28226679337453875	0.3045406831403879	0.30573466519707426	0.195698466136895	0.2052557266697975	0.3242863	0.1312435	0.04997919	0.13758987
43644175	0.2673439631729654	0.28226679337453875	0.04935995408444913	0.30573466519707426	0.02716665825402017	0.20202298923823886	0.16919163	0.13341227	0.019998666	0.10552061
43644200	0.2673439631729654	0.27939094339462983	0.3080259250042268	0.30573466519707426	0.195698466136895	0.20202298923823886	0.37140238	0.14360781	0.009999833	0.05517693
43644225	0.2673439631729654	1.138772276081297	0.3045406831403879	0.30573466519707426	0.22241178529008054	0.20202298923823886	0.65266657	0.16355589	0.009999833	0.062862456
43644250	0.2673439631729654	0.05879611794259179	0.3045406831403879	0.3009370865914195	0.0015999993173341199	0.20202298923823886	0.92317003	0.20554703	0.009999833	0.09233726
43644275	1.119423536908208	0.27655135711473844	0.04935995408444913	0.3009370865914195	0.02716665825402017	0.20202298923823886	0.8383045	0.23858958	0.019998666	0.12268884
43644300	0.03673173957224866	0.27655135711473844	0.04935995408444913	0.0198187025729777	0.2538450220220383	0.01327960969104929	0.636205	0.22539502	0.019998666	0.11624337
43644325	0.03673173957224866	1.132576292624693	0.31157427824104206	0.0198187025729777	0.2573015192369895	0.01327960969104929	0.636205	0.22776017	0.019998666	0.17630486
43644350	0.2673439631729654	2.302798931967745	1.5830661177162424	0.3009370865914195	0.2538450220220383	0.01327960969104929	0.6608396	0.25022212	0.04997919	0.21953389
43644375	0.2673439631729654	1.132576292624693	0.31157427824104206	0.3009370865914195	0.2471268976961215	1.6347772996443437	0.92317003	0.26396087	0.04997919	0.23895772
43644400	1.118236972739743	1.132576292624693	0.2977317636871786	0.3009370865914195	0.2471268976961215	0.20202298923823886	0.7712375	0.24288237	0.04997919	0.24325937
43644425	1.1256505492520092	2.0652795877635515	0.30110922821693503	0.2916382709179548	0.2471268976961215	0.20202298923823886	0.5773809	0.20667955	0.04997919	0.2186858
43644450	0.2706438537232563	0.27375777793492145	0.30110922821693503	0.2871380310412697	0.02716665825402017	0.19884700084304555	0.18887502	0.20327303	0.04997919	0.21307795
43644475	0.2706438537232563	0.27655135711473844	0.04935995408444913	0.2871380310412697	0.02716665825402017	0.19884700084304555	0.16919163	0.19310367	0.04997919	0.2079569
43644500	0.2706438537232563	0.27655135711473844	0.04935995408444913	0.2871380310412697	0.24385595847451197	0.01327960969104929	0.16919163	0.17148659	0.04997919	0.19611828
43644525	0.03673173957224866	0.05879611794259179	0.04935995408444913	0.2871380310412697	0.24385595847451197	0.19573771206555962	0.36203915	0.17061348	0.04997919	0.18509342
43644550	0.03673173957224866	1.132576292624693	0.30110922821693503	0.2871380310412697	0.02716665825402017	0.19573771206555962	0.37140238	0.16331585	0.04997919	0.17374837
43644575	0.03673173957224866	0.27375777793492145	0.04935995408444913	0.2871380310412697	0.24385595847451197	1.6173245081943695	0.23775373	0.15461665	0.04997919	0.15916108
43644600	0.19921959639825693	0.27375777793492145	0.30110922821693503	0.2871380310412697	0.24385595847451197	0.19573771206555962	0.16919163	0.15922797	0.04997919	0.16380581
43644625	0.15961143116727924	1.132576292624693	0.30110922821693503	0.27839974303300896	0.24385595847451197	0.19573771206555962	0.15932508	0.15940468	0.04997919	0.1679063
43644650	0.15961143116727924	0.27375777793492145	0.2846984305810136	0.27839974303300896	0.24385595847451197	0.19573771206555962	0.12963659	0.15065746	0.04997919	0.1534464
43644675	0.15961143116727924	0.27655135711473844	0.04935995408444913	0.27839974303300896	0.24063104556744017	0.19267563991945147	0.16919163	0.13754612	0.04997919	0.13809806
43644700	0.03673173957224866	0.27655135711473844	0.6761654812509484	0.0198187025729777	0.24063104556744017	0.19267563991945147	0.16919163	0.14420593	0.04997919	0.14406037
43644725	0.03673173957224866	0.27655135711473844	2.342306232859005	0.27839974303300896	0.24385595847451197	0.19884700084304555	0.09983408	0.14378694	0.04997919	0.14175823
43644750	0.002869996060030771	0.27655135711473844	0.2846984305810136	0.274162494857913	0.22241178529008054	0.19884700084304555	0.12963659	0.16484112	0.04997919	0.15117906
43644775	0.03673173957224866	0.27655135711473844	1.526477883287904	1.8096918159864857	0.2471268976961215	0.19573771206555962	0.16919163	0.22024383	0.04997919	0.16113472
43644800	0.14335845313489448	1.1450122984265425	0.2846984305810136	0.27001690193545286	0.2471268976961215	0.01327960969104929	0.16919163	0.23863629	0.04997919	0.154833
43644825	0.15961143116727924	0.27655135711473844	0.2552686474077762	0.27001690193545286	0.2471268976961215	0.19573771206555962	0.16919163	0.26870766	0.04997919	0.16348934
43644850	0.15961143116727924	0.27375777793492145	0.2552686474077762	0.27001690193545286	0.23747174755908307	0.19267563991945147	0.16919163	0.3345844	0.04997919	0.18186024
43644875	0.15961143116727924	0.27375777793492145	0.2552686474077762	0.27001690193545286	0.23435877908130698	0.18968054197992762	0.37140238	0.84668386	0.04997919	0.24224861
43644900	2.2080757067455807	1.7771005198725138	2.8899161470677157	1.8006677630549184	0.23747174755908307	0.18674273079290862	1.0966108	1.4560139	0.04997919	0.32196012
43644925	2.6849280053202493	3.6811812286243524	2.8899161470677157	0.6455493611020698	0.23747174755908307	0.18674273079290862	1.5129826	1.6004922	0.04997919	0.3676539
43644950	0.8370653822189562	2.478505245678643	0.6761654812509484	0.27001690193545286	0.23747174755908307	0.18674273079290862	1.7328547	1.7802641	0.04997919	0.3802632
43644975	0.8370653822189562	2.478505245678643	1.4598097641968233	0.2659440259395431	0.23747174755908307	0.18674273079290862	2.213677	1.9614955	0.04997919	0.3921692
43645000	1.5938767771600786	1.132576292624693	1.526477883287904	0.2659440259395431	0.23747174755908307	0.18386232574446512	2.8272648	2.1500814	0.04997919	0.4499484
43645025	0.7840152712398318	2.9065732860706235	2.355026769538086	0.2659440259395431	0.23747174755908307	0.18386232574446512	3.006152	2.3544052	0.04997919	0.5104674
43645050	0.3318268620513546	2.833581621529012	2.3614541064821326	0.26195383395248717	0.23747174755908307	0.18386232574446512	3.1697702	2.6121304	0.04997919	0.547313
43645075	0.002869996060030771	1.3107508500770118	1.590367362136816	0.26195383395248717	0.23747174755908307	0.18386232574446512	3.1855817	2.407698	0.04997919	0.51116097
43645100	0.02932579644367106	3.1754102125315655	2.9840839858804005	0.22599143777965627	0.23747174755908307	0.18674273079290862	3.2580373	2.1980217	0.059964053	0.47042418
43645125	1.5938767771600786	3.669293762238609	2.002614745089866	0.0008699998902495374	1.7183361435219853	0.01327960969104929	3.1477213	2.1478784	0.18887502	0.4502258
43645150	1.7219133515070901	2.9176496760017288	1.4859512146989022	0.0008699998902495374	0.7451521965568216	0.18674273079290862	3.3256097	2.2293098	0.18887502	0.4466447
43645175	2.1402804756278018	3.8148312881632487	2.9952832954756263	0.22599143777965627	0.02716665825402017	0.18674273079290862	3.390934	2.1225657	0.18887502	0.46486297
43645200	1.5938767771600786	4.092430374672626	4.25254343703747	0.22599143777965627	0.7451521965568216	0.18674273079290862	2.9174502	1.9111547	0.18887502	0.37334087
43645225	2.8902862157985205	3.605737691308063	3.5510300398770336	0.26195383395248717	0.7451521965568216	0.19267563991945147	2.9699686	1.9211147	0.13954668	0.4081569
43645250	0.14335845313489448	3.570942106749504	2.6387651046140546	0.22599143777965627	0.02716665825402017	0.19267563991945147	2.9932353	2.0746188	0.21826288	0.25804546
43645275	0.3318268620513546	3.0346784357741696	1.4859512146989022	0.19602223614226666	0.23747174755908307	0.19267563991945147	3.3615787	2.504524	0.23775373	0.2765642
43645300	2.1402804756278018	2.574774092345112	2.367926549971484	0.19602223614226666	0.23747174755908307	0.01327960969104929	3.4741685	2.5578797	0.12963659	0.28019497
43645325	2.8503678918314086	3.1754102125315655	0.04935995408444913	0.0198187025729777	0.02716665825402017	0.01327960969104929	3.841632	2.8385575	0.08987895	0.32319137
43645350	2.8503678918314086	3.8634618740368154	1.5977209705491169	0.0198187025729777	0.0015999993173341199	0.19267563991945147	3.9856188	3.1060727	0.11971384	0.44281593
43645375	0.7378526152398954	2.200001057258874	0.31882127786657016	0.19602223614226666	0.23435877908130698	0.19267563991945147	3.9031875	3.1931863	0.07991491	0.4364622
43645400	0.11624800157780579	2.242017760314436	1.5977209705491169	0.0198187025729777	0.23435877908130698	0.19267563991945147	3.867045	3.263963	0.09983408	0.4250765
43645425	1.6193196060751174	2.826023322158466	4.103367019973541	0.22599143777965627	1.7183361435219853	1.6086876527092486	3.8330154	3.3084276	0.16919163	0.59895515
43645450	2.556965238135	3.727537797240165	3.665749634958304	0.22599143777965627	1.7183361435219853	0.19267563991945147	3.810259	3.2495453	0.07991491	0.6377945
43645475	3.1237380963563806	3.108143744732019	2.9952832954756263	1.618133672053503	0.23435877908130698	0.5346777267888897	3.9223652	3.1695604	0.04997919	0.6738026
43645500	3.089393347360185	3.8178677996996493	3.3256936308896057	1.618133672053503	0.22241178529008054	0.5346777267888897	3.8338804	3.1494834	0.03998934	0.59532285
43645525	3.2081687313675995	3.3630001064129464	2.9952832954756263	0.19602223614226666	0.195698466136895	0.19267563991945147	3.7649875	3.1409714	0.03998934	0.55885065
43645550	3.523584130964621	2.826023322158466	2.9952832954756263	0.0198187025729777	0.17280862271283157	0.19267563991945147	3.6703455	3.2664115	0.03998934	0.59803
43645575	2.556965238135	3.996090722731835	3.665749634958304	0.0198187025729777	0.17280862271283157	0.19267563991945147	3.7209644	3.443088	0.029995501	0.5642409
43645600	1.5938767771600786	3.996090722731835	3.665749634958304	0.13093555007064483	0.17280862271283157	0.01327960969104929	3.7977881	3.5704923	0.029995501	0.4765871
43645625	2.4238746618277704	3.561929896290932	2.6387651046140546	0.13093555007064483	0.13589137475787208	0.16763378095777692	3.6314218	3.4560611	0.029995501	0.4207779
43645650	2.4238746618277704	3.7528216603106044	1.4859512146989022	0.14931455723352136	0.1209052177683682	0.19573771206555962	3.5278115	3.1331394	0.019998666	0.39482284
43645675	2.1584381693345964	2.751170549137514	3.0009456606520826	0.14931455723352136	0.02716665825402017	0.19573771206555962	3.5533068	3.1307304	0.019998666	0.34284228
43645700	1.119423536908208	3.0709759090397353	1.5830661177162424	0.14931455723352136	0.02716665825402017	0.01327960969104929	3.4876983	3.1190665	0.019998666	0.34073755
43645725	0.7840152712398318	3.233908788664352	2.6387651046140546	0.0198187025729777	0.17280862271283157	0.01327960969104929	3.3956325	3.2830493	0.03998934	0.28821024
43645750	0.7721667195479172	3.1754102125315655	0.6761654812509484	0.0198187025729777	0.7451521965568216	0.01327960969104929	3.374656	3.404475	0.03998934	0.27144513
43645775	2.7693286693991146	3.1754102125315655	3.867487684163403	0.0198187025729777	1.5496989241434485	0.01327960969104929	3.419454	3.3368385	0.17904192	0.3030348
43645800	2.259675953633773	3.108143744732019	3.3204895550257736	0.14931455723352136	1.5496989241434485	0.01327960969104929	3.1764581	3.128097	0.37140238	0.37232745
43645825	2.7309459239178002	3.389803897990248	3.867487684163403	0.14931455723352136	0.15305176417193858	0.19573771206555962	3.038213	2.9265864	0.43604964	0.42797685
43645850	2.7309459239178002	2.9065732860706235	3.3153257989659677	0.17076879619457122	0.195698466136895	0.19573771206555962	3.0543385	2.9872324	0.5773809	0.49410567
43645875	2.1402804756278018	3.5324394666638255	3.65617058510197	0.17076879619457122	0.17280862271283157	0.19573771206555962	2.8413186	2.8280528	0.6770703	0.48997447
43645900	2.4238746618277704	1.7771005198725138	2.94085891211543	0.17076879619457122	1.4854775321879026	0.01327960969104929	2.9185278	2.8144348	0.644455	0.47031865
43645925	1.7219133515070901	2.3505951831737653	3.275360622944373	0.19602223614226666	0.15305176417193858	0.01327960969104929	3.1672509	2.8003442	0.6770703	0.45400146
43645950	0.7378526152398954	2.302798931967745	2.241307321280171	1.578473378204953	0.15305176417193858	0.16763378095777692	3.404964	2.9800136	0.636205	0.4354316
43645975	1.119423536908208	2.826023322158466	3.0420097049774966	1.618133672053503	0.02716665825402017	0.16763378095777692	3.4201078	2.9529898	0.16919163	0.36850303
43646000	3.1592539398575505	3.389803897990248	3.2283611913692263	0.19602223614226666	0.02716665825402017	0.19573771206555962	3.4925733	3.0368478	0.09983408	0.27002212
43646025	3.196086184622136	3.5353543243816095	2.2461633423195133	0.0198187025729777	0.0015999993173341199	0.19573771206555962	3.5301561	3.164996	0.03998934	0.25773084
43646050	2.1402804756278018	2.9065732860706235	2.8899161470677157	0.22599143777965627	0.15305176417193858	0.19573771206555962	3.4560502	2.9997194	0.03998934	0.28770858
43646075	0.3318268620513546	2.302798931967745	3.2283611913692263	0.0008699998902495374	0.15305176417193858	0.16763378095777692	3.3902612	2.87018	0.09983408	0.2672765
43646100	0.3318268620513546	3.136821187491792	2.2461633423195133	0.26195383395248717	0.7451521965568216	0.01327960969104929	3.341991	2.8974216	0.09983408	0.3681424
43646125	1.119423536908208	2.5721503786729762	2.241307321280171	0.0198187025729777	0.0015999993173341199	0.01327960969104929	3.1747904	2.8365736	0.04997919	0.37851763
43646150	2.931754843873794	1.3107508500770118	3.275360622944373	0.26195383395248717	0.02716665825402017	0.19573771206555962	3.04773	2.6116564	0.04997919	0.37859842
43646175	1.7760213448951991	2.5721503786729762	2.3051422813833513	0.26195383395248717	0.13589137475787208	0.19573771206555962	2.9801507	2.5093544	0.04997919	0.37797812
43646200	1.7760213448951991	2.200001057258874	3.275360622944373	0.26195383395248717	0.15305176417193858	0.19573771206555962	2.6637282	2.2965438	0.04997919	0.32142454
43646225	1.832316219721915	2.9601833011210026	1.4859512146989022	0.26195383395248717	0.02716665825402017	0.21886838758741092	2.406059	2.071882	0.04997919	0.30076817
43646250	1.8911135340510892	1.3107508500770118	0.18528797214920426	0.27839974303300896	0.02716665825402017	0.21886838758741092	2.2926357	1.7839651	0.04997919	0.28376913
43646275	1.0820675496188914	2.7540015816273486	0.04935995408444913	0.27839974303300896	0.17280862271283157	0.211929984999286	2.1043687	1.5494051	0.04997919	0.28176022
43646300	0.2515874960232365	1.7771005198725138	1.5977209705491169	0.27839974303300896	0.02716665825402017	0.01327960969104929	1.8768766	1.1705581	0.04997919	0.25435293
43646325	0.22349475728124965	2.3306122564072367	2.241307321280171	0.27839974303300896	0.17280862271283157	0.01327960969104929	1.5782241	0.8729267	0.04997919	0.25779253
43646350	0.3318268620513546	2.3306122564072367	2.3051422813833513	0.27839974303300896	0.02716665825402017	0.211929984999286	1.5003064	0.89176667	0.04997919	0.23694989
43646375	2.1402804756278018	1.0786949196889153	0.18528797214920426	0.27839974303300896	0.02716665825402017	0.211929984999286	1.0600262	0.93385935	0.04997919	0.23759034
43646400	0.03673173957224866	0.25015287787139157	0.04935995408444913	0.27839974303300896	0.02716665825402017	0.211929984999286	0.90937686	0.8000474	0.04997919	0.22806159
43646425	0.002869996060030771	0.27375777793492145	0.04935995408444913	0.28272825706595883	0.15305176417193858	0.01327960969104929	0.95705694	0.7599256	0.04997919	0.21665753
43646450	1.0139036950614009	1.132576292624693	0.2552686474077762	0.28272825706595883	0.15305176417193858	0.01327960969104929	0.86716056	0.76057315	0.08987895	0.20030892
43646475	0.9507101243190694	1.132576292624693	0.2846984305810136	0.28272825706595883	0.15305176417193858	0.21536137299426353	0.70907044	0.5479345	0.18887502	0.19061919
43646500	1.0139036950614009	1.1264311253856698	0.2846984305810136	0.28272825706595883	0.17280862271283157	0.21536137299426353	0.55159956	0.22828194	0.18887502	0.16327219
43646525	0.1780970093999098	0.2709910438897461	0.22964618159566597	0.28272825706595883	0.195698466136895	0.211929984999286	0.37140238	0.19279474	0.18887502	0.16214927
43646550	0.9507101243190694	0.2709910438897461	0.22964618159566597	0.28272825706595883	0.22241178529008054	0.01327960969104929	0.37140238	0.23134528	0.18887502	0.17010531
43646575	0.3318268620513546	0.2709910438897461	0.22964618159566597	0.27839974303300896	0.22241178529008054	0.01327960969104929	0.37140238	0.17178749	0.18887502	0.15925977
43646600	0.22349475728124965	0.2709910438897461	0.22964618159566597	0.27839974303300896	0.02716665825402017	0.211929984999286	0.29567307	0.16452175	0.18887502	0.14096023
43646625	0.22349475728124965	0.2709910438897461	0.2071845671525619	0.27839974303300896	0.2538450220220383	0.2085646417239096	0.31477597	0.17398003	0.34322155	0.14137673
43646650	0.22349475728124965	0.25015287787139157	0.22964618159566597	0.27839974303300896	2.6024549515123554	1.6524809335791975	0.37140238	0.17475608	0.49013814	0.13723141
43646675	0.22349475728124965	0.45148460012360103	0.22964618159566597	0.27839974303300896	1.7644500979175446	0.2085646417239096	0.37140238	0.18479204	0.4085402	0.15328991
43646700	1.0139036950614009	1.1142557613287902	0.22964618159566597	0.274162494857913	0.2538450220220383	0.2085646417239096	0.1986901	0.18869352	0.5429305	0.16334784
43646725	1.0139036950614009	0.05879611794259179	0.22964618159566597	0.274162494857913	0.2538450220220383	0.2085646417239096	0.16919163	0.19872555	0.6770703	0.16653572
43646750	0.22349475728124965	0.26827053680739915	0.2552686474077762	0.274162494857913	0.2538450220220383	0.2052557266697975	0.16919163	0.17152934	0.6770703	0.1605076
43646775	0.19921959639825693	0.26827053680739915	0.22964618159566597	0.27001690193545286	0.2538450220220383	0.2052557266697975	0.16919163	0.16865535	0.6770703	0.16823326
43646800	0.03673173957224866	0.26557706149969923	0.22964618159566597	0.27001690193545286	0.2538450220220383	0.2052557266697975	0.16919163	0.17625935	0.6770703	0.18328404
43646825	0.03673173957224866	1.1082271619250292	0.04935995408444913	0.27001690193545286	0.7451521965568216	0.2052557266697975	0.12963659	0.18694879	0.49013814	0.2023222
43646850	0.19921959639825693	0.2629203586068442	0.2552686474077762	0.27001690193545286	0.7451521965568216	0.2085646417239096	0.03998934	0.19495293	0.2764647	0.20348753
43646875	0.22349475728124965	0.2629203586068442	0.2846984305810136	0.0198187025729777	0.2538450220220383	0.2085646417239096	0.03998934	0.20831367	0.18887502	0.19601317
43646900	0.03673173957224866	0.2629203586068442	0.6761654812509484	0.0198187025729777	1.7644500979175446	0.2085646417239096	0.03998934	0.21699712	0.11971384	0.20464323
43646925	0.03673173957224866	0.05879611794259179	0.31157427824104206	0.27001690193545286	0.2538450220220383	0.2085646417239096	0.03998934	0.2509061	0.04997919	0.23504281
43646950	0.2808820511923036	0.10734373333589997	0.31157427824104206	0.27001690193545286	0.2538450220220383	0.2085646417239096	0.17904192	0.29285252	0.04997919	0.27671757
43646975	0.03673173957224866	0.10734373333589997	2.355026769538086	0.27001690193545286	0.2538450220220383	0.2085646417239096	0.37140238	0.30488867	0.04997919	0.27229965
43647000	0.002869996060030771	0.05879611794259179	2.3051422813833513	0.274162494857913	0.2538450220220383	0.2085646417239096	0.37140238	0.282708	0.04997919	0.26847595
43647025	0.2808820511923036	0.05879611794259179	0.18528797214920426	0.274162494857913	0.25046310841505376	0.2085646417239096	0.37140238	0.2783026	0.04997919	0.26782277
43647050	0.2844101795485599	0.26827053680739915	0.2846984305810136	0.274162494857913	0.25046310841505376	0.2085646417239096	0.37140238	0.2842416	0.04997919	0.27075928
43647075	0.2844101795485599	0.26827053680739915	0.2846984305810136	0.274162494857913	0.2538450220220383	0.01327960969104929	0.37140238	0.2814774	0.04997919	0.2774374
43647100	0.2844101795485599	0.26827053680739915	0.2846984305810136	0.274162494857913	0.2538450220220383	0.01327960969104929	0.45421934	0.28770363	0.04997919	0.2780338
43647125	0.03673173957224866	0.007029942096466564	0.04935995408444913	0.274162494857913	0.2538450220220383	0.211929984999286	0.7248406	0.3430036	0.059964053	0.24745034
43647150	0.2844101795485599	0.45148460012360103	2.3051422813833513	0.0198187025729777	0.02716665825402017	0.01327960969104929	0.7939269	0.33747274	0.09983408	0.17480373
43647175	0.2844101795485599	1.1203200849694193	2.3051422813833513	0.274162494857913	0.02716665825402017	0.01327960969104929	0.45421934	0.26534054	0.069942966	0.1954319
43647200	0.2844101795485599	0.2709910438897461	0.2846984305810136	0.2659440259395431	0.2608033578268469	0.21886838758741092	0.37140238	0.24197882	0.09983408	0.154719
43647225	0.2844101795485599	0.05879611794259179	0.2846984305810136	0.2659440259395431	0.02716665825402017	0.2085646417239096	0.37140238	0.2350412	0.22801897	0.1797478
43647250	0.2844101795485599	0.05879611794259179	0.2846984305810136	1.791708657196115	0.02716665825402017	0.01327960969104929	0.37140238	0.2267519	0.4085402	0.20440876
43647275	1.119423536908208	0.2709910438897461	0.00504997853564216	0.2659440259395431	0.2573015192369895	0.00038999999011350066	0.37140238	0.20391275	0.4085402	0.17483905
43647300	2.49316314794143	1.132576292624693	0.2846984305810136	0.26195383395248717	0.2573015192369895	0.20202298923823886	0.37140238	0.17838964	0.5602311	0.14873558
43647325	1.1636916148316518	1.138772276081297	0.30110922821693503	1.7740147117773049	0.7451521965568216	0.21536137299426353	0.1986901	0.15057665	0.59437895	0.15097573
43647350	0.2879924589592273	0.27655135711473844	0.30110922821693503	0.2580466453755594	0.2573015192369895	0.21536137299426353	0.1986901	0.14865178	0.4085402	0.15096219
43647375	0.2879924589592273	0.27655135711473844	0.30110922821693503	0.2542033970442725	0.2573015192369895	0.21536137299426353	0.16919163	0.15171982	0.4085402	0.15420073
43647400	0.2879924589592273	0.27655135711473844	0.2977317636871786	0.2542033970442725	0.2573015192369895	0.21886838758741092	0.16919163	0.15780044	0.4085402	0.15756097
43647425	0.2879924589592273	0.27655135711473844	0.04935995408444913	0.2542033970442725	0.2538450220220383	0.2224410581833361	0.16919163	0.15509716	0.20848635	0.1533715
43647450	0.2879924589592273	0.27375777793492145	0.04935995408444913	0.2542033970442725	0.2573015192369895	0.2224410581833361	0.20848635	0.1453798	0.18887502	0.15318921
43647475	0.2808820511923036	0.27655135711473844	1.5473316485183726	0.2580466453755594	0.2573015192369895	0.2224410581833361	0.37140238	0.14082289	0.18887502	0.1417709
43647500	0.2808820511923036	0.27655135711473844	0.6761654812509484	0.2580466453755594	0.2573015192369895	0.21886838758741092	0.42691344	0.12456197	0.10977936	0.119963445
43647525	0.2808820511923036	0.2709910438897461	0.29439890570313143	0.2580466453755594	0.2538450220220383	0.21886838758741092	0.636205	0.12625645	0.04997919	0.11896643
43647550	0.2808820511923036	0.2709910438897461	0.29439890570313143	0.2580466453755594	0.2538450220220383	0.21536137299426353	0.4722497	0.13389117	0.04997919	0.13074535
43647575	0.03673173957224866	0.05879611794259179	0.29439890570313143	0.2580466453755594	0.2538450220220383	0.21886838758741092	0.37140238	0.136791	0.04997919	0.1280163
43647600	0.2808820511923036	0.05879611794259179	0.2977317636871786	0.26195383395248717	0.2538450220220383	0.21886838758741092	0.37140238	0.13124664	0.04997919	0.11801828
43647625	0.2844101795485599	0.26827053680739915	0.2977317636871786	0.26195383395248717	0.2538450220220383	0.21536137299426353	0.37140238	0.13251305	0.04997919	0.11582897
43647650	0.2844101795485599	0.26557706149969923	0.29439890570313143	0.2659440259395431	0.2538450220220383	0.21536137299426353	0.37140238	0.13158749	0.04997919	0.11568543
43647675	0.2808820511923036	0.26827053680739915	0.2911204105717135	0.26195383395248717	0.2538450220220383	0.21536137299426353	0.20848635	0.14002562	0.04997919	0.12545268
43647700	0.2808820511923036	0.2709910438897461	0.2878868665786605	0.26195383395248717	0.2538450220220383	0.21536137299426353	0.16919163	0.1364487	0.04997919	0.12133572
43647725	0.2844101795485599	0.26827053680739915	0.2878868665786605	0.26195383395248717	0.2538450220220383	0.21536137299426353	0.069942966	0.14062259	0.04997919	0.12092683
43647750	0.2844101795485599	0.2709910438897461	0.2846984305810136	0.26195383395248717	0.2538450220220383	0.21536137299426353	0.03998934	0.14015408	0.04997919	0.11089559
43647775	0.2844101795485599	0.26827053680739915	0.281564871766413	0.2580466453755594	0.2538450220220383	0.21536137299426353	0.03998934	0.1350535	0.04997919	0.11303329
43647800	0.2844101795485599	0.26557706149969923	0.2784671146208933	0.2580466453755594	0.2538450220220383	0.21536137299426353	0.03998934	0.14999539	0.18887502	0.13217956
43647825	0.2808820511923036	0.26557706149969923	0.2784671146208933	0.2580466453755594	1.756633886348729	0.21886838758741092	0.03998934	0.16826765	0.18887502	0.14324921
43647850	1.155955212735771	0.26557706149969923	0.2754245445548791	0.250443719697573	0.2471268976961215	0.21886838758741092	0.03998934	0.18362744	0.18887502	0.14505202
43647875	1.1482789528520527	0.2629203586068442	0.2784671146208933	0.250443719697573	0.2471268976961215	0.21886838758741092	0.03998934	0.18733452	0.18887502	0.14101222
43647900	0.2844101795485599	0.26031019318791904	0.2754245445548791	0.2542033970442725	0.2471268976961215	0.21536137299426353	0.03998934	0.20156848	0.18887502	0.16271742
43647925	0.2844101795485599	0.2629203586068442	0.281564871766413	0.250443719697573	0.2471268976961215	0.21536137299426353	0.03998934	0.21090011	0.18887502	0.17622297
43647950	0.2844101795485599	0.2629203586068442	0.2784671146208933	0.250443719697573	0.2471268976961215	0.21536137299426353	0.03998934	0.1977102	0.18887502	0.1704492
43647975	0.2844101795485599	0.2629203586068442	1.4993028542396365	0.250443719697573	0.2471268976961215	0.21536137299426353	0.03998934	0.19361722	0.18887502	0.17735705
43648000	0.2844101795485599	0.05879611794259179	0.6761654812509484	0.250443719697573	0.02716665825402017	0.21536137299426353	0.03998934	0.22569609	0.04997919	0.23757024
43648025	0.002869996060030771	0.000879999886421373	0.04935995408444913	0.0198187025729777	0.02716665825402017	0.00038999999011350066	0.03998934	0.26256746	0.04997919	0.2698338
43648050	0.03673173957224866	0.05879611794259179	0.27241804588325086	0.0198187025729777	0.24063104556744017	9.999999999833334e-06	0.03998934	0.24714011	0.04997919	0.2666529
43648075	0.2879924589592273	1.0962981486349812	0.2694573805224267	0.19602223614226666	0.24063104556744017	0.211929984999286	0.03998934	0.2433475	0.069942966	0.23303655
43648100	0.2879924589592273	0.2577176458982571	0.266542682262676	0.19602223614226666	0.17280862271283157	0.21536137299426353	0.03998934	0.24509808	0.2571563	0.22894822
43648125	0.2879924589592273	0.2551621351109505	0.266542682262676	0.19602223614226666	1.5496989241434485	0.21536137299426353	0.059964053	0.28557253	0.4085402	0.26313454
43648150	0.2844101795485599	0.25015287787139157	0.26366441904961363	0.14931455723352136	1.5496989241434485	0.19573771206555962	0.37140238	0.3430037	0.33376837	0.3012009
43648175	1.171497875381029	1.0224611930026568	0.04935995408444913	0.13093555007064483	0.02716665825402017	1.6173245081943695	0.37140238	0.34616613	0.43604964	0.20234099
43648200	1.155955212735771	0.2269078408507231	0.26366441904961363	0.13093555007064483	0.02716665825402017	0.19573771206555962	0.37140238	0.33590043	0.5429305	0.17022058
43648225	0.3318268620513546	0.05879611794259179	0.2694573805224267	0.13093555007064483	2.366435985954917	0.19573771206555962	0.37140238	0.32011768	0.49013814	0.15271232
43648250	0.3318268620513546	0.05879611794259179	0.266542682262676	0.0008699998902495374	0.1803605555852549	1.533452651283256	0.37140238	0.2932496	0.61958957	0.19234218
43648275	0.2879924589592273	0.2269078408507231	0.266542682262676	0.0198187025729777	0.7451521965568216	1.533452651283256	0.37140238	0.27528408	0.59437895	0.22737539
43648300	0.2879924589592273	1.0224611930026568	0.26366441904961363	0.11511558723396849	0.15305176417193858	0.16763378095777692	0.37140238	0.2927367	0.31477597	0.22933717
43648325	0.2879924589592273	0.9696348817526113	0.26366441904961363	0.11511558723396849	0.0015999993173341199	0.14419974237331448	0.6279165	0.29094273	0.2860817	0.28746396
43648350	0.29534737139343215	0.9696348817526113	0.26082269635342054	0.0198187025729777	0.7451521965568216	0.01327960969104929	0.34322155	0.2709099	0.58589894	0.42903423
43648375	0.29534737139343215	0.919899801051582	0.26082269635342054	0.10141606285910267	0.02716665825402017	0.01327960969104929	0.16919163	0.2650126	0.43604964	0.40576324
43648400	0.03673173957224866	0.05879611794259179	0.26082269635342054	0.0198187025729777	0.02716665825402017	0.01327960969104929	0.16919163	0.2379803	0.3242863	0.3874938
43648425	0.29534737139343215	0.05879611794259179	0.26082269635342054	0.0008699998902495374	0.7451521965568216	0.12449813492609073	0.22801897	0.23891845	0.18887502	0.377788
43648450	0.29534737139343215	0.007029942096466564	0.26082269635342054	0.0198187025729777	0.02716665825402017	0.01327960969104929	0.37140238	0.23619542	0.09983408	0.39072707
43648475	0.2844101795485599	0.15686587743261793	0.26082269635342054	0.0198187025729777	0.1209052177683682	1.3799945404948102	0.37140238	0.27019918	0.08987895	0.42039704
43648500	0.2844101795485599	0.15686587743261793	1.4728157991584585	0.0198187025729777	0.10778120021469191	1.3799945404948102	0.36203915	0.2918406	0.03998934	0.4124185
43648525	0.2844101795485599	0.18798093383794462	1.4662923487934967	0.08951042412331431	0.1209052177683682	0.09358334215271404	0.2571563	0.29086664	0.009999833	0.37552395
43648550	0.03673173957224866	0.10734373333589997	1.4662923487934967	0.0198187025729777	0.1209052177683682	0.12449813492609073	0.48121184	0.30373526	0.0	0.34941736
43648575	0.2844101795485599	0.05879611794259179	0.2580272932212495	0.0198187025729777	1.3654404754636766	0.01327960969104929	0.636205	0.3084965	0.009999833	0.2843234
43648600	0.2844101795485599	0.20631325576081538	0.04935995408444913	0.08951042412331431	0.3273995533899393	0.14419974237331448	0.636205	0.29435706	0.019998666	0.23817477
43648625	2.087022234975271	0.45148460012360103	0.26366441904961363	0.0198187025729777	1.3654404754636766	0.14419974237331448	0.636205	0.28242588	0.019998666	0.22971661
43648650	1.1482789528520527	0.45148460012360103	0.26366441904961363	0.0008699998902495374	0.1209052177683682	0.01327960969104929	0.4085402	0.25571474	0.019998666	0.24036205
43648675	0.03673173957224866	0.05879611794259179	0.04935995408444913	0.0198187025729777	0.02716665825402017	0.12449813492609073	0.37140238	0.22180726	0.029995501	0.2512986
43648700	0.03673173957224866	0.18798093383794462	0.26366441904961363	0.07913737154986404	0.1209052177683682	0.12449813492609073	0.33376837	0.20984453	0.03998934	0.239746
43648725	0.27741790310624226	0.17158678262746752	0.26366441904961363	0.07913737154986404	0.1209052177683682	0.12449813492609073	0.20848635	0.14043936	0.069942966	0.28395402
43648750	0.27741790310624226	0.18798093383794462	1.4793747961711066	0.07005269008516418	0.13589137475787208	0.01327960969104929	0.07991491	0.096619755	0.14944312	0.28349787
43648775	0.2740083221454208	0.18798093383794462	0.26082269635342054	0.0198187025729777	0.15305176417193858	0.12449813492609073	0.019998666	0.16050582	0.20848635	0.29785854
43648800	0.2740083221454208	0.18798093383794462	0.26082269635342054	0.0198187025729777	0.13589137475787208	0.01327960969104929	0.019998666	0.11513984	0.09983408	0.32176432
43648825	1.133136610946972	0.45148460012360103	0.26082269635342054	0.0198187025729777	0.15305176417193858	0.00038999999011350066	0.019998666	0.10394566	0.09983408	0.27678576
43648850	0.03673173957224866	0.17158678262746752	0.26082269635342054	0.0198187025729777	0.02716665825402017	0.12449813492609073	0.009999833	0.078054085	0.07991491	0.26618093
43648875	0.27741790310624226	1.3107508500770118	0.26082269635342054	0.10141606285910267	0.1209052177683682	0.14419974237331448	0.009999833	0.12788114	0.07991491	0.27224532
