# Supplementary material for: Getting personal with epigenetics: towards individual-specific epigenomic imputation with machine learning
Source: Nat Commun. 2023 Aug 7;14:4750. doi: 10.1038/s41467-023-40211-2 (PMC10406842; doi:10.1038/s41467-023-40211-2)
Supplement: Supplementary file 4 — Source Data [file 41467_2023_40211_MOESM4_ESM.zip › Source Data/Figure4/Figure4A_unspecific_peak.csv]

Bp	E025_1	E025_92	E025_93	E052_1	E052_2	E052_3	Observed E025	Imputed E025	Observed E052	Imputed E052
35350375	0.5742024891518572	0.45148460012360103	0.6761654812509484	0.04346631174311331	0.02716665825402017	1.2156968095838794	1.137982	0.56024307	0.0	0.15198809
35350400	0.0857548559741563	0.1670026361682691	1.9536787025667839	3.999999998933334e-05	0.02716665825402017	0.08849445080691595	1.1321559	0.49573448	0.0	0.114211455
35350425	0.40014584576590706	0.1655132681046137	0.6761654812509484	0.913881736471491	0.7451521965568216	0.01327960969104929	1.2906355	0.50792146	0.0	0.12903932
35350450	0.7840152712398318	0.10734373333589997	0.14155676619098814	0.04346631174311331	0.7451521965568216	0.00038999999011350066	1.2647768	0.5466249	0.0	0.13661087
35350475	0.3318268620513546	0.007029942096466564	0.1428932263656722	0.0008699998902495374	0.09623140632147745	0.09228893624152508	0.9769881	0.5688652	0.0	0.13963765
35350500	1.119423536908208	0.8594117885693953	0.6761654812509484	0.048910496753162315	0.09623140632147745	0.09100433485867232	1.1085725	0.5944914	0.009999833	0.17050575
35350525	1.523073741650245	1.7991422709400073	0.6761654812509484	0.0198187025729777	0.09515633252654107	0.08973950345155851	1.1437807	0.5548539	0.019998666	0.21022327
35350550	0.03673173957224866	2.7075978873396362	0.14155676619098814	0.05508214218188481	0.02716665825402017	0.08849445080691595	1.1947632	0.54918194	0.20848635	0.29703522
35350575	0.10491741144446548	1.8037634591460534	0.04935995408444913	0.06208011679851508	0.02716665825402017	1.209247404848643	0.95705694	0.51378477	0.43604964	0.32665014
35350600	0.3318268620513546	0.05879611794259179	0.14022995729031354	0.0198187025729777	0.09623140632147745	0.5346777267888897	0.92317003	0.48476335	0.36203915	0.23086391
35350625	0.11745971918936064	0.592135429215133	0.14022995729031354	0.08951042412331431	0.02716665825402017	0.5346777267888897	0.8383045	0.48583868	0.23775373	0.1852966
35350650	0.11624800157780579	2.715189482972525	0.14155676619098814	0.10015248575070561	0.02716665825402017	1.209247404848643	0.9300152	0.43418276	0.23775373	0.22214621
35350675	1.119423536908208	1.8130504775818614	1.4859512146989022	0.0198187025729777	0.02716665825402017	0.08849445080691595	1.0661976	0.44019493	0.2764647	0.29155844
35350700	0.056799454214851115	1.8177188843344323	0.18528797214920426	0.0198187025729777	0.7451521965568216	0.08973950345155851	0.92317003	0.40108964	0.2860817	0.26349273
35350725	1.119423536908208	0.87754296075971	0.04935995408444913	0.10269937362761213	1.265561009280857	0.01327960969104929	0.42691344	0.37739947	0.39930397	0.32532716
35350750	0.056799454214851115	0.8821441234208155	0.04935995408444913	1.285832999894274	1.687749030622523	0.01327960969104929	0.15932508	0.3643008	0.48121184	0.318436
35350775	0.03673173957224866	0.87754296075971	0.04935995408444913	0.10141606285910267	0.02716665825402017	1.2221711656720013	0.22801897	0.4559857	0.2860817	0.3527049
35350800	0.03673173957224866	0.17314359883754787	0.04935995408444913	0.10141606285910267	0.09954551397522825	0.09100433485867232	0.42691344	0.46469477	0.2860817	0.31311923
35350825	0.03673173957224866	0.17314359883754787	0.04935995408444913	0.10141606285910267	0.09843097897541518	0.09100433485867232	0.36203915	0.2991156	0.2860817	0.21543066
35350850	0.03673173957224866	0.17314359883754787	0.1484145480901586	0.10015248575070561	0.09843097897541518	0.09100433485867232	0.13954668	0.23958346	0.2860817	0.14032875
35350875	0.11868119514342453	0.17158678262746752	0.1498386831103718	0.098898700547279	0.09843097897541518	0.08973950345155851	0.029995501	0.24638951	0.2860817	0.13203114
35350900	0.11868119514342453	0.45148460012360103	0.1498386831103718	0.10015248575070561	1.265561009280857	0.08973950345155851	0.019998666	0.24920733	0.2860817	0.12516475
35350925	0.11868119514342453	0.05879611794259179	0.1498386831103718	0.10015248575070561	0.09732627491487997	0.08849445080691595	0.019998666	0.20146741	0.12963659	0.112981685
35350950	0.11868119514342453	0.17314359883754787	0.1498386831103718	0.10015248575070561	0.09515633252654107	0.08973950345155851	0.019998666	0.16168459	0.029995501	0.089226305
35350975	0.11868119514342453	0.17471969825768066	0.1498386831103718	0.10015248575070561	0.09623140632147745	0.08973950345155851	0.029995501	0.17247178	0.009999833	0.118246615
35351000	0.11745971918936064	0.05879611794259179	1.1660171796974637	0.10015248575070561	0.09515633252654107	0.08973950345155851	0.09983408	0.19921412	0.009999833	0.12404774
35351025	0.11868119514342453	0.05879611794259179	0.15272558382912152	0.098898700547279	0.09623140632147745	0.09100433485867232	0.09983408	0.20538938	0.009999833	0.13599296
35351050	0.11991242341614768	0.17314359883754787	0.1541883267776917	0.098898700547279	0.09623140632147745	0.08973950345155851	0.11971384	0.20579827	0.009999833	0.13963287
35351075	0.11991242341614768	0.17471969825768066	0.1541883267776917	0.098898700547279	0.09623140632147745	0.08973950345155851	0.2571563	0.20206107	0.009999833	0.14042261
35351100	0.11991242341614768	0.05879611794259179	0.15568038264311712	0.098898700547279	0.09623140632147745	0.08849445080691595	0.34322155	0.20562159	0.009999833	0.15719563
35351125	1.119423536908208	0.17471969825768066	1.9949132769674318	0.098898700547279	0.09732627491487997	0.08849445080691595	0.701128	0.21196476	0.009999833	0.23077443
35351150	1.5938767771600786	0.87754296075971	3.030871281329028	0.098898700547279	0.09732627491487997	0.08726918542319022	0.95705694	0.26355892	0.009999833	0.26229656
35351175	1.6342737361518496	0.8821441234208155	1.176019045120784	0.0198187025729777	0.09732627491487997	0.08606371551744717	0.95705694	0.32126758	0.009999833	0.2851538
35351200	0.701677248365965	0.8729694994319601	0.1541883267776917	0.0198187025729777	0.09732627491487997	0.08606371551744717	0.7864013	0.33828193	0.04997919	0.29511198
35351225	0.12116332491474768	0.007029942096466564	0.04935995408444913	1.2619182005172942	0.09732627491487997	0.08606371551744717	0.701128	0.42800927	0.04997919	0.30322126
35351250	0.03673173957224866	2.302798931967745	0.0005399999737560034	0.0976746178682705	0.09623140632147745	0.08606371551744717	0.701128	0.48490867	0.04997919	0.34767333
35351275	0.1224338888274211	1.7672186920552249	0.04935995408444913	1.2619182005172942	0.09623140632147745	0.08849445080691595	0.5429305	0.562518	0.04997919	0.3831995
35351300	0.03673173957224866	0.05879611794259179	0.15718197251642838	1.2619182005172942	0.09515633252654107	0.01327960969104929	0.44515178	0.57424456	0.04997919	0.36410615
35351325	1.6443266729709178	0.45148460012360103	1.4859512146989022	0.0976746178682705	0.09515633252654107	0.01327960969104929	0.17904192	0.6076678	0.04997919	0.38511702
35351350	1.639295083785247	1.6379061461766924	1.2065644930130675	0.098898700547279	0.0015999993173341199	0.08973950345155851	0.12963659	0.6022651	0.07991491	0.41253638
35351375	0.12116332491474768	0.45148460012360103	1.2117329100264844	0.098898700547279	0.0015999993173341199	0.01327960969104929	0.09983408	0.65995693	0.1986901	0.44208348
35351400	0.7060965123935954	1.597145403081295	0.04935995408444913	0.098898700547279	0.09409110497275738	0.5346777267888897	0.09983408	0.7017901	0.15932508	0.42165026
35351425	0.12116332491474768	0.007029942096466564	2.241307321280171	0.0198187025729777	0.09409110497275738	1.2156968095838794	0.10977936	0.7548164	0.13954668	0.42663175
35351450	0.7195273348700425	0.10734373333589997	1.2273858675535942	0.6455493611020698	0.09515633252654107	0.08849445080691595	0.10977936	0.7171316	0.14944312	0.43672168
35351475	0.3318268620513546	0.05879611794259179	0.1681761181690314	0.0976746178682705	0.09515633252654107	0.08726918542319022	0.10977936	0.70735705	0.13954668	0.4276106
35351500	0.1250041919653887	0.11098203182596883	1.2169280678444272	0.0976746178682705	0.09515633252654107	0.01327960969104929	0.10977936	0.71522045	0.13954668	0.31924915
35351525	0.1250041919653887	0.7093160446817575	1.2169280678444272	0.0976746178682705	0.09515633252654107	0.08849445080691595	0.3242863	0.77504873	0.13954668	0.2804068
35351550	0.002869996060030771	1.6379061461766924	0.1665489601204418	0.0976746178682705	0.09515633252654107	1.2156968095838794	0.3807346	0.7337941	0.10977936	0.2713561
35351575	0.002869996060030771	0.7093160446817575	1.2273858675535942	0.098898700547279	0.09623140632147745	0.08726918542319022	0.26682267	0.6667255	0.03998934	0.23051415
35351600	0.6507977169546877	0.12081587111849568	0.04935995408444913	0.0198187025729777	0.09515633252654107	0.08726918542319022	0.26682267	0.58858144	0.04997919	0.20418103
35351625	0.6507977169546877	0.05879611794259179	0.16982255027926976	0.10015248575070561	1.2390251661041087	0.01327960969104929	0.42691344	0.616928	0.04997919	0.23670878
35351650	0.03673173957224866	0.007029942096466564	1.2273858675535942	0.098898700547279	0.0930357278381521	0.01327960969104929	0.29567307	0.4905513	0.04997919	0.20803192
35351675	0.7840152712398318	0.007029942096466564	1.2273858675535942	0.098898700547279	0.0930357278381521	0.00038999999011350066	0.45421934	0.46610662	0.04997919	0.17970997
35351700	1.119423536908208	0.05879611794259179	0.04935995408444913	0.0198187025729777	0.0930357278381521	0.08726918542319022	0.7248406	0.49886215	0.03998934	0.13567412
35351725	0.09480790539587067	0.1436157993919646	0.1541883267776917	0.0198187025729777	0.0920001630416564	0.08849445080691595	1.078451	0.5651917	0.1986901	0.1329149
35351750	0.03673173957224866	1.3107508500770118	1.2273858675535942	0.0198187025729777	0.0920001630416564	0.01327960969104929	0.9300152	0.58547115	0.22801897	0.17624336
35351775	0.03673173957224866	0.8286256133803209	0.6761654812509484	0.0008699998902495374	0.0920001630416564	0.5346777267888897	0.8954452	0.62961286	0.23775373	0.1676924
35351800	0.03673173957224866	0.05879611794259179	0.16982255027926976	3.999999998933334e-05	0.0920001630416564	1.209247404848643	0.50788236	0.43451694	0.08987895	0.1805307
35351825	0.002869996060030771	0.007029942096466564	1.2379450115811332	0.12847626674183152	0.09097445861777192	0.08606371551744717	0.30523804	0.436872	0.059964053	0.16063257
35351850	0.03673173957224866	0.15686587743261793	0.18528797214920426	0.098898700547279	0.0889626067554915	0.01327960969104929	0.3242863	0.40806141	0.03998934	0.1396214
35351875	0.3318268620513546	0.05879611794259179	0.04935995408444913	0.098898700547279	0.02716665825402017	0.01327960969104929	0.4632521	0.3019035	0.10977936	0.10377069
35351900	0.002869996060030771	0.45148460012360103	0.04935995408444913	0.12847626674183152	1.2078436044615408	1.202834649153509	0.3807346	0.2512774	0.23775373	0.1155628
35351925	0.6929231655069957	1.7991422709400073	0.04935995408444913	0.0198187025729777	1.1975999307542888	0.08606371551744717	0.37140238	0.2504671	0.07991491	0.111081615
35351950	0.11624800157780579	0.45148460012360103	1.2485963651986398	0.0976746178682705	9.999999983333334e-05	0.08606371551744717	0.30523804	0.27704743	0.07991491	0.13290808
35351975	0.11624800157780579	0.8504871062573502	0.17487728463384233	0.098898700547279	9.999999999833334e-06	0.08606371551744717	0.4722497	0.27267858	0.12963659	0.1261611
35352000	0.1250041919653887	0.164033403089366	0.1766006042038721	2.1794501778477344	1.2078436044615408	0.08606371551744717	0.8954452	0.41456866	0.24746647	0.18610992
35352025	0.3318268620513546	0.8504871062573502	0.1766006042038721	0.098898700547279	1.1975999307542888	1.209247404848643	0.9901117	0.37601012	0.2764647	0.2021996
35352050	0.1250041919653887	0.1655132681046137	0.721038176884248	0.0198187025729777	0.08508729299133368	1.2156968095838794	0.996625	0.42843747	0.2764647	0.23187634
35352075	0.03673173957224866	0.164033403089366	1.2273858675535942	0.0198187025729777	0.7451521965568216	0.08849445080691595	0.8455727	0.46482596	0.26682267	0.23636875
35352100	0.03673173957224866	0.164033403089366	0.17317315463143956	0.098898700547279	1.1975999307542888	0.08849445080691595	0.6931472	0.45697954	0.21826288	0.25010163
35352125	0.12371418006840994	0.8504871062573502	0.17317315463143956	0.10015248575070561	1.1925090224107042	0.08606371551744717	0.34322155	0.45495543	0.30523804	0.25286648
35352150	0.12371418006840994	1.789942774100687	0.16982255027926976	1.2738199632691465	1.1823742406925823	0.0848780490321913	0.45421934	0.5146855	0.65266657	0.23950037
35352175	0.03673173957224866	2.2208388890979345	0.00504997853564216	1.2678528961816817	0.02716665825402017	1.196448323747593	0.26682267	0.5487001	0.4632521	0.22758064
35352200	0.056799454214851115	0.8504871062573502	0.721038176884248	0.098898700547279	0.08415064838816712	0.0848780490321913	0.22801897	0.45091438	0.4632521	0.20597582
35352225	0.12116332491474768	0.8504871062573502	1.2326530119001196	0.09646034294353588	0.08321393012737854	0.08370222857458595	0.2571563	0.43546325	0.6689743	0.24279352
35352250	0.11868119514342453	0.16257292055466538	0.17317315463143956	0.09525588102173725	0.02716665825402017	0.08141004472307485	0.2571563	0.4265968	0.685128	0.37632048
35352275	0.11868119514342453	0.841674226116405	0.16982255027926976	0.098898700547279	0.02716665825402017	1.177460460630845	0.26682267	0.442386	0.51669985	0.36303473
35352300	0.11745971918936064	0.16112196578858376	0.16982255027926976	0.0976746178682705	0.7451521965568216	1.177460460630845	0.34322155	0.44206575	0.37140238	0.35913938
35352325	0.11745971918936064	1.3107508500770118	2.0374163616942527	1.255995507965507	0.08321393012737854	0.08141004472307485	0.5429305	0.518077	0.2571563	0.39031756
35352350	0.11624800157780579	0.45148460012360103	0.6761654812509484	1.250106390644171	0.08321393012737854	0.01327960969104929	0.701128	0.5345862	0.059964053	0.325388
35352375	0.11624800157780579	2.2082993983034425	0.04935995408444913	1.2442409192016535	0.08229707149253027	1.1837577207073307	0.8954452	0.5384016	0.04997919	0.3193155
35352400	0.1138737359415659	2.9319419229113364	0.6761654812509484	0.09408114907108653	1.1823742406925823	0.0825462247228639	1.0600262	0.6594534	0.04997919	0.33747113
35352425	0.6885889631299378	0.45148460012360103	1.2273858675535942	0.09408114907108653	1.1823742406925823	0.01327960969104929	1.078451	0.8149662	0.029995501	0.3031366
35352450	1.6143651489392552	0.8549383456011795	0.04935995408444913	0.0198187025729777	0.08229707149253027	1.1837577207073307	1.1667044	0.8994113	0.22801897	0.3750796
35352475	0.6885889631299378	0.8504871062573502	0.1541883267776917	0.09291624464860963	0.02716665825402017	0.0825462247228639	1.4210486	0.97306573	0.35264534	0.5004653
35352500	0.11505598239507249	0.164033403089366	0.14022995729031354	0.09291624464860963	1.1823742406925823	0.0825462247228639	1.483175	1.1754541	0.51669985	0.6067399
35352525	0.11271120464223268	0.8504871062573502	0.04935995408444913	2.1588393169670512	0.7451521965568216	0.01327960969104929	1.3744682	1.2408652	0.70907044	0.6175648
35352550	0.6799997017268709	2.574774092345112	0.6761654812509484	1.2442409192016535	0.02716665825402017	0.08370222857458595	1.2167484	1.295091	1.0723392	0.70183134
35352575	1.609430220099098	1.3107508500770118	1.126871082436352	0.0008699998902495374	0.08229707149253027	0.08370222857458595	0.8954452	1.3791153	1.1836177	0.68131953
35352600	0.3318268620513546	0.10734373333589997	0.12770262200148547	1.250106390644171	1.1823742406925823	0.08370222857458595	1.0966108	1.4856362	1.5978376	0.73604655
35352625	1.119423536908208	1.3107508500770118	1.4859512146989022	2.1588393169670512	1.1823742406925823	0.5346777267888897	0.97037727	1.5531499	1.6247143	0.7092202
35352650	0.11505598239507249	0.16112196578858376	0.04935995408444913	2.1588393169670512	1.1823742406925823	1.196448323747593	0.8455727	1.4772238	1.2002974	0.7603487
35352675	0.3318268620513546	1.789942774100687	1.9004671905131247	2.1537266526549095	1.1773366564069714	2.28512971658803	0.29567307	1.4066305	1.0287142	0.8240919
35352700	1.609430220099098	1.7771005198725138	1.126871082436352	1.2325777778327753	0.08139011080036206	0.0848780490321913	0.7712375	1.4646804	0.85280454	0.95260036
35352725	0.6885889631299378	2.302798931967745	1.126871082436352	0.6455493611020698	2.099959765247993	1.196448323747593	1.5003064	1.6497822	1.047593	0.97108006
35352750	0.11505598239507249	1.789942774100687	1.4859512146989022	0.6455493611020698	2.0910729460345023	1.202834649153509	1.504548	1.8656876	0.71697456	1.1477764
35352775	0.002869996060030771	1.789942774100687	0.721038176884248	2.138482965596064	1.1673173277574014	0.01327960969104929	1.5129826	2.1075108	0.7248406	1.188336
35352800	0.002869996060030771	1.789942774100687	1.9004671905131247	2.138482965596064	1.1673173277574014	0.08212764438335408	1.4525442	2.1288981	0.58589894	1.199742
35352825	0.6885889631299378	1.789942774100687	0.12770262200148547	0.6455493611020698	1.1673173277574014	0.5346777267888897	1.2383356	2.0540745	0.6279165	1.2148535
35352850	0.11624800157780579	0.592135429215133	1.4859512146989022	0.0906358555675735	1.1773366564069714	0.5346777267888897	1.2489834	2.0201952	0.85280454	1.2289953
35352875	0.6929231655069957	0.45148460012360103	1.9004671905131247	0.6455493611020698	2.1044214530097554	1.202834649153509	1.1552963	1.9782594	1.0905867	1.2618809
35352900	0.6929231655069957	1.7991422709400073	1.126871082436352	3.2197229112249377	0.02716665825402017	0.5346777267888897	1.430138	2.0430627	1.7190518	1.4202312
35352925	1.119423536908208	1.7991422709400073	0.721038176884248	2.1334382944270094	0.08321393012737854	2.8099752112522625	1.4391544	2.0274112	1.6765393	1.4477469
35352950	2.556965238135	0.8594117885693953	0.14022995729031354	0.6455493611020698	1.1874299618947326	2.25736032671321	1.5742584	1.9346383	2.0166483	1.5191618
35352975	2.0641359957933236	0.23033780854693792	0.18528797214920426	0.6455493611020698	1.687749030622523	3.2729538626803514	1.8278909	1.8601446	2.6398692	1.5946686
35353000	2.0641359957933236	1.3107508500770118	1.176019045120784	1.058330031760414	2.6924595755231433	2.8053020400273914	1.9150581	1.9884299	2.8563254	1.5491447
35353025	2.8080296888767786	2.6414968183983074	1.9446770194756298	0.06208011679851508	1.687749030622523	1.6386850700480105	2.4394913	2.4012868	3.0664976	1.3661859
35353050	1.5938767771600786	2.200001057258874	1.4859512146989022	1.9929749304182203	1.687749030622523	0.5346777267888897	2.5080879	2.487538	3.3391612	1.3751855
35353075	0.6885889631299378	1.7672186920552249	0.00504997853564216	3.1070470061628512	3.0999432578931607	0.08370222857458595	2.9324338	2.5983174	3.5714495	1.4870222
35353100	1.119423536908208	2.2377582556128757	3.0272594398026103	2.791131472694328	0.7451521965568216	2.8099752112522625	3.0794294	2.5685112	3.590924	1.5036492
35353125	0.6885889631299378	2.2377582556128757	1.9902712475647029	3.17847329205993	1.1524218505253403	3.6246672255225354	3.1012175	2.5156927	3.6875043	1.4520979
35353150	0.6885889631299378	2.6777365855440616	1.2273858675535942	2.8022442275741253	2.6657207658783797	4.285474531448827	3.062772	2.5905988	3.6377523	1.6066942
35353175	1.5938767771600786	1.625555772543068	0.16982255027926976	0.6455493611020698	2.33142299411627	2.8053020400273914	3.0794294	2.6312368	3.217277	1.5320287
35353200	0.3318268620513546	1.7771005198725138	1.4859512146989022	1.9468697069473797	0.8383555778582927	1.1837577207073307	3.0702093	2.3147323	3.2875562	1.2364209
35353225	0.11505598239507249	2.2335063667073505	3.0640001062541824	0.696152466510981	2.787177709019157	3.8460683047349353	2.83899	2.0336642	3.2875562	1.3861266
35353250	0.03673173957224866	2.200001057258874	3.4255163465238283	2.8022442275741253	2.629357924739384	3.8460683047349353	2.92497	1.8278003	3.2140722	1.711211
35353275	1.5938767771600786	2.200001057258874	2.0374163616942527	2.368381461857126	1.687749030622523	1.6386850700480105	2.9430015	1.5933032	2.9163716	1.7270243
35353300	1.119423536908208	0.45148460012360103	2.241307321280171	1.058330031760414	2.077823042147207	1.6386850700480105	3.1494348	1.6934664	2.7900245	1.7478511
35353325	0.3318268620513546	0.05879611794259179	3.1022381151183294	1.008268194356741	2.787177709019157	2.798509893479499	3.123422	1.6409465	2.5539486	1.9689379
35353350	2.5610282409527567	1.6797726684391137	1.9902712475647029	2.368381461857126	2.33142299411627	0.708547420193195	3.0958147	1.5555942	2.8448014	2.1386325
35353375	1.5938767771600786	0.7469563716947649	0.6761654812509484	2.9150730464254244	1.5644295268405548	2.06704741414849	2.984195	1.2634566	3.000211	2.1057203
35353400	1.5938767771600786	0.45148460012360103	2.7108436753787792	3.137206829574594	1.687749030622523	2.06704741414849	2.9109597	1.4269497	2.6355996	2.1576006
35353425	2.0641359957933236	1.6379061461766924	2.111477726816643	0.12847626674183152	0.0015999993173341199	1.0010616061022264	3.2611053	1.3809154	2.5241375	2.2726321
35353450	2.556965238135	2.302798931967745	1.3147002880790606	0.12847626674183152	1.011972245690604	2.25736032671321	3.3291936	1.5291276	2.5492995	2.0691762
35353475	2.4238746618277704	1.3107508500770118	1.320382408381402	0.12847626674183152	1.8695945366231348	0.5346777267888897	3.3074949	1.7899287	2.9513762	2.2233446
35353500	3.3775721649415247	0.592135429215133	0.6761654812509484	3.2378666535074037	2.4204835557038917	0.8958862249352102	3.3787503	2.187064	3.1822736	2.805843
35353525	3.0484789345159267	0.45148460012360103	2.7785452483423336	3.2378666535074037	2.4204835557038917	2.798509893479499	3.6409025	2.5906174	3.6111076	2.9376311
35353550	2.7693286693991146	1.6797726684391137	3.1022381151183294	1.7301152410399094	2.865530923633036	3.1948467370813174	3.9023805	2.8601243	3.675929	3.001301
35353575	3.3144272433941073	2.1197413217221643	2.1165739660433713	4.27530697049738	2.33142299411627	3.4155196376592256	4.035968	3.0367908	3.8852794	3.104154
35353600	3.7092450603905633	2.5721503786729762	2.1216923546588187	3.7039627704762146	3.2096699781529066	1.9276942794654413	4.068977	3.124	4.039142	3.1666873
35353625	3.089393347360185	2.9065732860706235	3.134048004804747	2.8022442275741253	2.1190143557375505	1.6386850700480105	4.0696607	3.1991694	4.074431	3.2616847
35353650	2.738218879270683	2.3390844022526824	2.1319937394803516	2.7677034384783537	0.7374789693828904	2.25736032671321	4.0426574	3.1925583	4.064867	3.224878
35353675	3.0560957372682	2.00705152076002	3.138107528119146	3.1059723080155637	0.6401450343297242	3.8247068147143644	4.1484504	3.204497	4.009479	3.2543952
35353700	3.3454909569928626	1.6379061461766924	2.791760829524934	3.639014040883653	2.2023189685309075	4.188490870442634	4.1091743	3.0323277	3.9543	3.1541283
35353725	2.1402804756278018	1.3107508500770118	1.3318410263307643	1.4932589485294465	2.6740845053769857	1.795958684317173	3.7528737	2.6495898	3.6105673	2.8994968
35353750	1.3743398315311868	1.7771005198725138	3.1022381151183294	2.3291702078997725	2.6481826897905667	0.009209869799976282	3.2694938	1.9992237	3.4089367	2.5587313
35353775	1.609430220099098	1.7771005198725138	1.4859512146989022	2.2975290213302624	1.5374865165135916	0.6979881311974834	2.8744934	1.764308	2.9781225	2.3662765
35353800	3.1098680812389676	2.302798931967745	2.086306036592506	3.080836954271362	0.5814061429730087	3.1948467370813174	2.7589562	1.716161	2.3770268	1.963202
35353825	3.4179849590538556	2.858038012841265	1.4859512146989022	1.573173435561871	1.5374865165135916	0.5346777267888897	2.4868357	1.5584669	1.7732196	1.5354393
35353850	3.4927306712582444	0.5229115480402788	0.18528797214920426	0.015369394904131313	0.0015999993173341199	0.5957828974050718	2.1785183	1.287226	1.2221819	1.033015
35353875	0.11624800157780579	1.625555772543068	1.3260962053804124	1.5698278898710585	0.8383555778582927	1.3931722602677605	1.0413308	1.1319659	0.5429305	0.5314399
35353900	0.6507977169546877	1.7771005198725138	2.787336010555773	0.0008699998902495374	2.2023189685309075	1.629693314110106	0.44515178	0.876258	0.16919163	0.49726355
35353925	1.6193196060751174	0.1436157993919646	0.187381521789676	0.0008699998902495374	0.6101843491563429	0.011359755680278614	0.6028207	0.931914	0.059964053	0.60564804
35353950	0.3318268620513546	0.7866802956689798	0.16982255027926976	0.0008699998902495374	0.6401450343297242	1.5499833033921677	0.4990284	1.0772381	0.009999833	0.5977938
35353975	2.4238746618277704	0.05879611794259179	0.6761654812509484	0.0008699998902495374	9.999999983333334e-05	0.08212764438335408	0.48121184	1.0171101	0.009999833	0.59685314
35354000	1.5938767771600786	0.05879611794259179	0.18528797214920426	0.019318798296908822	9.999999983333334e-05	0.43759944198378975	0.34322155	0.88096356	0.019998666	0.56781656
35354025	0.3130706984800444	0.05879611794259179	0.6761654812509484	0.5732872994744824	0.01754909921753138	0.00879988642529114	0.45421934	0.91496134	0.029995501	0.58720154
35354050	0.40014584576590706	0.05879611794259179	0.6761654812509484	0.015369394904131313	2.11428009093928	0.00879988642529114	0.6112243	0.8524499	0.03998934	0.7066425
35354075	0.09480790539587067	0.1436157993919646	0.16982255027926976	0.12847626674183152	0.5537955293214961	0.00038999999011350066	0.95705694	0.93364763	0.09983408	0.72645867
35354100	0.6112830038772568	0.05879611794259179	0.04935995408444913	2.235328956074138	0.8383555778582927	2.0473948270293487	1.504548	1.1154846	0.7248406	0.8830106
35354125	0.3318268620513546	1.6379061461766924	0.6761654812509484	2.107199927691312	0.8383555778582927	1.3931722602677605	1.840353	1.4708234	1.5337907	1.066976
35354150	2.478223711110937	0.10734373333589997	0.1541883267776917	0.9077194087471298	0.005729968645043761	2.620069467570308	2.165017	1.8950064	2.4999669	1.2994332
35354175	1.5938767771600786	0.45148460012360103	1.176019045120784	2.6318775636203973	9.999999983333334e-05	3.3027625104123506	2.2497563	2.2535527	2.91421	1.6878388
35354200	1.5938767771600786	0.7866802956689798	0.6761654812509484	2.204725354842152	2.1190143557375505	3.0373377566162993	2.9513762	2.695249	3.407614	2.0389457
35354225	3.3783981783505137	1.6797726684391137	1.5307151860692176	2.9836015040017134	2.800834728912044	3.0304165354937638	3.2331507	3.0782714	3.8013673	2.7470033
35354250	3.90641676860106	3.4459016227877677	0.6761654812509484	2.6318775636203973	3.3624569006296783	3.8138257413718053	3.7170854	3.5100195	3.9981704	3.1025407
35354275	3.63123242600302	2.0812467307099887	0.6761654812509484	0.48673254188069703	2.172664746125374	3.111679230111459	3.9477627	3.6642947	4.1920023	3.2373672
35354300	3.0237412822984755	3.1663260867194243	0.6761654812509484	3.3300804783234614	1.5031329929390247	2.5561062439062914	4.233737	3.6843565	4.1600637	3.6775105
35354325	2.8992952696858096	3.7528216603106044	3.0640001062541824	3.7712969286978133	2.11428009093928	4.023402148577659	4.4170566	3.8196394	4.209975	3.7393558
35354350	3.433925913629516	3.6177819269374742	3.4604141658053105	2.960022075534953	2.944715626190415	4.110890473385264	4.5901594	3.819924	4.1111426	3.6963997
35354375	2.4238746618277704	2.9601833011210026	3.6768802959412614	2.6056170667092866	3.592514166225378	4.0427005048237925	4.7474394	3.7978423	4.164112	3.6666076
35354400	3.0484789345159267	3.83991748126823	3.4255163465238283	3.6271867700196956	2.7002992669614394	4.197294217187361	4.8355513	3.6757834	4.0922875	3.499378
35354425	3.604572391881339	4.0985095000711045	2.002614745089866	3.3515396045125025	3.612055543613593	3.617265722814201	4.8187327	3.5609477	3.9702706	3.2972085
35354450	4.2534665058510015	3.6526029352157887	2.6387651046140546	2.2662550573813216	3.1100888675220046	2.8637854751170875	4.757278	3.6465924	3.8338804	3.1065698
35354475	3.7092450603905633	3.3434494386967035	2.0374163616942527	2.3291702078997725	2.2023189685309075	2.5561062439062914	4.731704	3.7333586	3.6570227	2.786377
35354500	3.2081687313675995	3.87271032783559	1.2811704976872502	1.4974126208583343	3.4261602516332186	3.418583981247462	4.6471715	3.7232878	3.6492548	2.768834
35354525	2.7693286693991146	4.170036769283652	3.142186910916569	2.107199927691312	3.6318943605669367	2.7623932040893635	4.5968366	3.8961744	3.6789618	2.9974577
35354550	3.4179849590538556	4.403092672217009	3.5510300398770336	2.2975290213302624	2.800834728912044	3.137088119594313	4.5529346	3.9046276	3.5171914	3.1391463
35354575	2.7693286693991146	3.996090722731835	2.6387651046140546	2.5167942876172593	3.612055543613593	3.1782828510053758	4.4390187	3.9329708	3.443361	3.2241428
35354600	3.089393347360185	3.9594460198131975	3.5510300398770336	2.8245450382693225	3.1100888675220046	2.729938449628818	4.318998	3.894847	3.5504422	3.121504
35354625	3.2842810021435938	3.8148312881632487	2.752630876265176	1.9784795771690449	4.316751617815151	3.4427722420632287	4.319796	3.844278	3.8053782	3.464101
35354650	3.0484789345159267	4.044125165201306	2.752630876265176	1.573173435561871	4.333328965918573	3.9326408271365136	4.1681447	3.799456	3.862434	3.4909966
35354675	2.462374050502131	4.069459594219514	3.6768802959412614	1.578473378204953	3.228748016238853	4.102682178896435	4.186243	3.7727199	3.9581258	3.541168
35354700	2.1838318717297067	4.245638115615794	3.918787775909527	3.686794586688852	3.2536571856754875	4.6578966536407975	4.2933817	3.833617	4.079179	3.3902452
35354725	3.4179849590538556	3.9594460198131975	3.1022381151183294	3.137206829574594	3.3048943557496115	4.5512687966890395	4.368595	3.7442944	4.0774856	3.0934553
35354750	3.6586904738310277	2.6777365855440616	3.5082651040377053	3.611469439579427	0.02716665825402017	3.711580300844461	4.3527637	3.6621113	4.2374983	2.6321704
35354775	3.748248204836318	2.654397718376078	3.954792082079088	3.137206829574594	3.758387357060038	4.354563810382865	4.3527637	3.583359	4.330643	2.5535476
35354800	2.7029403810573553	2.925002067754705	2.791760829524934	4.350794403785504	3.2096699781529066	3.1948467370813174	4.3599443	3.6616051	4.3418946	2.3271964
35354825	2.7693286693991146	3.917920826851605	3.72206042833605	2.9973658579012845	3.9747495860803674	3.8247068147143644	4.2738	3.868078	4.4230723	2.5687494
35354850	3.0484789345159267	3.6177819269374742	2.6387651046140546	3.1727568243175455	3.8040306024054433	4.086810128105095	4.1752386	3.9689407	4.501709	2.7360022
35354875	3.089393347360185	3.917920826851605	2.6387651046140546	2.9750175239131935	3.968075303851898	3.1782828510053758	4.284328	3.8982685	4.434285	2.872245
35354900	3.2081687313675995	4.2049943778864805	3.1022381151183294	3.0068801889776067	3.968075303851898	4.409019612819714	4.2179585	3.8633926	4.439491	3.030204
35354925	3.830797598626069	4.170036769283652	2.752630876265176	3.8982010884721667	3.6980891843974866	4.629349506930938	4.135422	3.8589818	4.550192	3.1503775
35354950	2.7744733403740116	3.3434494386967035	2.1371804793682356	3.9254313824663907	2.629357924739384	3.6250715244651865	4.133822	3.8741386	4.568614	3.1896431
35354975	3.4927306712582444	3.5324394666638255	2.1371804793682356	3.7220647789177086	3.2055294542971846	3.1948467370813174	3.7905915	3.6748435	4.4535522	3.4475176
35355000	3.9856503544374617	4.170036769283652	1.3376113107954632	4.078422038401782	3.3048943557496115	4.111739051517954	3.74156	3.4914248	4.309905	3.4917772
35355025	3.0484789345159267	3.9480739274718415	3.2833871339030662	2.107199927691312	0.1803605555852549	3.8138257413718053	3.6652422	2.9294426	4.121574	3.2902796
35355050	3.1307449229565703	3.2050291088855696	1.5307151860692176	3.5150457664714176	2.1190143557375505	3.9326408271365136	3.6703455	2.8728588	3.8869207	3.2612436
35355075	1.119423536908208	3.3894414678791778	0.04935995408444913	3.827312427719993	2.944715626190415	4.0625233545879045	3.5831795	2.9129534	4.0447607	3.2428496
35355100	2.1402804756278018	4.095813186724285	2.6387651046140546	3.8372467177732412	3.427057519877815	3.1948467370813174	3.4535253	2.9932628	3.8678808	3.0816777
35355125	3.2377968979163283	4.095813186724285	2.086306036592506	3.539948228391118	2.4535098243602405	3.6825876469183236	3.5070572	3.4653947	3.5697627	2.9880073
35355150	3.839536686709489	3.264049295396954	1.2811704976872502	1.2738199632691465	2.33142299411627	3.1159229669703574	3.4420831	3.7396953	3.2268312	2.8293595
35355175	3.0484789345159267	4.0985095000711045	3.1022381151183294	3.8473005155477287	2.48711004711018	2.625825889950553	3.8544192	3.8049424	3.105698	2.5779517
35355200	3.0484789345159267	4.432398950648149	3.0420097049774966	3.254680446406402	2.9243490279782183	0.9472962836888162	3.9516134	3.8225563	3.1477213	2.602086
35355225	3.5298863090140733	4.101217762672417	3.5510300398770336	2.189854488715554	0.8383555778582927	3.4787017145041252	3.9800308	3.7933075	3.0458338	2.5671256
35355250	1.5938767771600786	3.2707362596826215	4.256168250786516	2.368381461857126	0.1803605555852549	4.163814157816504	4.0007353	3.7895124	3.0372562	2.6323235
35355275	3.387412674481377	3.2774716047068395	3.0420097049774966	2.189854488715554	2.787177709019157	2.798509893479499	4.097284	3.8802586	3.0505676	2.570922
35355300	2.823246945223018	4.10666901189349	3.1022381151183294	2.8022442275741253	3.358274405571467	0.01327960969104929	4.0465097	3.8937085	3.0794294	2.6385977
35355325	3.722338344191103	4.508182062424809	1.2811704976872502	2.2003359476172712	2.5562435468689233	1.4144353665550167	4.0199437	3.8252814	3.1330383	2.8006005
35355350	3.1342644062730316	3.2774716047068395	2.1319937394803516	2.2003359476172712	1.909566880439039	0.708547420193195	3.8753746	3.6950753	3.3162308	2.8235674
35355375	2.815615157945663	2.2679157705463275	3.5510300398770336	3.262613559312874	0.8383555778582927	3.189980452748864	3.877032	3.6793573	3.4889193	2.8065932
35355400	3.833701818734558	2.7344150393710516	3.0758388667722376	3.266600120792202	0.9683876994432742	2.754970104491774	3.8824008	3.6477811	3.3664167	2.6378367
35355425	3.2081687313675995	2.574774092345112	1.4859512146989022	2.210882426019235	0.02716665825402017	2.165304395988727	3.8971186	3.6125445	3.373972	2.7513816
35355450	3.4179849590538556	2.7305461705474507	0.2071845671525619	2.210882426019235	1.687749030622523	3.189980452748864	3.8386245	3.5176885	3.2920215	2.5364575
35355475	3.387412674481377	2.9782585617665838	0.2071845671525619	1.304040600355502	2.521337582278855	2.798509893479499	3.7851598	3.4336963	2.9471977	2.3644097
35355500	4.408782604699366	2.7344150393710516	3.5510300398770336	2.221501510425778	0.0015999993173341199	1.6386850700480105	3.5112426	3.3420713	2.517748	2.312465
35355525	3.2081687313675995	2.302798931967745	2.6387651046140546	2.221501510425778	0.8383555778582927	0.708547420193195	3.3306236	3.0303323	2.2683542	1.9881661
35355550	1.3743398315311868	2.574774092345112	2.241307321280171	3.2827165841965664	0.7451521965568216	2.25736032671321	3.2905352	2.9756014	1.9629697	1.7242804
35355575	3.1377993030477365	3.274099759454063	0.6761654812509484	2.226842545340547	0.02716665825402017	1.6386850700480105	3.2441149	2.9424336	1.5003064	1.5101361
35355600	3.3907181483826108	3.515347677631631	3.0420097049774966	2.906741131687186	1.1524218505253403	2.165304395988727	3.1638815	2.7304733	1.1552963	1.2701148
35355625	2.8309329708083237	3.6593983248557254	1.3434162599747432	2.906741131687186	0.08604378934212617	2.2163974943549385	3.010093	2.687136	1.0845335	1.1709011
35355650	3.4179849590538556	3.274099759454063	1.3318410263307643	2.906741131687186	0.08604378934212617	1.0572579054492461	2.7255957	2.595403	0.9769881	1.1475443
35355675	3.141343367209851	2.7305461705474507	0.20303222031647628	2.226842545340547	0.09515633252654107	0.054123571549451716	2.4549513	2.5901392	0.8455727	1.0099992
35355700	2.5815159265533536	2.2505922716859543	0.2050892431047983	0.1122143500382716	0.09409110497275738	0.0473523021408932	2.613977	2.7933261	0.996625	1.0184672
35355725	2.096454904938876	0.8729694994319601	2.1371804793682356	0.1122143500382716	0.09409110497275738	0.0473523021408932	2.8354867	2.8773723	0.9901117	1.0054914
35355750	1.119423536908208	2.302798931967745	2.787336010555773	0.0198187025729777	1.2390251661041087	0.9472962836888162	3.0664976	2.915035	0.8310001	1.0063475
35355775	2.1402804756278018	1.7771005198725138	1.3318410263307643	0.0198187025729777	1.244294131299537	0.0473523021408932	3.111048	3.0040374	0.5429305	1.0784891
35355800	1.5938767771600786	2.302798931967745	3.493214964097664	0.6455493611020698	0.0930357278381521	0.5346777267888897	2.9679196	3.074139	0.7404579	1.1411964
35355825	1.669745310535989	2.711388918488153	3.7115119105124825	0.12847626674183152	0.8383555778582927	0.5346777267888897	2.8945477	3.1101863	0.61958957	1.052567
35355850	0.3318268620513546	1.7771005198725138	3.142186910916569	0.0198187025729777	2.704076456894967	0.01327960969104929	3.0958147	3.1725118	0.7404579	0.9872626
35355875	0.3318268620513546	1.3107508500770118	2.1371804793682356	0.6455493611020698	1.2285565680917339	1.6386850700480105	3.123422	3.286064	0.70907044	0.9533192
35355900	1.669745310535989	1.3107508500770118	0.2050892431047983	0.10940163647394588	0.7451521965568216	0.5346777267888897	3.1722834	3.1268756	0.4722497	0.9277886
35355925	1.669745310535989	3.234585244572439	2.1319937394803516	0.10940163647394588	0.035512535148637774	0.08141004472307485	3.0286052	3.0419786	0.5773809	0.89015937
35355950	1.6646268498019958	3.623590963108972	2.791760829524934	0.10940163647394588	0.08700020717289493	0.01327960969104929	2.843642	2.983129	0.6279165	0.72203064
35355975	1.6646268498019958	2.6851276409710145	1.320382408381402	1.3163073099078093	0.08700020717289493	0.07095045796559542	2.6964798	2.8184717	0.71697456	0.74803925
35356000	0.3318268620513546	0.8372987223236575	2.1216923546588187	0.6455493611020698	0.02716665825402017	0.08029369557046497	2.5708146	2.803602	0.9769881	0.8395009
35356025	0.7332303828609846	0.45148460012360103	2.1165739660433713	0.10940163647394588	0.08508729299133368	0.5346777267888897	2.3861887	2.871867	1.0095556	0.66755354
35356050	2.593970506834024	0.45148460012360103	0.04935995408444913	1.3101575207547071	1.1975999307542888	2.263678691380315	1.9981748	2.8704	0.636205	0.63314784
35356075	0.7332303828609846	0.15826843038694424	0.04935995408444913	0.1080198098573221	1.1975999307542888	0.5346777267888897	1.7225194	2.374487	0.6112243	0.64043486
35356100	1.119423536908208	1.758235217680837	1.3034134692148784	1.3101575207547071	1.1975999307542888	0.07919718401588353	1.5501579	2.341797	0.9901117	0.72246015
35356125	0.056799454214851115	2.670398497696665	0.19501161425331878	1.3101575207547071	1.1874299618947326	0.5346777267888897	1.1723685	2.4870422	1.2957392	0.7727624
35356150	1.119423536908208	1.3107508500770118	2.241307321280171	2.210882426019235	1.1874299618947326	1.6386850700480105	0.65266657	2.431447	1.566284	0.79362416
35356175	2.096454904938876	0.15410926793142138	0.721038176884248	2.893344592603267	1.1874299618947326	0.708547420193195	0.33376837	2.45942	1.364918	0.85187984
35356200	0.03673173957224866	0.15140092861732216	2.241307321280171	0.0198187025729777	1.1874299618947326	0.01327960969104929	0.16919163	2.419728	1.2112899	0.94292796
35356225	0.7150258267809428	0.8073647272392289	1.2978098960524316	0.10532515647618958	0.02716665825402017	0.07811054700489438	0.17904192	2.5517318	1.0966108	0.9463085
35356250	2.0779043972293807	0.45148460012360103	1.3034134692148784	0.10532515647618958	0.08229707149253027	0.07704375874623004	0.11971384	2.3024595	0.9637338	0.8453933
35356275	0.7105514272647545	0.05879611794259179	1.3090404317738167	0.10532515647618958	0.08229707149253027	1.152548218248347	0.12963659	2.3177218	0.7712375	0.79345345
35356300	0.03673173957224866	0.05879611794259179	1.3090404317738167	0.10532515647618958	0.02716665825402017	1.116014275632979	0.11971384	2.2010233	0.48121184	0.7744113
35356325	0.7105514272647545	1.7404284912824752	2.1165739660433713	0.0198187025729777	0.0015999993173341199	0.07095045796559542	0.059964053	2.1186056	0.23775373	0.70584404
35356350	0.03673173957224866	0.02395770809284509	0.04935995408444913	0.1040024082171279	0.1803605555852549	1.116014275632979	0.07991491	1.96398	0.059964053	0.6025746
35356375	0.3318268620513546	1.7448548363365914	1.3034134692148784	0.1040024082171279	1.011972245690604	1.6386850700480105	0.45421934	2.1284208	0.04997919	0.5917146
35356400	1.119423536908208	1.7404284912824752	0.19501161425331878	0.10269937362761213	0.05557139317479102	0.01327960969104929	1.2436714	2.3132303	0.04997919	0.5844704
