# Supplementary material for: Getting personal with epigenetics: towards individual-specific epigenomic imputation with machine learning
Source: Nat Commun. 2023 Aug 7;14:4750. doi: 10.1038/s41467-023-40211-2 (PMC10406842; doi:10.1038/s41467-023-40211-2)
Supplement: Supplementary file 4 — Source Data [file 41467_2023_40211_MOESM4_ESM.zip › Source Data/Figure4/Figure4C_WS_distances.csv]

WS Observed E025 vs E052	WS Imputed E025 vs E052
8.184133768081665	14.688384175300598
54.06960904598236	93.52891981601715
350.8608047962189	123.31531131267548
168.99348616600037	39.66871356964111
126.41500917077065	28.117325872182846
176.8187376856804	62.405625343322754
189.83808790147305	124.44197404384613
2232.3260714113712	1050.0353564023972
393.969149813056	553.9444872140884
310.20056891441345	68.80367541313171
532.4999751746655	219.92873722314835
465.76975278928876	189.33211210370064
290.2050621509552	114.77760362625122
415.14786276221275	141.21993097662926
521.2312380075455	343.00035893917084
223.71208932623267	104.98774099349976
271.34805619716644	114.30233359336853
132.2933470606804	91.86944630742073
159.23959457874298	54.422152042388916
238.0626357793808	52.087323904037476
122.05992186069489	27.642024278640747
226.49784719944	22.72558581829071
108.40562632679939	27.59212875366211
252.82049125432968	109.02940738201141
46410.84392747283	13773.478431344032
1245.5583183765411	804.2225844860077
1058.6939880549908	133.03574311733246
387.32034721504897	105.47427913546562
1494.2318274378777	562.2727892398834
132.81803104281425	30.946646571159363
1265.7816920652986	375.0227777212858
549.2326222658157	143.80223727971315
106.17882424592972	19.349083304405212
329.78578412532806	78.72259664535522
196.12073332071304	7.281664073467255
125.0130030810833	28.638230949640274
349.1878208518028	50.87019860744476
17.00219237804413	113.6960198879242
2492.2399324178696	2475.249715924263
49.951608061790466	43.54438281059265
127.87803079932928	15.659486919641495
994.369536370039	377.67807707190514
260.8919379413128	17.4642241448164
66.13327145576477	5.95047402381897
474.9794985949993	106.02354598045349
1989.512785166502	416.5471349656582
1146.2211906909943	314.4241047501564
909.1397215127945	169.86306202411652
201.5644567683339	91.19595795869827
2251.0455853641033	728.581188082695
243.05179808661342	52.96750198304653
1519.0868850946426	198.95589917898178
1202.7924892902374	339.0113238990307
124.0129724740982	19.998563408851624
2080.366323709488	1197.327986985445
148.91600573062897	79.53325283527374
70.51725399494171	27.62428656220436
5270.47528622672	3624.84779214859
213.68530249595642	48.67144352197647
654.7974899411201	222.55331102013588
4050.2222859859467	3578.6055384874344
1185.5483769774437	73.30203819274902
3945.528115529567	1814.334809243679
9518.068278297782	3263.9124264270067
4693.5387398302555	2035.1218512058258
128.06162774562836	19.464089304208755
34.734281837940216	6.144039213657379
9460.412047415972	2445.5947381407022
26578.056625664234	5545.255006313324
18.20529305934906	119.57883542776108
1520.9197312891483	381.26245836913586
325.49655839800835	66.627415984869
308.1213812828064	58.1205572783947
1711.1375226974487	745.4875446259975
1108.0516198277473	342.8179430812597
184.46784476190805	34.41227377951145
114276.1668009609	33241.455242589116
248.98734785616398	89.84174355864525
207.2732412815094	23.198085069656372
1154.5671098828316	331.4779728502035
277.5831195032224	107.28995175659657
416.3116188645363	111.49973466992378
59409.78617669642	6087.8908959031105
708.2487713620067	390.5950183868408
926.9566074609756	406.33270370960236
92.57976937294006	33.902282029390335
107.66999885439873	36.152341812849045
47362.84529621154	15345.222562476993
226.26515728235245	58.94117319583893
195.7383345020935	38.13476124405861
500.1666563153267	126.19557908177376
93.43462294340134	35.77096676826477
132.12997701764107	30.492451548576355
144.66394954919815	11.55502536892891
46.72547209262848	94.73135721683502
1163.0973959490657	484.8812909051776
440.8752341270447	345.3565311431885
2272.150725007057	1316.3189135193825
1068.2343844175339	304.3361322879791
138.14385211467743	36.22867062687874
440.94426572322845	137.23726665973663
681.0836246013641	321.797203540802
137.28682893514633	39.21757435798645
297.6556914448738	80.63128477334976
192.03617805242538	61.66981256008148
144.56360000371933	82.80873301625252
205.25835645198822	94.96663182973862
244.52616235613823	93.59920334815979
461.74764454364777	133.2047503888607
202.4982144534588	41.50057178735733
415.6815857887268	27.51812243461609
198.61512288078666	17.180203050374985
207.67429348826408	99.70536997914314
169.14342242479324	50.09155607223511
986.9795048832893	328.84719371795654
164.2954958966002	27.046793937683105
192.2404421567917	40.7825562953949
300.10910177230835	90.22893643379211
8524.442055478692	2409.398349046707
307.9660387635231	152.70819514989853
245.62989168986678	10.039462834596634
2639.8447292149067	1268.0474038422108
423.1729218363762	154.44515323638916
7533.736774802208	3705.717773795128
299.63715249300003	36.02922800183296
333.31535959243774	41.86004000902176
503.9742330312729	241.7629764676094
172.12834158167243	82.97088360786438
207.53051882982254	127.16429837048054
99.91215974092484	11.998817443847656
403.18502205610275	87.25724911689758
122.09524161275476	31.379255384206772
162.50460767745972	35.51210880279541
31.522513568401337	39.61215853691101
155.5771978199482	28.622263252735138
138.9357344508171	38.734698832035065
44.27496635913849	62.89340032637119
1254.1265042424202	396.5367713570595
5755.658111363649	1341.3592440485954
95.19992506504059	29.16338650882244
124.05880635976791	6.916927337646484
5794.826006732881	1787.840230539441
157.82126876711845	97.21746888756752
297.4548178464174	93.67598855495453
18.293763995170593	5.474783420562744
967.2240877151489	274.62711238861084
598.7435412695631	332.7788775265217
1095.0443598395213	246.15072736144066
278.6821116358042	92.5649122595787
416.2855825833976	71.07788747549057
89.36731570959091	68.27766999602318
1385.4689381169155	341.165770560503
1832.4996381998062	346.92812982201576
201.1113042831421	16.280144929885864
1411.5925078988075	680.3313463330269
186.70866828039289	51.02609866857529
453.5609797537327	63.68773630261421
15041.503851100802	8006.183228850365
121.07480084896088	52.522677674889565
1349.2649101614952	586.6500540971756
146.98195391893387	15.07417380809784
163.86136895418167	20.76580822467804
1114.81161236763	605.3020491600037
277.66354739665985	25.04879105091095
234.8957093656063	28.032072201371193
148.0831482410431	40.10678640007973
64.80056357383728	7.160692602396011
850.1509761810303	269.4499414861202
48.78213369846344	27.412424325942993
3738.747897565365	1798.7897344231606
477.8572580218315	119.58325156569481
182.57125530019403	15.397987633943558
269.42912912368774	66.04005768895149
134.3965883255005	37.76299512386322
669.1957699656487	90.27617529034615
122.0815759897232	53.736966133117676
151.3684413433075	132.01137948036194
312.26355891674757	42.724962681531906
149.70329004526138	10.28486704826355
1744.996491909027	352.15670371055603
433.9237504545599	44.77589264512062
288.38482689857483	27.577633500099182
149.37605565786362	11.61014011502266
1245.469893693924	423.3091106414795
40.749968469142914	91.55833232402802
147.92405426502228	56.64579498767853
105.0102242231369	37.90821373462677
31.033258318901062	28.632550716400146
2989.5510388612747	2672.592544555664
583.3698909878731	132.3819762468338
728.7688971757889	446.7921586036682
153.95493135228753	23.694351390004158
278.1586976312101	115.34531565010548
6113.089277803898	2092.8762227892876
965.328688621521	955.6331429481506
938.9049234166741	190.50464849174023
204.90832637250423	10.857968091964722
181.61427727341652	69.24006268382072
229.4673868715763	18.572456628084183
334.36321622133255	159.8576564490795
261.4356155991554	56.29791493713856
804.078761279583	238.995451182127
1717.8693304508924	327.38241715729237
187.6663630856201	39.771165043115616
1500.1829409254715	492.6621339917183
380.0495825186372	144.5666087269783
201.12751132249832	37.81530964374542
56.109426736831665	49.594804525375366
222.1620659828186	15.07094931602478
170.3958362340927	33.28194576501846
147.6182507276535	48.160481691360474
134.72161613032222	27.237477511167526
34.340636134147644	38.83655405044556
4592.356210887432	2037.5828695297241
3682.1452121287584	1595.8232482746243
198.05143642425537	89.63412627577782
80.05074447393417	61.446715354919434
91.42615699768066	49.633657693862915
133.50202613323927	40.39523780345917
1093.6386546455324	380.05925738811493
4341.33316013217	1707.4282168149948
438.0542161464691	160.52896904945374
43.109408378601074	49.12191864848137
112.04444149136543	4.298471093177795
241.2083035800606	40.60698263347149
348.1333003640175	51.29100060462952
64.16040551662445	136.57327818870544
35.98697370290756	14.385649472475052
1095.0201583951712	141.98332919180393
184.83102470636368	59.369045436382294
179.83172607421875	41.16416984796524
4676.955833539367	1143.5965819954872
428.39579290151596	101.16386957466602
1819.981562629342	468.47265607118607
150.49200037121773	55.646283358335495
146.08253502845764	381.9390640258789
307.8797340989113	37.11234611272812
571.8323780298233	106.77179145812988
230.41147137153894	52.050173163414
209.7247233092785	50.5734943151474
236.2668151706457	112.60283279418945
41.68122577667236	13.962925910949707
4619.980398774147	3267.7938637137413
806.8410198688507	313.6290244758129
169.4784649759531	20.06288993358612
111.46496295928955	27.788164138793945
122.65239131450653	7.0772545337677
346.7409457564354	35.31178414821625
23614.794407963753	3785.004151701927
201.2034249305725	153.84194707870483
662.8521422147751	178.43560269474983
163.45828538015485	32.63439883291721
26492.85798755288	9498.540032655
1425.1385831832886	328.7812281847
235.3026817329228	37.2428160905838
285.6232111752033	66.4440440684557
319.6758521795273	83.67397564649582
292.39860935509205	71.79788982868195
129.72159624099731	53.56143343448639
104915.83040254563	41176.89337235689
753.0036804899573	315.6750287413597
56.40785765647888	35.15708392858505
110.39947614073753	10.193074598908424
858.91175365448	83.99605071544647
520.8719196273014	202.85924464464188
450.4780316352844	160.97959086298943
74.34773445129395	35.12290042638779
163.0309534072876	34.55144554376602
113.45752239227295	42.69713342189789
173.75180715322495	25.0539291203022
689.7532968074083	106.85694769024849
8.034712553024292	57.31904900074005
437.94153505563736	251.18481677770615
307.81240931805223	135.42382427304983
204.3017063140869	44.29859831929207
467.9416326209903	207.6035357117653
8324.204783082008	6170.826304912567
40.833505511283875	4.405962407588959
10698.41469175741	2807.8900142014027
128.54649268090725	118.80207714438438
788.8857226371765	415.39809596538544
822.0473116636276	287.34602880477905
57.945831060409546	39.679789543151855
123.88040943443775	114.1187311410904
2494.4627598524094	1365.8559624254704
30.823704600334167	9.001004934310913
150.90742260217667	17.550603598356247
283.7843831628561	55.74487954378128
193.39108955860138	41.155980974435806
16816.561849951744	11138.64647269249
3156.1598078608513	1239.7856488227844
104.18853032588959	20.263247191905975
328.5648581981659	158.3823275566101
126.84600389003754	23.56447210907936
137.40500819683075	64.57925200462341
219.7829134464264	230.2428697347641
76.65953785181046	30.315369307994843
356.54786026477814	244.29934632778168
325.8923671245575	27.647904634475708
388.2936057448387	78.29714009165764
2458.375531554222	497.4079638719559
150.80057413876057	15.299419961869717
310.44522774219513	78.25929367542267
319.6510571241379	35.3074506521225
33.46583443880081	37.981096625328064
192.13814860582352	61.37877744436264
55.36087787151337	6.233802437782288
25.142134189605713	18.7258061170578
2141.489987283945	690.2895050942898
286.48203687369823	34.24053454399109
303.22605273127556	137.5349417924881
344.70704877376556	70.53978335857391
134.7641178369522	45.16658070683479
1629.7812572717667	555.3752465248108
1418.2864998877048	112.91753816604614
948.1164080500603	314.418108522892
317.3306267261505	60.78293973207474
124.78940293192863	58.37056678533554
1474.032581269741	963.2778412401676
215.55326986312866	434.9897190928459
110.94475424289703	57.442330837249756
124.7188868522644	97.32728031277657
49.974538028240204	56.86063086986542
66.27992296218872	37.37571048736572
597.9507623314857	625.7352139949799
25.10750448703766	18.28416907787323
281.0654921531677	209.14953184127808
747.0972222089767	465.640065073967
6084.462502419949	3342.6112046539783
145.69477120041847	96.2208064198494
332.3646239042282	43.085514187812805
200.18855839967728	104.67973136901855
736.3980469703674	241.5360870361328
231.3689740896225	6.949517726898193
376.22219920158386	29.146427392959595
885.3633773326874	179.11930644512177
248.72495025396347	27.422073185443878
112.13708662241697	45.42322486639023
232.4228173494339	77.7046747803688
3417.733169913292	2948.0915970504284
631.2731564044952	99.04653263092041
260.56485426425934	37.643425703048706
739.476092338562	218.37380361557007
185.86248683929443	14.202656149864197
102.55181169509888	6.799322664737701
88.9460039138794	181.46781051158905
363.06630688905716	137.1177042722702
89.39038264751434	75.0602520108223
51.38077509403229	109.69557052850723
123.3341668844223	570.9578707814217
295.6896212697029	74.35951656103134
241.3292405307293	58.619467943906784
561.3280663490295	177.58262884616852
152.32676327228546	217.30461370944977
246.50434470176697	145.36408358812332
121.91556605696678	29.20504340529442
563.199127972126	297.77511075139046
9250.720044955611	3444.937733411789
915.8540427684784	340.6938664317131
570.4191677719355	244.63228225708008
1011.0244173109531	220.2652221918106
122.72525572776794	24.39211505651474
329.32196217775345	88.20224307477474
321.1550600528717	35.650386929512024
475.4056895971298	221.34926003217697
57.47574865818024	3.8223363161087036
158.46863037347794	14.978138208389282
1061.0688592456281	364.469245493412
722.0056403279305	377.4511022567749
436.9862586259842	1334.7287330627441
1040.1266084313393	579.4650572538376
203.05704447627068	10.666106313467026
383.8477002978325	44.93773430585861
1148.342789798975	983.995502114296
307.2564117908478	860.2228313684464
172.06395030021667	34.84747579693794
135.98184221982956	16.68724349141121
195.018199801445	62.22137784957886
42.75800037384033	53.5890576839447
3368.2999128103256	2359.8407772779465
38.772382497787476	21.490015983581543
568.1194959878922	543.2908623218536
5712.866195201874	2086.078541010618
65.56411302089691	101.72796666622162
561.8277080059052	548.8758338689804
218.48899841308594	279.0734395980835
206.03707098960876	81.11654877662659
102.64015066623688	41.099489569664
129.2063580751419	55.984801292419434
70.90101051330566	76.19544577598572
638.3001186847687	224.5012595653534
1400.7291351556778	887.4936892986298
100.37684714794159	26.984204053878784
538.1568682007492	258.1481076180935
11268.940037724562	3260.9107586592436
384.96366930007935	387.12468308210373
810.4424072466791	501.9811115860939
1436.5862139463425	498.08857384324074
1214.244934797287	898.6904021501541
119.94966606795788	148.30553644895554
103.3667995929718	19.4798401594162
173.19646054506302	54.786759197711945
4862.257117390633	5425.885197401047
170.62233316898346	59.78370273113251
2349.2590441703796	532.4796139001846
269.2595845460892	67.13590812683105
125.68515717983246	83.93362939357758
9.597119390964508	19.76122772693634
510.95607060194016	285.29833140969276
106.83849328756332	1.4427219927310944
1942.4769879579544	700.74025221169
545.2137388773263	157.19222009181976
117.69456140697002	14.33634027838707
193.32138577103615	81.37457874417305
135.76838219165802	7.73250837624073
3767.8932587504387	1073.6525568962097
705.6703481897712	453.5179217606783
53.513543486595154	101.70656627416611
151.89349092170596	51.74931788444519
188.710862968117	93.37826582789421
206.6703019440174	7.115391433238983
131.07090693712234	6.616650819778442
180.56174224615097	78.93132615089417
357.4588692933321	32.13164681196213
62.98837161064148	33.106234073638916
79.3518316745758	75.8974118232727
96.86735928058624	21.225825905799866
190.80032747983932	46.660518407821655
862.4593966603279	270.2011448144913
452.50714111328125	187.3547601699829
671.8268718421459	23.091745734214783
111.91900473833084	31.87576588988304
254.3939126431942	121.50272363424301
368.5210529565811	114.96462222933769
150.7183832526207	90.78602021932602
497.8251982918009	122.65885651111603
122.04396972060204	47.1668815612793
202.63981977384537	77.30662378668785
85.82329273223877	67.145348072052
745.9174009561539	173.848093688488
24.939635396003723	91.01024281978607
1975.211555838585	652.537031173706
684.046370010823	262.4579906463623
427.6684595346451	236.66606852412224
834.9465036392212	158.39839094877243
49.20930516719818	39.82416391372681
366.5552773177624	275.83650600910187
900.2099161148071	568.0851626396179
133.85526716709137	44.57640406489372
212.1983940601349	35.48266392946243
149.31182603538036	47.998260259628296
136.28721022605896	55.76894327998161
472.5352197289467	163.57434278726578
137.88594806194305	67.30836153030396
234.42684495449066	62.462475538253784
149.37640643119812	35.5357705950737
92.29754137992859	37.04013180732727
1209.5676670074463	720.9013295173645
1061.8524351119995	332.7927693128586
752.2504696846008	285.09468799829483
117.04683166369796	74.20268481969833
186.53039383050054	68.4806521832943
2434.4525852799416	697.4417077600956
160.11872965097427	46.13196277618408
663.7758836261928	359.44726276397705
274.5997330211103	45.012009769678116
88.02399450540543	43.99096941947937
58.9037481546402	30.624136298894882
1523.3929232470691	591.2043011784554
1903.0078206807375	879.5876748561859
204.30536180734634	45.47686542570591
216.71218790858984	52.057938039302826
4266.85053229332	1996.4022091925144
1622.2884675972164	578.8338274508715
612.3660298809409	141.14542570710182
1933.7419958934188	1215.4882540404797
164.15896270424128	111.7847061753273
8626.159866522066	3156.904086649418
454.1011848449707	185.90355587005615
270.62361615896225	523.2811218500137
183.07179683446884	96.45839488506317
3402.4976978302	804.6039320230484
115.12883794307709	34.80782413482666
81.58846318721771	17.13240510225296
3741.06728887558	1065.7786890268326
60.26580595970154	13.81108021736145
18.544238030910492	37.36117076873779
153.3301043510437	87.1188657283783
48.458300828933716	27.98785388469696
64.499571621418	31.238109350204468
419.86812007427216	297.63408958911896
494.03594493865967	145.47011280059814
131.30267313867807	39.13350856304169
6263.928107619286	2067.088872075081
1068.0893043279648	630.6871979236603
71.00569661334157	18.292344391345978
489.11032593250275	124.04695677757263
1168.7641410827637	404.645586848259
257.5918405056	188.65538799762726
210.815855383873	67.6203203201294
25.44399845600128	109.67763233184814
381.2581778764725	194.28628361225128
210.73203945159912	124.49646830558777
53.60764992237091	98.2699316740036
168.86204183101654	9.834124326705933
1786.417441368103	1235.707304596901
146.3938306570053	57.13233816623688
67.45102620124817	36.58189642429352
861.4159348607063	271.3317917585373
2370.9958218336105	939.5524166822433
613.8192607276142	227.96577847003937
2318.765068203211	777.8229565471411
4038.1540969908237	2168.860974162817
102.89638552069664	43.03896850347519
109.72524404525757	16.320498049259186
62.855658769607544	69.03168481588364
1132.0515872240067	644.2269557714462
13.894837975502014	10.399789214134216
1538.928806900978	1260.8627786636353
1403.9836387634277	1640.739490032196
306.3701442480087	209.22140514850616
3416.5282915234566	1380.3551619946957
1048.9362107031047	293.2213982641697
339.12322041392326	89.33863537013531
156.74020272493362	29.300496488809586
122.72534969449043	80.54083436727524
1221.1696397205815	217.70060569047928
124.43092405796051	47.75999993085861
158.93224085867405	63.29755339026451
215.12816362828016	58.45037066936493
472.0020922422409	65.06207740306854
444.45166082680225	174.2444692403078
143.43821401894093	55.983780056238174
300.0709028095007	62.364099860191345
1072.9833897352219	600.0185121297836
274.83630388975143	224.59953606128693
171.31948935985565	101.27864921092987
96.25565856695175	63.900482177734375
2030.443482875824	322.9438017606735
330.6785755753517	119.62049472332001
316.038928238675	74.16197571158409
398.2185653746128	184.8099781125784
217.16900950670242	104.29840165376663
255.58933901786804	100.99342155456543
254.3218286037445	273.064080953598
61.32772099971771	80.90454638004303
154.79654479026794	39.878387093544006
3107.993411064148	1532.8447571992874
1009.3191792964935	598.250401198864
153.62332972884178	63.068480253219604
265.77778911590576	45.220942825078964
140.77894565090537	29.42875450849533
860.3083015680313	437.82630971074104
234.7493780851364	270.75556349754333
357.72305953502655	248.8413891196251
154.39025547821075	88.47253206372261
429.45163440704346	316.2285179197788
93.24123579263687	94.98466324806213
24.340502738952637	15.924709439277649
3182.5541266202927	1107.1737487316132
98.82253539562225	30.885605096817017
125.86913484334946	34.465624272823334
103.99125665426254	30.421844393014908
331.0815859735012	129.50291201472282
252.7106242775917	20.015812933444977
154.46745431423187	84.22763645648956
4888.5112562179565	1998.4325535297394
529.7683267593384	939.79356777668
6449.952590703964	2754.8523252010345
201.29630494117737	10.626718282699585
263.11091661453247	127.11052715778351
861.8653473854065	653.1806589365005
2613.3446984812617	1673.0189647376537
76.75226187705994	13.8111172914505
185.81126128137112	94.85886341333389
182.50376391410828	111.0019725561142
568.1973052620888	113.67248407006264
356.01991809532046	74.35748821496964
631.9017192646861	337.38542079925537
1499.5372449792922	360.45520436763763
2709.9351894259453	1347.3193297982216
583.0588933229446	118.73486638069153
205.99559938907623	103.83865284919739
206.69347761571407	61.082508236169815
975.6346740722656	212.17304056882858
446.44736072421074	27.015131533145905
418.2191292345524	144.382698148489
907.8486983776093	247.3672298192978
1454.1710787527263	530.7987977564335
5537.682354465127	608.4798027276993
1390.1784281730652	417.23444586992264
752.0194036662579	164.4579818546772
36.30678951740265	57.57131242752075
972.5641969442368	91.98712265491486
165.7589192688465	35.720473885536194
190.0930688381195	142.06103241443634
678.0906386971474	161.66164496541023
237.20966339111328	58.99741280078888
258.76304081082344	73.18819844722748
387.6590096652508	44.19154870510101
394.1838514506817	64.48120433092117
201.30552661418915	64.59475445747375
135.5294644832611	77.42633700370789
65853.08404111862	26701.061790943146
566.2276412472129	133.54425516724586
501.69679568335414	137.1122229397297
3050.1732255276293	910.175576210022
401.5581503249705	72.50616040825844
128.30473816767335	29.577490910887718
176.37256360054016	19.30748224258423
137.97669714689255	15.838019400835037
455.35083904862404	120.74484637379646
2841.850223302841	639.4369657635689
482.39275538921356	82.88334909081459
46.38063144683838	6.634186506271362
211.12270003557205	69.6504014134407
1110.6128286719322	308.8965236544609
200.46119050309062	95.18937599658966
7179.759945333004	2589.9856582283974
721.794743835926	215.99822095036507
525.3503714054823	126.52818012237549
590.9076758623123	97.49617230892181
378.56590908765793	138.55349537730217
75.35601556301117	74.25648641586304
4524.801223809831	1923.0368704795837
86.72989848256111	39.13047839701176
152.6902641505003	33.55917799472809
498.1871967315674	90.36520028114319
179.6792444474995	61.50356628745794
168.92773643136024	38.93350997567177
12753.997829049826	5134.373576700687
1010.0368065834045	730.3430297374725
4966.504149615765	2161.455115556717
261.2167901098728	70.56847906112671
1365.3126656142995	519.9474458694458
243.44152581691742	64.48407208919525
1127.3486481904984	1299.38427400589
1797.5797926150262	550.4009873867035
307.4290955066681	334.6061269044876
531.5782291293144	156.83161580562592
351.62724724411964	356.204509973526
397.3094717338681	331.4030222892761
206.98610961437225	319.7946870326996
806.1179395578802	852.9637035131454
127.42238476872444	28.84328205883503
134.99384880065918	56.1772186756134
81.56869626045227	15.060303568840027
309.99533838033676	190.60199189186096
439.33261156082153	572.1488000154495
510.1570546030998	61.389541268348694
1130.2739394307137	288.8686208128929
262.9984356164932	275.93946599960327
4086.8168425559998	2176.091919898987
58.59354221820831	15.905963063240051
70.06335377693176	53.09160387516022
441.55718809366226	91.05838704109192
114.25233995914459	44.59086275100708
164.0948418341577	57.37353587150574
167.63179063796997	288.00509679317474
1344.2799391150475	2287.611011505127
142.0232958048582	92.28946077823639
298.2024664133787	44.770283818244934
297.9611913561821	146.1010159254074
1075.0797996520996	639.3131923675537
797.2776437997818	48.98742592334747
459.5569831728935	210.93635812401772
480.6109769642353	114.46702080965042
290.5231394469738	74.8325747847557
209.51985974609852	59.898276567459106
676.9551080167294	616.3263466358185
234.6490488871932	48.26823937892914
2084.0349283516407	964.2346332967281
382.09865614026785	178.41471430659294
198.75125836580992	98.68111658096313
12.084149420261383	4.890271544456482
1065.2255701720715	480.1960960626602
104665.34604883194	49276.24858677387
161.01658874750137	98.12884896993637
109.72089195251465	46.34117901325226
163.7393819913268	57.84390711784363
30.389432668685913	64.6604967713356
250.9095208644867	98.53077149391174
1569.787586021237	621.0565782487392
31.869044542312622	41.845256209373474
35.110804319381714	162.31336641311646
345.29041363298893	194.03390428423882
566.507287684828	266.5877585709095
166.20562800765038	130.13201722502708
1648.7016196250916	768.0065256357193
2803.359298348427	1588.9644538164139
772.2466393709183	208.63890427350998
199.74710828065872	54.17106759548187
103.53635185956955	65.90709280967712
5400.361297488213	6863.433512210846
484.2140074968338	50.74394166469574
1550.4433225989342	842.5441755056381
937.7181080728769	150.74401837587357
42.941131711006165	41.84545457363129
19.794434428215027	86.03934386372566
1980.3074371814728	657.5092090368271
152.08328783512115	62.89217758178711
248.94211983680725	150.54796946048737
24.745548248291016	26.42011022567749
282.86122369766235	226.7410103082657
3181.5408548116684	1779.2898004055023
80.13588851690292	58.7933806180954
10590.327233314514	4635.858507633209
112.77749693393707	4.993042469024658
66.35700923204422	70.23078882694244
80.44097948074341	47.678075551986694
2240.3792808055878	2388.779866695404
104.98319745063782	19.02423459291458
231.3993135690689	2.8467170000076294
814.9912624359131	191.3318076133728
189.56021462380886	67.58434280753136
1203.4882472455502	468.48432299494743
72.3963360786438	13.596032977104187
1039.7313428521156	574.3049440383911
4924.194111227989	2546.67010641098
2716.9635103344917	892.0424320101738
196.19638669490814	64.83539214730263
161.7582463659346	49.95287027955055
1341.3211556077003	219.10901284217834
369.74639836139977	55.40438747406006
47.02529215812683	16.752817034721375
65.32830774784088	39.749969840049744
1148.8022133111954	421.6870784163475
182.0678025484085	279.79362535476685
467.04642820358276	181.9281474351883
708.398453950882	769.4606807231903
722.9638640284538	311.1044164299965
3318.2971181869507	1073.5353276729584
43.59295070171356	21.0516559779644
186.9094396829605	263.6539274454117
687.1398414261639	132.445701867342
110.85467958450317	9.968264102935791
27.68936550617218	18.579735159873962
281.0005912184715	21.75443223118782
101.50378605723381	30.293369114398956
117.84957176446915	18.459470570087433
400.0848750472069	194.71210151910782
88.05540731549263	52.72601364552975
178.1842013001442	53.33735328912735
555.876498375088	69.42787510156631
486.98772037029266	19.19447895884514
71.71998578310013	146.02044296264648
91.27627432346344	35.660415321588516
62.27429687976837	8.066798448562622
108.50411885976791	52.42344522476196
131.63660767674446	42.341293305158615
1501.5058646202087	99.96860074996948
362.73653769493103	103.17254456877708
143.11088633537292	55.90592181682587
50.90671110153198	25.515278339385986
7595.126426991075	4445.516228199005
250.72591042518616	58.87250602245331
134.7026240825653	47.92785766720772
136.66377449035645	30.398289918899536
117.31402651965618	57.360302329063416
67.06201350688934	41.78997099399567
158.470591455698	126.8191249370575
663.222944021225	231.60759499669075
2407.204001441598	522.5359630137682
370.1756976209581	161.05083169043064
417.64224323630333	97.514179199934
119.73743563890457	87.60956978797913
36.27413511276245	18.684807896614075
113.72776627540588	74.4102281332016
1335.6447843238711	422.1285976320505
189.42684519290924	15.424237489700317
553.4619927704334	69.20698004961014
152.28888153657317	42.26871880888939
126.2989741563797	76.27744275331497
545.7506170384586	233.03226187825203
627.6918752789497	288.3802569806576
2616.8801335692406	1350.8916203081608
711.8460068851709	339.34864246845245
1126.7425642311573	442.719931602478
3386.147483509034	1304.8528656065464
51.816685914993286	19.08690106868744
5115.4420646727085	2599.0313692092896
793.7442670315504	500.9139658510685
579.6069299280643	183.86963486671448
776.2692112028599	267.538771212101
942.2246932983398	1143.6455681324005
46.087677240371704	40.599337100982666
40.96697998046875	20.528138399124146
139.93451130390167	68.29890537261963
505.1728022098541	71.4745905995369
30.22191607952118	2.6438913345336914
4632.797116398811	613.214390873909
538.1912208674476	181.22240233421326
337.23669481277466	171.08422672748566
755.7937121391296	84.43351304531097
1390.6215640604496	1000.1399972438812
159.62704622745514	9.14305865764618
303.3705462217331	56.32627660036087
44.149583786726	17.06023281812668
55.79023349285126	4.964109897613525
761.7277089357376	300.25865602493286
47.18564736843109	208.4056624174118
497.5634371340275	882.8004113435745
928.5461339056492	610.5852857530117
82.65548133850098	100.25804424285889
611.530456751585	308.85798847675323
138.16173633094877	15.703306049108505
79.0135287642479	32.25494158267975
618.8789230585098	676.9440479278564
453.8485868573189	376.6847583949566
518.5792261362076	216.73693704605103
776.3660306930542	210.87339401245117
298.23123121261597	81.89681935310364
67.39245611429214	49.692521810531616
1060.1307199001312	203.03948011994362
826.1075648069382	452.6957411766052
978.5629278123379	251.90007385611534
26.275539577007294	149.98806631565094
131.87529945373535	145.1528314948082
61.26046872138977	27.436554551124573
6.218989372253418	20.960620760917664
655.9317420721054	135.55238357186317
233.74395257234573	85.21836906671524
675.029079914093	398.30427730083466
1337.8238921165466	1042.521820306778
819.2186141908169	162.81392866373062
301.22236889600754	67.49590647220612
304.9724292457104	117.74153757095337
68.46288132667542	74.5184223651886
111.087366476655	61.715350061655045
123.48058614134789	46.460558637976646
673.0800734758377	687.3424122333527
143.26396414637566	11.77075308561325
932.9212453365326	370.7490875720978
2213.3296885490417	596.9413839578629
504.3129127025604	664.443044424057
140.9427406191826	76.09429204463959
971.2965351343155	679.320995092392
5276.1414078474045	6703.839371085167
40.84084177017212	29.503469347953796
54.67494976520538	13.95430076122284
24.672337293624878	29.682694673538208
62.41973304748535	16.641261160373688
115.17715698480606	182.09215772151947
889.8019945025444	313.3205977976322
42.31514859199524	16.239538550376892
105.52741825580597	16.384243726730347
2444.1149504445493	785.8491326868534
189.3945032954216	28.61272966861725
11.419646859169006	7.867504239082336
58.35700714588165	25.32112967967987
137.16471707820892	17.749448657035828
35.54543924331665	17.301586151123047
68.1785032749176	14.880048394203186
859.9350757747889	153.69108712673187
148.11969636380672	12.454000920057297
30.704436779022217	31.785595804452896
115.58509731292725	19.38329517841339
306.1266973018646	151.0670680999756
779.4372891187668	950.3064036369324
206.76703453063965	178.5264528989792
87.49154764413834	27.35811448097229
1173.9272596240044	457.38716316223145
282.7989205121994	98.14454266428947
721.7243565320969	316.4517301917076
2139.7631162405014	814.5227802395821
152.8519936800003	78.68365794420242
187.64998611807823	21.169629737734795
547.2050533890724	120.58091582357883
458.53917038440704	150.60124349594116
1837.7155240923166	507.2898041307926
4672.324765205383	1822.565647572279
231.3806101679802	116.18035542964935
1949.2252717018127	635.2844486236572
208.46013623476028	106.23772040009499
725.662938952446	268.43152463436127
55.356343030929565	11.968938738107681
143.945117354393	77.96324142813683
1188.8699996769428	116.81183744966984
450.50245819985867	31.305274590849876
540.3674811720848	112.43446910381317
162.96914267912507	15.052120462059975
225.8796763420105	55.350681990385056
123.5055731497705	14.801288694143295
171.42073452472687	30.254994839429855
984.9760107398033	537.0075756907463
929.6155216693878	409.9956113100052
329.1795132160187	80.93785157799721
329.8084864616394	115.13240551948547
272.32457876205444	151.33930671215057
661.281982421875	86.05761003494263
774.5812911987305	597.9654262065887
201.35543670132756	50.65115350484848
166.82432356476784	59.60115498304367
559.6093942523003	178.43089377880096
422.8675775527954	208.8151844739914
5991.227143883705	1203.551171720028
9454.814658522606	3261.912149786949
12967.010773420334	4434.978105008602
15147.18123525381	1863.3512600660324
617.8831202983856	210.7776347398758
33.4670205116272	39.546188831329346
632.3115222454071	78.22763922810555
198.0346372127533	41.24686720967293
1641.025854125619	434.8525946289301
206.059885263443	45.9927414059639
497.5861498564482	133.43858306109905
1744.9567707777023	585.732957303524
284.4048202037811	35.27809381484985
176.74221408367157	69.77886509895325
524.0167988538742	260.41821229457855
333.4576120376587	128.7653285264969
89.05096173286438	5.634424567222595
497.7912081480026	159.6340636909008
17945.450296223164	8798.614840179682
19501.471041858196	11966.524533241987
123.40391898155212	10.99609899520874
3457.351340174675	1415.8562856316566
77.68331527709961	22.697742581367493
262.49380373954773	77.08789032697678
1812.0096426904202	120.98607535660267
1333.9602154791355	194.27927933633327
336.58438024297357	27.263231098651886
102.93228209018707	51.35281312465668
788.5584404468536	142.46467971801758
348.2661157846451	229.57098153233528
3125.8198162317276	2323.384593963623
1747.2744064331055	639.4697941243649
42.678797483444214	14.592444658279419
72.20109295845032	3.7752310037612915
266.73521184921265	233.4581354856491
983.9969422221184	30.18205325305462
30.25544846057892	24.512540578842163
395.44739282131195	242.5285885334015
13841.722841143608	9933.537355065346
685.8492760658264	109.32976150512695
741.2977784872055	89.76779113709927
2312.862936925143	701.5960422754288
356.71150001883507	148.26730547845364
339.8132237382233	138.6240686327219
824.0032888948917	328.8936961889267
238.36507115140557	62.424034118652344
4163.523838892579	1710.578039497137
118.20053946971893	55.808776810765266
408.9654125124216	343.7058064490557
1977.1687008142471	507.59125919640064
355.21696460898966	38.029555439949036
598.0661659240723	129.47813379764557
1915.778761706315	731.2322345674038
1161.2564017474651	637.1105306148529
238.59208101034164	58.37711191177368
147.42284834384918	7.024770617485046
122.92757546901703	77.8750069141388
195.53289014007896	45.68688029050827
270.7186243534088	114.22316527366638
6121.894339561462	1833.8278665542603
1048.2065842151642	406.1257692873478
267.27219781279564	103.14867043495178
174.76765418052673	113.21104347705841
404.5815507173538	121.0582605600357
48.70118308067322	55.833109855651855
69.55338048934937	21.76779043674469
92.93745219707489	4.769498109817505
139.1528048440814	66.23465502262115
395.25079745054245	88.4951701760292
264.0930106639862	221.19392943382263
657.7637355625629	300.2241960763931
42.19382965564728	35.45070445537567
85.16219384968281	10.097866892814636
1162.9407830424607	485.1047813594341
330.73942770063877	73.6469444334507
107.17208966612816	32.559521317481995
426.8391042351723	279.0242562890053
150.45651549100876	108.04167565703392
289.1977870799601	54.621252208948135
596.9520571827888	69.77658611536026
2527.669053003192	1385.091737985611
16.84294867515564	9.200052380561829
289.61048966646194	26.46739563345909
194.81684681773186	60.00946548581123
3694.464052915573	3047.7070276737213
2689.866588089615	877.9466346502304
701.8950268626213	544.096960067749
116.63281947374344	134.55966591835022
633.0085374414921	208.37931489944458
1707.0279083848	886.968230009079
87.07872921228409	53.09111508727074
1886.1477943658829	157.90225219726562
1352.8633833527565	1614.0631408691406
36.678229570388794	19.687933921813965
87.96717536449432	35.107047975063324
666.0238727629185	201.64552688598633
6307.148127526045	1084.66190046072
516.7969278097153	371.62782871723175
95.69232773780823	29.43185806274414
180.59326338768005	92.25355267524719
164.76262663304806	48.73942267894745
120.79227629303932	30.386538684368134
83.87953750789165	29.48726713657379
318.1292622089386	276.4337763786316
596.3753789663315	324.38469672203064
150.62675213813782	34.78872466087341
779.3429907411337	286.4683715105057
600.3819118142128	211.2163056731224
204.09073016792536	89.49942015111446
353.15470892190933	138.7307881116867
108.11217617988586	80.54940068721771
2250.306013405323	1158.8234723806381
8358.167907744646	4325.077862769365
151.6539753228426	56.85572403669357
1343.2142933756113	510.3941493332386
131.76914555579424	63.73475652933121
1137.9819367527962	799.7209953665733
1542.8503451617435	523.3510031327605
1194.7317613279447	126.73686361312866
73.14276826381683	43.84789162874222
6657.671040058136	1419.6566346287727
192.28401881456375	32.96676440536976
148.9467521905899	244.29294097423553
135.92619836330414	70.4762351512909
1021.9240927696228	261.71919417381287
44.09197437763214	192.23621547222137
843.3798532485962	382.7452154159546
327.54994225502014	209.70696449279785
133.98037362098694	100.48548698425293
140.2029881477356	4.031494379043579
137.0353446006775	83.68430769443512
34.724937319755554	39.545307755470276
81.72753646969795	35.77817189693451
146.81177484989166	9.516074776649475
24.650932550430298	24.821579694747925
281.23317362368107	132.83967772126198
47.84410238265991	64.19203317165375
19.489100456237793	2.885537028312683
269.1476312279701	163.33870115876198
277.09376925230026	438.4901943206787
776.8273614645004	654.59676861763
183.92234610766172	7.329274997115135
5478.918959289789	6171.745044216514
744.541167140007	1699.553766131401
64.05561792850494	75.09213531017303
2981.54741320014	2487.950045108795
195.06125551462173	182.44200444221497
22.02309012413025	20.87834858894348
572.8452246189117	380.9265183210373
81.85112702846527	34.43658363819122
704.0063925981522	150.79779028892517
39.68913531303406	12.026902198791504
94.67949092388153	18.812566995620728
1484.5702345520258	796.1108545660973
1030.110012769699	738.6803443431854
702.6571344137192	73.74847769737244
459.8050675392151	1122.5564048290253
403.29215490818024	515.9779182672501
144.95444536209106	33.416752576828
6681.100347459316	2958.913597226143
793.9092858433723	933.3450193405151
395.2184512615204	155.32863074541092
180.24714086577296	46.56300604343414
153.3578623831272	33.29811096191406
243.74098053574562	236.11358070373535
245.77922260388732	136.37302488088608
379.1479599773884	199.96522498130798
530.411795437336	354.40356147289276
415.5534387230873	384.8149331212044
16.31332838535309	46.57184183597565
11.279055953025818	23.394084334373474
561.1989599466324	406.0374674797058
3687.4465818442404	1762.085574656725
192.38549864292145	41.87090277671814
485.56806695461273	284.5043992996216
795.2263213396072	73.07161378860474
321.4423362314701	134.7459635734558
321.5737056732178	153.1994135081768
739.1199687719345	1060.5618003606796
1197.1031144857407	363.3959336280823
236.71997964382172	49.012077301740646
195.32075667381287	90.5207684636116
56.947697162628174	5.146316170692444
341.6820797175169	55.71172881126404
65.22588896751404	47.79071855545044
1610.8862097263336	832.2209113836288
91.61262345314026	23.92224144935608
103.09189331531525	26.88844609260559
344.0931918621063	103.0566794872284
441.208338201046	260.8998990058899
5290.207675855607	3799.6711789369583
196.47721964120865	62.61158159375191
90.89707332849503	86.16174125671387
911.973740696907	299.6644678115845
4732.934185385704	1324.9610303640366
554.5778796672821	494.81161057949066
132.2615221142769	52.10498222708702
154.9268965125084	20.230845749378204
70.37344217300415	101.2696545124054
31.16784107685089	108.21782171726227
1395.3192299753428	529.9235016703606
37.62830638885498	40.12504863739014
110.9543840996921	20.70228585600853
947.8738036155701	538.219330072403
2127.23832821846	994.7740195989609
569.0890973806381	369.531813621521
1024.1298887729645	619.540894985199
2110.121893644333	1086.6066994667053
565.8142482042313	63.88411271572113
317.08844578266144	147.24544966220856
743.0911419391632	558.6168622970581
172.09166860580444	63.28639328479767
352.73025369644165	259.0785720348358
473.72532844543457	124.7142961025238
311.2498781681061	71.58460533618927
118.4566165804863	31.90464723110199
527.3476444482803	304.0958843231201
3212.892903804779	525.5889121294022
2756.0662200450897	722.1230850219727
251.56181126832962	138.8637956380844
239.51163172721863	156.77182364463806
2523.266756772995	1547.466435790062
965.6095534563065	40.328280329704285
107.07095992565155	196.027969956398
594.5051106214523	215.19553685188293
65.0426070690155	66.2990608215332
131.6260120868683	50.14276075363159
1229.42263802886	417.1175128221512
1957.4401099085808	1261.920103430748
473.3194179534912	563.8658916950226
207.6465504169464	247.1314036846161
42.66324067115784	74.17063903808594
1776.3237657546997	1092.5692751407623
66.53982734680176	4.462943434715271
136.2673992663622	28.374019861221313
214.5057711005211	82.51182997226715
885.0332503318787	418.55053520202637
91.96093645691872	10.130919814109802
31.232958555221558	136.4240083694458
145.54128003120422	40.42916786670685
171.99825435876846	13.144283682107925
258.7228629589081	35.45157587528229
757.9123773574829	269.8715252876282
71.29330134391785	10.166491121053696
6369.5390594005585	2659.531363248825
23.320520043373108	16.03731381893158
554.1535588502884	134.14201879501343
397.50805470347404	125.18980547785759
3333.444669485092	1101.4789580106735
141.43401158507913	3.147100567817688
35.27223825454712	60.55700445175171
859.4520608186722	466.65340745449066
1683.9711818695068	606.186815738678
190.43145233392715	18.22152829170227
45.08583986759186	200.39770913124084
384.676309466362	143.8919528722763
213.81650730967522	15.73754370212555
206.25977218151093	41.36548748612404
64.14702725410461	5.8735421895980835
397.25861167907715	164.84968030452728
209.01472264528275	116.78508234024048
141.1645261645317	26.18388867378235
118.23482143878937	5.414428383111954
181.59762799739838	266.7660729289055
2205.7220838069916	1533.2848819494247
251.1017323732376	86.79248511791229
1024.02197432518	507.6738872528076
151.15222680568695	57.712960839271545
172.42284321784973	75.2396651506424
201.69955444335938	166.4109171628952
889.1282787919044	599.3465391993523
396.70492535829544	156.64213573932648
378.19626647233963	29.083328872919083
285.9754338413477	60.20067083835602
97.34338688850403	10.969787508249283
137.09938775002956	85.00337764620781
941.782950758934	305.1292444765568
121.5021955370903	27.02803483605385
142.80747723579407	72.66262137889862
2320.968023300171	892.8948801755905
109.42096316814423	12.35503003001213
548.0230892300606	137.2003071308136
479.7997400313616	200.17283284664154
153.99421203136444	26.351258754730225
1162.5455889701843	809.8657382726669
38.60696256160736	18.408271431922913
166.73959636688232	250.0680651664734
73.3449479341507	4.961480140686035
241.71620160341263	46.560747027397156
936.2478669881821	1400.1476876735687
1567.104649066925	752.3773055076599
2615.491179704666	292.7372306585312
703.6226860284805	214.81009256839752
2371.825281858444	1159.7757734060287
1293.0411608219147	347.2183675765991
334.1379668712616	101.76692807674408
210.0981172323227	62.50180506706238
66.21133828163147	10.092783331871033
349.4897484779358	228.84606063365936
503.21332240104675	115.59513771533966
103.90250098705292	41.42742693424225
509.186918258667	40.45740866661072
399.095725774765	209.59193408489227
2242.7815313339233	861.9755980968475
78.6732486486435	46.75091543793678
1404.9206655025482	358.41020154953003
452.08005940914154	144.49639636278152
113.49006414413452	35.254012763500214
761.4567766673863	133.50399935245514
808.3150192089379	136.50828808546066
336.8705238699913	360.68541169166565
200.61517941951752	152.23425006866455
91.22829055786133	61.43246817588806
747.7982113361359	164.1225609779358
131.50891280174255	25.14090919494629
4690.998402357101	1364.1866698265076
34.131391525268555	44.6054730117321
73.88675367832184	49.609917998313904
197.4251389503479	75.63631176948547
3403.893053650856	1052.4957828521729
42.25351405143738	20.067166805267334
302.7001271247864	260.9998815059662
542.3204194158316	248.01445072889328
126.04223345220089	21.64177107810974
1943.939084649086	1142.3463296890259
377.81050157546997	71.18801641464233
106.66812086105347	11.599401712417603
459.9892659187317	234.43897032737732
44.33910274505615	27.347006916999817
15.467265963554382	47.504025399684906
62.912037789821625	12.726563811302185
1354.6292507648468	826.917239189148
180.0942952632904	44.949280738830566
12.693430542945862	59.490702509880066
8.501539528369904	103.06225192546844
1280.2421827316284	194.71514111757278
313.3532303571701	335.79926896095276
29.329031944274902	22.929627180099487
1274.9725840091705	658.0757800340652
187.25922602415085	47.54988443851471
271.03363502025604	24.909332990646362
285.1612751483917	146.95856499671936
226.38406148552895	100.15848189592361
32.192068219184875	49.380895256996155
54.8828341960907	3.4554316997528076
233.76733895391226	111.32120287418365
178.72989112138748	80.175616055727
152.71501642465591	81.11004877090454
605.1404787302017	367.9129569530487
47.45750021934509	20.935391664505005
193.83546805381775	39.23709064722061
35.80388104915619	9.823737621307373
71.8171237707138	43.69800400733948
1161.436366558075	123.36763072013855
966.736663877964	493.46472984552383
180.47122871875763	35.45605832338333
161.18086781166494	22.285211205482483
110.9658111333847	97.91228377819061
244.0888803601265	425.62261414527893
293.2982701063156	214.52731901407242
150.7885535955429	38.41952073574066
115.26646685600281	28.666634500026703
43.67590117454529	122.35710763931274
350.203644067049	46.10283899307251
129.6467683315277	3.8727066814899445
285.8757114112377	82.24204447865486
394.86330938339233	160.6206122636795
322.47247433662415	165.44344639778137
3027.9109096229076	1818.5463046431541
7333.8753789663315	3844.7203415334225
208.6697017289698	52.32998612523079
33729.21998935938	13677.633068293333
5257.973180107772	2659.8084857165813
6323.62106307596	3833.0890353024006
50094.293041825294	39688.22576022148
2736.4839521460235	1580.6177440583706
1292.6944041252136	601.4449627101421
1744.174770405516	780.7990486547351
64242.187134142965	29649.98844280839
388.1427324889228	137.40914270281792
680.9834922961891	83.31241917610168
116.70573124289513	2.1333167552948
154.50283181667328	23.437923312187195
2204.266855403781	914.7872573882341
1701.342558518052	1428.646301150322
1515.9240545630455	498.5321073830128
1351.4651971757412	875.3564113974571
179.4737470149994	78.72217833995819
4148.367957010865	2002.7787849009037
143.50263030454516	96.11399191617966
2360.3309732079506	1226.0423580110073
290.2435076236725	175.20145738124847
487.43246388435364	339.09142780303955
966.1078089475632	400.3130251765251
109.4082863330841	37.695822179317474
332.54660987854004	68.73987305164337
619.9685945510864	645.4695936441422
2297.9071037769318	1265.244045138359
165.6964921951294	57.2364901304245
135.79253160953522	18.041470408439636
5119.511625111103	4976.940965652466
777.7530215978622	311.9231640100479
7009.887681722641	2882.585574865341
197.66465908288956	64.99231541156769
21245.17240664363	8708.250022530556
10536.943452775478	6036.874011039734
344.82309380173683	169.6952155828476
2179.144602827728	1859.9374567717314
400.96944466233253	38.68153630197048
1152.0438626408577	940.5752575397491
636.1363707780838	526.7435348033905
652.7709993124008	453.4831127524376
5783.781257785857	4061.5742312967777
313.44889414310455	244.57640874385834
220014.0040755272	123015.79956746101
2020.56826248765	578.0159683078527
1234.359245032072	742.1011174917221
122.10352873802185	76.91005432605743
1479.1106439232826	363.5467831790447
350.89438116550446	96.01118659973145
321.59046655893326	120.041439473629
199.16623658686876	49.15447981655598
843.7116763293743	261.9162587225437
864.7575587034225	173.3637716770172
21.186306476593018	10.94990336894989
266.35319662094116	186.94107484817505
399.30210959911346	71.35652697086334
1741.3170598745346	364.1790867447853
424.22337145730853	64.30614821612835
480.88441705703735	190.7854179739952
6866.694108188152	4914.3662432432175
167.25698399543762	216.1923233270645
117.1747159473598	18.334587275981903
1894.9206141233444	851.5299160480499
2684.7672731876373	720.8747797012329
521.6348073482513	303.88129210472107
1303.9780696630478	562.8423986434937
796.6319115757942	141.93311250209808
1635.757602572441	490.81324338912964
208.7877550125122	76.08581733703613
2383.207976102829	715.4737740755081
12.110239744186401	69.08112496137619
350.49894297122955	35.13465464115143
53.195433139801025	17.44108748435974
357.92503821849823	153.74313986301422
141.643620967865	132.04773211479187
166.27985960245132	64.66052150726318
33.14127469062805	15.940788507461548
4104.668677657843	1350.0000721514225
1727.13478910923	410.05273401737213
236.3910247683525	31.395598888397217
150.7513096779585	10.62304425239563
12.068074345588684	57.86308550834656
312.7774990797043	304.8519902229309
