# Supplementary material for: Getting personal with epigenetics: towards individual-specific epigenomic imputation with machine learning
Source: Nat Commun. 2023 Aug 7;14:4750. doi: 10.1038/s41467-023-40211-2 (PMC10406842; doi:10.1038/s41467-023-40211-2)
Supplement: Supplementary file 4 — Source Data [file 41467_2023_40211_MOESM4_ESM.zip › Source Data/Figure5/Figure5B_tissue_occupancy_hist.csv]

Bin	Counts	Individual	Assay
1	11792	male_37	H3K4me3
2	4239	male_37	H3K4me3
3	3054	male_37	H3K4me3
4	2664	male_37	H3K4me3
5	4012	male_37	H3K4me3
6	11516	male_37	H3K4me3
1	16159	male_54	H3K4me3
2	5041	male_54	H3K4me3
3	3030	male_54	H3K4me3
4	2413	male_54	H3K4me3
5	2917	male_54	H3K4me3
6	12308	male_54	H3K4me3
1	23176	female_53	H3K4me3
2	5944	female_53	H3K4me3
3	4261	female_53	H3K4me3
4	4476	female_53	H3K4me3
5	3484	female_53	H3K4me3
6	6816	female_53	H3K4me3
1	14913	female_51	H3K4me3
2	4431	female_51	H3K4me3
3	2817	female_51	H3K4me3
4	2358	female_51	H3K4me3
5	2313	female_51	H3K4me3
6	12908	female_51	H3K4me3
1	31009	male_37	H3K36me3
2	23898	male_37	H3K36me3
3	23658	male_37	H3K36me3
4	35112	male_37	H3K36me3
5	27325	male_37	H3K36me3
6	0	male_37	H3K36me3
1	29824	male_54	H3K36me3
2	16303	male_54	H3K36me3
3	10271	male_54	H3K36me3
4	6350	male_54	H3K36me3
5	1938	male_54	H3K36me3
6	0	male_54	H3K36me3
1	27327	female_53	H3K36me3
2	23641	female_53	H3K36me3
3	39609	female_53	H3K36me3
4	24936	female_53	H3K36me3
5	1984	female_53	H3K36me3
6	0	female_53	H3K36me3
1	38634	female_51	H3K36me3
2	27383	female_51	H3K36me3
3	21429	female_51	H3K36me3
4	17069	female_51	H3K36me3
5	14082	female_51	H3K36me3
6	0	female_51	H3K36me3
1	78971	male_37	H3K27ac
2	28498	male_37	H3K27ac
3	17707	male_37	H3K27ac
4	13028	male_37	H3K27ac
5	11161	male_37	H3K27ac
6	10409	male_37	H3K27ac
1	88558	male_54	H3K27ac
2	30231	male_54	H3K27ac
3	15630	male_54	H3K27ac
4	10460	male_54	H3K27ac
5	9504	male_54	H3K27ac
6	14606	male_54	H3K27ac
1	85242	female_53	H3K27ac
2	29890	female_53	H3K27ac
3	18466	female_53	H3K27ac
4	12460	female_53	H3K27ac
5	9964	female_53	H3K27ac
6	16363	female_53	H3K27ac
1	80617	female_51	H3K27ac
2	31724	female_51	H3K27ac
3	17801	female_51	H3K27ac
4	14377	female_51	H3K27ac
5	11861	female_51	H3K27ac
6	16668	female_51	H3K27ac
1	114955	male_37	H3K4me1
2	48130	male_37	H3K4me1
3	30560	male_37	H3K4me1
4	24823	male_37	H3K4me1
5	19062	male_37	H3K4me1
6	15871	male_37	H3K4me1
1	96613	male_54	H3K4me1
2	38566	male_54	H3K4me1
3	22565	male_54	H3K4me1
4	14944	male_54	H3K4me1
5	12038	male_54	H3K4me1
6	7899	male_54	H3K4me1
1	79454	female_53	H3K4me1
2	29226	female_53	H3K4me1
3	17471	female_53	H3K4me1
4	12918	female_53	H3K4me1
5	7564	female_53	H3K4me1
6	0	female_53	H3K4me1
1	84741	female_51	H3K4me1
2	38594	female_51	H3K4me1
3	25678	female_51	H3K4me1
4	19330	female_51	H3K4me1
5	21745	female_51	H3K4me1
6	2971	female_51	H3K4me1
1	73733	male_37	H3K9me3
2	27414	male_37	H3K9me3
3	16804	male_37	H3K9me3
4	11681	male_37	H3K9me3
5	5663	male_37	H3K9me3
6	1166	male_37	H3K9me3
1	105867	male_54	H3K9me3
2	22636	male_54	H3K9me3
3	10087	male_54	H3K9me3
4	5788	male_54	H3K9me3
5	4728	male_54	H3K9me3
6	4645	male_54	H3K9me3
1	61236	female_53	H3K9me3
2	26909	female_53	H3K9me3
3	14542	female_53	H3K9me3
4	8029	female_53	H3K9me3
5	624	female_53	H3K9me3
6	0	female_53	H3K9me3
1	32355	female_51	H3K9me3
2	9393	female_51	H3K9me3
3	4898	female_51	H3K9me3
4	3566	female_51	H3K9me3
5	2793	female_51	H3K9me3
6	1629	female_51	H3K9me3
