# Supplementary material for: Getting personal with epigenetics: towards individual-specific epigenomic imputation with machine learning
Source: Nat Commun. 2023 Aug 7;14:4750. doi: 10.1038/s41467-023-40211-2 (PMC10406842; doi:10.1038/s41467-023-40211-2)
Supplement: Supplementary file 4 — Source Data [file 41467_2023_40211_MOESM4_ESM.zip › Source Data/Figure5/Figure5E_ENTEx_metrics.csv]

track	transfer_individual	target_individual	predictor	metric	value	tissue	assay
Aorta-H3K27ac	male_54	male_37	Training Ind. Track	MSE Global	0.1771351248025894	Aorta	H3K27ac
Aorta-H3K27ac	male_54	male_37	Training Ind. Track	GW Corr	0.8103284719939017	Aorta	H3K27ac
Aorta-H3K36me3	male_54	male_37	Training Ind. Track	MSE Global	0.1358421295881271	Aorta	H3K36me3
Aorta-H3K36me3	male_54	male_37	Training Ind. Track	GW Corr	0.5377841349217909	Aorta	H3K36me3
Aorta-H3K4me1	male_54	male_37	Training Ind. Track	MSE Global	0.1604122072458267	Aorta	H3K4me1
Aorta-H3K4me1	male_54	male_37	Training Ind. Track	GW Corr	0.711916526835102	Aorta	H3K4me1
Aorta-H3K4me3	male_54	male_37	Training Ind. Track	MSE Global	0.1604790836572647	Aorta	H3K4me3
Aorta-H3K4me3	male_54	male_37	Training Ind. Track	GW Corr	0.7103398461322828	Aorta	H3K4me3
Aorta-H3K9me3	male_54	male_37	Training Ind. Track	MSE Global	0.1624179482460022	Aorta	H3K9me3
Aorta-H3K9me3	male_54	male_37	Training Ind. Track	GW Corr	0.1601983964745565	Aorta	H3K9me3
Esophagus Muscularis Mucosa-H3K27ac	male_54	male_37	Training Ind. Track	MSE Global	0.0944320932030677	Esophagus Muscularis Mucosa	H3K27ac
Esophagus Muscularis Mucosa-H3K27ac	male_54	male_37	Training Ind. Track	GW Corr	0.9102599627169756	Esophagus Muscularis Mucosa	H3K27ac
Esophagus Muscularis Mucosa-H3K36me3	male_54	male_37	Training Ind. Track	MSE Global	0.2954948842525482	Esophagus Muscularis Mucosa	H3K36me3
Esophagus Muscularis Mucosa-H3K36me3	male_54	male_37	Training Ind. Track	GW Corr	0.7200321481768585	Esophagus Muscularis Mucosa	H3K36me3
Esophagus Muscularis Mucosa-H3K4me1	male_54	male_37	Training Ind. Track	MSE Global	0.1296601295471191	Esophagus Muscularis Mucosa	H3K4me1
Esophagus Muscularis Mucosa-H3K4me1	male_54	male_37	Training Ind. Track	GW Corr	0.8665990430729245	Esophagus Muscularis Mucosa	H3K4me1
Esophagus Muscularis Mucosa-H3K4me3	male_54	male_37	Training Ind. Track	MSE Global	0.0622901432216167	Esophagus Muscularis Mucosa	H3K4me3
Esophagus Muscularis Mucosa-H3K4me3	male_54	male_37	Training Ind. Track	GW Corr	0.8994944102755513	Esophagus Muscularis Mucosa	H3K4me3
Esophagus Muscularis Mucosa-H3K9me3	male_54	male_37	Training Ind. Track	MSE Global	0.2097381502389907	Esophagus Muscularis Mucosa	H3K9me3
Esophagus Muscularis Mucosa-H3K9me3	male_54	male_37	Training Ind. Track	GW Corr	0.4630580988316539	Esophagus Muscularis Mucosa	H3K9me3
Stomach-H3K27ac	male_54	male_37	Training Ind. Track	MSE Global	0.1593355536460876	Stomach	H3K27ac
Stomach-H3K27ac	male_54	male_37	Training Ind. Track	GW Corr	0.8445492158862428	Stomach	H3K27ac
Stomach-H3K36me3	male_54	male_37	Training Ind. Track	MSE Global	0.4062763452529907	Stomach	H3K36me3
Stomach-H3K36me3	male_54	male_37	Training Ind. Track	GW Corr	0.637503774769379	Stomach	H3K36me3
Stomach-H3K4me1	male_54	male_37	Training Ind. Track	MSE Global	0.298139750957489	Stomach	H3K4me1
Stomach-H3K4me1	male_54	male_37	Training Ind. Track	GW Corr	0.7098028411961051	Stomach	H3K4me1
Stomach-H3K4me3	male_54	male_37	Training Ind. Track	MSE Global	0.0918619036674499	Stomach	H3K4me3
Stomach-H3K4me3	male_54	male_37	Training Ind. Track	GW Corr	0.8410654328113558	Stomach	H3K4me3
Stomach-H3K9me3	male_54	male_37	Training Ind. Track	MSE Global	0.2669586837291717	Stomach	H3K9me3
Stomach-H3K9me3	male_54	male_37	Training Ind. Track	GW Corr	0.2957399088990165	Stomach	H3K9me3
Upper Lobe of Left Lung-H3K27ac	male_54	male_37	Training Ind. Track	MSE Global	0.1738456040620803	Upper Lobe of Left Lung	H3K27ac
Upper Lobe of Left Lung-H3K27ac	male_54	male_37	Training Ind. Track	GW Corr	0.7424892884403327	Upper Lobe of Left Lung	H3K27ac
Upper Lobe of Left Lung-H3K36me3	male_54	male_37	Training Ind. Track	MSE Global	0.2186500579118728	Upper Lobe of Left Lung	H3K36me3
Upper Lobe of Left Lung-H3K36me3	male_54	male_37	Training Ind. Track	GW Corr	0.5777827265517826	Upper Lobe of Left Lung	H3K36me3
Upper Lobe of Left Lung-H3K4me1	male_54	male_37	Training Ind. Track	MSE Global	0.1658351570367813	Upper Lobe of Left Lung	H3K4me1
Upper Lobe of Left Lung-H3K4me1	male_54	male_37	Training Ind. Track	GW Corr	0.6690439558771477	Upper Lobe of Left Lung	H3K4me1
Upper Lobe of Left Lung-H3K4me3	male_54	male_37	Training Ind. Track	MSE Global	0.0845227837562561	Upper Lobe of Left Lung	H3K4me3
Upper Lobe of Left Lung-H3K4me3	male_54	male_37	Training Ind. Track	GW Corr	0.873446334661675	Upper Lobe of Left Lung	H3K4me3
Upper Lobe of Left Lung-H3K9me3	male_54	male_37	Training Ind. Track	MSE Global	0.1762086451053619	Upper Lobe of Left Lung	H3K9me3
Upper Lobe of Left Lung-H3K9me3	male_54	male_37	Training Ind. Track	GW Corr	0.2975071533202211	Upper Lobe of Left Lung	H3K9me3
Sigmoid Colon-H3K27ac	male_54	male_37	Training Ind. Track	MSE Global	0.1285030543804168	Sigmoid Colon	H3K27ac
Sigmoid Colon-H3K27ac	male_54	male_37	Training Ind. Track	GW Corr	0.8743102095254448	Sigmoid Colon	H3K27ac
Sigmoid Colon-H3K36me3	male_54	male_37	Training Ind. Track	MSE Global	0.2176791578531265	Sigmoid Colon	H3K36me3
Sigmoid Colon-H3K36me3	male_54	male_37	Training Ind. Track	GW Corr	0.6904331914850559	Sigmoid Colon	H3K36me3
Sigmoid Colon-H3K4me1	male_54	male_37	Training Ind. Track	MSE Global	0.1749655604362487	Sigmoid Colon	H3K4me1
Sigmoid Colon-H3K4me1	male_54	male_37	Training Ind. Track	GW Corr	0.7724916080187136	Sigmoid Colon	H3K4me1
Sigmoid Colon-H3K4me3	male_54	male_37	Training Ind. Track	MSE Global	0.0906586125493049	Sigmoid Colon	H3K4me3
Sigmoid Colon-H3K4me3	male_54	male_37	Training Ind. Track	GW Corr	0.844475944290868	Sigmoid Colon	H3K4me3
Sigmoid Colon-H3K9me3	male_54	male_37	Training Ind. Track	MSE Global	0.2055876404047012	Sigmoid Colon	H3K9me3
Sigmoid Colon-H3K9me3	male_54	male_37	Training Ind. Track	GW Corr	0.4018895113852142	Sigmoid Colon	H3K9me3
Spleen-H3K27ac	male_54	male_37	Training Ind. Track	MSE Global	0.0905199125409126	Spleen	H3K27ac
Spleen-H3K27ac	male_54	male_37	Training Ind. Track	GW Corr	0.9454731797249808	Spleen	H3K27ac
Spleen-H3K4me1	male_54	male_37	Training Ind. Track	MSE Global	0.1277798861265182	Spleen	H3K4me1
Spleen-H3K4me1	male_54	male_37	Training Ind. Track	GW Corr	0.9008910986138504	Spleen	H3K4me1
Spleen-H3K4me3	male_54	male_37	Training Ind. Track	MSE Global	0.0756509080529213	Spleen	H3K4me3
Spleen-H3K4me3	male_54	male_37	Training Ind. Track	GW Corr	0.8439530322358537	Spleen	H3K4me3
Spleen-H3K9me3	male_54	male_37	Training Ind. Track	MSE Global	0.1739571988582611	Spleen	H3K9me3
Spleen-H3K9me3	male_54	male_37	Training Ind. Track	GW Corr	0.8089894089873004	Spleen	H3K9me3
Aorta-H3K27ac	female_53	male_37	Training Ind. Track	MSE Global	0.1510388553142547	Aorta	H3K27ac
Aorta-H3K27ac	female_53	male_37	Training Ind. Track	GW Corr	0.7867188473215684	Aorta	H3K27ac
Aorta-H3K36me3	female_53	male_37	Training Ind. Track	MSE Global	0.1393676251173019	Aorta	H3K36me3
Aorta-H3K36me3	female_53	male_37	Training Ind. Track	GW Corr	0.6123003793891315	Aorta	H3K36me3
Aorta-H3K4me1	female_53	male_37	Training Ind. Track	MSE Global	0.1521471887826919	Aorta	H3K4me1
Aorta-H3K4me1	female_53	male_37	Training Ind. Track	GW Corr	0.7294079279179271	Aorta	H3K4me1
Aorta-H3K4me3	female_53	male_37	Training Ind. Track	MSE Global	0.1481165736913681	Aorta	H3K4me3
Aorta-H3K4me3	female_53	male_37	Training Ind. Track	GW Corr	0.6033805451301335	Aorta	H3K4me3
Aorta-H3K9me3	female_53	male_37	Training Ind. Track	MSE Global	0.2291767001152038	Aorta	H3K9me3
Aorta-H3K9me3	female_53	male_37	Training Ind. Track	GW Corr	0.1435204889836876	Aorta	H3K9me3
Esophagus Muscularis Mucosa-H3K27ac	female_53	male_37	Training Ind. Track	MSE Global	0.1247619688510894	Esophagus Muscularis Mucosa	H3K27ac
Esophagus Muscularis Mucosa-H3K27ac	female_53	male_37	Training Ind. Track	GW Corr	0.8832337074585477	Esophagus Muscularis Mucosa	H3K27ac
Esophagus Muscularis Mucosa-H3K36me3	female_53	male_37	Training Ind. Track	MSE Global	0.1429917514324188	Esophagus Muscularis Mucosa	H3K36me3
Esophagus Muscularis Mucosa-H3K36me3	female_53	male_37	Training Ind. Track	GW Corr	0.8714591648524156	Esophagus Muscularis Mucosa	H3K36me3
Esophagus Muscularis Mucosa-H3K4me1	female_53	male_37	Training Ind. Track	MSE Global	0.2160554826259613	Esophagus Muscularis Mucosa	H3K4me1
Esophagus Muscularis Mucosa-H3K4me1	female_53	male_37	Training Ind. Track	GW Corr	0.7507121463130134	Esophagus Muscularis Mucosa	H3K4me1
Esophagus Muscularis Mucosa-H3K4me3	female_53	male_37	Training Ind. Track	MSE Global	0.0450863577425479	Esophagus Muscularis Mucosa	H3K4me3
Esophagus Muscularis Mucosa-H3K4me3	female_53	male_37	Training Ind. Track	GW Corr	0.9262114624131016	Esophagus Muscularis Mucosa	H3K4me3
Esophagus Muscularis Mucosa-H3K9me3	female_53	male_37	Training Ind. Track	MSE Global	0.2879353761672973	Esophagus Muscularis Mucosa	H3K9me3
Esophagus Muscularis Mucosa-H3K9me3	female_53	male_37	Training Ind. Track	GW Corr	0.140233819521547	Esophagus Muscularis Mucosa	H3K9me3
Stomach-H3K27ac	female_53	male_37	Training Ind. Track	MSE Global	0.1446433514356613	Stomach	H3K27ac
Stomach-H3K27ac	female_53	male_37	Training Ind. Track	GW Corr	0.8689186101375831	Stomach	H3K27ac
Stomach-H3K36me3	female_53	male_37	Training Ind. Track	MSE Global	0.1155305355787277	Stomach	H3K36me3
Stomach-H3K36me3	female_53	male_37	Training Ind. Track	GW Corr	0.9188015632075222	Stomach	H3K36me3
Stomach-H3K4me1	female_53	male_37	Training Ind. Track	MSE Global	0.2763801217079162	Stomach	H3K4me1
Stomach-H3K4me1	female_53	male_37	Training Ind. Track	GW Corr	0.7185582027602945	Stomach	H3K4me1
Stomach-H3K4me3	female_53	male_37	Training Ind. Track	MSE Global	0.0956991612911224	Stomach	H3K4me3
Stomach-H3K4me3	female_53	male_37	Training Ind. Track	GW Corr	0.8415720245153537	Stomach	H3K4me3
Stomach-H3K9me3	female_53	male_37	Training Ind. Track	MSE Global	0.2284993380308151	Stomach	H3K9me3
Stomach-H3K9me3	female_53	male_37	Training Ind. Track	GW Corr	0.5580565849974056	Stomach	H3K9me3
Upper Lobe of Left Lung-H3K27ac	female_53	male_37	Training Ind. Track	MSE Global	0.1655855923891067	Upper Lobe of Left Lung	H3K27ac
Upper Lobe of Left Lung-H3K27ac	female_53	male_37	Training Ind. Track	GW Corr	0.7190243753428084	Upper Lobe of Left Lung	H3K27ac
Upper Lobe of Left Lung-H3K36me3	female_53	male_37	Training Ind. Track	MSE Global	0.1219403371214866	Upper Lobe of Left Lung	H3K36me3
Upper Lobe of Left Lung-H3K36me3	female_53	male_37	Training Ind. Track	GW Corr	0.8375814358566098	Upper Lobe of Left Lung	H3K36me3
Upper Lobe of Left Lung-H3K4me1	female_53	male_37	Training Ind. Track	MSE Global	0.1384554654359817	Upper Lobe of Left Lung	H3K4me1
Upper Lobe of Left Lung-H3K4me1	female_53	male_37	Training Ind. Track	GW Corr	0.6811271219384359	Upper Lobe of Left Lung	H3K4me1
Upper Lobe of Left Lung-H3K4me3	female_53	male_37	Training Ind. Track	MSE Global	0.2894665896892547	Upper Lobe of Left Lung	H3K4me3
Upper Lobe of Left Lung-H3K4me3	female_53	male_37	Training Ind. Track	GW Corr	0.4606841398866624	Upper Lobe of Left Lung	H3K4me3
Upper Lobe of Left Lung-H3K9me3	female_53	male_37	Training Ind. Track	MSE Global	0.156402051448822	Upper Lobe of Left Lung	H3K9me3
Upper Lobe of Left Lung-H3K9me3	female_53	male_37	Training Ind. Track	GW Corr	0.2423284307855672	Upper Lobe of Left Lung	H3K9me3
Sigmoid Colon-H3K27ac	female_53	male_37	Training Ind. Track	MSE Global	0.2096206396818161	Sigmoid Colon	H3K27ac
Sigmoid Colon-H3K27ac	female_53	male_37	Training Ind. Track	GW Corr	0.7831997670161125	Sigmoid Colon	H3K27ac
Sigmoid Colon-H3K36me3	female_53	male_37	Training Ind. Track	MSE Global	0.3592142164707184	Sigmoid Colon	H3K36me3
Sigmoid Colon-H3K36me3	female_53	male_37	Training Ind. Track	GW Corr	0.383604894179446	Sigmoid Colon	H3K36me3
Sigmoid Colon-H3K4me1	female_53	male_37	Training Ind. Track	MSE Global	0.4686146676540375	Sigmoid Colon	H3K4me1
Sigmoid Colon-H3K4me1	female_53	male_37	Training Ind. Track	GW Corr	0.1367507641025851	Sigmoid Colon	H3K4me1
Sigmoid Colon-H3K4me3	female_53	male_37	Training Ind. Track	MSE Global	0.1862420290708542	Sigmoid Colon	H3K4me3
Sigmoid Colon-H3K4me3	female_53	male_37	Training Ind. Track	GW Corr	0.654064335370705	Sigmoid Colon	H3K4me3
Sigmoid Colon-H3K9me3	female_53	male_37	Training Ind. Track	MSE Global	0.2814761102199554	Sigmoid Colon	H3K9me3
Sigmoid Colon-H3K9me3	female_53	male_37	Training Ind. Track	GW Corr	0.0563114106501068	Sigmoid Colon	H3K9me3
Spleen-H3K27ac	female_53	male_37	Training Ind. Track	MSE Global	0.0991393700242042	Spleen	H3K27ac
Spleen-H3K27ac	female_53	male_37	Training Ind. Track	GW Corr	0.9257800400851468	Spleen	H3K27ac
Spleen-H3K4me1	female_53	male_37	Training Ind. Track	MSE Global	0.2226661294698715	Spleen	H3K4me1
Spleen-H3K4me1	female_53	male_37	Training Ind. Track	GW Corr	0.8476979983113391	Spleen	H3K4me1
Spleen-H3K4me3	female_53	male_37	Training Ind. Track	MSE Global	0.1403333097696304	Spleen	H3K4me3
Spleen-H3K4me3	female_53	male_37	Training Ind. Track	GW Corr	0.8384966116274558	Spleen	H3K4me3
Spleen-H3K9me3	female_53	male_37	Training Ind. Track	MSE Global	0.1512280106544494	Spleen	H3K9me3
Spleen-H3K9me3	female_53	male_37	Training Ind. Track	GW Corr	0.7633156362434887	Spleen	H3K9me3
Aorta-H3K27ac	female_51	male_37	Training Ind. Track	MSE Global	0.1773659586906433	Aorta	H3K27ac
Aorta-H3K27ac	female_51	male_37	Training Ind. Track	GW Corr	0.8025904711713079	Aorta	H3K27ac
Aorta-H3K36me3	female_51	male_37	Training Ind. Track	MSE Global	0.1447364389896392	Aorta	H3K36me3
Aorta-H3K36me3	female_51	male_37	Training Ind. Track	GW Corr	0.6499939752804467	Aorta	H3K36me3
Aorta-H3K4me1	female_51	male_37	Training Ind. Track	MSE Global	0.2280543893575668	Aorta	H3K4me1
Aorta-H3K4me1	female_51	male_37	Training Ind. Track	GW Corr	0.5522177481576418	Aorta	H3K4me1
Aorta-H3K4me3	female_51	male_37	Training Ind. Track	MSE Global	0.1692971885204315	Aorta	H3K4me3
Aorta-H3K4me3	female_51	male_37	Training Ind. Track	GW Corr	0.7039736954383949	Aorta	H3K4me3
Aorta-H3K9me3	female_51	male_37	Training Ind. Track	MSE Global	0.1907342374324798	Aorta	H3K9me3
Aorta-H3K9me3	female_51	male_37	Training Ind. Track	GW Corr	0.0979292068685301	Aorta	H3K9me3
Esophagus Muscularis Mucosa-H3K27ac	female_51	male_37	Training Ind. Track	MSE Global	0.110284499824047	Esophagus Muscularis Mucosa	H3K27ac
Esophagus Muscularis Mucosa-H3K27ac	female_51	male_37	Training Ind. Track	GW Corr	0.9035121299156126	Esophagus Muscularis Mucosa	H3K27ac
Esophagus Muscularis Mucosa-H3K36me3	female_51	male_37	Training Ind. Track	MSE Global	0.1769302189350128	Esophagus Muscularis Mucosa	H3K36me3
Esophagus Muscularis Mucosa-H3K36me3	female_51	male_37	Training Ind. Track	GW Corr	0.8438529763748805	Esophagus Muscularis Mucosa	H3K36me3
Esophagus Muscularis Mucosa-H3K4me1	female_51	male_37	Training Ind. Track	MSE Global	0.1363639533519745	Esophagus Muscularis Mucosa	H3K4me1
Esophagus Muscularis Mucosa-H3K4me1	female_51	male_37	Training Ind. Track	GW Corr	0.8497453247914243	Esophagus Muscularis Mucosa	H3K4me1
Esophagus Muscularis Mucosa-H3K4me3	female_51	male_37	Training Ind. Track	MSE Global	0.0470573306083679	Esophagus Muscularis Mucosa	H3K4me3
Esophagus Muscularis Mucosa-H3K4me3	female_51	male_37	Training Ind. Track	GW Corr	0.9231535181841976	Esophagus Muscularis Mucosa	H3K4me3
Esophagus Muscularis Mucosa-H3K9me3	female_51	male_37	Training Ind. Track	MSE Global	0.1985051780939102	Esophagus Muscularis Mucosa	H3K9me3
Esophagus Muscularis Mucosa-H3K9me3	female_51	male_37	Training Ind. Track	GW Corr	0.4298823141221124	Esophagus Muscularis Mucosa	H3K9me3
Stomach-H3K27ac	female_51	male_37	Training Ind. Track	MSE Global	0.157040387392044	Stomach	H3K27ac
Stomach-H3K27ac	female_51	male_37	Training Ind. Track	GW Corr	0.8618445685155643	Stomach	H3K27ac
Stomach-H3K36me3	female_51	male_37	Training Ind. Track	MSE Global	0.1104785650968551	Stomach	H3K36me3
Stomach-H3K36me3	female_51	male_37	Training Ind. Track	GW Corr	0.9106524972693688	Stomach	H3K36me3
Stomach-H3K4me1	female_51	male_37	Training Ind. Track	MSE Global	0.1915290355682373	Stomach	H3K4me1
Stomach-H3K4me1	female_51	male_37	Training Ind. Track	GW Corr	0.8156430223352066	Stomach	H3K4me1
Stomach-H3K4me3	female_51	male_37	Training Ind. Track	MSE Global	0.1095149144530296	Stomach	H3K4me3
Stomach-H3K4me3	female_51	male_37	Training Ind. Track	GW Corr	0.8124927318796872	Stomach	H3K4me3
Stomach-H3K9me3	female_51	male_37	Training Ind. Track	MSE Global	0.2198852747678756	Stomach	H3K9me3
Stomach-H3K9me3	female_51	male_37	Training Ind. Track	GW Corr	0.4371988399453027	Stomach	H3K9me3
Upper Lobe of Left Lung-H3K27ac	female_51	male_37	Training Ind. Track	MSE Global	0.1931182146072387	Upper Lobe of Left Lung	H3K27ac
Upper Lobe of Left Lung-H3K27ac	female_51	male_37	Training Ind. Track	GW Corr	0.7639452370146815	Upper Lobe of Left Lung	H3K27ac
Upper Lobe of Left Lung-H3K36me3	female_51	male_37	Training Ind. Track	MSE Global	0.1801509112119674	Upper Lobe of Left Lung	H3K36me3
Upper Lobe of Left Lung-H3K36me3	female_51	male_37	Training Ind. Track	GW Corr	0.6733727977853752	Upper Lobe of Left Lung	H3K36me3
Upper Lobe of Left Lung-H3K4me1	female_51	male_37	Training Ind. Track	MSE Global	0.1795296669006347	Upper Lobe of Left Lung	H3K4me1
Upper Lobe of Left Lung-H3K4me1	female_51	male_37	Training Ind. Track	GW Corr	0.6974559138033279	Upper Lobe of Left Lung	H3K4me1
Upper Lobe of Left Lung-H3K4me3	female_51	male_37	Training Ind. Track	MSE Global	0.0891570299863815	Upper Lobe of Left Lung	H3K4me3
Upper Lobe of Left Lung-H3K4me3	female_51	male_37	Training Ind. Track	GW Corr	0.8654834742092916	Upper Lobe of Left Lung	H3K4me3
Upper Lobe of Left Lung-H3K9me3	female_51	male_37	Training Ind. Track	MSE Global	0.2100742608308792	Upper Lobe of Left Lung	H3K9me3
Upper Lobe of Left Lung-H3K9me3	female_51	male_37	Training Ind. Track	GW Corr	0.3018822733767203	Upper Lobe of Left Lung	H3K9me3
Sigmoid Colon-H3K27ac	female_51	male_37	Training Ind. Track	MSE Global	0.09700907766819	Sigmoid Colon	H3K27ac
Sigmoid Colon-H3K27ac	female_51	male_37	Training Ind. Track	GW Corr	0.9143270454802992	Sigmoid Colon	H3K27ac
Sigmoid Colon-H3K36me3	female_51	male_37	Training Ind. Track	MSE Global	0.232116237282753	Sigmoid Colon	H3K36me3
Sigmoid Colon-H3K36me3	female_51	male_37	Training Ind. Track	GW Corr	0.6642731641062305	Sigmoid Colon	H3K36me3
Sigmoid Colon-H3K4me1	female_51	male_37	Training Ind. Track	MSE Global	0.1538936495780944	Sigmoid Colon	H3K4me1
Sigmoid Colon-H3K4me1	female_51	male_37	Training Ind. Track	GW Corr	0.8091427902539989	Sigmoid Colon	H3K4me1
Sigmoid Colon-H3K4me3	female_51	male_37	Training Ind. Track	MSE Global	0.0733868926763534	Sigmoid Colon	H3K4me3
Sigmoid Colon-H3K4me3	female_51	male_37	Training Ind. Track	GW Corr	0.8848789288935288	Sigmoid Colon	H3K4me3
Sigmoid Colon-H3K9me3	female_51	male_37	Training Ind. Track	MSE Global	0.2218628972768783	Sigmoid Colon	H3K9me3
Sigmoid Colon-H3K9me3	female_51	male_37	Training Ind. Track	GW Corr	0.2505244153427026	Sigmoid Colon	H3K9me3
Spleen-H3K27ac	female_51	male_37	Training Ind. Track	MSE Global	0.125772014260292	Spleen	H3K27ac
Spleen-H3K27ac	female_51	male_37	Training Ind. Track	GW Corr	0.9029107931786268	Spleen	H3K27ac
Spleen-H3K4me1	female_51	male_37	Training Ind. Track	MSE Global	0.2427197396755218	Spleen	H3K4me1
Spleen-H3K4me1	female_51	male_37	Training Ind. Track	GW Corr	0.8228014516631323	Spleen	H3K4me1
Spleen-H3K4me3	female_51	male_37	Training Ind. Track	MSE Global	0.0735076889395713	Spleen	H3K4me3
Spleen-H3K4me3	female_51	male_37	Training Ind. Track	GW Corr	0.8696706464423605	Spleen	H3K4me3
Spleen-H3K9me3	female_51	male_37	Training Ind. Track	MSE Global	0.2383309453725814	Spleen	H3K9me3
Spleen-H3K9me3	female_51	male_37	Training Ind. Track	GW Corr	0.5727038569408683	Spleen	H3K9me3
Aorta-H3K27ac	male_37	male_54	Training Ind. Track	MSE Global	0.1771351248025894	Aorta	H3K27ac
Aorta-H3K27ac	male_37	male_54	Training Ind. Track	GW Corr	0.8103284719939017	Aorta	H3K27ac
Aorta-H3K36me3	male_37	male_54	Training Ind. Track	MSE Global	0.1358421295881271	Aorta	H3K36me3
Aorta-H3K36me3	male_37	male_54	Training Ind. Track	GW Corr	0.5377841349217909	Aorta	H3K36me3
Aorta-H3K4me1	male_37	male_54	Training Ind. Track	MSE Global	0.1604122072458267	Aorta	H3K4me1
Aorta-H3K4me1	male_37	male_54	Training Ind. Track	GW Corr	0.711916526835102	Aorta	H3K4me1
Aorta-H3K4me3	male_37	male_54	Training Ind. Track	MSE Global	0.1604790836572647	Aorta	H3K4me3
Aorta-H3K4me3	male_37	male_54	Training Ind. Track	GW Corr	0.7103398461322827	Aorta	H3K4me3
Aorta-H3K9me3	male_37	male_54	Training Ind. Track	MSE Global	0.1624179482460022	Aorta	H3K9me3
Aorta-H3K9me3	male_37	male_54	Training Ind. Track	GW Corr	0.1601983964745564	Aorta	H3K9me3
Esophagus Muscularis Mucosa-H3K27ac	male_37	male_54	Training Ind. Track	MSE Global	0.0944320932030677	Esophagus Muscularis Mucosa	H3K27ac
Esophagus Muscularis Mucosa-H3K27ac	male_37	male_54	Training Ind. Track	GW Corr	0.9102599627169756	Esophagus Muscularis Mucosa	H3K27ac
Esophagus Muscularis Mucosa-H3K36me3	male_37	male_54	Training Ind. Track	MSE Global	0.2954948842525482	Esophagus Muscularis Mucosa	H3K36me3
Esophagus Muscularis Mucosa-H3K36me3	male_37	male_54	Training Ind. Track	GW Corr	0.7200321481768586	Esophagus Muscularis Mucosa	H3K36me3
Esophagus Muscularis Mucosa-H3K4me1	male_37	male_54	Training Ind. Track	MSE Global	0.1296601295471191	Esophagus Muscularis Mucosa	H3K4me1
Esophagus Muscularis Mucosa-H3K4me1	male_37	male_54	Training Ind. Track	GW Corr	0.8665990430729243	Esophagus Muscularis Mucosa	H3K4me1
Esophagus Muscularis Mucosa-H3K4me3	male_37	male_54	Training Ind. Track	MSE Global	0.0622901432216167	Esophagus Muscularis Mucosa	H3K4me3
Esophagus Muscularis Mucosa-H3K4me3	male_37	male_54	Training Ind. Track	GW Corr	0.8994944102755514	Esophagus Muscularis Mucosa	H3K4me3
Esophagus Muscularis Mucosa-H3K9me3	male_37	male_54	Training Ind. Track	MSE Global	0.2097381502389907	Esophagus Muscularis Mucosa	H3K9me3
Esophagus Muscularis Mucosa-H3K9me3	male_37	male_54	Training Ind. Track	GW Corr	0.4630580988316539	Esophagus Muscularis Mucosa	H3K9me3
Stomach-H3K27ac	male_37	male_54	Training Ind. Track	MSE Global	0.1593355536460876	Stomach	H3K27ac
Stomach-H3K27ac	male_37	male_54	Training Ind. Track	GW Corr	0.8445492158862428	Stomach	H3K27ac
Stomach-H3K36me3	male_37	male_54	Training Ind. Track	MSE Global	0.4062763452529907	Stomach	H3K36me3
Stomach-H3K36me3	male_37	male_54	Training Ind. Track	GW Corr	0.637503774769379	Stomach	H3K36me3
Stomach-H3K4me1	male_37	male_54	Training Ind. Track	MSE Global	0.298139750957489	Stomach	H3K4me1
Stomach-H3K4me1	male_37	male_54	Training Ind. Track	GW Corr	0.7098028411961053	Stomach	H3K4me1
Stomach-H3K4me3	male_37	male_54	Training Ind. Track	MSE Global	0.0918619036674499	Stomach	H3K4me3
Stomach-H3K4me3	male_37	male_54	Training Ind. Track	GW Corr	0.8410654328113557	Stomach	H3K4me3
Stomach-H3K9me3	male_37	male_54	Training Ind. Track	MSE Global	0.2669586837291717	Stomach	H3K9me3
Stomach-H3K9me3	male_37	male_54	Training Ind. Track	GW Corr	0.2957399088990165	Stomach	H3K9me3
Upper Lobe of Left Lung-H3K27ac	male_37	male_54	Training Ind. Track	MSE Global	0.1738456040620803	Upper Lobe of Left Lung	H3K27ac
Upper Lobe of Left Lung-H3K27ac	male_37	male_54	Training Ind. Track	GW Corr	0.7424892884403327	Upper Lobe of Left Lung	H3K27ac
Upper Lobe of Left Lung-H3K36me3	male_37	male_54	Training Ind. Track	MSE Global	0.2186500579118728	Upper Lobe of Left Lung	H3K36me3
Upper Lobe of Left Lung-H3K36me3	male_37	male_54	Training Ind. Track	GW Corr	0.5777827265517826	Upper Lobe of Left Lung	H3K36me3
Upper Lobe of Left Lung-H3K4me1	male_37	male_54	Training Ind. Track	MSE Global	0.1658351570367813	Upper Lobe of Left Lung	H3K4me1
Upper Lobe of Left Lung-H3K4me1	male_37	male_54	Training Ind. Track	GW Corr	0.6690439558771477	Upper Lobe of Left Lung	H3K4me1
Upper Lobe of Left Lung-H3K4me3	male_37	male_54	Training Ind. Track	MSE Global	0.0845227837562561	Upper Lobe of Left Lung	H3K4me3
Upper Lobe of Left Lung-H3K4me3	male_37	male_54	Training Ind. Track	GW Corr	0.873446334661675	Upper Lobe of Left Lung	H3K4me3
Upper Lobe of Left Lung-H3K9me3	male_37	male_54	Training Ind. Track	MSE Global	0.1762086451053619	Upper Lobe of Left Lung	H3K9me3
Upper Lobe of Left Lung-H3K9me3	male_37	male_54	Training Ind. Track	GW Corr	0.2975071533202211	Upper Lobe of Left Lung	H3K9me3
Sigmoid Colon-H3K27ac	male_37	male_54	Training Ind. Track	MSE Global	0.1285030543804168	Sigmoid Colon	H3K27ac
Sigmoid Colon-H3K27ac	male_37	male_54	Training Ind. Track	GW Corr	0.8743102095254449	Sigmoid Colon	H3K27ac
Sigmoid Colon-H3K36me3	male_37	male_54	Training Ind. Track	MSE Global	0.2176791578531265	Sigmoid Colon	H3K36me3
Sigmoid Colon-H3K36me3	male_37	male_54	Training Ind. Track	GW Corr	0.6904331914850559	Sigmoid Colon	H3K36me3
Sigmoid Colon-H3K4me1	male_37	male_54	Training Ind. Track	MSE Global	0.1749655604362487	Sigmoid Colon	H3K4me1
Sigmoid Colon-H3K4me1	male_37	male_54	Training Ind. Track	GW Corr	0.7724916080187136	Sigmoid Colon	H3K4me1
Sigmoid Colon-H3K4me3	male_37	male_54	Training Ind. Track	MSE Global	0.0906586125493049	Sigmoid Colon	H3K4me3
Sigmoid Colon-H3K4me3	male_37	male_54	Training Ind. Track	GW Corr	0.844475944290868	Sigmoid Colon	H3K4me3
Sigmoid Colon-H3K9me3	male_37	male_54	Training Ind. Track	MSE Global	0.2055876404047012	Sigmoid Colon	H3K9me3
Sigmoid Colon-H3K9me3	male_37	male_54	Training Ind. Track	GW Corr	0.4018895113852142	Sigmoid Colon	H3K9me3
Spleen-H3K27ac	male_37	male_54	Training Ind. Track	MSE Global	0.0905199125409126	Spleen	H3K27ac
Spleen-H3K27ac	male_37	male_54	Training Ind. Track	GW Corr	0.9454731797249808	Spleen	H3K27ac
Spleen-H3K4me1	male_37	male_54	Training Ind. Track	MSE Global	0.1277798861265182	Spleen	H3K4me1
Spleen-H3K4me1	male_37	male_54	Training Ind. Track	GW Corr	0.9008910986138504	Spleen	H3K4me1
Spleen-H3K4me3	male_37	male_54	Training Ind. Track	MSE Global	0.0756509080529213	Spleen	H3K4me3
Spleen-H3K4me3	male_37	male_54	Training Ind. Track	GW Corr	0.8439530322358537	Spleen	H3K4me3
Spleen-H3K9me3	male_37	male_54	Training Ind. Track	MSE Global	0.1739571988582611	Spleen	H3K9me3
Spleen-H3K9me3	male_37	male_54	Training Ind. Track	GW Corr	0.8089894089873004	Spleen	H3K9me3
Aorta-H3K27ac	female_53	male_54	Training Ind. Track	MSE Global	0.1302735805511474	Aorta	H3K27ac
Aorta-H3K27ac	female_53	male_54	Training Ind. Track	GW Corr	0.8556436844217827	Aorta	H3K27ac
Aorta-H3K36me3	female_53	male_54	Training Ind. Track	MSE Global	0.1417711228132248	Aorta	H3K36me3
Aorta-H3K36me3	female_53	male_54	Training Ind. Track	GW Corr	0.4941220706524338	Aorta	H3K36me3
Aorta-H3K4me1	female_53	male_54	Training Ind. Track	MSE Global	0.1157244220376014	Aorta	H3K4me1
Aorta-H3K4me1	female_53	male_54	Training Ind. Track	GW Corr	0.6520805685560261	Aorta	H3K4me1
Aorta-H3K4me3	female_53	male_54	Training Ind. Track	MSE Global	0.1406866759061813	Aorta	H3K4me3
Aorta-H3K4me3	female_53	male_54	Training Ind. Track	GW Corr	0.7430951773756209	Aorta	H3K4me3
Aorta-H3K9me3	female_53	male_54	Training Ind. Track	MSE Global	0.1582607924938202	Aorta	H3K9me3
Aorta-H3K9me3	female_53	male_54	Training Ind. Track	GW Corr	0.409646696229938	Aorta	H3K9me3
Esophagus Muscularis Mucosa-H3K27ac	female_53	male_54	Training Ind. Track	MSE Global	0.1111731082201004	Esophagus Muscularis Mucosa	H3K27ac
Esophagus Muscularis Mucosa-H3K27ac	female_53	male_54	Training Ind. Track	GW Corr	0.8720945281865891	Esophagus Muscularis Mucosa	H3K27ac
Esophagus Muscularis Mucosa-H3K36me3	female_53	male_54	Training Ind. Track	MSE Global	0.2095900028944015	Esophagus Muscularis Mucosa	H3K36me3
Esophagus Muscularis Mucosa-H3K36me3	female_53	male_54	Training Ind. Track	GW Corr	0.6926485693312531	Esophagus Muscularis Mucosa	H3K36me3
Esophagus Muscularis Mucosa-H3K4me1	female_53	male_54	Training Ind. Track	MSE Global	0.2154043912887573	Esophagus Muscularis Mucosa	H3K4me1
Esophagus Muscularis Mucosa-H3K4me1	female_53	male_54	Training Ind. Track	GW Corr	0.7393816387623106	Esophagus Muscularis Mucosa	H3K4me1
Esophagus Muscularis Mucosa-H3K4me3	female_53	male_54	Training Ind. Track	MSE Global	0.056545190513134	Esophagus Muscularis Mucosa	H3K4me3
Esophagus Muscularis Mucosa-H3K4me3	female_53	male_54	Training Ind. Track	GW Corr	0.9077818425590376	Esophagus Muscularis Mucosa	H3K4me3
Esophagus Muscularis Mucosa-H3K9me3	female_53	male_54	Training Ind. Track	MSE Global	0.2143684476613998	Esophagus Muscularis Mucosa	H3K9me3
Esophagus Muscularis Mucosa-H3K9me3	female_53	male_54	Training Ind. Track	GW Corr	0.1163046397479082	Esophagus Muscularis Mucosa	H3K9me3
Stomach-H3K27ac	female_53	male_54	Training Ind. Track	MSE Global	0.1813157796859741	Stomach	H3K27ac
Stomach-H3K27ac	female_53	male_54	Training Ind. Track	GW Corr	0.8130805700080205	Stomach	H3K27ac
Stomach-H3K36me3	female_53	male_54	Training Ind. Track	MSE Global	0.2313202917575836	Stomach	H3K36me3
Stomach-H3K36me3	female_53	male_54	Training Ind. Track	GW Corr	0.640332886506952	Stomach	H3K36me3
Stomach-H3K4me1	female_53	male_54	Training Ind. Track	MSE Global	0.1829951405525207	Stomach	H3K4me1
Stomach-H3K4me1	female_53	male_54	Training Ind. Track	GW Corr	0.6093697618183329	Stomach	H3K4me1
Stomach-H3K4me3	female_53	male_54	Training Ind. Track	MSE Global	0.1104229837656021	Stomach	H3K4me3
Stomach-H3K4me3	female_53	male_54	Training Ind. Track	GW Corr	0.8072964899525503	Stomach	H3K4me3
Stomach-H3K9me3	female_53	male_54	Training Ind. Track	MSE Global	0.2993996739387512	Stomach	H3K9me3
Stomach-H3K9me3	female_53	male_54	Training Ind. Track	GW Corr	0.3270007687951772	Stomach	H3K9me3
Upper Lobe of Left Lung-H3K27ac	female_53	male_54	Training Ind. Track	MSE Global	0.178175613284111	Upper Lobe of Left Lung	H3K27ac
Upper Lobe of Left Lung-H3K27ac	female_53	male_54	Training Ind. Track	GW Corr	0.7388441077633384	Upper Lobe of Left Lung	H3K27ac
Upper Lobe of Left Lung-H3K36me3	female_53	male_54	Training Ind. Track	MSE Global	0.2560470998287201	Upper Lobe of Left Lung	H3K36me3
Upper Lobe of Left Lung-H3K36me3	female_53	male_54	Training Ind. Track	GW Corr	0.6061229105903284	Upper Lobe of Left Lung	H3K36me3
Upper Lobe of Left Lung-H3K4me1	female_53	male_54	Training Ind. Track	MSE Global	0.1437062174081802	Upper Lobe of Left Lung	H3K4me1
Upper Lobe of Left Lung-H3K4me1	female_53	male_54	Training Ind. Track	GW Corr	0.7019593058101466	Upper Lobe of Left Lung	H3K4me1
Upper Lobe of Left Lung-H3K4me3	female_53	male_54	Training Ind. Track	MSE Global	0.2418748140335083	Upper Lobe of Left Lung	H3K4me3
Upper Lobe of Left Lung-H3K4me3	female_53	male_54	Training Ind. Track	GW Corr	0.4678536162427478	Upper Lobe of Left Lung	H3K4me3
Upper Lobe of Left Lung-H3K9me3	female_53	male_54	Training Ind. Track	MSE Global	0.1214327216148376	Upper Lobe of Left Lung	H3K9me3
Upper Lobe of Left Lung-H3K9me3	female_53	male_54	Training Ind. Track	GW Corr	0.4431152993582662	Upper Lobe of Left Lung	H3K9me3
Sigmoid Colon-H3K27ac	female_53	male_54	Training Ind. Track	MSE Global	0.1730819195508957	Sigmoid Colon	H3K27ac
Sigmoid Colon-H3K27ac	female_53	male_54	Training Ind. Track	GW Corr	0.7630916271340554	Sigmoid Colon	H3K27ac
Sigmoid Colon-H3K36me3	female_53	male_54	Training Ind. Track	MSE Global	0.2061405479907989	Sigmoid Colon	H3K36me3
Sigmoid Colon-H3K36me3	female_53	male_54	Training Ind. Track	GW Corr	0.3236677019443071	Sigmoid Colon	H3K36me3
Sigmoid Colon-H3K4me1	female_53	male_54	Training Ind. Track	MSE Global	0.3123421669006347	Sigmoid Colon	H3K4me1
Sigmoid Colon-H3K4me1	female_53	male_54	Training Ind. Track	GW Corr	0.1301651858438348	Sigmoid Colon	H3K4me1
Sigmoid Colon-H3K4me3	female_53	male_54	Training Ind. Track	MSE Global	0.1505908221006393	Sigmoid Colon	H3K4me3
Sigmoid Colon-H3K4me3	female_53	male_54	Training Ind. Track	GW Corr	0.6620923425243369	Sigmoid Colon	H3K4me3
Sigmoid Colon-H3K9me3	female_53	male_54	Training Ind. Track	MSE Global	0.2568910717964172	Sigmoid Colon	H3K9me3
Sigmoid Colon-H3K9me3	female_53	male_54	Training Ind. Track	GW Corr	0.049246806594334	Sigmoid Colon	H3K9me3
Spleen-H3K27ac	female_53	male_54	Training Ind. Track	MSE Global	0.1292227059602737	Spleen	H3K27ac
Spleen-H3K27ac	female_53	male_54	Training Ind. Track	GW Corr	0.9187001240670828	Spleen	H3K27ac
Spleen-H3K4me1	female_53	male_54	Training Ind. Track	MSE Global	0.17449851334095	Spleen	H3K4me1
Spleen-H3K4me1	female_53	male_54	Training Ind. Track	GW Corr	0.8295130727960734	Spleen	H3K4me1
Spleen-H3K4me3	female_53	male_54	Training Ind. Track	MSE Global	0.1452991962432861	Spleen	H3K4me3
Spleen-H3K4me3	female_53	male_54	Training Ind. Track	GW Corr	0.834110691182301	Spleen	H3K4me3
Spleen-H3K9me3	female_53	male_54	Training Ind. Track	MSE Global	0.2090585231781005	Spleen	H3K9me3
Spleen-H3K9me3	female_53	male_54	Training Ind. Track	GW Corr	0.7810077674670469	Spleen	H3K9me3
Aorta-H3K27ac	female_51	male_54	Training Ind. Track	MSE Global	0.1091686487197876	Aorta	H3K27ac
Aorta-H3K27ac	female_51	male_54	Training Ind. Track	GW Corr	0.8822853908303456	Aorta	H3K27ac
Aorta-H3K36me3	female_51	male_54	Training Ind. Track	MSE Global	0.1679046005010604	Aorta	H3K36me3
Aorta-H3K36me3	female_51	male_54	Training Ind. Track	GW Corr	0.5179634208970122	Aorta	H3K36me3
Aorta-H3K4me1	female_51	male_54	Training Ind. Track	MSE Global	0.1267281174659729	Aorta	H3K4me1
Aorta-H3K4me1	female_51	male_54	Training Ind. Track	GW Corr	0.4999193380383603	Aorta	H3K4me1
Aorta-H3K4me3	female_51	male_54	Training Ind. Track	MSE Global	0.068811222910881	Aorta	H3K4me3
Aorta-H3K4me3	female_51	male_54	Training Ind. Track	GW Corr	0.8917263506008939	Aorta	H3K4me3
Aorta-H3K9me3	female_51	male_54	Training Ind. Track	MSE Global	0.1633037030696869	Aorta	H3K9me3
Aorta-H3K9me3	female_51	male_54	Training Ind. Track	GW Corr	0.2342186460919869	Aorta	H3K9me3
Esophagus Muscularis Mucosa-H3K27ac	female_51	male_54	Training Ind. Track	MSE Global	0.0937571600079536	Esophagus Muscularis Mucosa	H3K27ac
Esophagus Muscularis Mucosa-H3K27ac	female_51	male_54	Training Ind. Track	GW Corr	0.8963315922221876	Esophagus Muscularis Mucosa	H3K27ac
Esophagus Muscularis Mucosa-H3K36me3	female_51	male_54	Training Ind. Track	MSE Global	0.1835393011569976	Esophagus Muscularis Mucosa	H3K36me3
Esophagus Muscularis Mucosa-H3K36me3	female_51	male_54	Training Ind. Track	GW Corr	0.6682679232279556	Esophagus Muscularis Mucosa	H3K36me3
Esophagus Muscularis Mucosa-H3K4me1	female_51	male_54	Training Ind. Track	MSE Global	0.1381593346595764	Esophagus Muscularis Mucosa	H3K4me1
Esophagus Muscularis Mucosa-H3K4me1	female_51	male_54	Training Ind. Track	GW Corr	0.8438633211555628	Esophagus Muscularis Mucosa	H3K4me1
Esophagus Muscularis Mucosa-H3K4me3	female_51	male_54	Training Ind. Track	MSE Global	0.0570553988218307	Esophagus Muscularis Mucosa	H3K4me3
Esophagus Muscularis Mucosa-H3K4me3	female_51	male_54	Training Ind. Track	GW Corr	0.9066981340579066	Esophagus Muscularis Mucosa	H3K4me3
Esophagus Muscularis Mucosa-H3K9me3	female_51	male_54	Training Ind. Track	MSE Global	0.1581852585077285	Esophagus Muscularis Mucosa	H3K9me3
Esophagus Muscularis Mucosa-H3K9me3	female_51	male_54	Training Ind. Track	GW Corr	0.3367825165537135	Esophagus Muscularis Mucosa	H3K9me3
Stomach-H3K27ac	female_51	male_54	Training Ind. Track	MSE Global	0.1862299293279647	Stomach	H3K27ac
Stomach-H3K27ac	female_51	male_54	Training Ind. Track	GW Corr	0.8247087869212588	Stomach	H3K27ac
Stomach-H3K36me3	female_51	male_54	Training Ind. Track	MSE Global	0.3460436761379242	Stomach	H3K36me3
Stomach-H3K36me3	female_51	male_54	Training Ind. Track	GW Corr	0.6317327558036879	Stomach	H3K36me3
Stomach-H3K4me1	female_51	male_54	Training Ind. Track	MSE Global	0.2397338598966598	Stomach	H3K4me1
Stomach-H3K4me1	female_51	male_54	Training Ind. Track	GW Corr	0.6824844281042423	Stomach	H3K4me1
Stomach-H3K4me3	female_51	male_54	Training Ind. Track	MSE Global	0.1027682945132255	Stomach	H3K4me3
Stomach-H3K4me3	female_51	male_54	Training Ind. Track	GW Corr	0.8097884448349192	Stomach	H3K4me3
Stomach-H3K9me3	female_51	male_54	Training Ind. Track	MSE Global	0.2126089334487915	Stomach	H3K9me3
Stomach-H3K9me3	female_51	male_54	Training Ind. Track	GW Corr	0.2549723339852633	Stomach	H3K9me3
Upper Lobe of Left Lung-H3K27ac	female_51	male_54	Training Ind. Track	MSE Global	0.1498705595731735	Upper Lobe of Left Lung	H3K27ac
Upper Lobe of Left Lung-H3K27ac	female_51	male_54	Training Ind. Track	GW Corr	0.8258406461505375	Upper Lobe of Left Lung	H3K27ac
Upper Lobe of Left Lung-H3K36me3	female_51	male_54	Training Ind. Track	MSE Global	0.150926262140274	Upper Lobe of Left Lung	H3K36me3
Upper Lobe of Left Lung-H3K36me3	female_51	male_54	Training Ind. Track	GW Corr	0.4849189923980959	Upper Lobe of Left Lung	H3K36me3
Upper Lobe of Left Lung-H3K4me1	female_51	male_54	Training Ind. Track	MSE Global	0.1657951027154922	Upper Lobe of Left Lung	H3K4me1
Upper Lobe of Left Lung-H3K4me1	female_51	male_54	Training Ind. Track	GW Corr	0.7338740378419145	Upper Lobe of Left Lung	H3K4me1
Upper Lobe of Left Lung-H3K4me3	female_51	male_54	Training Ind. Track	MSE Global	0.07560446113348	Upper Lobe of Left Lung	H3K4me3
Upper Lobe of Left Lung-H3K4me3	female_51	male_54	Training Ind. Track	GW Corr	0.8688416056797692	Upper Lobe of Left Lung	H3K4me3
Upper Lobe of Left Lung-H3K9me3	female_51	male_54	Training Ind. Track	MSE Global	0.1734808385372162	Upper Lobe of Left Lung	H3K9me3
Upper Lobe of Left Lung-H3K9me3	female_51	male_54	Training Ind. Track	GW Corr	0.4556949964307523	Upper Lobe of Left Lung	H3K9me3
Sigmoid Colon-H3K27ac	female_51	male_54	Training Ind. Track	MSE Global	0.1509530693292617	Sigmoid Colon	H3K27ac
Sigmoid Colon-H3K27ac	female_51	male_54	Training Ind. Track	GW Corr	0.8655949375781874	Sigmoid Colon	H3K27ac
Sigmoid Colon-H3K36me3	female_51	male_54	Training Ind. Track	MSE Global	0.1714193969964981	Sigmoid Colon	H3K36me3
Sigmoid Colon-H3K36me3	female_51	male_54	Training Ind. Track	GW Corr	0.5485926751380037	Sigmoid Colon	H3K36me3
Sigmoid Colon-H3K4me1	female_51	male_54	Training Ind. Track	MSE Global	0.1697811782360077	Sigmoid Colon	H3K4me1
Sigmoid Colon-H3K4me1	female_51	male_54	Training Ind. Track	GW Corr	0.7389010598710187	Sigmoid Colon	H3K4me1
Sigmoid Colon-H3K4me3	female_51	male_54	Training Ind. Track	MSE Global	0.0852947458624839	Sigmoid Colon	H3K4me3
Sigmoid Colon-H3K4me3	female_51	male_54	Training Ind. Track	GW Corr	0.8596213043486712	Sigmoid Colon	H3K4me3
Sigmoid Colon-H3K9me3	female_51	male_54	Training Ind. Track	MSE Global	0.2069626897573471	Sigmoid Colon	H3K9me3
Sigmoid Colon-H3K9me3	female_51	male_54	Training Ind. Track	GW Corr	0.2145987813606676	Sigmoid Colon	H3K9me3
Spleen-H3K27ac	female_51	male_54	Training Ind. Track	MSE Global	0.1695568859577179	Spleen	H3K27ac
Spleen-H3K27ac	female_51	male_54	Training Ind. Track	GW Corr	0.9016672014422172	Spleen	H3K27ac
Spleen-H3K4me1	female_51	male_54	Training Ind. Track	MSE Global	0.1758996248245239	Spleen	H3K4me1
Spleen-H3K4me1	female_51	male_54	Training Ind. Track	GW Corr	0.8259499704949568	Spleen	H3K4me1
Spleen-H3K4me3	female_51	male_54	Training Ind. Track	MSE Global	0.0734067633748054	Spleen	H3K4me3
Spleen-H3K4me3	female_51	male_54	Training Ind. Track	GW Corr	0.8756261414529855	Spleen	H3K4me3
Spleen-H3K9me3	female_51	male_54	Training Ind. Track	MSE Global	0.3553093373775482	Spleen	H3K9me3
Spleen-H3K9me3	female_51	male_54	Training Ind. Track	GW Corr	0.5774478053878382	Spleen	H3K9me3
Aorta-H3K27ac	male_37	female_53	Training Ind. Track	MSE Global	0.1510388553142547	Aorta	H3K27ac
Aorta-H3K27ac	male_37	female_53	Training Ind. Track	GW Corr	0.7867188473215684	Aorta	H3K27ac
Aorta-H3K36me3	male_37	female_53	Training Ind. Track	MSE Global	0.1393676251173019	Aorta	H3K36me3
Aorta-H3K36me3	male_37	female_53	Training Ind. Track	GW Corr	0.6123003793891315	Aorta	H3K36me3
Aorta-H3K4me1	male_37	female_53	Training Ind. Track	MSE Global	0.1521471887826919	Aorta	H3K4me1
Aorta-H3K4me1	male_37	female_53	Training Ind. Track	GW Corr	0.7294079279179272	Aorta	H3K4me1
Aorta-H3K4me3	male_37	female_53	Training Ind. Track	MSE Global	0.1481165736913681	Aorta	H3K4me3
Aorta-H3K4me3	male_37	female_53	Training Ind. Track	GW Corr	0.6033805451301335	Aorta	H3K4me3
Aorta-H3K9me3	male_37	female_53	Training Ind. Track	MSE Global	0.2291767001152038	Aorta	H3K9me3
Aorta-H3K9me3	male_37	female_53	Training Ind. Track	GW Corr	0.1435204889836875	Aorta	H3K9me3
Esophagus Muscularis Mucosa-H3K27ac	male_37	female_53	Training Ind. Track	MSE Global	0.1247619688510894	Esophagus Muscularis Mucosa	H3K27ac
Esophagus Muscularis Mucosa-H3K27ac	male_37	female_53	Training Ind. Track	GW Corr	0.8832337074585478	Esophagus Muscularis Mucosa	H3K27ac
Esophagus Muscularis Mucosa-H3K36me3	male_37	female_53	Training Ind. Track	MSE Global	0.1429917514324188	Esophagus Muscularis Mucosa	H3K36me3
Esophagus Muscularis Mucosa-H3K36me3	male_37	female_53	Training Ind. Track	GW Corr	0.8714591648524155	Esophagus Muscularis Mucosa	H3K36me3
Esophagus Muscularis Mucosa-H3K4me1	male_37	female_53	Training Ind. Track	MSE Global	0.2160554826259613	Esophagus Muscularis Mucosa	H3K4me1
Esophagus Muscularis Mucosa-H3K4me1	male_37	female_53	Training Ind. Track	GW Corr	0.7507121463130133	Esophagus Muscularis Mucosa	H3K4me1
Esophagus Muscularis Mucosa-H3K4me3	male_37	female_53	Training Ind. Track	MSE Global	0.0450863577425479	Esophagus Muscularis Mucosa	H3K4me3
Esophagus Muscularis Mucosa-H3K4me3	male_37	female_53	Training Ind. Track	GW Corr	0.9262114624131016	Esophagus Muscularis Mucosa	H3K4me3
Esophagus Muscularis Mucosa-H3K9me3	male_37	female_53	Training Ind. Track	MSE Global	0.2879353761672973	Esophagus Muscularis Mucosa	H3K9me3
Esophagus Muscularis Mucosa-H3K9me3	male_37	female_53	Training Ind. Track	GW Corr	0.140233819521547	Esophagus Muscularis Mucosa	H3K9me3
Stomach-H3K27ac	male_37	female_53	Training Ind. Track	MSE Global	0.1446433514356613	Stomach	H3K27ac
Stomach-H3K27ac	male_37	female_53	Training Ind. Track	GW Corr	0.8689186101375832	Stomach	H3K27ac
Stomach-H3K36me3	male_37	female_53	Training Ind. Track	MSE Global	0.1155305355787277	Stomach	H3K36me3
Stomach-H3K36me3	male_37	female_53	Training Ind. Track	GW Corr	0.9188015632075224	Stomach	H3K36me3
Stomach-H3K4me1	male_37	female_53	Training Ind. Track	MSE Global	0.2763801217079162	Stomach	H3K4me1
Stomach-H3K4me1	male_37	female_53	Training Ind. Track	GW Corr	0.7185582027602945	Stomach	H3K4me1
Stomach-H3K4me3	male_37	female_53	Training Ind. Track	MSE Global	0.0956991612911224	Stomach	H3K4me3
Stomach-H3K4me3	male_37	female_53	Training Ind. Track	GW Corr	0.8415720245153537	Stomach	H3K4me3
Stomach-H3K9me3	male_37	female_53	Training Ind. Track	MSE Global	0.2284993380308151	Stomach	H3K9me3
Stomach-H3K9me3	male_37	female_53	Training Ind. Track	GW Corr	0.5580565849974056	Stomach	H3K9me3
Upper Lobe of Left Lung-H3K27ac	male_37	female_53	Training Ind. Track	MSE Global	0.1655855923891067	Upper Lobe of Left Lung	H3K27ac
Upper Lobe of Left Lung-H3K27ac	male_37	female_53	Training Ind. Track	GW Corr	0.7190243753428084	Upper Lobe of Left Lung	H3K27ac
Upper Lobe of Left Lung-H3K36me3	male_37	female_53	Training Ind. Track	MSE Global	0.1219403371214866	Upper Lobe of Left Lung	H3K36me3
Upper Lobe of Left Lung-H3K36me3	male_37	female_53	Training Ind. Track	GW Corr	0.8375814358566098	Upper Lobe of Left Lung	H3K36me3
Upper Lobe of Left Lung-H3K4me1	male_37	female_53	Training Ind. Track	MSE Global	0.1384554654359817	Upper Lobe of Left Lung	H3K4me1
Upper Lobe of Left Lung-H3K4me1	male_37	female_53	Training Ind. Track	GW Corr	0.6811271219384359	Upper Lobe of Left Lung	H3K4me1
Upper Lobe of Left Lung-H3K4me3	male_37	female_53	Training Ind. Track	MSE Global	0.2894665896892547	Upper Lobe of Left Lung	H3K4me3
Upper Lobe of Left Lung-H3K4me3	male_37	female_53	Training Ind. Track	GW Corr	0.4606841398866624	Upper Lobe of Left Lung	H3K4me3
Upper Lobe of Left Lung-H3K9me3	male_37	female_53	Training Ind. Track	MSE Global	0.156402051448822	Upper Lobe of Left Lung	H3K9me3
Upper Lobe of Left Lung-H3K9me3	male_37	female_53	Training Ind. Track	GW Corr	0.2423284307855671	Upper Lobe of Left Lung	H3K9me3
Sigmoid Colon-H3K27ac	male_37	female_53	Training Ind. Track	MSE Global	0.2096206396818161	Sigmoid Colon	H3K27ac
Sigmoid Colon-H3K27ac	male_37	female_53	Training Ind. Track	GW Corr	0.7831997670161125	Sigmoid Colon	H3K27ac
Sigmoid Colon-H3K36me3	male_37	female_53	Training Ind. Track	MSE Global	0.3592142164707184	Sigmoid Colon	H3K36me3
Sigmoid Colon-H3K36me3	male_37	female_53	Training Ind. Track	GW Corr	0.383604894179446	Sigmoid Colon	H3K36me3
Sigmoid Colon-H3K4me1	male_37	female_53	Training Ind. Track	MSE Global	0.4686146676540375	Sigmoid Colon	H3K4me1
Sigmoid Colon-H3K4me1	male_37	female_53	Training Ind. Track	GW Corr	0.1367507641025851	Sigmoid Colon	H3K4me1
Sigmoid Colon-H3K4me3	male_37	female_53	Training Ind. Track	MSE Global	0.1862420290708542	Sigmoid Colon	H3K4me3
Sigmoid Colon-H3K4me3	male_37	female_53	Training Ind. Track	GW Corr	0.654064335370705	Sigmoid Colon	H3K4me3
Sigmoid Colon-H3K9me3	male_37	female_53	Training Ind. Track	MSE Global	0.2814761102199554	Sigmoid Colon	H3K9me3
Sigmoid Colon-H3K9me3	male_37	female_53	Training Ind. Track	GW Corr	0.0563114106501068	Sigmoid Colon	H3K9me3
Spleen-H3K27ac	male_37	female_53	Training Ind. Track	MSE Global	0.0991393700242042	Spleen	H3K27ac
Spleen-H3K27ac	male_37	female_53	Training Ind. Track	GW Corr	0.9257800400851468	Spleen	H3K27ac
Spleen-H3K4me1	male_37	female_53	Training Ind. Track	MSE Global	0.2226661294698715	Spleen	H3K4me1
Spleen-H3K4me1	male_37	female_53	Training Ind. Track	GW Corr	0.8476979983113391	Spleen	H3K4me1
Spleen-H3K4me3	male_37	female_53	Training Ind. Track	MSE Global	0.1403333097696304	Spleen	H3K4me3
Spleen-H3K4me3	male_37	female_53	Training Ind. Track	GW Corr	0.8384966116274558	Spleen	H3K4me3
Spleen-H3K9me3	male_37	female_53	Training Ind. Track	MSE Global	0.1512280106544494	Spleen	H3K9me3
Spleen-H3K9me3	male_37	female_53	Training Ind. Track	GW Corr	0.7633156362434887	Spleen	H3K9me3
Aorta-H3K27ac	male_54	female_53	Training Ind. Track	MSE Global	0.1302735805511474	Aorta	H3K27ac
Aorta-H3K27ac	male_54	female_53	Training Ind. Track	GW Corr	0.8556436844217828	Aorta	H3K27ac
Aorta-H3K36me3	male_54	female_53	Training Ind. Track	MSE Global	0.1417711228132248	Aorta	H3K36me3
Aorta-H3K36me3	male_54	female_53	Training Ind. Track	GW Corr	0.4941220706524338	Aorta	H3K36me3
Aorta-H3K4me1	male_54	female_53	Training Ind. Track	MSE Global	0.1157244220376014	Aorta	H3K4me1
Aorta-H3K4me1	male_54	female_53	Training Ind. Track	GW Corr	0.652080568556026	Aorta	H3K4me1
Aorta-H3K4me3	male_54	female_53	Training Ind. Track	MSE Global	0.1406866759061813	Aorta	H3K4me3
Aorta-H3K4me3	male_54	female_53	Training Ind. Track	GW Corr	0.743095177375621	Aorta	H3K4me3
Aorta-H3K9me3	male_54	female_53	Training Ind. Track	MSE Global	0.1582607924938202	Aorta	H3K9me3
Aorta-H3K9me3	male_54	female_53	Training Ind. Track	GW Corr	0.409646696229938	Aorta	H3K9me3
Esophagus Muscularis Mucosa-H3K27ac	male_54	female_53	Training Ind. Track	MSE Global	0.1111731082201004	Esophagus Muscularis Mucosa	H3K27ac
Esophagus Muscularis Mucosa-H3K27ac	male_54	female_53	Training Ind. Track	GW Corr	0.8720945281865892	Esophagus Muscularis Mucosa	H3K27ac
Esophagus Muscularis Mucosa-H3K36me3	male_54	female_53	Training Ind. Track	MSE Global	0.2095900028944015	Esophagus Muscularis Mucosa	H3K36me3
Esophagus Muscularis Mucosa-H3K36me3	male_54	female_53	Training Ind. Track	GW Corr	0.6926485693312531	Esophagus Muscularis Mucosa	H3K36me3
Esophagus Muscularis Mucosa-H3K4me1	male_54	female_53	Training Ind. Track	MSE Global	0.2154043912887573	Esophagus Muscularis Mucosa	H3K4me1
Esophagus Muscularis Mucosa-H3K4me1	male_54	female_53	Training Ind. Track	GW Corr	0.7393816387623106	Esophagus Muscularis Mucosa	H3K4me1
Esophagus Muscularis Mucosa-H3K4me3	male_54	female_53	Training Ind. Track	MSE Global	0.056545190513134	Esophagus Muscularis Mucosa	H3K4me3
Esophagus Muscularis Mucosa-H3K4me3	male_54	female_53	Training Ind. Track	GW Corr	0.9077818425590376	Esophagus Muscularis Mucosa	H3K4me3
Esophagus Muscularis Mucosa-H3K9me3	male_54	female_53	Training Ind. Track	MSE Global	0.2143684476613998	Esophagus Muscularis Mucosa	H3K9me3
Esophagus Muscularis Mucosa-H3K9me3	male_54	female_53	Training Ind. Track	GW Corr	0.1163046397479082	Esophagus Muscularis Mucosa	H3K9me3
Stomach-H3K27ac	male_54	female_53	Training Ind. Track	MSE Global	0.1813157796859741	Stomach	H3K27ac
Stomach-H3K27ac	male_54	female_53	Training Ind. Track	GW Corr	0.8130805700080205	Stomach	H3K27ac
Stomach-H3K36me3	male_54	female_53	Training Ind. Track	MSE Global	0.2313202917575836	Stomach	H3K36me3
Stomach-H3K36me3	male_54	female_53	Training Ind. Track	GW Corr	0.640332886506952	Stomach	H3K36me3
Stomach-H3K4me1	male_54	female_53	Training Ind. Track	MSE Global	0.1829951405525207	Stomach	H3K4me1
Stomach-H3K4me1	male_54	female_53	Training Ind. Track	GW Corr	0.6093697618183329	Stomach	H3K4me1
Stomach-H3K4me3	male_54	female_53	Training Ind. Track	MSE Global	0.1104229837656021	Stomach	H3K4me3
Stomach-H3K4me3	male_54	female_53	Training Ind. Track	GW Corr	0.8072964899525503	Stomach	H3K4me3
Stomach-H3K9me3	male_54	female_53	Training Ind. Track	MSE Global	0.2993996739387512	Stomach	H3K9me3
Stomach-H3K9me3	male_54	female_53	Training Ind. Track	GW Corr	0.3270007687951772	Stomach	H3K9me3
Upper Lobe of Left Lung-H3K27ac	male_54	female_53	Training Ind. Track	MSE Global	0.178175613284111	Upper Lobe of Left Lung	H3K27ac
Upper Lobe of Left Lung-H3K27ac	male_54	female_53	Training Ind. Track	GW Corr	0.7388441077633384	Upper Lobe of Left Lung	H3K27ac
Upper Lobe of Left Lung-H3K36me3	male_54	female_53	Training Ind. Track	MSE Global	0.2560470998287201	Upper Lobe of Left Lung	H3K36me3
Upper Lobe of Left Lung-H3K36me3	male_54	female_53	Training Ind. Track	GW Corr	0.6061229105903284	Upper Lobe of Left Lung	H3K36me3
Upper Lobe of Left Lung-H3K4me1	male_54	female_53	Training Ind. Track	MSE Global	0.1437062174081802	Upper Lobe of Left Lung	H3K4me1
Upper Lobe of Left Lung-H3K4me1	male_54	female_53	Training Ind. Track	GW Corr	0.7019593058101465	Upper Lobe of Left Lung	H3K4me1
Upper Lobe of Left Lung-H3K4me3	male_54	female_53	Training Ind. Track	MSE Global	0.2418748140335083	Upper Lobe of Left Lung	H3K4me3
Upper Lobe of Left Lung-H3K4me3	male_54	female_53	Training Ind. Track	GW Corr	0.4678536162427478	Upper Lobe of Left Lung	H3K4me3
Upper Lobe of Left Lung-H3K9me3	male_54	female_53	Training Ind. Track	MSE Global	0.1214327216148376	Upper Lobe of Left Lung	H3K9me3
Upper Lobe of Left Lung-H3K9me3	male_54	female_53	Training Ind. Track	GW Corr	0.4431152993582663	Upper Lobe of Left Lung	H3K9me3
Sigmoid Colon-H3K27ac	male_54	female_53	Training Ind. Track	MSE Global	0.1730819195508957	Sigmoid Colon	H3K27ac
Sigmoid Colon-H3K27ac	male_54	female_53	Training Ind. Track	GW Corr	0.7630916271340554	Sigmoid Colon	H3K27ac
Sigmoid Colon-H3K36me3	male_54	female_53	Training Ind. Track	MSE Global	0.2061405479907989	Sigmoid Colon	H3K36me3
Sigmoid Colon-H3K36me3	male_54	female_53	Training Ind. Track	GW Corr	0.3236677019443071	Sigmoid Colon	H3K36me3
Sigmoid Colon-H3K4me1	male_54	female_53	Training Ind. Track	MSE Global	0.3123421669006347	Sigmoid Colon	H3K4me1
Sigmoid Colon-H3K4me1	male_54	female_53	Training Ind. Track	GW Corr	0.1301651858438348	Sigmoid Colon	H3K4me1
Sigmoid Colon-H3K4me3	male_54	female_53	Training Ind. Track	MSE Global	0.1505908221006393	Sigmoid Colon	H3K4me3
Sigmoid Colon-H3K4me3	male_54	female_53	Training Ind. Track	GW Corr	0.662092342524337	Sigmoid Colon	H3K4me3
Sigmoid Colon-H3K9me3	male_54	female_53	Training Ind. Track	MSE Global	0.2568910717964172	Sigmoid Colon	H3K9me3
Sigmoid Colon-H3K9me3	male_54	female_53	Training Ind. Track	GW Corr	0.049246806594334	Sigmoid Colon	H3K9me3
Spleen-H3K27ac	male_54	female_53	Training Ind. Track	MSE Global	0.1292227059602737	Spleen	H3K27ac
Spleen-H3K27ac	male_54	female_53	Training Ind. Track	GW Corr	0.918700124067083	Spleen	H3K27ac
Spleen-H3K4me1	male_54	female_53	Training Ind. Track	MSE Global	0.17449851334095	Spleen	H3K4me1
Spleen-H3K4me1	male_54	female_53	Training Ind. Track	GW Corr	0.8295130727960734	Spleen	H3K4me1
Spleen-H3K4me3	male_54	female_53	Training Ind. Track	MSE Global	0.1452991962432861	Spleen	H3K4me3
Spleen-H3K4me3	male_54	female_53	Training Ind. Track	GW Corr	0.8341106911823011	Spleen	H3K4me3
Spleen-H3K9me3	male_54	female_53	Training Ind. Track	MSE Global	0.2090585231781005	Spleen	H3K9me3
Spleen-H3K9me3	male_54	female_53	Training Ind. Track	GW Corr	0.781007767467047	Spleen	H3K9me3
Aorta-H3K27ac	female_51	female_53	Training Ind. Track	MSE Global	0.1214402914047241	Aorta	H3K27ac
Aorta-H3K27ac	female_51	female_53	Training Ind. Track	GW Corr	0.8624117467174333	Aorta	H3K27ac
Aorta-H3K36me3	female_51	female_53	Training Ind. Track	MSE Global	0.1289055794477462	Aorta	H3K36me3
Aorta-H3K36me3	female_51	female_53	Training Ind. Track	GW Corr	0.683272165036949	Aorta	H3K36me3
Aorta-H3K4me1	female_51	female_53	Training Ind. Track	MSE Global	0.1378144174814224	Aorta	H3K4me1
Aorta-H3K4me1	female_51	female_53	Training Ind. Track	GW Corr	0.5175171483905863	Aorta	H3K4me1
Aorta-H3K4me3	female_51	female_53	Training Ind. Track	MSE Global	0.1517163515090942	Aorta	H3K4me3
Aorta-H3K4me3	female_51	female_53	Training Ind. Track	GW Corr	0.734114780286963	Aorta	H3K4me3
Aorta-H3K9me3	female_51	female_53	Training Ind. Track	MSE Global	0.2197409868240356	Aorta	H3K9me3
Aorta-H3K9me3	female_51	female_53	Training Ind. Track	GW Corr	0.2171370987379379	Aorta	H3K9me3
Esophagus Muscularis Mucosa-H3K27ac	female_51	female_53	Training Ind. Track	MSE Global	0.0991603955626487	Esophagus Muscularis Mucosa	H3K27ac
Esophagus Muscularis Mucosa-H3K27ac	female_51	female_53	Training Ind. Track	GW Corr	0.8608989901929258	Esophagus Muscularis Mucosa	H3K27ac
Esophagus Muscularis Mucosa-H3K36me3	female_51	female_53	Training Ind. Track	MSE Global	0.1548338681459427	Esophagus Muscularis Mucosa	H3K36me3
Esophagus Muscularis Mucosa-H3K36me3	female_51	female_53	Training Ind. Track	GW Corr	0.7920786134688286	Esophagus Muscularis Mucosa	H3K36me3
Esophagus Muscularis Mucosa-H3K4me1	female_51	female_53	Training Ind. Track	MSE Global	0.1830300241708755	Esophagus Muscularis Mucosa	H3K4me1
Esophagus Muscularis Mucosa-H3K4me1	female_51	female_53	Training Ind. Track	GW Corr	0.7239887010484851	Esophagus Muscularis Mucosa	H3K4me1
Esophagus Muscularis Mucosa-H3K4me3	female_51	female_53	Training Ind. Track	MSE Global	0.0426832064986228	Esophagus Muscularis Mucosa	H3K4me3
Esophagus Muscularis Mucosa-H3K4me3	female_51	female_53	Training Ind. Track	GW Corr	0.9293465332627402	Esophagus Muscularis Mucosa	H3K4me3
Esophagus Muscularis Mucosa-H3K9me3	female_51	female_53	Training Ind. Track	MSE Global	0.1606261581182479	Esophagus Muscularis Mucosa	H3K9me3
Esophagus Muscularis Mucosa-H3K9me3	female_51	female_53	Training Ind. Track	GW Corr	0.1183687632838933	Esophagus Muscularis Mucosa	H3K9me3
Stomach-H3K27ac	female_51	female_53	Training Ind. Track	MSE Global	0.1891236305236816	Stomach	H3K27ac
Stomach-H3K27ac	female_51	female_53	Training Ind. Track	GW Corr	0.8318235932689134	Stomach	H3K27ac
Stomach-H3K36me3	female_51	female_53	Training Ind. Track	MSE Global	0.107539989054203	Stomach	H3K36me3
Stomach-H3K36me3	female_51	female_53	Training Ind. Track	GW Corr	0.9012772677771588	Stomach	H3K36me3
Stomach-H3K4me1	female_51	female_53	Training Ind. Track	MSE Global	0.242789626121521	Stomach	H3K4me1
Stomach-H3K4me1	female_51	female_53	Training Ind. Track	GW Corr	0.6713544427659772	Stomach	H3K4me1
Stomach-H3K4me3	female_51	female_53	Training Ind. Track	MSE Global	0.1211432591080665	Stomach	H3K4me3
Stomach-H3K4me3	female_51	female_53	Training Ind. Track	GW Corr	0.7849412766129773	Stomach	H3K4me3
Stomach-H3K9me3	female_51	female_53	Training Ind. Track	MSE Global	0.2460640519857406	Stomach	H3K9me3
Stomach-H3K9me3	female_51	female_53	Training Ind. Track	GW Corr	0.4643541458651126	Stomach	H3K9me3
Upper Lobe of Left Lung-H3K27ac	female_51	female_53	Training Ind. Track	MSE Global	0.1718030720949173	Upper Lobe of Left Lung	H3K27ac
Upper Lobe of Left Lung-H3K27ac	female_51	female_53	Training Ind. Track	GW Corr	0.795276222815546	Upper Lobe of Left Lung	H3K27ac
Upper Lobe of Left Lung-H3K36me3	female_51	female_53	Training Ind. Track	MSE Global	0.2098742425441742	Upper Lobe of Left Lung	H3K36me3
Upper Lobe of Left Lung-H3K36me3	female_51	female_53	Training Ind. Track	GW Corr	0.6958378883771975	Upper Lobe of Left Lung	H3K36me3
Upper Lobe of Left Lung-H3K4me1	female_51	female_53	Training Ind. Track	MSE Global	0.1628903299570083	Upper Lobe of Left Lung	H3K4me1
Upper Lobe of Left Lung-H3K4me1	female_51	female_53	Training Ind. Track	GW Corr	0.727706175671112	Upper Lobe of Left Lung	H3K4me1
Upper Lobe of Left Lung-H3K4me3	female_51	female_53	Training Ind. Track	MSE Global	0.2305799126625061	Upper Lobe of Left Lung	H3K4me3
Upper Lobe of Left Lung-H3K4me3	female_51	female_53	Training Ind. Track	GW Corr	0.4795465389387338	Upper Lobe of Left Lung	H3K4me3
Upper Lobe of Left Lung-H3K9me3	female_51	female_53	Training Ind. Track	MSE Global	0.1781592071056366	Upper Lobe of Left Lung	H3K9me3
Upper Lobe of Left Lung-H3K9me3	female_51	female_53	Training Ind. Track	GW Corr	0.3661505439601494	Upper Lobe of Left Lung	H3K9me3
Sigmoid Colon-H3K27ac	female_51	female_53	Training Ind. Track	MSE Global	0.2158853858709335	Sigmoid Colon	H3K27ac
Sigmoid Colon-H3K27ac	female_51	female_53	Training Ind. Track	GW Corr	0.7949147167619236	Sigmoid Colon	H3K27ac
Sigmoid Colon-H3K36me3	female_51	female_53	Training Ind. Track	MSE Global	0.1987937986850738	Sigmoid Colon	H3K36me3
Sigmoid Colon-H3K36me3	female_51	female_53	Training Ind. Track	GW Corr	0.310246313773132	Sigmoid Colon	H3K36me3
Sigmoid Colon-H3K4me1	female_51	female_53	Training Ind. Track	MSE Global	0.4043452739715576	Sigmoid Colon	H3K4me1
Sigmoid Colon-H3K4me1	female_51	female_53	Training Ind. Track	GW Corr	0.1309622205581549	Sigmoid Colon	H3K4me1
Sigmoid Colon-H3K4me3	female_51	female_53	Training Ind. Track	MSE Global	0.1886687129735946	Sigmoid Colon	H3K4me3
Sigmoid Colon-H3K4me3	female_51	female_53	Training Ind. Track	GW Corr	0.6656197735227258	Sigmoid Colon	H3K4me3
Sigmoid Colon-H3K9me3	female_51	female_53	Training Ind. Track	MSE Global	0.2103289365768432	Sigmoid Colon	H3K9me3
Sigmoid Colon-H3K9me3	female_51	female_53	Training Ind. Track	GW Corr	0.0380127355930591	Sigmoid Colon	H3K9me3
Spleen-H3K27ac	female_51	female_53	Training Ind. Track	MSE Global	0.1246345788240432	Spleen	H3K27ac
Spleen-H3K27ac	female_51	female_53	Training Ind. Track	GW Corr	0.9001958472034006	Spleen	H3K27ac
Spleen-H3K4me1	female_51	female_53	Training Ind. Track	MSE Global	0.1231648921966552	Spleen	H3K4me1
Spleen-H3K4me1	female_51	female_53	Training Ind. Track	GW Corr	0.7807564313688432	Spleen	H3K4me1
Spleen-H3K4me3	female_51	female_53	Training Ind. Track	MSE Global	0.0968873128294944	Spleen	H3K4me3
Spleen-H3K4me3	female_51	female_53	Training Ind. Track	GW Corr	0.88991020225687	Spleen	H3K4me3
Spleen-H3K9me3	female_51	female_53	Training Ind. Track	MSE Global	0.17330963909626	Spleen	H3K9me3
Spleen-H3K9me3	female_51	female_53	Training Ind. Track	GW Corr	0.5792999289742506	Spleen	H3K9me3
Aorta-H3K27ac	male_37	female_51	Training Ind. Track	MSE Global	0.1773659586906433	Aorta	H3K27ac
Aorta-H3K27ac	male_37	female_51	Training Ind. Track	GW Corr	0.802590471171308	Aorta	H3K27ac
Aorta-H3K36me3	male_37	female_51	Training Ind. Track	MSE Global	0.1447364389896392	Aorta	H3K36me3
Aorta-H3K36me3	male_37	female_51	Training Ind. Track	GW Corr	0.6499939752804467	Aorta	H3K36me3
Aorta-H3K4me1	male_37	female_51	Training Ind. Track	MSE Global	0.2280543893575668	Aorta	H3K4me1
Aorta-H3K4me1	male_37	female_51	Training Ind. Track	GW Corr	0.5522177481576418	Aorta	H3K4me1
Aorta-H3K4me3	male_37	female_51	Training Ind. Track	MSE Global	0.1692971885204315	Aorta	H3K4me3
Aorta-H3K4me3	male_37	female_51	Training Ind. Track	GW Corr	0.703973695438395	Aorta	H3K4me3
Aorta-H3K9me3	male_37	female_51	Training Ind. Track	MSE Global	0.1907342374324798	Aorta	H3K9me3
Aorta-H3K9me3	male_37	female_51	Training Ind. Track	GW Corr	0.0979292068685301	Aorta	H3K9me3
Esophagus Muscularis Mucosa-H3K27ac	male_37	female_51	Training Ind. Track	MSE Global	0.110284499824047	Esophagus Muscularis Mucosa	H3K27ac
Esophagus Muscularis Mucosa-H3K27ac	male_37	female_51	Training Ind. Track	GW Corr	0.9035121299156124	Esophagus Muscularis Mucosa	H3K27ac
Esophagus Muscularis Mucosa-H3K36me3	male_37	female_51	Training Ind. Track	MSE Global	0.1769302189350128	Esophagus Muscularis Mucosa	H3K36me3
Esophagus Muscularis Mucosa-H3K36me3	male_37	female_51	Training Ind. Track	GW Corr	0.8438529763748807	Esophagus Muscularis Mucosa	H3K36me3
Esophagus Muscularis Mucosa-H3K4me1	male_37	female_51	Training Ind. Track	MSE Global	0.1363639533519745	Esophagus Muscularis Mucosa	H3K4me1
Esophagus Muscularis Mucosa-H3K4me1	male_37	female_51	Training Ind. Track	GW Corr	0.8497453247914243	Esophagus Muscularis Mucosa	H3K4me1
Esophagus Muscularis Mucosa-H3K4me3	male_37	female_51	Training Ind. Track	MSE Global	0.0470573306083679	Esophagus Muscularis Mucosa	H3K4me3
Esophagus Muscularis Mucosa-H3K4me3	male_37	female_51	Training Ind. Track	GW Corr	0.9231535181841974	Esophagus Muscularis Mucosa	H3K4me3
Esophagus Muscularis Mucosa-H3K9me3	male_37	female_51	Training Ind. Track	MSE Global	0.1985051780939102	Esophagus Muscularis Mucosa	H3K9me3
Esophagus Muscularis Mucosa-H3K9me3	male_37	female_51	Training Ind. Track	GW Corr	0.4298823141221124	Esophagus Muscularis Mucosa	H3K9me3
Stomach-H3K27ac	male_37	female_51	Training Ind. Track	MSE Global	0.157040387392044	Stomach	H3K27ac
Stomach-H3K27ac	male_37	female_51	Training Ind. Track	GW Corr	0.8618445685155645	Stomach	H3K27ac
Stomach-H3K36me3	male_37	female_51	Training Ind. Track	MSE Global	0.1104785650968551	Stomach	H3K36me3
Stomach-H3K36me3	male_37	female_51	Training Ind. Track	GW Corr	0.9106524972693688	Stomach	H3K36me3
Stomach-H3K4me1	male_37	female_51	Training Ind. Track	MSE Global	0.1915290355682373	Stomach	H3K4me1
Stomach-H3K4me1	male_37	female_51	Training Ind. Track	GW Corr	0.8156430223352065	Stomach	H3K4me1
Stomach-H3K4me3	male_37	female_51	Training Ind. Track	MSE Global	0.1095149144530296	Stomach	H3K4me3
Stomach-H3K4me3	male_37	female_51	Training Ind. Track	GW Corr	0.8124927318796872	Stomach	H3K4me3
Stomach-H3K9me3	male_37	female_51	Training Ind. Track	MSE Global	0.2198852747678756	Stomach	H3K9me3
Stomach-H3K9me3	male_37	female_51	Training Ind. Track	GW Corr	0.4371988399453026	Stomach	H3K9me3
Upper Lobe of Left Lung-H3K27ac	male_37	female_51	Training Ind. Track	MSE Global	0.1931182146072387	Upper Lobe of Left Lung	H3K27ac
Upper Lobe of Left Lung-H3K27ac	male_37	female_51	Training Ind. Track	GW Corr	0.7639452370146815	Upper Lobe of Left Lung	H3K27ac
Upper Lobe of Left Lung-H3K36me3	male_37	female_51	Training Ind. Track	MSE Global	0.1801509112119674	Upper Lobe of Left Lung	H3K36me3
Upper Lobe of Left Lung-H3K36me3	male_37	female_51	Training Ind. Track	GW Corr	0.6733727977853752	Upper Lobe of Left Lung	H3K36me3
Upper Lobe of Left Lung-H3K4me1	male_37	female_51	Training Ind. Track	MSE Global	0.1795296669006347	Upper Lobe of Left Lung	H3K4me1
Upper Lobe of Left Lung-H3K4me1	male_37	female_51	Training Ind. Track	GW Corr	0.6974559138033278	Upper Lobe of Left Lung	H3K4me1
Upper Lobe of Left Lung-H3K4me3	male_37	female_51	Training Ind. Track	MSE Global	0.0891570299863815	Upper Lobe of Left Lung	H3K4me3
Upper Lobe of Left Lung-H3K4me3	male_37	female_51	Training Ind. Track	GW Corr	0.8654834742092917	Upper Lobe of Left Lung	H3K4me3
Upper Lobe of Left Lung-H3K9me3	male_37	female_51	Training Ind. Track	MSE Global	0.2100742608308792	Upper Lobe of Left Lung	H3K9me3
Upper Lobe of Left Lung-H3K9me3	male_37	female_51	Training Ind. Track	GW Corr	0.3018822733767203	Upper Lobe of Left Lung	H3K9me3
Sigmoid Colon-H3K27ac	male_37	female_51	Training Ind. Track	MSE Global	0.09700907766819	Sigmoid Colon	H3K27ac
Sigmoid Colon-H3K27ac	male_37	female_51	Training Ind. Track	GW Corr	0.9143270454802992	Sigmoid Colon	H3K27ac
Sigmoid Colon-H3K36me3	male_37	female_51	Training Ind. Track	MSE Global	0.232116237282753	Sigmoid Colon	H3K36me3
Sigmoid Colon-H3K36me3	male_37	female_51	Training Ind. Track	GW Corr	0.6642731641062305	Sigmoid Colon	H3K36me3
Sigmoid Colon-H3K4me1	male_37	female_51	Training Ind. Track	MSE Global	0.1538936495780944	Sigmoid Colon	H3K4me1
Sigmoid Colon-H3K4me1	male_37	female_51	Training Ind. Track	GW Corr	0.809142790253999	Sigmoid Colon	H3K4me1
Sigmoid Colon-H3K4me3	male_37	female_51	Training Ind. Track	MSE Global	0.0733868926763534	Sigmoid Colon	H3K4me3
Sigmoid Colon-H3K4me3	male_37	female_51	Training Ind. Track	GW Corr	0.8848789288935288	Sigmoid Colon	H3K4me3
Sigmoid Colon-H3K9me3	male_37	female_51	Training Ind. Track	MSE Global	0.2218628972768783	Sigmoid Colon	H3K9me3
Sigmoid Colon-H3K9me3	male_37	female_51	Training Ind. Track	GW Corr	0.2505244153427025	Sigmoid Colon	H3K9me3
Spleen-H3K27ac	male_37	female_51	Training Ind. Track	MSE Global	0.125772014260292	Spleen	H3K27ac
Spleen-H3K27ac	male_37	female_51	Training Ind. Track	GW Corr	0.9029107931786268	Spleen	H3K27ac
Spleen-H3K4me1	male_37	female_51	Training Ind. Track	MSE Global	0.2427197396755218	Spleen	H3K4me1
Spleen-H3K4me1	male_37	female_51	Training Ind. Track	GW Corr	0.8228014516631322	Spleen	H3K4me1
Spleen-H3K4me3	male_37	female_51	Training Ind. Track	MSE Global	0.0735076889395713	Spleen	H3K4me3
Spleen-H3K4me3	male_37	female_51	Training Ind. Track	GW Corr	0.8696706464423604	Spleen	H3K4me3
Spleen-H3K9me3	male_37	female_51	Training Ind. Track	MSE Global	0.2383309453725814	Spleen	H3K9me3
Spleen-H3K9me3	male_37	female_51	Training Ind. Track	GW Corr	0.5727038569408684	Spleen	H3K9me3
Aorta-H3K27ac	male_54	female_51	Training Ind. Track	MSE Global	0.1091686487197876	Aorta	H3K27ac
Aorta-H3K27ac	male_54	female_51	Training Ind. Track	GW Corr	0.8822853908303456	Aorta	H3K27ac
Aorta-H3K36me3	male_54	female_51	Training Ind. Track	MSE Global	0.1679046005010604	Aorta	H3K36me3
Aorta-H3K36me3	male_54	female_51	Training Ind. Track	GW Corr	0.5179634208970123	Aorta	H3K36me3
Aorta-H3K4me1	male_54	female_51	Training Ind. Track	MSE Global	0.1267281174659729	Aorta	H3K4me1
Aorta-H3K4me1	male_54	female_51	Training Ind. Track	GW Corr	0.4999193380383605	Aorta	H3K4me1
Aorta-H3K4me3	male_54	female_51	Training Ind. Track	MSE Global	0.068811222910881	Aorta	H3K4me3
Aorta-H3K4me3	male_54	female_51	Training Ind. Track	GW Corr	0.891726350600894	Aorta	H3K4me3
Aorta-H3K9me3	male_54	female_51	Training Ind. Track	MSE Global	0.1633037030696869	Aorta	H3K9me3
Aorta-H3K9me3	male_54	female_51	Training Ind. Track	GW Corr	0.2342186460919869	Aorta	H3K9me3
Esophagus Muscularis Mucosa-H3K27ac	male_54	female_51	Training Ind. Track	MSE Global	0.0937571600079536	Esophagus Muscularis Mucosa	H3K27ac
Esophagus Muscularis Mucosa-H3K27ac	male_54	female_51	Training Ind. Track	GW Corr	0.8963315922221875	Esophagus Muscularis Mucosa	H3K27ac
Esophagus Muscularis Mucosa-H3K36me3	male_54	female_51	Training Ind. Track	MSE Global	0.1835393011569976	Esophagus Muscularis Mucosa	H3K36me3
Esophagus Muscularis Mucosa-H3K36me3	male_54	female_51	Training Ind. Track	GW Corr	0.6682679232279556	Esophagus Muscularis Mucosa	H3K36me3
Esophagus Muscularis Mucosa-H3K4me1	male_54	female_51	Training Ind. Track	MSE Global	0.1381593346595764	Esophagus Muscularis Mucosa	H3K4me1
Esophagus Muscularis Mucosa-H3K4me1	male_54	female_51	Training Ind. Track	GW Corr	0.8438633211555628	Esophagus Muscularis Mucosa	H3K4me1
Esophagus Muscularis Mucosa-H3K4me3	male_54	female_51	Training Ind. Track	MSE Global	0.0570553988218307	Esophagus Muscularis Mucosa	H3K4me3
Esophagus Muscularis Mucosa-H3K4me3	male_54	female_51	Training Ind. Track	GW Corr	0.9066981340579066	Esophagus Muscularis Mucosa	H3K4me3
Esophagus Muscularis Mucosa-H3K9me3	male_54	female_51	Training Ind. Track	MSE Global	0.1581852585077285	Esophagus Muscularis Mucosa	H3K9me3
Esophagus Muscularis Mucosa-H3K9me3	male_54	female_51	Training Ind. Track	GW Corr	0.3367825165537135	Esophagus Muscularis Mucosa	H3K9me3
Stomach-H3K27ac	male_54	female_51	Training Ind. Track	MSE Global	0.1862299293279647	Stomach	H3K27ac
Stomach-H3K27ac	male_54	female_51	Training Ind. Track	GW Corr	0.8247087869212589	Stomach	H3K27ac
Stomach-H3K36me3	male_54	female_51	Training Ind. Track	MSE Global	0.3460436761379242	Stomach	H3K36me3
Stomach-H3K36me3	male_54	female_51	Training Ind. Track	GW Corr	0.6317327558036879	Stomach	H3K36me3
Stomach-H3K4me1	male_54	female_51	Training Ind. Track	MSE Global	0.2397338598966598	Stomach	H3K4me1
Stomach-H3K4me1	male_54	female_51	Training Ind. Track	GW Corr	0.6824844281042424	Stomach	H3K4me1
Stomach-H3K4me3	male_54	female_51	Training Ind. Track	MSE Global	0.1027682945132255	Stomach	H3K4me3
Stomach-H3K4me3	male_54	female_51	Training Ind. Track	GW Corr	0.8097884448349191	Stomach	H3K4me3
Stomach-H3K9me3	male_54	female_51	Training Ind. Track	MSE Global	0.2126089334487915	Stomach	H3K9me3
Stomach-H3K9me3	male_54	female_51	Training Ind. Track	GW Corr	0.2549723339852633	Stomach	H3K9me3
Upper Lobe of Left Lung-H3K27ac	male_54	female_51	Training Ind. Track	MSE Global	0.1498705595731735	Upper Lobe of Left Lung	H3K27ac
Upper Lobe of Left Lung-H3K27ac	male_54	female_51	Training Ind. Track	GW Corr	0.8258406461505375	Upper Lobe of Left Lung	H3K27ac
Upper Lobe of Left Lung-H3K36me3	male_54	female_51	Training Ind. Track	MSE Global	0.150926262140274	Upper Lobe of Left Lung	H3K36me3
Upper Lobe of Left Lung-H3K36me3	male_54	female_51	Training Ind. Track	GW Corr	0.4849189923980959	Upper Lobe of Left Lung	H3K36me3
Upper Lobe of Left Lung-H3K4me1	male_54	female_51	Training Ind. Track	MSE Global	0.1657951027154922	Upper Lobe of Left Lung	H3K4me1
Upper Lobe of Left Lung-H3K4me1	male_54	female_51	Training Ind. Track	GW Corr	0.7338740378419145	Upper Lobe of Left Lung	H3K4me1
Upper Lobe of Left Lung-H3K4me3	male_54	female_51	Training Ind. Track	MSE Global	0.07560446113348	Upper Lobe of Left Lung	H3K4me3
Upper Lobe of Left Lung-H3K4me3	male_54	female_51	Training Ind. Track	GW Corr	0.8688416056797691	Upper Lobe of Left Lung	H3K4me3
Upper Lobe of Left Lung-H3K9me3	male_54	female_51	Training Ind. Track	MSE Global	0.1734808385372162	Upper Lobe of Left Lung	H3K9me3
Upper Lobe of Left Lung-H3K9me3	male_54	female_51	Training Ind. Track	GW Corr	0.4556949964307523	Upper Lobe of Left Lung	H3K9me3
Sigmoid Colon-H3K27ac	male_54	female_51	Training Ind. Track	MSE Global	0.1509530693292617	Sigmoid Colon	H3K27ac
Sigmoid Colon-H3K27ac	male_54	female_51	Training Ind. Track	GW Corr	0.8655949375781873	Sigmoid Colon	H3K27ac
Sigmoid Colon-H3K36me3	male_54	female_51	Training Ind. Track	MSE Global	0.1714193969964981	Sigmoid Colon	H3K36me3
Sigmoid Colon-H3K36me3	male_54	female_51	Training Ind. Track	GW Corr	0.5485926751380037	Sigmoid Colon	H3K36me3
Sigmoid Colon-H3K4me1	male_54	female_51	Training Ind. Track	MSE Global	0.1697811782360077	Sigmoid Colon	H3K4me1
Sigmoid Colon-H3K4me1	male_54	female_51	Training Ind. Track	GW Corr	0.7389010598710186	Sigmoid Colon	H3K4me1
Sigmoid Colon-H3K4me3	male_54	female_51	Training Ind. Track	MSE Global	0.0852947458624839	Sigmoid Colon	H3K4me3
Sigmoid Colon-H3K4me3	male_54	female_51	Training Ind. Track	GW Corr	0.8596213043486712	Sigmoid Colon	H3K4me3
Sigmoid Colon-H3K9me3	male_54	female_51	Training Ind. Track	MSE Global	0.2069626897573471	Sigmoid Colon	H3K9me3
Sigmoid Colon-H3K9me3	male_54	female_51	Training Ind. Track	GW Corr	0.2145987813606676	Sigmoid Colon	H3K9me3
Spleen-H3K27ac	male_54	female_51	Training Ind. Track	MSE Global	0.1695568859577179	Spleen	H3K27ac
Spleen-H3K27ac	male_54	female_51	Training Ind. Track	GW Corr	0.9016672014422172	Spleen	H3K27ac
Spleen-H3K4me1	male_54	female_51	Training Ind. Track	MSE Global	0.1758996248245239	Spleen	H3K4me1
Spleen-H3K4me1	male_54	female_51	Training Ind. Track	GW Corr	0.8259499704949568	Spleen	H3K4me1
Spleen-H3K4me3	male_54	female_51	Training Ind. Track	MSE Global	0.0734067633748054	Spleen	H3K4me3
Spleen-H3K4me3	male_54	female_51	Training Ind. Track	GW Corr	0.8756261414529856	Spleen	H3K4me3
Spleen-H3K9me3	male_54	female_51	Training Ind. Track	MSE Global	0.3553093373775482	Spleen	H3K9me3
Spleen-H3K9me3	male_54	female_51	Training Ind. Track	GW Corr	0.5774478053878382	Spleen	H3K9me3
Aorta-H3K27ac	female_53	female_51	Training Ind. Track	MSE Global	0.1214402914047241	Aorta	H3K27ac
Aorta-H3K27ac	female_53	female_51	Training Ind. Track	GW Corr	0.8624117467174334	Aorta	H3K27ac
Aorta-H3K36me3	female_53	female_51	Training Ind. Track	MSE Global	0.1289055794477462	Aorta	H3K36me3
Aorta-H3K36me3	female_53	female_51	Training Ind. Track	GW Corr	0.683272165036949	Aorta	H3K36me3
Aorta-H3K4me1	female_53	female_51	Training Ind. Track	MSE Global	0.1378144174814224	Aorta	H3K4me1
Aorta-H3K4me1	female_53	female_51	Training Ind. Track	GW Corr	0.5175171483905863	Aorta	H3K4me1
Aorta-H3K4me3	female_53	female_51	Training Ind. Track	MSE Global	0.1517163515090942	Aorta	H3K4me3
Aorta-H3K4me3	female_53	female_51	Training Ind. Track	GW Corr	0.734114780286963	Aorta	H3K4me3
Aorta-H3K9me3	female_53	female_51	Training Ind. Track	MSE Global	0.2197409868240356	Aorta	H3K9me3
Aorta-H3K9me3	female_53	female_51	Training Ind. Track	GW Corr	0.2171370987379379	Aorta	H3K9me3
Esophagus Muscularis Mucosa-H3K27ac	female_53	female_51	Training Ind. Track	MSE Global	0.0991603955626487	Esophagus Muscularis Mucosa	H3K27ac
Esophagus Muscularis Mucosa-H3K27ac	female_53	female_51	Training Ind. Track	GW Corr	0.8608989901929259	Esophagus Muscularis Mucosa	H3K27ac
Esophagus Muscularis Mucosa-H3K36me3	female_53	female_51	Training Ind. Track	MSE Global	0.1548338681459427	Esophagus Muscularis Mucosa	H3K36me3
Esophagus Muscularis Mucosa-H3K36me3	female_53	female_51	Training Ind. Track	GW Corr	0.7920786134688286	Esophagus Muscularis Mucosa	H3K36me3
Esophagus Muscularis Mucosa-H3K4me1	female_53	female_51	Training Ind. Track	MSE Global	0.1830300241708755	Esophagus Muscularis Mucosa	H3K4me1
Esophagus Muscularis Mucosa-H3K4me1	female_53	female_51	Training Ind. Track	GW Corr	0.7239887010484852	Esophagus Muscularis Mucosa	H3K4me1
Esophagus Muscularis Mucosa-H3K4me3	female_53	female_51	Training Ind. Track	MSE Global	0.0426832064986228	Esophagus Muscularis Mucosa	H3K4me3
Esophagus Muscularis Mucosa-H3K4me3	female_53	female_51	Training Ind. Track	GW Corr	0.9293465332627404	Esophagus Muscularis Mucosa	H3K4me3
Esophagus Muscularis Mucosa-H3K9me3	female_53	female_51	Training Ind. Track	MSE Global	0.1606261581182479	Esophagus Muscularis Mucosa	H3K9me3
Esophagus Muscularis Mucosa-H3K9me3	female_53	female_51	Training Ind. Track	GW Corr	0.1183687632838933	Esophagus Muscularis Mucosa	H3K9me3
Stomach-H3K27ac	female_53	female_51	Training Ind. Track	MSE Global	0.1891236305236816	Stomach	H3K27ac
Stomach-H3K27ac	female_53	female_51	Training Ind. Track	GW Corr	0.8318235932689135	Stomach	H3K27ac
Stomach-H3K36me3	female_53	female_51	Training Ind. Track	MSE Global	0.107539989054203	Stomach	H3K36me3
Stomach-H3K36me3	female_53	female_51	Training Ind. Track	GW Corr	0.9012772677771588	Stomach	H3K36me3
Stomach-H3K4me1	female_53	female_51	Training Ind. Track	MSE Global	0.242789626121521	Stomach	H3K4me1
Stomach-H3K4me1	female_53	female_51	Training Ind. Track	GW Corr	0.6713544427659772	Stomach	H3K4me1
Stomach-H3K4me3	female_53	female_51	Training Ind. Track	MSE Global	0.1211432591080665	Stomach	H3K4me3
Stomach-H3K4me3	female_53	female_51	Training Ind. Track	GW Corr	0.7849412766129773	Stomach	H3K4me3
Stomach-H3K9me3	female_53	female_51	Training Ind. Track	MSE Global	0.2460640519857406	Stomach	H3K9me3
Stomach-H3K9me3	female_53	female_51	Training Ind. Track	GW Corr	0.4643541458651126	Stomach	H3K9me3
Upper Lobe of Left Lung-H3K27ac	female_53	female_51	Training Ind. Track	MSE Global	0.1718030720949173	Upper Lobe of Left Lung	H3K27ac
Upper Lobe of Left Lung-H3K27ac	female_53	female_51	Training Ind. Track	GW Corr	0.7952762228155461	Upper Lobe of Left Lung	H3K27ac
Upper Lobe of Left Lung-H3K36me3	female_53	female_51	Training Ind. Track	MSE Global	0.2098742425441742	Upper Lobe of Left Lung	H3K36me3
Upper Lobe of Left Lung-H3K36me3	female_53	female_51	Training Ind. Track	GW Corr	0.6958378883771975	Upper Lobe of Left Lung	H3K36me3
Upper Lobe of Left Lung-H3K4me1	female_53	female_51	Training Ind. Track	MSE Global	0.1628903299570083	Upper Lobe of Left Lung	H3K4me1
Upper Lobe of Left Lung-H3K4me1	female_53	female_51	Training Ind. Track	GW Corr	0.7277061756711118	Upper Lobe of Left Lung	H3K4me1
Upper Lobe of Left Lung-H3K4me3	female_53	female_51	Training Ind. Track	MSE Global	0.2305799126625061	Upper Lobe of Left Lung	H3K4me3
Upper Lobe of Left Lung-H3K4me3	female_53	female_51	Training Ind. Track	GW Corr	0.4795465389387338	Upper Lobe of Left Lung	H3K4me3
Upper Lobe of Left Lung-H3K9me3	female_53	female_51	Training Ind. Track	MSE Global	0.1781592071056366	Upper Lobe of Left Lung	H3K9me3
Upper Lobe of Left Lung-H3K9me3	female_53	female_51	Training Ind. Track	GW Corr	0.3661505439601493	Upper Lobe of Left Lung	H3K9me3
Sigmoid Colon-H3K27ac	female_53	female_51	Training Ind. Track	MSE Global	0.2158853858709335	Sigmoid Colon	H3K27ac
Sigmoid Colon-H3K27ac	female_53	female_51	Training Ind. Track	GW Corr	0.7949147167619236	Sigmoid Colon	H3K27ac
Sigmoid Colon-H3K36me3	female_53	female_51	Training Ind. Track	MSE Global	0.1987937986850738	Sigmoid Colon	H3K36me3
Sigmoid Colon-H3K36me3	female_53	female_51	Training Ind. Track	GW Corr	0.310246313773132	Sigmoid Colon	H3K36me3
Sigmoid Colon-H3K4me1	female_53	female_51	Training Ind. Track	MSE Global	0.4043452739715576	Sigmoid Colon	H3K4me1
Sigmoid Colon-H3K4me1	female_53	female_51	Training Ind. Track	GW Corr	0.1309622205581549	Sigmoid Colon	H3K4me1
Sigmoid Colon-H3K4me3	female_53	female_51	Training Ind. Track	MSE Global	0.1886687129735946	Sigmoid Colon	H3K4me3
Sigmoid Colon-H3K4me3	female_53	female_51	Training Ind. Track	GW Corr	0.6656197735227258	Sigmoid Colon	H3K4me3
Sigmoid Colon-H3K9me3	female_53	female_51	Training Ind. Track	MSE Global	0.2103289365768432	Sigmoid Colon	H3K9me3
Sigmoid Colon-H3K9me3	female_53	female_51	Training Ind. Track	GW Corr	0.0380127355930591	Sigmoid Colon	H3K9me3
Spleen-H3K27ac	female_53	female_51	Training Ind. Track	MSE Global	0.1246345788240432	Spleen	H3K27ac
Spleen-H3K27ac	female_53	female_51	Training Ind. Track	GW Corr	0.9001958472034006	Spleen	H3K27ac
Spleen-H3K4me1	female_53	female_51	Training Ind. Track	MSE Global	0.1231648921966552	Spleen	H3K4me1
Spleen-H3K4me1	female_53	female_51	Training Ind. Track	GW Corr	0.7807564313688431	Spleen	H3K4me1
Spleen-H3K4me3	female_53	female_51	Training Ind. Track	MSE Global	0.0968873128294944	Spleen	H3K4me3
Spleen-H3K4me3	female_53	female_51	Training Ind. Track	GW Corr	0.88991020225687	Spleen	H3K4me3
Spleen-H3K9me3	female_53	female_51	Training Ind. Track	MSE Global	0.17330963909626	Spleen	H3K9me3
Spleen-H3K9me3	female_53	female_51	Training Ind. Track	GW Corr	0.5792999289742506	Spleen	H3K9me3
Aorta-H3K27ac	female_51	male_37	AVG	MSE Global	0.391937255859375	Aorta	H3K27ac
Aorta-H3K27ac	female_51	male_37	AVG	GW Corr	0.5745830482293768	Aorta	H3K27ac
Aorta-H3K36me3	female_51	male_37	AVG	MSE Global	0.2524158358573913	Aorta	H3K36me3
Aorta-H3K36me3	female_51	male_37	AVG	GW Corr	0.7101934347115619	Aorta	H3K36me3
Aorta-H3K4me1	female_51	male_37	AVG	MSE Global	0.3003695607185364	Aorta	H3K4me1
Aorta-H3K4me1	female_51	male_37	AVG	GW Corr	0.6413692844038311	Aorta	H3K4me1
Aorta-H3K4me3	female_51	male_37	AVG	MSE Global	0.160065472126007	Aorta	H3K4me3
Aorta-H3K4me3	female_51	male_37	AVG	GW Corr	0.6987642459133718	Aorta	H3K4me3
Aorta-H3K9me3	female_51	male_37	AVG	MSE Global	0.2073190063238144	Aorta	H3K9me3
Aorta-H3K9me3	female_51	male_37	AVG	GW Corr	0.211904581793219	Aorta	H3K9me3
Esophagus Muscularis Mucosa-H3K27ac	female_51	male_37	AVG	MSE Global	0.2551056742668152	Esophagus Muscularis Mucosa	H3K27ac
Esophagus Muscularis Mucosa-H3K27ac	female_51	male_37	AVG	GW Corr	0.7693929733571869	Esophagus Muscularis Mucosa	H3K27ac
Esophagus Muscularis Mucosa-H3K36me3	female_51	male_37	AVG	MSE Global	0.0972723513841629	Esophagus Muscularis Mucosa	H3K36me3
Esophagus Muscularis Mucosa-H3K36me3	female_51	male_37	AVG	GW Corr	0.9204613712929284	Esophagus Muscularis Mucosa	H3K36me3
Esophagus Muscularis Mucosa-H3K4me1	female_51	male_37	AVG	MSE Global	0.2020651251077652	Esophagus Muscularis Mucosa	H3K4me1
Esophagus Muscularis Mucosa-H3K4me1	female_51	male_37	AVG	GW Corr	0.7910553891365566	Esophagus Muscularis Mucosa	H3K4me1
Esophagus Muscularis Mucosa-H3K4me3	female_51	male_37	AVG	MSE Global	0.0551037453114986	Esophagus Muscularis Mucosa	H3K4me3
Esophagus Muscularis Mucosa-H3K4me3	female_51	male_37	AVG	GW Corr	0.91495105676223	Esophagus Muscularis Mucosa	H3K4me3
Esophagus Muscularis Mucosa-H3K9me3	female_51	male_37	AVG	MSE Global	0.1407141536474228	Esophagus Muscularis Mucosa	H3K9me3
Esophagus Muscularis Mucosa-H3K9me3	female_51	male_37	AVG	GW Corr	0.6556058864060444	Esophagus Muscularis Mucosa	H3K9me3
Stomach-H3K27ac	female_51	male_37	AVG	MSE Global	0.2225926518440246	Stomach	H3K27ac
Stomach-H3K27ac	female_51	male_37	AVG	GW Corr	0.7929196045157513	Stomach	H3K27ac
Stomach-H3K36me3	female_51	male_37	AVG	MSE Global	0.115781269967556	Stomach	H3K36me3
Stomach-H3K36me3	female_51	male_37	AVG	GW Corr	0.9200476804765956	Stomach	H3K36me3
Stomach-H3K4me1	female_51	male_37	AVG	MSE Global	0.2053093910217285	Stomach	H3K4me1
Stomach-H3K4me1	female_51	male_37	AVG	GW Corr	0.8010701562246445	Stomach	H3K4me1
Stomach-H3K4me3	female_51	male_37	AVG	MSE Global	0.0638341903686523	Stomach	H3K4me3
Stomach-H3K4me3	female_51	male_37	AVG	GW Corr	0.8913217781863687	Stomach	H3K4me3
Stomach-H3K9me3	female_51	male_37	AVG	MSE Global	0.1522513478994369	Stomach	H3K9me3
Stomach-H3K9me3	female_51	male_37	AVG	GW Corr	0.5999350901401203	Stomach	H3K9me3
Upper Lobe of Left Lung-H3K27ac	female_51	male_37	AVG	MSE Global	0.2925480306148529	Upper Lobe of Left Lung	H3K27ac
Upper Lobe of Left Lung-H3K27ac	female_51	male_37	AVG	GW Corr	0.7020572762776108	Upper Lobe of Left Lung	H3K27ac
Upper Lobe of Left Lung-H3K36me3	female_51	male_37	AVG	MSE Global	0.1231216788291931	Upper Lobe of Left Lung	H3K36me3
Upper Lobe of Left Lung-H3K36me3	female_51	male_37	AVG	GW Corr	0.8586943601903636	Upper Lobe of Left Lung	H3K36me3
Upper Lobe of Left Lung-H3K4me1	female_51	male_37	AVG	MSE Global	0.2585375905036926	Upper Lobe of Left Lung	H3K4me1
Upper Lobe of Left Lung-H3K4me1	female_51	male_37	AVG	GW Corr	0.6913608254107169	Upper Lobe of Left Lung	H3K4me1
Upper Lobe of Left Lung-H3K4me3	female_51	male_37	AVG	MSE Global	0.0735683441162109	Upper Lobe of Left Lung	H3K4me3
Upper Lobe of Left Lung-H3K4me3	female_51	male_37	AVG	GW Corr	0.8937857944838226	Upper Lobe of Left Lung	H3K4me3
Upper Lobe of Left Lung-H3K9me3	female_51	male_37	AVG	MSE Global	0.167189672589302	Upper Lobe of Left Lung	H3K9me3
Upper Lobe of Left Lung-H3K9me3	female_51	male_37	AVG	GW Corr	0.3991383157808517	Upper Lobe of Left Lung	H3K9me3
Sigmoid Colon-H3K27ac	female_51	male_37	AVG	MSE Global	0.2864132523536682	Sigmoid Colon	H3K27ac
Sigmoid Colon-H3K27ac	female_51	male_37	AVG	GW Corr	0.7327540549443617	Sigmoid Colon	H3K27ac
Sigmoid Colon-H3K36me3	female_51	male_37	AVG	MSE Global	0.0997811555862426	Sigmoid Colon	H3K36me3
Sigmoid Colon-H3K36me3	female_51	male_37	AVG	GW Corr	0.8842621440246178	Sigmoid Colon	H3K36me3
Sigmoid Colon-H3K4me1	female_51	male_37	AVG	MSE Global	0.2611010670661926	Sigmoid Colon	H3K4me1
Sigmoid Colon-H3K4me1	female_51	male_37	AVG	GW Corr	0.7075341928681794	Sigmoid Colon	H3K4me1
Sigmoid Colon-H3K4me3	female_51	male_37	AVG	MSE Global	0.0725014954805374	Sigmoid Colon	H3K4me3
Sigmoid Colon-H3K4me3	female_51	male_37	AVG	GW Corr	0.8810356412119732	Sigmoid Colon	H3K4me3
Sigmoid Colon-H3K9me3	female_51	male_37	AVG	MSE Global	0.1416815668344497	Sigmoid Colon	H3K9me3
Sigmoid Colon-H3K9me3	female_51	male_37	AVG	GW Corr	0.5807348247214502	Sigmoid Colon	H3K9me3
Spleen-H3K27ac	female_51	male_37	AVG	MSE Global	0.4247265160083771	Spleen	H3K27ac
Spleen-H3K27ac	female_51	male_37	AVG	GW Corr	0.6346330139333584	Spleen	H3K27ac
Spleen-H3K4me1	female_51	male_37	AVG	MSE Global	0.3533868193626404	Spleen	H3K4me1
Spleen-H3K4me1	female_51	male_37	AVG	GW Corr	0.6940675114364352	Spleen	H3K4me1
Spleen-H3K4me3	female_51	male_37	AVG	MSE Global	0.0865121409296989	Spleen	H3K4me3
Spleen-H3K4me3	female_51	male_37	AVG	GW Corr	0.8378340443935696	Spleen	H3K4me3
Spleen-H3K9me3	female_51	male_37	AVG	MSE Global	0.1868806481361389	Spleen	H3K9me3
Spleen-H3K9me3	female_51	male_37	AVG	GW Corr	0.6913573529828433	Spleen	H3K9me3
Aorta-H3K27ac	female_51	male_54	AVG	MSE Global	0.4027833640575409	Aorta	H3K27ac
Aorta-H3K27ac	female_51	male_54	AVG	GW Corr	0.610044204194053	Aorta	H3K27ac
Aorta-H3K36me3	female_51	male_54	AVG	MSE Global	0.0995381474494934	Aorta	H3K36me3
Aorta-H3K36me3	female_51	male_54	AVG	GW Corr	0.5443759859395423	Aorta	H3K36me3
Aorta-H3K4me1	female_51	male_54	AVG	MSE Global	0.2132728844881057	Aorta	H3K4me1
Aorta-H3K4me1	female_51	male_54	AVG	GW Corr	0.6106732382990917	Aorta	H3K4me1
Aorta-H3K4me3	female_51	male_54	AVG	MSE Global	0.0813023149967193	Aorta	H3K4me3
Aorta-H3K4me3	female_51	male_54	AVG	GW Corr	0.857574979672073	Aorta	H3K4me3
Aorta-H3K9me3	female_51	male_54	AVG	MSE Global	0.1146319359540939	Aorta	H3K9me3
Aorta-H3K9me3	female_51	male_54	AVG	GW Corr	0.5765540453003674	Aorta	H3K9me3
Esophagus Muscularis Mucosa-H3K27ac	female_51	male_54	AVG	MSE Global	0.3001660406589508	Esophagus Muscularis Mucosa	H3K27ac
Esophagus Muscularis Mucosa-H3K27ac	female_51	male_54	AVG	GW Corr	0.7234093587738515	Esophagus Muscularis Mucosa	H3K27ac
Esophagus Muscularis Mucosa-H3K36me3	female_51	male_54	AVG	MSE Global	0.1103862524032592	Esophagus Muscularis Mucosa	H3K36me3
Esophagus Muscularis Mucosa-H3K36me3	female_51	male_54	AVG	GW Corr	0.6704461906925131	Esophagus Muscularis Mucosa	H3K36me3
Esophagus Muscularis Mucosa-H3K4me1	female_51	male_54	AVG	MSE Global	0.2116218954324722	Esophagus Muscularis Mucosa	H3K4me1
Esophagus Muscularis Mucosa-H3K4me1	female_51	male_54	AVG	GW Corr	0.7515488118667827	Esophagus Muscularis Mucosa	H3K4me1
Esophagus Muscularis Mucosa-H3K4me3	female_51	male_54	AVG	MSE Global	0.0616994872689247	Esophagus Muscularis Mucosa	H3K4me3
Esophagus Muscularis Mucosa-H3K4me3	female_51	male_54	AVG	GW Corr	0.8954476270509363	Esophagus Muscularis Mucosa	H3K4me3
Esophagus Muscularis Mucosa-H3K9me3	female_51	male_54	AVG	MSE Global	0.1442073285579681	Esophagus Muscularis Mucosa	H3K9me3
Esophagus Muscularis Mucosa-H3K9me3	female_51	male_54	AVG	GW Corr	0.5223673861246106	Esophagus Muscularis Mucosa	H3K9me3
Stomach-H3K27ac	female_51	male_54	AVG	MSE Global	0.2908380329608917	Stomach	H3K27ac
Stomach-H3K27ac	female_51	male_54	AVG	GW Corr	0.7102480976585412	Stomach	H3K27ac
Stomach-H3K36me3	female_51	male_54	AVG	MSE Global	0.1038758158683776	Stomach	H3K36me3
Stomach-H3K36me3	female_51	male_54	AVG	GW Corr	0.5922715871655857	Stomach	H3K36me3
Stomach-H3K4me1	female_51	male_54	AVG	MSE Global	0.1994996219873428	Stomach	H3K4me1
Stomach-H3K4me1	female_51	male_54	AVG	GW Corr	0.6510591245429773	Stomach	H3K4me1
Stomach-H3K4me3	female_51	male_54	AVG	MSE Global	0.0738500580191612	Stomach	H3K4me3
Stomach-H3K4me3	female_51	male_54	AVG	GW Corr	0.8622435394101862	Stomach	H3K4me3
Stomach-H3K9me3	female_51	male_54	AVG	MSE Global	0.1833508014678955	Stomach	H3K9me3
Stomach-H3K9me3	female_51	male_54	AVG	GW Corr	0.3925013297718078	Stomach	H3K9me3
Upper Lobe of Left Lung-H3K27ac	female_51	male_54	AVG	MSE Global	0.2487398833036422	Upper Lobe of Left Lung	H3K27ac
Upper Lobe of Left Lung-H3K27ac	female_51	male_54	AVG	GW Corr	0.7573279952725721	Upper Lobe of Left Lung	H3K27ac
Upper Lobe of Left Lung-H3K36me3	female_51	male_54	AVG	MSE Global	0.1027350351214408	Upper Lobe of Left Lung	H3K36me3
Upper Lobe of Left Lung-H3K36me3	female_51	male_54	AVG	GW Corr	0.5792749356432099	Upper Lobe of Left Lung	H3K36me3
Upper Lobe of Left Lung-H3K4me1	female_51	male_54	AVG	MSE Global	0.1733051836490631	Upper Lobe of Left Lung	H3K4me1
Upper Lobe of Left Lung-H3K4me1	female_51	male_54	AVG	GW Corr	0.7054678169796742	Upper Lobe of Left Lung	H3K4me1
Upper Lobe of Left Lung-H3K4me3	female_51	male_54	AVG	MSE Global	0.0653909295797348	Upper Lobe of Left Lung	H3K4me3
Upper Lobe of Left Lung-H3K4me3	female_51	male_54	AVG	GW Corr	0.8847794012114907	Upper Lobe of Left Lung	H3K4me3
Upper Lobe of Left Lung-H3K9me3	female_51	male_54	AVG	MSE Global	0.1125617921352386	Upper Lobe of Left Lung	H3K9me3
Upper Lobe of Left Lung-H3K9me3	female_51	male_54	AVG	GW Corr	0.6267853731016007	Upper Lobe of Left Lung	H3K9me3
Sigmoid Colon-H3K27ac	female_51	male_54	AVG	MSE Global	0.3151409029960632	Sigmoid Colon	H3K27ac
Sigmoid Colon-H3K27ac	female_51	male_54	AVG	GW Corr	0.6901801987816439	Sigmoid Colon	H3K27ac
Sigmoid Colon-H3K36me3	female_51	male_54	AVG	MSE Global	0.1121318042278289	Sigmoid Colon	H3K36me3
Sigmoid Colon-H3K36me3	female_51	male_54	AVG	GW Corr	0.6569699910572547	Sigmoid Colon	H3K36me3
Sigmoid Colon-H3K4me1	female_51	male_54	AVG	MSE Global	0.1905709356069564	Sigmoid Colon	H3K4me1
Sigmoid Colon-H3K4me1	female_51	male_54	AVG	GW Corr	0.6742121635921541	Sigmoid Colon	H3K4me1
Sigmoid Colon-H3K4me3	female_51	male_54	AVG	MSE Global	0.0767113789916038	Sigmoid Colon	H3K4me3
Sigmoid Colon-H3K4me3	female_51	male_54	AVG	GW Corr	0.8531579397633822	Sigmoid Colon	H3K4me3
Sigmoid Colon-H3K9me3	female_51	male_54	AVG	MSE Global	0.1566045582294464	Sigmoid Colon	H3K9me3
Sigmoid Colon-H3K9me3	female_51	male_54	AVG	GW Corr	0.4958479849223933	Sigmoid Colon	H3K9me3
Spleen-H3K27ac	female_51	male_54	AVG	MSE Global	0.4865280389785766	Spleen	H3K27ac
Spleen-H3K27ac	female_51	male_54	AVG	GW Corr	0.6435894424244408	Spleen	H3K27ac
Spleen-H3K4me1	female_51	male_54	AVG	MSE Global	0.2933034896850586	Spleen	H3K4me1
Spleen-H3K4me1	female_51	male_54	AVG	GW Corr	0.6765843351420807	Spleen	H3K4me1
Spleen-H3K4me3	female_51	male_54	AVG	MSE Global	0.0875425487756729	Spleen	H3K4me3
Spleen-H3K4me3	female_51	male_54	AVG	GW Corr	0.8351327287387995	Spleen	H3K4me3
Spleen-H3K9me3	female_51	male_54	AVG	MSE Global	0.3288713991641998	Spleen	H3K9me3
Spleen-H3K9me3	female_51	male_54	AVG	GW Corr	0.68949506738878	Spleen	H3K9me3
Aorta-H3K27ac	female_51	female_53	AVG	MSE Global	0.3108528852462768	Aorta	H3K27ac
Aorta-H3K27ac	female_51	female_53	AVG	GW Corr	0.6415049527154469	Aorta	H3K27ac
Aorta-H3K36me3	female_51	female_53	AVG	MSE Global	0.1351345181465149	Aorta	H3K36me3
Aorta-H3K36me3	female_51	female_53	AVG	GW Corr	0.7545904054499744	Aorta	H3K36me3
Aorta-H3K4me1	female_51	female_53	AVG	MSE Global	0.1521802395582199	Aorta	H3K4me1
Aorta-H3K4me1	female_51	female_53	AVG	GW Corr	0.5642464022148582	Aorta	H3K4me1
Aorta-H3K4me3	female_51	female_53	AVG	MSE Global	0.1385151594877243	Aorta	H3K4me3
Aorta-H3K4me3	female_51	female_53	AVG	GW Corr	0.7167283544948274	Aorta	H3K4me3
Aorta-H3K9me3	female_51	female_53	AVG	MSE Global	0.137508288025856	Aorta	H3K9me3
Aorta-H3K9me3	female_51	female_53	AVG	GW Corr	0.4980619750276294	Aorta	H3K9me3
Esophagus Muscularis Mucosa-H3K27ac	female_51	female_53	AVG	MSE Global	0.2209544479846954	Esophagus Muscularis Mucosa	H3K27ac
Esophagus Muscularis Mucosa-H3K27ac	female_51	female_53	AVG	GW Corr	0.7610347056537871	Esophagus Muscularis Mucosa	H3K27ac
Esophagus Muscularis Mucosa-H3K36me3	female_51	female_53	AVG	MSE Global	0.0939400866627693	Esophagus Muscularis Mucosa	H3K36me3
Esophagus Muscularis Mucosa-H3K36me3	female_51	female_53	AVG	GW Corr	0.8807893378947831	Esophagus Muscularis Mucosa	H3K36me3
Esophagus Muscularis Mucosa-H3K4me1	female_51	female_53	AVG	MSE Global	0.1289327144622802	Esophagus Muscularis Mucosa	H3K4me1
Esophagus Muscularis Mucosa-H3K4me1	female_51	female_53	AVG	GW Corr	0.7037194967582456	Esophagus Muscularis Mucosa	H3K4me1
Esophagus Muscularis Mucosa-H3K4me3	female_51	female_53	AVG	MSE Global	0.081306479871273	Esophagus Muscularis Mucosa	H3K4me3
Esophagus Muscularis Mucosa-H3K4me3	female_51	female_53	AVG	GW Corr	0.8794882138527795	Esophagus Muscularis Mucosa	H3K4me3
Esophagus Muscularis Mucosa-H3K9me3	female_51	female_53	AVG	MSE Global	0.1853352487087249	Esophagus Muscularis Mucosa	H3K9me3
Esophagus Muscularis Mucosa-H3K9me3	female_51	female_53	AVG	GW Corr	0.159340634607225	Esophagus Muscularis Mucosa	H3K9me3
Stomach-H3K27ac	female_51	female_53	AVG	MSE Global	0.2475551217794418	Stomach	H3K27ac
Stomach-H3K27ac	female_51	female_53	AVG	GW Corr	0.749765120338291	Stomach	H3K27ac
Stomach-H3K36me3	female_51	female_53	AVG	MSE Global	0.077529028058052	Stomach	H3K36me3
Stomach-H3K36me3	female_51	female_53	AVG	GW Corr	0.9019114110239757	Stomach	H3K36me3
Stomach-H3K4me1	female_51	female_53	AVG	MSE Global	0.1610769778490066	Stomach	H3K4me1
Stomach-H3K4me1	female_51	female_53	AVG	GW Corr	0.6223571545337708	Stomach	H3K4me1
Stomach-H3K4me3	female_51	female_53	AVG	MSE Global	0.0989305675029754	Stomach	H3K4me3
Stomach-H3K4me3	female_51	female_53	AVG	GW Corr	0.8265113986671162	Stomach	H3K4me3
Stomach-H3K9me3	female_51	female_53	AVG	MSE Global	0.1874611228704452	Stomach	H3K9me3
Stomach-H3K9me3	female_51	female_53	AVG	GW Corr	0.589974784640526	Stomach	H3K9me3
Upper Lobe of Left Lung-H3K27ac	female_51	female_53	AVG	MSE Global	0.2199092358350753	Upper Lobe of Left Lung	H3K27ac
Upper Lobe of Left Lung-H3K27ac	female_51	female_53	AVG	GW Corr	0.7489998862357115	Upper Lobe of Left Lung	H3K27ac
Upper Lobe of Left Lung-H3K36me3	female_51	female_53	AVG	MSE Global	0.0829302296042442	Upper Lobe of Left Lung	H3K36me3
Upper Lobe of Left Lung-H3K36me3	female_51	female_53	AVG	GW Corr	0.9006042093566748	Upper Lobe of Left Lung	H3K36me3
Upper Lobe of Left Lung-H3K4me1	female_51	female_53	AVG	MSE Global	0.0982654616236686	Upper Lobe of Left Lung	H3K4me1
Upper Lobe of Left Lung-H3K4me1	female_51	female_53	AVG	GW Corr	0.7374495033574119	Upper Lobe of Left Lung	H3K4me1
Upper Lobe of Left Lung-H3K4me3	female_51	female_53	AVG	MSE Global	0.2357435077428817	Upper Lobe of Left Lung	H3K4me3
Upper Lobe of Left Lung-H3K4me3	female_51	female_53	AVG	GW Corr	0.4588171223884809	Upper Lobe of Left Lung	H3K4me3
Upper Lobe of Left Lung-H3K9me3	female_51	female_53	AVG	MSE Global	0.1094795763492584	Upper Lobe of Left Lung	H3K9me3
Upper Lobe of Left Lung-H3K9me3	female_51	female_53	AVG	GW Corr	0.5123946801487184	Upper Lobe of Left Lung	H3K9me3
Sigmoid Colon-H3K27ac	female_51	female_53	AVG	MSE Global	0.2163876742124557	Sigmoid Colon	H3K27ac
Sigmoid Colon-H3K27ac	female_51	female_53	AVG	GW Corr	0.7625917132457433	Sigmoid Colon	H3K27ac
Sigmoid Colon-H3K36me3	female_51	female_53	AVG	MSE Global	0.2929964959621429	Sigmoid Colon	H3K36me3
Sigmoid Colon-H3K36me3	female_51	female_53	AVG	GW Corr	0.3847168777004288	Sigmoid Colon	H3K36me3
Sigmoid Colon-H3K4me1	female_51	female_53	AVG	MSE Global	0.2523888349533081	Sigmoid Colon	H3K4me1
Sigmoid Colon-H3K4me1	female_51	female_53	AVG	GW Corr	0.1080053541225258	Sigmoid Colon	H3K4me1
Sigmoid Colon-H3K4me3	female_51	female_53	AVG	MSE Global	0.180650994181633	Sigmoid Colon	H3K4me3
Sigmoid Colon-H3K4me3	female_51	female_53	AVG	GW Corr	0.619034578761489	Sigmoid Colon	H3K4me3
Sigmoid Colon-H3K9me3	female_51	female_53	AVG	MSE Global	0.2129494845867157	Sigmoid Colon	H3K9me3
Sigmoid Colon-H3K9me3	female_51	female_53	AVG	GW Corr	0.070197110281834	Sigmoid Colon	H3K9me3
Spleen-H3K27ac	female_51	female_53	AVG	MSE Global	0.3898612856864929	Spleen	H3K27ac
Spleen-H3K27ac	female_51	female_53	AVG	GW Corr	0.6483560327682395	Spleen	H3K27ac
Spleen-H3K4me1	female_51	female_53	AVG	MSE Global	0.1668988615274429	Spleen	H3K4me1
Spleen-H3K4me1	female_51	female_53	AVG	GW Corr	0.6423446760328422	Spleen	H3K4me1
Spleen-H3K4me3	female_51	female_53	AVG	MSE Global	0.1590248793363571	Spleen	H3K4me3
Spleen-H3K4me3	female_51	female_53	AVG	GW Corr	0.8234959152639711	Spleen	H3K4me3
Spleen-H3K9me3	female_51	female_53	AVG	MSE Global	0.1487547308206558	Spleen	H3K9me3
Spleen-H3K9me3	female_51	female_53	AVG	GW Corr	0.6612218632416667	Spleen	H3K9me3
Aorta-H3K27ac	female_51	female_51	AVG	MSE Global	0.3257794678211212	Aorta	H3K27ac
Aorta-H3K27ac	female_51	female_51	AVG	GW Corr	0.6728158205376866	Aorta	H3K27ac
Aorta-H3K36me3	female_51	female_51	AVG	MSE Global	0.1186313778162002	Aorta	H3K36me3
Aorta-H3K36me3	female_51	female_51	AVG	GW Corr	0.7890807590787636	Aorta	H3K36me3
Aorta-H3K4me1	female_51	female_51	AVG	MSE Global	0.2650626003742218	Aorta	H3K4me1
Aorta-H3K4me1	female_51	female_51	AVG	GW Corr	0.4720279728649461	Aorta	H3K4me1
Aorta-H3K4me3	female_51	female_51	AVG	MSE Global	0.0869666561484336	Aorta	H3K4me3
Aorta-H3K4me3	female_51	female_51	AVG	GW Corr	0.8584032853933675	Aorta	H3K4me3
Aorta-H3K9me3	female_51	female_51	AVG	MSE Global	0.1349442899227142	Aorta	H3K9me3
Aorta-H3K9me3	female_51	female_51	AVG	GW Corr	0.2855695456226889	Aorta	H3K9me3
Esophagus Muscularis Mucosa-H3K27ac	female_51	female_51	AVG	MSE Global	0.213096797466278	Esophagus Muscularis Mucosa	H3K27ac
Esophagus Muscularis Mucosa-H3K27ac	female_51	female_51	AVG	GW Corr	0.7867078548553516	Esophagus Muscularis Mucosa	H3K27ac
Esophagus Muscularis Mucosa-H3K36me3	female_51	female_51	AVG	MSE Global	0.0981471389532089	Esophagus Muscularis Mucosa	H3K36me3
Esophagus Muscularis Mucosa-H3K36me3	female_51	female_51	AVG	GW Corr	0.8406088019246176	Esophagus Muscularis Mucosa	H3K36me3
Esophagus Muscularis Mucosa-H3K4me1	female_51	female_51	AVG	MSE Global	0.1467510014772415	Esophagus Muscularis Mucosa	H3K4me1
Esophagus Muscularis Mucosa-H3K4me1	female_51	female_51	AVG	GW Corr	0.788996407390005	Esophagus Muscularis Mucosa	H3K4me1
Esophagus Muscularis Mucosa-H3K4me3	female_51	female_51	AVG	MSE Global	0.0487922132015228	Esophagus Muscularis Mucosa	H3K4me3
Esophagus Muscularis Mucosa-H3K4me3	female_51	female_51	AVG	GW Corr	0.9216890767083176	Esophagus Muscularis Mucosa	H3K4me3
Esophagus Muscularis Mucosa-H3K9me3	female_51	female_51	AVG	MSE Global	0.0868164375424385	Esophagus Muscularis Mucosa	H3K9me3
Esophagus Muscularis Mucosa-H3K9me3	female_51	female_51	AVG	GW Corr	0.4549722038281646	Esophagus Muscularis Mucosa	H3K9me3
Stomach-H3K27ac	female_51	female_51	AVG	MSE Global	0.2124219685792923	Stomach	H3K27ac
Stomach-H3K27ac	female_51	female_51	AVG	GW Corr	0.8066712310681246	Stomach	H3K27ac
Stomach-H3K36me3	female_51	female_51	AVG	MSE Global	0.1720758825540542	Stomach	H3K36me3
Stomach-H3K36me3	female_51	female_51	AVG	GW Corr	0.8827935311157636	Stomach	H3K36me3
Stomach-H3K4me1	female_51	female_51	AVG	MSE Global	0.1644068360328674	Stomach	H3K4me1
Stomach-H3K4me1	female_51	female_51	AVG	GW Corr	0.7886914053652858	Stomach	H3K4me1
Stomach-H3K4me3	female_51	female_51	AVG	MSE Global	0.0904571190476417	Stomach	H3K4me3
Stomach-H3K4me3	female_51	female_51	AVG	GW Corr	0.8454756748304599	Stomach	H3K4me3
Stomach-H3K9me3	female_51	female_51	AVG	MSE Global	0.1225542947649955	Stomach	H3K9me3
Stomach-H3K9me3	female_51	female_51	AVG	GW Corr	0.4751986020061889	Stomach	H3K9me3
Upper Lobe of Left Lung-H3K27ac	female_51	female_51	AVG	MSE Global	0.2328482270240783	Upper Lobe of Left Lung	H3K27ac
Upper Lobe of Left Lung-H3K27ac	female_51	female_51	AVG	GW Corr	0.7687834968755174	Upper Lobe of Left Lung	H3K27ac
Upper Lobe of Left Lung-H3K36me3	female_51	female_51	AVG	MSE Global	0.1553144603967666	Upper Lobe of Left Lung	H3K36me3
Upper Lobe of Left Lung-H3K36me3	female_51	female_51	AVG	GW Corr	0.713614834713683	Upper Lobe of Left Lung	H3K36me3
Upper Lobe of Left Lung-H3K4me1	female_51	female_51	AVG	MSE Global	0.1630861908197403	Upper Lobe of Left Lung	H3K4me1
Upper Lobe of Left Lung-H3K4me1	female_51	female_51	AVG	GW Corr	0.7396681083168042	Upper Lobe of Left Lung	H3K4me1
Upper Lobe of Left Lung-H3K4me3	female_51	female_51	AVG	MSE Global	0.0726746991276741	Upper Lobe of Left Lung	H3K4me3
Upper Lobe of Left Lung-H3K4me3	female_51	female_51	AVG	GW Corr	0.8753841028145266	Upper Lobe of Left Lung	H3K4me3
Upper Lobe of Left Lung-H3K9me3	female_51	female_51	AVG	MSE Global	0.1350848525762558	Upper Lobe of Left Lung	H3K9me3
Upper Lobe of Left Lung-H3K9me3	female_51	female_51	AVG	GW Corr	0.5142016184883272	Upper Lobe of Left Lung	H3K9me3
Sigmoid Colon-H3K27ac	female_51	female_51	AVG	MSE Global	0.249641552567482	Sigmoid Colon	H3K27ac
Sigmoid Colon-H3K27ac	female_51	female_51	AVG	GW Corr	0.7784817630089957	Sigmoid Colon	H3K27ac
Sigmoid Colon-H3K36me3	female_51	female_51	AVG	MSE Global	0.163967877626419	Sigmoid Colon	H3K36me3
Sigmoid Colon-H3K36me3	female_51	female_51	AVG	GW Corr	0.6896619595227842	Sigmoid Colon	H3K36me3
Sigmoid Colon-H3K4me1	female_51	female_51	AVG	MSE Global	0.1560082286596298	Sigmoid Colon	H3K4me1
Sigmoid Colon-H3K4me1	female_51	female_51	AVG	GW Corr	0.7601911578914515	Sigmoid Colon	H3K4me1
Sigmoid Colon-H3K4me3	female_51	female_51	AVG	MSE Global	0.0619605146348476	Sigmoid Colon	H3K4me3
Sigmoid Colon-H3K4me3	female_51	female_51	AVG	GW Corr	0.9026487259130576	Sigmoid Colon	H3K4me3
Sigmoid Colon-H3K9me3	female_51	female_51	AVG	MSE Global	0.1272687464952469	Sigmoid Colon	H3K9me3
Sigmoid Colon-H3K9me3	female_51	female_51	AVG	GW Corr	0.2927623103479738	Sigmoid Colon	H3K9me3
Spleen-H3K27ac	female_51	female_51	AVG	MSE Global	0.3421557247638702	Spleen	H3K27ac
Spleen-H3K27ac	female_51	female_51	AVG	GW Corr	0.6596342128040986	Spleen	H3K27ac
Spleen-H3K4me1	female_51	female_51	AVG	MSE Global	0.1861670762300491	Spleen	H3K4me1
Spleen-H3K4me1	female_51	female_51	AVG	GW Corr	0.6705244145937361	Spleen	H3K4me1
Spleen-H3K4me3	female_51	female_51	AVG	MSE Global	0.072522684931755	Spleen	H3K4me3
Spleen-H3K4me3	female_51	female_51	AVG	GW Corr	0.8756802414123032	Spleen	H3K4me3
Spleen-H3K9me3	female_51	female_51	AVG	MSE Global	0.0889761596918106	Spleen	H3K9me3
Spleen-H3K9me3	female_51	female_51	AVG	GW Corr	0.5125718433176728	Spleen	H3K9me3
Sigmoid Colon-H3K27ac	female_53	male_54	eDICE	MSE Global	0.1166958734393119	Sigmoid Colon	H3K27ac
Sigmoid Colon-H3K27ac	female_53	male_54	eDICE	GW Corr	0.8255724454639031	Sigmoid Colon	H3K27ac
Sigmoid Colon-H3K36me3	female_53	male_54	eDICE	MSE Global	0.1627101898193359	Sigmoid Colon	H3K36me3
Sigmoid Colon-H3K36me3	female_53	male_54	eDICE	GW Corr	0.634412779852521	Sigmoid Colon	H3K36me3
Sigmoid Colon-H3K4me1	female_53	male_54	eDICE	MSE Global	0.1978430598974228	Sigmoid Colon	H3K4me1
Sigmoid Colon-H3K4me1	female_53	male_54	eDICE	GW Corr	0.6710474807241361	Sigmoid Colon	H3K4me1
Sigmoid Colon-H3K4me3	female_53	male_54	eDICE	MSE Global	0.0573398359119892	Sigmoid Colon	H3K4me3
Sigmoid Colon-H3K4me3	female_53	male_54	eDICE	GW Corr	0.8913048967421863	Sigmoid Colon	H3K4me3
Sigmoid Colon-H3K9me3	female_53	male_54	eDICE	MSE Global	0.134501039981842	Sigmoid Colon	H3K9me3
Sigmoid Colon-H3K9me3	female_53	male_54	eDICE	GW Corr	0.4652521410789033	Sigmoid Colon	H3K9me3
Sigmoid Colon-H3K27ac	male_54	female_51	eDICE	MSE Global	0.2100614011287689	Sigmoid Colon	H3K27ac
Sigmoid Colon-H3K27ac	male_54	female_51	eDICE	GW Corr	0.857304617664469	Sigmoid Colon	H3K27ac
Sigmoid Colon-H3K36me3	male_54	female_51	eDICE	MSE Global	0.1052382215857505	Sigmoid Colon	H3K36me3
Sigmoid Colon-H3K36me3	male_54	female_51	eDICE	GW Corr	0.6908571400108753	Sigmoid Colon	H3K36me3
Sigmoid Colon-H3K4me1	male_54	female_51	eDICE	MSE Global	0.1640654802322387	Sigmoid Colon	H3K4me1
Sigmoid Colon-H3K4me1	male_54	female_51	eDICE	GW Corr	0.7913341482313627	Sigmoid Colon	H3K4me1
Sigmoid Colon-H3K4me3	male_54	female_51	eDICE	MSE Global	0.0634848847985267	Sigmoid Colon	H3K4me3
Sigmoid Colon-H3K4me3	male_54	female_51	eDICE	GW Corr	0.9253193912012996	Sigmoid Colon	H3K4me3
Sigmoid Colon-H3K9me3	male_54	female_51	eDICE	MSE Global	0.0966166108846664	Sigmoid Colon	H3K9me3
Sigmoid Colon-H3K9me3	male_54	female_51	eDICE	GW Corr	0.3140243809153075	Sigmoid Colon	H3K9me3
Stomach-H3K27ac	male_54	female_51	eDICE	MSE Global	0.2081730216741562	Stomach	H3K27ac
Stomach-H3K27ac	male_54	female_51	eDICE	GW Corr	0.8419106291626592	Stomach	H3K27ac
Stomach-H3K36me3	male_54	female_51	eDICE	MSE Global	0.285841703414917	Stomach	H3K36me3
Stomach-H3K36me3	male_54	female_51	eDICE	GW Corr	0.8929740247640385	Stomach	H3K36me3
Stomach-H3K4me1	male_54	female_51	eDICE	MSE Global	0.2425189614295959	Stomach	H3K4me1
Stomach-H3K4me1	male_54	female_51	eDICE	GW Corr	0.784779176002354	Stomach	H3K4me1
Stomach-H3K4me3	male_54	female_51	eDICE	MSE Global	0.064100332558155	Stomach	H3K4me3
Stomach-H3K4me3	male_54	female_51	eDICE	GW Corr	0.8714310031521645	Stomach	H3K4me3
Stomach-H3K9me3	male_54	female_51	eDICE	MSE Global	0.1240307241678237	Stomach	H3K9me3
Stomach-H3K9me3	male_54	female_51	eDICE	GW Corr	0.4854061830299068	Stomach	H3K9me3
Spleen-H3K27ac	male_37	male_54	eDICE	MSE Global	0.407471239566803	Spleen	H3K27ac
Spleen-H3K27ac	male_37	male_54	eDICE	GW Corr	0.7470514004556339	Spleen	H3K27ac
Spleen-H3K4me1	male_37	male_54	eDICE	MSE Global	0.2591219246387481	Spleen	H3K4me1
Spleen-H3K4me1	male_37	male_54	eDICE	GW Corr	0.7530916097342603	Spleen	H3K4me1
Spleen-H3K4me3	male_37	male_54	eDICE	MSE Global	0.0561595559120178	Spleen	H3K4me3
Spleen-H3K4me3	male_37	male_54	eDICE	GW Corr	0.8822005410056325	Spleen	H3K4me3
Spleen-H3K9me3	male_37	male_54	eDICE	MSE Global	0.3387823402881622	Spleen	H3K9me3
Spleen-H3K9me3	male_37	male_54	eDICE	GW Corr	0.7260962175263292	Spleen	H3K9me3
Esophagus Muscularis Mucosa-H3K27ac	male_54	female_53	eDICE	MSE Global	0.08937718719244	Esophagus Muscularis Mucosa	H3K27ac
Esophagus Muscularis Mucosa-H3K27ac	male_54	female_53	eDICE	GW Corr	0.8761896595022552	Esophagus Muscularis Mucosa	H3K27ac
Esophagus Muscularis Mucosa-H3K36me3	male_54	female_53	eDICE	MSE Global	0.1436981707811355	Esophagus Muscularis Mucosa	H3K36me3
Esophagus Muscularis Mucosa-H3K36me3	male_54	female_53	eDICE	GW Corr	0.8662874261091198	Esophagus Muscularis Mucosa	H3K36me3
Esophagus Muscularis Mucosa-H3K4me1	male_54	female_53	eDICE	MSE Global	0.1113780066370964	Esophagus Muscularis Mucosa	H3K4me1
Esophagus Muscularis Mucosa-H3K4me1	male_54	female_53	eDICE	GW Corr	0.7473545904885892	Esophagus Muscularis Mucosa	H3K4me1
Esophagus Muscularis Mucosa-H3K4me3	male_54	female_53	eDICE	MSE Global	0.1075013875961303	Esophagus Muscularis Mucosa	H3K4me3
Esophagus Muscularis Mucosa-H3K4me3	male_54	female_53	eDICE	GW Corr	0.9166293061805952	Esophagus Muscularis Mucosa	H3K4me3
Esophagus Muscularis Mucosa-H3K9me3	male_54	female_53	eDICE	MSE Global	0.1167361885309219	Esophagus Muscularis Mucosa	H3K9me3
Esophagus Muscularis Mucosa-H3K9me3	male_54	female_53	eDICE	GW Corr	0.1590121589403449	Esophagus Muscularis Mucosa	H3K9me3
Sigmoid Colon-H3K27ac	female_51	male_37	eDICE	MSE Global	0.1745004653930664	Sigmoid Colon	H3K27ac
Sigmoid Colon-H3K27ac	female_51	male_37	eDICE	GW Corr	0.8418371121256494	Sigmoid Colon	H3K27ac
Sigmoid Colon-H3K36me3	female_51	male_37	eDICE	MSE Global	0.1392391920089721	Sigmoid Colon	H3K36me3
Sigmoid Colon-H3K36me3	female_51	male_37	eDICE	GW Corr	0.8899392194361031	Sigmoid Colon	H3K36me3
Sigmoid Colon-H3K4me1	female_51	male_37	eDICE	MSE Global	0.170402318239212	Sigmoid Colon	H3K4me1
Sigmoid Colon-H3K4me1	female_51	male_37	eDICE	GW Corr	0.7796567215369887	Sigmoid Colon	H3K4me1
Sigmoid Colon-H3K4me3	female_51	male_37	eDICE	MSE Global	0.071416787803173	Sigmoid Colon	H3K4me3
Sigmoid Colon-H3K4me3	female_51	male_37	eDICE	GW Corr	0.911707815711319	Sigmoid Colon	H3K4me3
Sigmoid Colon-H3K9me3	female_51	male_37	eDICE	MSE Global	0.1399414390325546	Sigmoid Colon	H3K9me3
Sigmoid Colon-H3K9me3	female_51	male_37	eDICE	GW Corr	0.5836261191532732	Sigmoid Colon	H3K9me3
Sigmoid Colon-H3K27ac	male_54	male_37	eDICE	MSE Global	0.213523730635643	Sigmoid Colon	H3K27ac
Sigmoid Colon-H3K27ac	male_54	male_37	eDICE	GW Corr	0.8398244056053852	Sigmoid Colon	H3K27ac
Sigmoid Colon-H3K36me3	male_54	male_37	eDICE	MSE Global	0.0871393159031868	Sigmoid Colon	H3K36me3
Sigmoid Colon-H3K36me3	male_54	male_37	eDICE	GW Corr	0.8956902473532296	Sigmoid Colon	H3K36me3
Sigmoid Colon-H3K4me1	male_54	male_37	eDICE	MSE Global	0.1801633685827255	Sigmoid Colon	H3K4me1
Sigmoid Colon-H3K4me1	male_54	male_37	eDICE	GW Corr	0.7910821720196399	Sigmoid Colon	H3K4me1
Sigmoid Colon-H3K4me3	male_54	male_37	eDICE	MSE Global	0.08644650131464	Sigmoid Colon	H3K4me3
Sigmoid Colon-H3K4me3	male_54	male_37	eDICE	GW Corr	0.9029179926937992	Sigmoid Colon	H3K4me3
Sigmoid Colon-H3K9me3	male_54	male_37	eDICE	MSE Global	0.1329094767570495	Sigmoid Colon	H3K9me3
Sigmoid Colon-H3K9me3	male_54	male_37	eDICE	GW Corr	0.6054800015024898	Sigmoid Colon	H3K9me3
Sigmoid Colon-H3K27ac	female_53	female_51	eDICE	MSE Global	0.1681418567895889	Sigmoid Colon	H3K27ac
Sigmoid Colon-H3K27ac	female_53	female_51	eDICE	GW Corr	0.8657735432075567	Sigmoid Colon	H3K27ac
Sigmoid Colon-H3K36me3	female_53	female_51	eDICE	MSE Global	0.1051324754953384	Sigmoid Colon	H3K36me3
Sigmoid Colon-H3K36me3	female_53	female_51	eDICE	GW Corr	0.674875209531123	Sigmoid Colon	H3K36me3
Sigmoid Colon-H3K4me1	female_53	female_51	eDICE	MSE Global	0.262447714805603	Sigmoid Colon	H3K4me1
Sigmoid Colon-H3K4me1	female_53	female_51	eDICE	GW Corr	0.7664984297656546	Sigmoid Colon	H3K4me1
Sigmoid Colon-H3K4me3	female_53	female_51	eDICE	MSE Global	0.0630743503570556	Sigmoid Colon	H3K4me3
Sigmoid Colon-H3K4me3	female_53	female_51	eDICE	GW Corr	0.928007449605849	Sigmoid Colon	H3K4me3
Sigmoid Colon-H3K9me3	female_53	female_51	eDICE	MSE Global	0.1014790385961532	Sigmoid Colon	H3K9me3
Sigmoid Colon-H3K9me3	female_53	female_51	eDICE	GW Corr	0.3119551388876028	Sigmoid Colon	H3K9me3
Sigmoid Colon-H3K27ac	female_53	male_37	eDICE	MSE Global	0.1881345808506012	Sigmoid Colon	H3K27ac
Sigmoid Colon-H3K27ac	female_53	male_37	eDICE	GW Corr	0.8394945904824397	Sigmoid Colon	H3K27ac
Sigmoid Colon-H3K36me3	female_53	male_37	eDICE	MSE Global	0.2465755045413971	Sigmoid Colon	H3K36me3
Sigmoid Colon-H3K36me3	female_53	male_37	eDICE	GW Corr	0.854248524903097	Sigmoid Colon	H3K36me3
Sigmoid Colon-H3K4me1	female_53	male_37	eDICE	MSE Global	0.2605266273021698	Sigmoid Colon	H3K4me1
Sigmoid Colon-H3K4me1	female_53	male_37	eDICE	GW Corr	0.7405354776685533	Sigmoid Colon	H3K4me1
Sigmoid Colon-H3K4me3	female_53	male_37	eDICE	MSE Global	0.0810433849692344	Sigmoid Colon	H3K4me3
Sigmoid Colon-H3K4me3	female_53	male_37	eDICE	GW Corr	0.9050469933407608	Sigmoid Colon	H3K4me3
Sigmoid Colon-H3K9me3	female_53	male_37	eDICE	MSE Global	0.1471435874700546	Sigmoid Colon	H3K9me3
Sigmoid Colon-H3K9me3	female_53	male_37	eDICE	GW Corr	0.591572762875789	Sigmoid Colon	H3K9me3
Upper Lobe of Left Lung-H3K27ac	female_51	female_53	eDICE	MSE Global	0.1345148831605911	Upper Lobe of Left Lung	H3K27ac
Upper Lobe of Left Lung-H3K27ac	female_51	female_53	eDICE	GW Corr	0.7788241659984302	Upper Lobe of Left Lung	H3K27ac
Upper Lobe of Left Lung-H3K36me3	female_51	female_53	eDICE	MSE Global	0.1890898495912552	Upper Lobe of Left Lung	H3K36me3
Upper Lobe of Left Lung-H3K36me3	female_51	female_53	eDICE	GW Corr	0.909275680176438	Upper Lobe of Left Lung	H3K36me3
Upper Lobe of Left Lung-H3K4me1	female_51	female_53	eDICE	MSE Global	0.0876016691327095	Upper Lobe of Left Lung	H3K4me1
Upper Lobe of Left Lung-H3K4me1	female_51	female_53	eDICE	GW Corr	0.7540701949144027	Upper Lobe of Left Lung	H3K4me1
Upper Lobe of Left Lung-H3K4me3	female_51	female_53	eDICE	MSE Global	0.1592117100954055	Upper Lobe of Left Lung	H3K4me3
Upper Lobe of Left Lung-H3K4me3	female_51	female_53	eDICE	GW Corr	0.4927141887989756	Upper Lobe of Left Lung	H3K4me3
Upper Lobe of Left Lung-H3K9me3	female_51	female_53	eDICE	MSE Global	0.0895178467035293	Upper Lobe of Left Lung	H3K9me3
Upper Lobe of Left Lung-H3K9me3	female_51	female_53	eDICE	GW Corr	0.553348317398743	Upper Lobe of Left Lung	H3K9me3
Upper Lobe of Left Lung-H3K27ac	male_54	male_37	eDICE	MSE Global	0.1306416243314743	Upper Lobe of Left Lung	H3K27ac
Upper Lobe of Left Lung-H3K27ac	male_54	male_37	eDICE	GW Corr	0.754008797868729	Upper Lobe of Left Lung	H3K27ac
Upper Lobe of Left Lung-H3K36me3	male_54	male_37	eDICE	MSE Global	0.087485671043396	Upper Lobe of Left Lung	H3K36me3
Upper Lobe of Left Lung-H3K36me3	male_54	male_37	eDICE	GW Corr	0.8591351799084678	Upper Lobe of Left Lung	H3K36me3
Upper Lobe of Left Lung-H3K4me1	male_54	male_37	eDICE	MSE Global	0.1369213014841079	Upper Lobe of Left Lung	H3K4me1
Upper Lobe of Left Lung-H3K4me1	male_54	male_37	eDICE	GW Corr	0.7236121767699394	Upper Lobe of Left Lung	H3K4me1
Upper Lobe of Left Lung-H3K4me3	male_54	male_37	eDICE	MSE Global	0.072157897055149	Upper Lobe of Left Lung	H3K4me3
Upper Lobe of Left Lung-H3K4me3	male_54	male_37	eDICE	GW Corr	0.9159662088829068	Upper Lobe of Left Lung	H3K4me3
Upper Lobe of Left Lung-H3K9me3	male_54	male_37	eDICE	MSE Global	0.1112732216715812	Upper Lobe of Left Lung	H3K9me3
Upper Lobe of Left Lung-H3K9me3	male_54	male_37	eDICE	GW Corr	0.4000964206170945	Upper Lobe of Left Lung	H3K9me3
Spleen-H3K27ac	female_51	female_53	eDICE	MSE Global	0.3093562126159668	Spleen	H3K27ac
Spleen-H3K27ac	female_51	female_53	eDICE	GW Corr	0.7467549651337678	Spleen	H3K27ac
Spleen-H3K4me1	female_51	female_53	eDICE	MSE Global	0.1505419909954071	Spleen	H3K4me1
Spleen-H3K4me1	female_51	female_53	eDICE	GW Corr	0.6926662907621501	Spleen	H3K4me1
Spleen-H3K4me3	female_51	female_53	eDICE	MSE Global	0.2136740833520889	Spleen	H3K4me3
Spleen-H3K4me3	female_51	female_53	eDICE	GW Corr	0.8433215828617673	Spleen	H3K4me3
Spleen-H3K9me3	female_51	female_53	eDICE	MSE Global	0.1571876853704452	Spleen	H3K9me3
Spleen-H3K9me3	female_51	female_53	eDICE	GW Corr	0.7009381251904996	Spleen	H3K9me3
Sigmoid Colon-H3K27ac	male_54	female_53	eDICE	MSE Global	0.1127016618847847	Sigmoid Colon	H3K27ac
Sigmoid Colon-H3K27ac	male_54	female_53	eDICE	GW Corr	0.8665264615109639	Sigmoid Colon	H3K27ac
Sigmoid Colon-H3K36me3	male_54	female_53	eDICE	MSE Global	0.1959732919931411	Sigmoid Colon	H3K36me3
Sigmoid Colon-H3K36me3	male_54	female_53	eDICE	GW Corr	0.3870965797347606	Sigmoid Colon	H3K36me3
Sigmoid Colon-H3K4me1	male_54	female_53	eDICE	MSE Global	0.1403812766075134	Sigmoid Colon	H3K4me1
Sigmoid Colon-H3K4me1	male_54	female_53	eDICE	GW Corr	0.1228277969658773	Sigmoid Colon	H3K4me1
Sigmoid Colon-H3K4me3	male_54	female_53	eDICE	MSE Global	0.0847566723823547	Sigmoid Colon	H3K4me3
Sigmoid Colon-H3K4me3	male_54	female_53	eDICE	GW Corr	0.7075335387480444	Sigmoid Colon	H3K4me3
Sigmoid Colon-H3K9me3	male_54	female_53	eDICE	MSE Global	0.1302774846553802	Sigmoid Colon	H3K9me3
Sigmoid Colon-H3K9me3	male_54	female_53	eDICE	GW Corr	0.0804855175176183	Sigmoid Colon	H3K9me3
Stomach-H3K27ac	female_53	male_54	eDICE	MSE Global	0.1581496447324752	Stomach	H3K27ac
Stomach-H3K27ac	female_53	male_54	eDICE	GW Corr	0.7687046264203582	Stomach	H3K27ac
Stomach-H3K36me3	female_53	male_54	eDICE	MSE Global	0.0863673761487007	Stomach	H3K36me3
Stomach-H3K36me3	female_53	male_54	eDICE	GW Corr	0.6269207357745014	Stomach	H3K36me3
Stomach-H3K4me1	female_53	male_54	eDICE	MSE Global	0.1305043846368789	Stomach	H3K4me1
Stomach-H3K4me1	female_53	male_54	eDICE	GW Corr	0.6606611084049107	Stomach	H3K4me1
Stomach-H3K4me3	female_53	male_54	eDICE	MSE Global	0.0615317411720752	Stomach	H3K4me3
Stomach-H3K4me3	female_53	male_54	eDICE	GW Corr	0.8816922037285403	Stomach	H3K4me3
Stomach-H3K9me3	female_53	male_54	eDICE	MSE Global	0.1437273770570755	Stomach	H3K9me3
Stomach-H3K9me3	female_53	male_54	eDICE	GW Corr	0.398401287975573	Stomach	H3K9me3
Upper Lobe of Left Lung-H3K27ac	male_37	female_51	eDICE	MSE Global	0.1783412545919418	Upper Lobe of Left Lung	H3K27ac
Upper Lobe of Left Lung-H3K27ac	male_37	female_51	eDICE	GW Corr	0.8121324415703266	Upper Lobe of Left Lung	H3K27ac
Upper Lobe of Left Lung-H3K36me3	male_37	female_51	eDICE	MSE Global	0.0796450674533844	Upper Lobe of Left Lung	H3K36me3
Upper Lobe of Left Lung-H3K36me3	male_37	female_51	eDICE	GW Corr	0.7187805150983739	Upper Lobe of Left Lung	H3K36me3
Upper Lobe of Left Lung-H3K4me1	male_37	female_51	eDICE	MSE Global	0.1922629177570343	Upper Lobe of Left Lung	H3K4me1
Upper Lobe of Left Lung-H3K4me1	male_37	female_51	eDICE	GW Corr	0.7615368612635797	Upper Lobe of Left Lung	H3K4me1
Upper Lobe of Left Lung-H3K4me3	male_37	female_51	eDICE	MSE Global	0.0550834983587265	Upper Lobe of Left Lung	H3K4me3
Upper Lobe of Left Lung-H3K4me3	male_37	female_51	eDICE	GW Corr	0.9021999611320232	Upper Lobe of Left Lung	H3K4me3
Upper Lobe of Left Lung-H3K9me3	male_37	female_51	eDICE	MSE Global	0.1513675451278686	Upper Lobe of Left Lung	H3K9me3
Upper Lobe of Left Lung-H3K9me3	male_37	female_51	eDICE	GW Corr	0.5336254737334729	Upper Lobe of Left Lung	H3K9me3
Spleen-H3K27ac	male_37	female_53	eDICE	MSE Global	0.2854366898536682	Spleen	H3K27ac
Spleen-H3K27ac	male_37	female_53	eDICE	GW Corr	0.7533217176973456	Spleen	H3K27ac
Spleen-H3K4me1	male_37	female_53	eDICE	MSE Global	0.1453857868909835	Spleen	H3K4me1
Spleen-H3K4me1	male_37	female_53	eDICE	GW Corr	0.7027171219383377	Spleen	H3K4me1
Spleen-H3K4me3	male_37	female_53	eDICE	MSE Global	0.1853255778551101	Spleen	H3K4me3
Spleen-H3K4me3	male_37	female_53	eDICE	GW Corr	0.8557371888870029	Spleen	H3K4me3
Spleen-H3K9me3	male_37	female_53	eDICE	MSE Global	0.1361752301454544	Spleen	H3K9me3
Spleen-H3K9me3	male_37	female_53	eDICE	GW Corr	0.6999998622487776	Spleen	H3K9me3
Stomach-H3K27ac	male_37	female_51	eDICE	MSE Global	0.1858895123004913	Stomach	H3K27ac
Stomach-H3K27ac	male_37	female_51	eDICE	GW Corr	0.8345618778152103	Stomach	H3K27ac
Stomach-H3K36me3	male_37	female_51	eDICE	MSE Global	0.2132025361061096	Stomach	H3K36me3
Stomach-H3K36me3	male_37	female_51	eDICE	GW Corr	0.8985276442063299	Stomach	H3K36me3
Stomach-H3K4me1	male_37	female_51	eDICE	MSE Global	0.1689481139183044	Stomach	H3K4me1
Stomach-H3K4me1	male_37	female_51	eDICE	GW Corr	0.7911362150300205	Stomach	H3K4me1
Stomach-H3K4me3	male_37	female_51	eDICE	MSE Global	0.0707592591643333	Stomach	H3K4me3
Stomach-H3K4me3	male_37	female_51	eDICE	GW Corr	0.8629863761951896	Stomach	H3K4me3
Stomach-H3K9me3	male_37	female_51	eDICE	MSE Global	0.1145223379135131	Stomach	H3K9me3
Stomach-H3K9me3	male_37	female_51	eDICE	GW Corr	0.5067636142609109	Stomach	H3K9me3
Esophagus Muscularis Mucosa-H3K27ac	male_54	female_51	eDICE	MSE Global	0.1004014834761619	Esophagus Muscularis Mucosa	H3K27ac
Esophagus Muscularis Mucosa-H3K27ac	male_54	female_51	eDICE	GW Corr	0.8561378067697872	Esophagus Muscularis Mucosa	H3K27ac
Esophagus Muscularis Mucosa-H3K36me3	male_54	female_51	eDICE	MSE Global	0.1130260676145553	Esophagus Muscularis Mucosa	H3K36me3
Esophagus Muscularis Mucosa-H3K36me3	male_54	female_51	eDICE	GW Corr	0.8432328303511707	Esophagus Muscularis Mucosa	H3K36me3
Esophagus Muscularis Mucosa-H3K4me1	male_54	female_51	eDICE	MSE Global	0.1258343458175659	Esophagus Muscularis Mucosa	H3K4me1
Esophagus Muscularis Mucosa-H3K4me1	male_54	female_51	eDICE	GW Corr	0.8208924833789681	Esophagus Muscularis Mucosa	H3K4me1
Esophagus Muscularis Mucosa-H3K4me3	male_54	female_51	eDICE	MSE Global	0.0351329669356346	Esophagus Muscularis Mucosa	H3K4me3
Esophagus Muscularis Mucosa-H3K4me3	male_54	female_51	eDICE	GW Corr	0.9477365313654776	Esophagus Muscularis Mucosa	H3K4me3
Esophagus Muscularis Mucosa-H3K9me3	male_54	female_51	eDICE	MSE Global	0.0670937448740005	Esophagus Muscularis Mucosa	H3K9me3
Esophagus Muscularis Mucosa-H3K9me3	male_54	female_51	eDICE	GW Corr	0.4820241056810724	Esophagus Muscularis Mucosa	H3K9me3
Spleen-H3K27ac	male_37	female_51	eDICE	MSE Global	0.2248432338237762	Spleen	H3K27ac
Spleen-H3K27ac	male_37	female_51	eDICE	GW Corr	0.7434985537414922	Spleen	H3K27ac
Spleen-H3K4me1	male_37	female_51	eDICE	MSE Global	0.1562863737344741	Spleen	H3K4me1
Spleen-H3K4me1	male_37	female_51	eDICE	GW Corr	0.701712560002535	Spleen	H3K4me1
Spleen-H3K4me3	male_37	female_51	eDICE	MSE Global	0.0630927830934524	Spleen	H3K4me3
Spleen-H3K4me3	male_37	female_51	eDICE	GW Corr	0.9066500707505551	Spleen	H3K4me3
Spleen-H3K9me3	male_37	female_51	eDICE	MSE Global	0.0879547148942947	Spleen	H3K9me3
Spleen-H3K9me3	male_37	female_51	eDICE	GW Corr	0.548286764940771	Spleen	H3K9me3
Upper Lobe of Left Lung-H3K27ac	female_51	male_37	eDICE	MSE Global	0.1467209756374359	Upper Lobe of Left Lung	H3K27ac
Upper Lobe of Left Lung-H3K27ac	female_51	male_37	eDICE	GW Corr	0.742594072156778	Upper Lobe of Left Lung	H3K27ac
Upper Lobe of Left Lung-H3K36me3	female_51	male_37	eDICE	MSE Global	0.0899548679590225	Upper Lobe of Left Lung	H3K36me3
Upper Lobe of Left Lung-H3K36me3	female_51	male_37	eDICE	GW Corr	0.8673829648424493	Upper Lobe of Left Lung	H3K36me3
Upper Lobe of Left Lung-H3K4me1	female_51	male_37	eDICE	MSE Global	0.1605605483055114	Upper Lobe of Left Lung	H3K4me1
Upper Lobe of Left Lung-H3K4me1	female_51	male_37	eDICE	GW Corr	0.7189303263109694	Upper Lobe of Left Lung	H3K4me1
Upper Lobe of Left Lung-H3K4me3	female_51	male_37	eDICE	MSE Global	0.078469768166542	Upper Lobe of Left Lung	H3K4me3
Upper Lobe of Left Lung-H3K4me3	female_51	male_37	eDICE	GW Corr	0.9100348855922248	Upper Lobe of Left Lung	H3K4me3
Upper Lobe of Left Lung-H3K9me3	female_51	male_37	eDICE	MSE Global	0.1672222018241882	Upper Lobe of Left Lung	H3K9me3
Upper Lobe of Left Lung-H3K9me3	female_51	male_37	eDICE	GW Corr	0.402302335906009	Upper Lobe of Left Lung	H3K9me3
Aorta-H3K27ac	male_54	male_37	eDICE	MSE Global	0.1391507238149643	Aorta	H3K27ac
Aorta-H3K27ac	male_54	male_37	eDICE	GW Corr	0.6538955008406813	Aorta	H3K27ac
Aorta-H3K36me3	male_54	male_37	eDICE	MSE Global	0.1366250067949295	Aorta	H3K36me3
Aorta-H3K36me3	male_54	male_37	eDICE	GW Corr	0.7079316837262889	Aorta	H3K36me3
Aorta-H3K4me1	male_54	male_37	eDICE	MSE Global	0.2157997190952301	Aorta	H3K4me1
Aorta-H3K4me1	male_54	male_37	eDICE	GW Corr	0.6659298864968555	Aorta	H3K4me1
Aorta-H3K4me3	male_54	male_37	eDICE	MSE Global	0.1190202534198761	Aorta	H3K4me3
Aorta-H3K4me3	male_54	male_37	eDICE	GW Corr	0.7186024975975204	Aorta	H3K4me3
Aorta-H3K9me3	male_54	male_37	eDICE	MSE Global	0.1023761928081512	Aorta	H3K9me3
Aorta-H3K9me3	male_54	male_37	eDICE	GW Corr	0.2246890176476234	Aorta	H3K9me3
Stomach-H3K27ac	male_54	female_53	eDICE	MSE Global	0.2347572594881057	Stomach	H3K27ac
Stomach-H3K27ac	male_54	female_53	eDICE	GW Corr	0.7666997245536874	Stomach	H3K27ac
Stomach-H3K36me3	male_54	female_53	eDICE	MSE Global	0.1166635379195213	Stomach	H3K36me3
Stomach-H3K36me3	male_54	female_53	eDICE	GW Corr	0.9029490949547284	Stomach	H3K36me3
Stomach-H3K4me1	male_54	female_53	eDICE	MSE Global	0.1598468273878097	Stomach	H3K4me1
Stomach-H3K4me1	male_54	female_53	eDICE	GW Corr	0.6528316442996224	Stomach	H3K4me1
Stomach-H3K4me3	male_54	female_53	eDICE	MSE Global	0.1180823817849159	Stomach	H3K4me3
Stomach-H3K4me3	male_54	female_53	eDICE	GW Corr	0.8382437602594827	Stomach	H3K4me3
Stomach-H3K9me3	male_54	female_53	eDICE	MSE Global	0.2481099069118499	Stomach	H3K9me3
Stomach-H3K9me3	male_54	female_53	eDICE	GW Corr	0.5850469932054264	Stomach	H3K9me3
Spleen-H3K27ac	female_53	male_54	eDICE	MSE Global	0.3353940546512604	Spleen	H3K27ac
Spleen-H3K27ac	female_53	male_54	eDICE	GW Corr	0.7807655161415754	Spleen	H3K27ac
Spleen-H3K4me1	female_53	male_54	eDICE	MSE Global	0.2138589769601822	Spleen	H3K4me1
Spleen-H3K4me1	female_53	male_54	eDICE	GW Corr	0.7738817599656519	Spleen	H3K4me1
Spleen-H3K4me3	female_53	male_54	eDICE	MSE Global	0.0551387071609497	Spleen	H3K4me3
Spleen-H3K4me3	female_53	male_54	eDICE	GW Corr	0.8823156766069689	Spleen	H3K4me3
Spleen-H3K9me3	female_53	male_54	eDICE	MSE Global	0.2307978868484497	Spleen	H3K9me3
Spleen-H3K9me3	female_53	male_54	eDICE	GW Corr	0.7358294878788605	Spleen	H3K9me3
Aorta-H3K27ac	male_54	female_51	eDICE	MSE Global	0.2241867929697036	Aorta	H3K27ac
Aorta-H3K27ac	male_54	female_51	eDICE	GW Corr	0.7161137537575761	Aorta	H3K27ac
Aorta-H3K36me3	male_54	female_51	eDICE	MSE Global	0.0969062745571136	Aorta	H3K36me3
Aorta-H3K36me3	male_54	female_51	eDICE	GW Corr	0.79765261131942	Aorta	H3K36me3
Aorta-H3K4me1	male_54	female_51	eDICE	MSE Global	0.1190200820565223	Aorta	H3K4me1
Aorta-H3K4me1	male_54	female_51	eDICE	GW Corr	0.4821313820873876	Aorta	H3K4me1
Aorta-H3K4me3	male_54	female_51	eDICE	MSE Global	0.0782501921057701	Aorta	H3K4me3
Aorta-H3K4me3	male_54	female_51	eDICE	GW Corr	0.8811556308829143	Aorta	H3K4me3
Aorta-H3K9me3	male_54	female_51	eDICE	MSE Global	0.1075588092207908	Aorta	H3K9me3
Aorta-H3K9me3	male_54	female_51	eDICE	GW Corr	0.3118385511760854	Aorta	H3K9me3
Sigmoid Colon-H3K27ac	female_51	female_53	eDICE	MSE Global	0.0898723751306533	Sigmoid Colon	H3K27ac
Sigmoid Colon-H3K27ac	female_51	female_53	eDICE	GW Corr	0.8721688455072257	Sigmoid Colon	H3K27ac
Sigmoid Colon-H3K36me3	female_51	female_53	eDICE	MSE Global	0.1693009287118911	Sigmoid Colon	H3K36me3
Sigmoid Colon-H3K36me3	female_51	female_53	eDICE	GW Corr	0.385679679437569	Sigmoid Colon	H3K36me3
Sigmoid Colon-H3K4me1	female_51	female_53	eDICE	MSE Global	0.1811575591564178	Sigmoid Colon	H3K4me1
Sigmoid Colon-H3K4me1	female_51	female_53	eDICE	GW Corr	0.1162908802071985	Sigmoid Colon	H3K4me1
Sigmoid Colon-H3K4me3	female_51	female_53	eDICE	MSE Global	0.0920140072703361	Sigmoid Colon	H3K4me3
Sigmoid Colon-H3K4me3	female_51	female_53	eDICE	GW Corr	0.6919109028583853	Sigmoid Colon	H3K4me3
Sigmoid Colon-H3K9me3	female_51	female_53	eDICE	MSE Global	0.1213105842471122	Sigmoid Colon	H3K9me3
Sigmoid Colon-H3K9me3	female_51	female_53	eDICE	GW Corr	0.087772976195093	Sigmoid Colon	H3K9me3
Esophagus Muscularis Mucosa-H3K27ac	female_51	male_37	eDICE	MSE Global	0.1461711227893829	Esophagus Muscularis Mucosa	H3K27ac
Esophagus Muscularis Mucosa-H3K27ac	female_51	male_37	eDICE	GW Corr	0.8799950728851927	Esophagus Muscularis Mucosa	H3K27ac
Esophagus Muscularis Mucosa-H3K36me3	female_51	male_37	eDICE	MSE Global	0.1394120454788208	Esophagus Muscularis Mucosa	H3K36me3
Esophagus Muscularis Mucosa-H3K36me3	female_51	male_37	eDICE	GW Corr	0.9288598673545988	Esophagus Muscularis Mucosa	H3K36me3
Esophagus Muscularis Mucosa-H3K4me1	female_51	male_37	eDICE	MSE Global	0.1461569219827652	Esophagus Muscularis Mucosa	H3K4me1
Esophagus Muscularis Mucosa-H3K4me1	female_51	male_37	eDICE	GW Corr	0.8525798127331082	Esophagus Muscularis Mucosa	H3K4me1
Esophagus Muscularis Mucosa-H3K4me3	female_51	male_37	eDICE	MSE Global	0.0397401787340641	Esophagus Muscularis Mucosa	H3K4me3
Esophagus Muscularis Mucosa-H3K4me3	female_51	male_37	eDICE	GW Corr	0.945121192442548	Esophagus Muscularis Mucosa	H3K4me3
Esophagus Muscularis Mucosa-H3K9me3	female_51	male_37	eDICE	MSE Global	0.1329178810119629	Esophagus Muscularis Mucosa	H3K9me3
Esophagus Muscularis Mucosa-H3K9me3	female_51	male_37	eDICE	GW Corr	0.6859501338992922	Esophagus Muscularis Mucosa	H3K9me3
Sigmoid Colon-H3K27ac	female_51	male_54	eDICE	MSE Global	0.1147961392998695	Sigmoid Colon	H3K27ac
Sigmoid Colon-H3K27ac	female_51	male_54	eDICE	GW Corr	0.8249152206827719	Sigmoid Colon	H3K27ac
Sigmoid Colon-H3K36me3	female_51	male_54	eDICE	MSE Global	0.1298573613166809	Sigmoid Colon	H3K36me3
Sigmoid Colon-H3K36me3	female_51	male_54	eDICE	GW Corr	0.6800544090285777	Sigmoid Colon	H3K36me3
Sigmoid Colon-H3K4me1	female_51	male_54	eDICE	MSE Global	0.1254646927118301	Sigmoid Colon	H3K4me1
Sigmoid Colon-H3K4me1	female_51	male_54	eDICE	GW Corr	0.7270070158255273	Sigmoid Colon	H3K4me1
Sigmoid Colon-H3K4me3	female_51	male_54	eDICE	MSE Global	0.0540003515779972	Sigmoid Colon	H3K4me3
Sigmoid Colon-H3K4me3	female_51	male_54	eDICE	GW Corr	0.8885598376111032	Sigmoid Colon	H3K4me3
Sigmoid Colon-H3K9me3	female_51	male_54	eDICE	MSE Global	0.1170252412557601	Sigmoid Colon	H3K9me3
Sigmoid Colon-H3K9me3	female_51	male_54	eDICE	GW Corr	0.5141371757677914	Sigmoid Colon	H3K9me3
Esophagus Muscularis Mucosa-H3K27ac	male_37	male_54	eDICE	MSE Global	0.1438837796449661	Esophagus Muscularis Mucosa	H3K27ac
Esophagus Muscularis Mucosa-H3K27ac	male_37	male_54	eDICE	GW Corr	0.8445627715742735	Esophagus Muscularis Mucosa	H3K27ac
Esophagus Muscularis Mucosa-H3K36me3	male_37	male_54	eDICE	MSE Global	0.1025696992874145	Esophagus Muscularis Mucosa	H3K36me3
Esophagus Muscularis Mucosa-H3K36me3	male_37	male_54	eDICE	GW Corr	0.7074134461172741	Esophagus Muscularis Mucosa	H3K36me3
Esophagus Muscularis Mucosa-H3K4me1	male_37	male_54	eDICE	MSE Global	0.2058921009302139	Esophagus Muscularis Mucosa	H3K4me1
Esophagus Muscularis Mucosa-H3K4me1	male_37	male_54	eDICE	GW Corr	0.8154902612065867	Esophagus Muscularis Mucosa	H3K4me1
Esophagus Muscularis Mucosa-H3K4me3	male_37	male_54	eDICE	MSE Global	0.0561971515417099	Esophagus Muscularis Mucosa	H3K4me3
Esophagus Muscularis Mucosa-H3K4me3	male_37	male_54	eDICE	GW Corr	0.9153437564137792	Esophagus Muscularis Mucosa	H3K4me3
Esophagus Muscularis Mucosa-H3K9me3	male_37	male_54	eDICE	MSE Global	0.1037700399756431	Esophagus Muscularis Mucosa	H3K9me3
Esophagus Muscularis Mucosa-H3K9me3	male_37	male_54	eDICE	GW Corr	0.5482383825176436	Esophagus Muscularis Mucosa	H3K9me3
Upper Lobe of Left Lung-H3K27ac	male_54	female_53	eDICE	MSE Global	0.1158056706190109	Upper Lobe of Left Lung	H3K27ac
Upper Lobe of Left Lung-H3K27ac	male_54	female_53	eDICE	GW Corr	0.7895975186600727	Upper Lobe of Left Lung	H3K27ac
Upper Lobe of Left Lung-H3K36me3	male_54	female_53	eDICE	MSE Global	0.147442951798439	Upper Lobe of Left Lung	H3K36me3
Upper Lobe of Left Lung-H3K36me3	male_54	female_53	eDICE	GW Corr	0.9105416267105844	Upper Lobe of Left Lung	H3K36me3
Upper Lobe of Left Lung-H3K4me1	male_54	female_53	eDICE	MSE Global	0.0923100411891937	Upper Lobe of Left Lung	H3K4me1
Upper Lobe of Left Lung-H3K4me1	male_54	female_53	eDICE	GW Corr	0.756488315135377	Upper Lobe of Left Lung	H3K4me1
Upper Lobe of Left Lung-H3K4me3	male_54	female_53	eDICE	MSE Global	0.1354269981384277	Upper Lobe of Left Lung	H3K4me3
Upper Lobe of Left Lung-H3K4me3	male_54	female_53	eDICE	GW Corr	0.4892211472420124	Upper Lobe of Left Lung	H3K4me3
Upper Lobe of Left Lung-H3K9me3	male_54	female_53	eDICE	MSE Global	0.0604771487414836	Upper Lobe of Left Lung	H3K9me3
Upper Lobe of Left Lung-H3K9me3	male_54	female_53	eDICE	GW Corr	0.5578659799681751	Upper Lobe of Left Lung	H3K9me3
Aorta-H3K27ac	male_54	female_53	eDICE	MSE Global	0.1912935078144073	Aorta	H3K27ac
Aorta-H3K27ac	male_54	female_53	eDICE	GW Corr	0.7059152976035424	Aorta	H3K27ac
Aorta-H3K36me3	male_54	female_53	eDICE	MSE Global	0.1141741871833801	Aorta	H3K36me3
Aorta-H3K36me3	male_54	female_53	eDICE	GW Corr	0.7493938945640302	Aorta	H3K36me3
Aorta-H3K4me1	male_54	female_53	eDICE	MSE Global	0.138056218624115	Aorta	H3K4me1
Aorta-H3K4me1	male_54	female_53	eDICE	GW Corr	0.5709728988964947	Aorta	H3K4me1
Aorta-H3K4me3	male_54	female_53	eDICE	MSE Global	0.0807974562048912	Aorta	H3K4me3
Aorta-H3K4me3	male_54	female_53	eDICE	GW Corr	0.7552189317755156	Aorta	H3K4me3
Aorta-H3K9me3	male_54	female_53	eDICE	MSE Global	0.1524123102426529	Aorta	H3K9me3
Aorta-H3K9me3	male_54	female_53	eDICE	GW Corr	0.4335636824530717	Aorta	H3K9me3
Upper Lobe of Left Lung-H3K27ac	male_37	female_53	eDICE	MSE Global	0.1104334816336631	Upper Lobe of Left Lung	H3K27ac
Upper Lobe of Left Lung-H3K27ac	male_37	female_53	eDICE	GW Corr	0.7930839668788112	Upper Lobe of Left Lung	H3K27ac
Upper Lobe of Left Lung-H3K36me3	male_37	female_53	eDICE	MSE Global	0.1376225799322128	Upper Lobe of Left Lung	H3K36me3
Upper Lobe of Left Lung-H3K36me3	male_37	female_53	eDICE	GW Corr	0.9137603684142792	Upper Lobe of Left Lung	H3K36me3
Upper Lobe of Left Lung-H3K4me1	male_37	female_53	eDICE	MSE Global	0.0956977680325508	Upper Lobe of Left Lung	H3K4me1
Upper Lobe of Left Lung-H3K4me1	male_37	female_53	eDICE	GW Corr	0.7608601349647889	Upper Lobe of Left Lung	H3K4me1
Upper Lobe of Left Lung-H3K4me3	male_37	female_53	eDICE	MSE Global	0.1419302374124527	Upper Lobe of Left Lung	H3K4me3
Upper Lobe of Left Lung-H3K4me3	male_37	female_53	eDICE	GW Corr	0.4838141916717052	Upper Lobe of Left Lung	H3K4me3
Upper Lobe of Left Lung-H3K9me3	male_37	female_53	eDICE	MSE Global	0.0612072348594665	Upper Lobe of Left Lung	H3K9me3
Upper Lobe of Left Lung-H3K9me3	male_37	female_53	eDICE	GW Corr	0.5541359440711142	Upper Lobe of Left Lung	H3K9me3
Sigmoid Colon-H3K27ac	male_37	female_51	eDICE	MSE Global	0.1694052964448928	Sigmoid Colon	H3K27ac
Sigmoid Colon-H3K27ac	male_37	female_51	eDICE	GW Corr	0.8694088232756081	Sigmoid Colon	H3K27ac
Sigmoid Colon-H3K36me3	male_37	female_51	eDICE	MSE Global	0.1004517972469329	Sigmoid Colon	H3K36me3
Sigmoid Colon-H3K36me3	male_37	female_51	eDICE	GW Corr	0.695948304583211	Sigmoid Colon	H3K36me3
Sigmoid Colon-H3K4me1	male_37	female_51	eDICE	MSE Global	0.1487684994935989	Sigmoid Colon	H3K4me1
Sigmoid Colon-H3K4me1	male_37	female_51	eDICE	GW Corr	0.7913492292480622	Sigmoid Colon	H3K4me1
Sigmoid Colon-H3K4me3	male_37	female_51	eDICE	MSE Global	0.0475900210440158	Sigmoid Colon	H3K4me3
Sigmoid Colon-H3K4me3	male_37	female_51	eDICE	GW Corr	0.9300670753447302	Sigmoid Colon	H3K4me3
Sigmoid Colon-H3K9me3	male_37	female_51	eDICE	MSE Global	0.0964856669306755	Sigmoid Colon	H3K9me3
Sigmoid Colon-H3K9me3	male_37	female_51	eDICE	GW Corr	0.314384493925542	Sigmoid Colon	H3K9me3
Spleen-H3K27ac	female_51	male_54	eDICE	MSE Global	0.436197966337204	Spleen	H3K27ac
Spleen-H3K27ac	female_51	male_54	eDICE	GW Corr	0.7553638898849165	Spleen	H3K27ac
Spleen-H3K4me1	female_51	male_54	eDICE	MSE Global	0.307209312915802	Spleen	H3K4me1
Spleen-H3K4me1	female_51	male_54	eDICE	GW Corr	0.76039923436895	Spleen	H3K4me1
Spleen-H3K4me3	female_51	male_54	eDICE	MSE Global	0.0600475035607814	Spleen	H3K4me3
Spleen-H3K4me3	female_51	male_54	eDICE	GW Corr	0.8758671111790602	Spleen	H3K4me3
Spleen-H3K9me3	female_51	male_54	eDICE	MSE Global	0.3936827182769775	Spleen	H3K9me3
Spleen-H3K9me3	female_51	male_54	eDICE	GW Corr	0.7198340898411028	Spleen	H3K9me3
Aorta-H3K27ac	female_51	female_53	eDICE	MSE Global	0.1831164360046386	Aorta	H3K27ac
Aorta-H3K27ac	female_51	female_53	eDICE	GW Corr	0.7239461713204184	Aorta	H3K27ac
Aorta-H3K36me3	female_51	female_53	eDICE	MSE Global	0.0776721984148025	Aorta	H3K36me3
Aorta-H3K36me3	female_51	female_53	eDICE	GW Corr	0.7553059398583893	Aorta	H3K36me3
Aorta-H3K4me1	female_51	female_53	eDICE	MSE Global	0.1515949517488479	Aorta	H3K4me1
Aorta-H3K4me1	female_51	female_53	eDICE	GW Corr	0.5550953423272268	Aorta	H3K4me1
Aorta-H3K4me3	female_51	female_53	eDICE	MSE Global	0.084221065044403	Aorta	H3K4me3
Aorta-H3K4me3	female_51	female_53	eDICE	GW Corr	0.7519832334747547	Aorta	H3K4me3
Aorta-H3K9me3	female_51	female_53	eDICE	MSE Global	0.1467612534761428	Aorta	H3K9me3
Aorta-H3K9me3	female_51	female_53	eDICE	GW Corr	0.4561534200874955	Aorta	H3K9me3
Stomach-H3K27ac	male_54	male_37	eDICE	MSE Global	0.2339136153459549	Stomach	H3K27ac
Stomach-H3K27ac	male_54	male_37	eDICE	GW Corr	0.8103002736052797	Stomach	H3K27ac
Stomach-H3K36me3	male_54	male_37	eDICE	MSE Global	0.1871617436408996	Stomach	H3K36me3
Stomach-H3K36me3	male_54	male_37	eDICE	GW Corr	0.9270099807760472	Stomach	H3K36me3
Stomach-H3K4me1	male_54	male_37	eDICE	MSE Global	0.2798741459846496	Stomach	H3K4me1
Stomach-H3K4me1	male_54	male_37	eDICE	GW Corr	0.8099697388179838	Stomach	H3K4me1
Stomach-H3K4me3	male_54	male_37	eDICE	MSE Global	0.0611606910824775	Stomach	H3K4me3
Stomach-H3K4me3	male_54	male_37	eDICE	GW Corr	0.9088600993262718	Stomach	H3K4me3
Stomach-H3K9me3	male_54	male_37	eDICE	MSE Global	0.1838929802179336	Stomach	H3K9me3
Stomach-H3K9me3	male_54	male_37	eDICE	GW Corr	0.6012867170298252	Stomach	H3K9me3
Esophagus Muscularis Mucosa-H3K27ac	male_54	male_37	eDICE	MSE Global	0.1390642374753952	Esophagus Muscularis Mucosa	H3K27ac
Esophagus Muscularis Mucosa-H3K27ac	male_54	male_37	eDICE	GW Corr	0.8820687298038695	Esophagus Muscularis Mucosa	H3K27ac
Esophagus Muscularis Mucosa-H3K36me3	male_54	male_37	eDICE	MSE Global	0.1120933815836906	Esophagus Muscularis Mucosa	H3K36me3
Esophagus Muscularis Mucosa-H3K36me3	male_54	male_37	eDICE	GW Corr	0.930860581528224	Esophagus Muscularis Mucosa	H3K36me3
Esophagus Muscularis Mucosa-H3K4me1	male_54	male_37	eDICE	MSE Global	0.1337567269802093	Esophagus Muscularis Mucosa	H3K4me1
Esophagus Muscularis Mucosa-H3K4me1	male_54	male_37	eDICE	GW Corr	0.8533991569633266	Esophagus Muscularis Mucosa	H3K4me1
Esophagus Muscularis Mucosa-H3K4me3	male_54	male_37	eDICE	MSE Global	0.043931420892477	Esophagus Muscularis Mucosa	H3K4me3
Esophagus Muscularis Mucosa-H3K4me3	male_54	male_37	eDICE	GW Corr	0.9397818695981236	Esophagus Muscularis Mucosa	H3K4me3
Esophagus Muscularis Mucosa-H3K9me3	male_54	male_37	eDICE	MSE Global	0.1506407260894775	Esophagus Muscularis Mucosa	H3K9me3
Esophagus Muscularis Mucosa-H3K9me3	male_54	male_37	eDICE	GW Corr	0.6649005256059562	Esophagus Muscularis Mucosa	H3K9me3
Upper Lobe of Left Lung-H3K27ac	female_53	male_37	eDICE	MSE Global	0.1257857978343963	Upper Lobe of Left Lung	H3K27ac
Upper Lobe of Left Lung-H3K27ac	female_53	male_37	eDICE	GW Corr	0.7460292415331764	Upper Lobe of Left Lung	H3K27ac
Upper Lobe of Left Lung-H3K36me3	female_53	male_37	eDICE	MSE Global	0.1056652665138244	Upper Lobe of Left Lung	H3K36me3
Upper Lobe of Left Lung-H3K36me3	female_53	male_37	eDICE	GW Corr	0.8600642231033425	Upper Lobe of Left Lung	H3K36me3
Upper Lobe of Left Lung-H3K4me1	female_53	male_37	eDICE	MSE Global	0.1511417180299759	Upper Lobe of Left Lung	H3K4me1
Upper Lobe of Left Lung-H3K4me1	female_53	male_37	eDICE	GW Corr	0.7018034846740673	Upper Lobe of Left Lung	H3K4me1
Upper Lobe of Left Lung-H3K4me3	female_53	male_37	eDICE	MSE Global	0.1281697005033493	Upper Lobe of Left Lung	H3K4me3
Upper Lobe of Left Lung-H3K4me3	female_53	male_37	eDICE	GW Corr	0.8980226280950216	Upper Lobe of Left Lung	H3K4me3
Upper Lobe of Left Lung-H3K9me3	female_53	male_37	eDICE	MSE Global	0.1025466173887252	Upper Lobe of Left Lung	H3K9me3
Upper Lobe of Left Lung-H3K9me3	female_53	male_37	eDICE	GW Corr	0.3954264571526998	Upper Lobe of Left Lung	H3K9me3
Sigmoid Colon-H3K27ac	male_37	male_54	eDICE	MSE Global	0.1154869571328163	Sigmoid Colon	H3K27ac
Sigmoid Colon-H3K27ac	male_37	male_54	eDICE	GW Corr	0.8228654231712169	Sigmoid Colon	H3K27ac
Sigmoid Colon-H3K36me3	male_37	male_54	eDICE	MSE Global	0.1119685545563697	Sigmoid Colon	H3K36me3
Sigmoid Colon-H3K36me3	male_37	male_54	eDICE	GW Corr	0.6878533133090858	Sigmoid Colon	H3K36me3
Sigmoid Colon-H3K4me1	male_37	male_54	eDICE	MSE Global	0.1242653578519821	Sigmoid Colon	H3K4me1
Sigmoid Colon-H3K4me1	male_37	male_54	eDICE	GW Corr	0.7286423638294006	Sigmoid Colon	H3K4me1
Sigmoid Colon-H3K4me3	male_37	male_54	eDICE	MSE Global	0.0575712658464908	Sigmoid Colon	H3K4me3
Sigmoid Colon-H3K4me3	male_37	male_54	eDICE	GW Corr	0.8784195211984823	Sigmoid Colon	H3K4me3
Sigmoid Colon-H3K9me3	male_37	male_54	eDICE	MSE Global	0.1160141080617904	Sigmoid Colon	H3K9me3
Sigmoid Colon-H3K9me3	male_37	male_54	eDICE	GW Corr	0.5132552907658359	Sigmoid Colon	H3K9me3
Stomach-H3K27ac	male_37	female_53	eDICE	MSE Global	0.2159724682569503	Stomach	H3K27ac
Stomach-H3K27ac	male_37	female_53	eDICE	GW Corr	0.7744759231479412	Stomach	H3K27ac
Stomach-H3K36me3	male_37	female_53	eDICE	MSE Global	0.064140036702156	Stomach	H3K36me3
Stomach-H3K36me3	male_37	female_53	eDICE	GW Corr	0.917303644403772	Stomach	H3K36me3
Stomach-H3K4me1	male_37	female_53	eDICE	MSE Global	0.1498214453458786	Stomach	H3K4me1
Stomach-H3K4me1	male_37	female_53	eDICE	GW Corr	0.6465609239337382	Stomach	H3K4me1
Stomach-H3K4me3	male_37	female_53	eDICE	MSE Global	0.092191107571125	Stomach	H3K4me3
Stomach-H3K4me3	male_37	female_53	eDICE	GW Corr	0.8620344128152742	Stomach	H3K4me3
Stomach-H3K9me3	male_37	female_53	eDICE	MSE Global	0.2130608260631561	Stomach	H3K9me3
Stomach-H3K9me3	male_37	female_53	eDICE	GW Corr	0.6164020952585867	Stomach	H3K9me3
Stomach-H3K27ac	female_51	female_53	eDICE	MSE Global	0.2296730577945709	Stomach	H3K27ac
Stomach-H3K27ac	female_51	female_53	eDICE	GW Corr	0.7570805191690108	Stomach	H3K27ac
Stomach-H3K36me3	female_51	female_53	eDICE	MSE Global	0.0804054960608482	Stomach	H3K36me3
Stomach-H3K36me3	female_51	female_53	eDICE	GW Corr	0.90458221013985	Stomach	H3K36me3
Stomach-H3K4me1	female_51	female_53	eDICE	MSE Global	0.1508336663246154	Stomach	H3K4me1
Stomach-H3K4me1	female_51	female_53	eDICE	GW Corr	0.6402885929293608	Stomach	H3K4me1
Stomach-H3K4me3	female_51	female_53	eDICE	MSE Global	0.1424959152936935	Stomach	H3K4me3
Stomach-H3K4me3	female_51	female_53	eDICE	GW Corr	0.8108157164370952	Stomach	H3K4me3
Stomach-H3K9me3	female_51	female_53	eDICE	MSE Global	0.2100892513990402	Stomach	H3K9me3
Stomach-H3K9me3	female_51	female_53	eDICE	GW Corr	0.611695288277445	Stomach	H3K9me3
Aorta-H3K27ac	female_53	male_54	eDICE	MSE Global	0.2486168295145034	Aorta	H3K27ac
Aorta-H3K27ac	female_53	male_54	eDICE	GW Corr	0.6861780190241431	Aorta	H3K27ac
Aorta-H3K36me3	female_53	male_54	eDICE	MSE Global	0.0630974918603897	Aorta	H3K36me3
Aorta-H3K36me3	female_53	male_54	eDICE	GW Corr	0.5625505983181899	Aorta	H3K36me3
Aorta-H3K4me1	female_53	male_54	eDICE	MSE Global	0.101051464676857	Aorta	H3K4me1
Aorta-H3K4me1	female_53	male_54	eDICE	GW Corr	0.6253545108475882	Aorta	H3K4me1
Aorta-H3K4me3	female_53	male_54	eDICE	MSE Global	0.086633913218975	Aorta	H3K4me3
Aorta-H3K4me3	female_53	male_54	eDICE	GW Corr	0.854920204860564	Aorta	H3K4me3
Aorta-H3K9me3	female_53	male_54	eDICE	MSE Global	0.056887961924076	Aorta	H3K9me3
Aorta-H3K9me3	female_53	male_54	eDICE	GW Corr	0.6047453549810501	Aorta	H3K9me3
Stomach-H3K27ac	female_51	male_37	eDICE	MSE Global	0.2040722370147705	Stomach	H3K27ac
Stomach-H3K27ac	female_51	male_37	eDICE	GW Corr	0.8105743102902058	Stomach	H3K27ac
Stomach-H3K36me3	female_51	male_37	eDICE	MSE Global	0.0957318767905235	Stomach	H3K36me3
Stomach-H3K36me3	female_51	male_37	eDICE	GW Corr	0.9257999927908036	Stomach	H3K36me3
Stomach-H3K4me1	female_51	male_37	eDICE	MSE Global	0.2104420512914657	Stomach	H3K4me1
Stomach-H3K4me1	female_51	male_37	eDICE	GW Corr	0.8076160380644153	Stomach	H3K4me1
Stomach-H3K4me3	female_51	male_37	eDICE	MSE Global	0.0821572095155716	Stomach	H3K4me3
Stomach-H3K4me3	female_51	male_37	eDICE	GW Corr	0.9057862334059612	Stomach	H3K4me3
Stomach-H3K9me3	female_51	male_37	eDICE	MSE Global	0.1430128663778305	Stomach	H3K9me3
Stomach-H3K9me3	female_51	male_37	eDICE	GW Corr	0.6170581802357766	Stomach	H3K9me3
Upper Lobe of Left Lung-H3K27ac	female_53	male_54	eDICE	MSE Global	0.1477139741182327	Upper Lobe of Left Lung	H3K27ac
Upper Lobe of Left Lung-H3K27ac	female_53	male_54	eDICE	GW Corr	0.7775358202931013	Upper Lobe of Left Lung	H3K27ac
Upper Lobe of Left Lung-H3K36me3	female_53	male_54	eDICE	MSE Global	0.082554392516613	Upper Lobe of Left Lung	H3K36me3
Upper Lobe of Left Lung-H3K36me3	female_53	male_54	eDICE	GW Corr	0.6074971902567725	Upper Lobe of Left Lung	H3K36me3
Upper Lobe of Left Lung-H3K4me1	female_53	male_54	eDICE	MSE Global	0.129504770040512	Upper Lobe of Left Lung	H3K4me1
Upper Lobe of Left Lung-H3K4me1	female_53	male_54	eDICE	GW Corr	0.7203257634799618	Upper Lobe of Left Lung	H3K4me1
Upper Lobe of Left Lung-H3K4me3	female_53	male_54	eDICE	MSE Global	0.0783655196428299	Upper Lobe of Left Lung	H3K4me3
Upper Lobe of Left Lung-H3K4me3	female_53	male_54	eDICE	GW Corr	0.895851194311072	Upper Lobe of Left Lung	H3K4me3
Upper Lobe of Left Lung-H3K9me3	female_53	male_54	eDICE	MSE Global	0.0797628536820411	Upper Lobe of Left Lung	H3K9me3
Upper Lobe of Left Lung-H3K9me3	female_53	male_54	eDICE	GW Corr	0.6478046026853176	Upper Lobe of Left Lung	H3K9me3
Aorta-H3K27ac	male_37	female_51	eDICE	MSE Global	0.214501678943634	Aorta	H3K27ac
Aorta-H3K27ac	male_37	female_51	eDICE	GW Corr	0.7305938937763319	Aorta	H3K27ac
Aorta-H3K36me3	male_37	female_51	eDICE	MSE Global	0.0801392123103141	Aorta	H3K36me3
Aorta-H3K36me3	male_37	female_51	eDICE	GW Corr	0.8012540859513834	Aorta	H3K36me3
Aorta-H3K4me1	male_37	female_51	eDICE	MSE Global	0.0744316577911377	Aorta	H3K4me1
Aorta-H3K4me1	male_37	female_51	eDICE	GW Corr	0.4900322601445966	Aorta	H3K4me1
Aorta-H3K4me3	male_37	female_51	eDICE	MSE Global	0.0747710466384887	Aorta	H3K4me3
Aorta-H3K4me3	male_37	female_51	eDICE	GW Corr	0.882136958906453	Aorta	H3K4me3
Aorta-H3K9me3	male_37	female_51	eDICE	MSE Global	0.1016163975000381	Aorta	H3K9me3
Aorta-H3K9me3	male_37	female_51	eDICE	GW Corr	0.3076128338670169	Aorta	H3K9me3
Esophagus Muscularis Mucosa-H3K27ac	female_51	female_53	eDICE	MSE Global	0.0931182205677032	Esophagus Muscularis Mucosa	H3K27ac
Esophagus Muscularis Mucosa-H3K27ac	female_51	female_53	eDICE	GW Corr	0.8786215290960135	Esophagus Muscularis Mucosa	H3K27ac
Esophagus Muscularis Mucosa-H3K36me3	female_51	female_53	eDICE	MSE Global	0.1208323463797569	Esophagus Muscularis Mucosa	H3K36me3
Esophagus Muscularis Mucosa-H3K36me3	female_51	female_53	eDICE	GW Corr	0.8885066564518038	Esophagus Muscularis Mucosa	H3K36me3
Esophagus Muscularis Mucosa-H3K4me1	female_51	female_53	eDICE	MSE Global	0.1099816560745239	Esophagus Muscularis Mucosa	H3K4me1
Esophagus Muscularis Mucosa-H3K4me1	female_51	female_53	eDICE	GW Corr	0.7621956702153992	Esophagus Muscularis Mucosa	H3K4me1
Esophagus Muscularis Mucosa-H3K4me3	female_51	female_53	eDICE	MSE Global	0.0961944013833999	Esophagus Muscularis Mucosa	H3K4me3
Esophagus Muscularis Mucosa-H3K4me3	female_51	female_53	eDICE	GW Corr	0.9182017076235018	Esophagus Muscularis Mucosa	H3K4me3
Esophagus Muscularis Mucosa-H3K9me3	female_51	female_53	eDICE	MSE Global	0.1070617958903312	Esophagus Muscularis Mucosa	H3K9me3
Esophagus Muscularis Mucosa-H3K9me3	female_51	female_53	eDICE	GW Corr	0.1653242365460866	Esophagus Muscularis Mucosa	H3K9me3
Spleen-H3K27ac	female_53	male_37	eDICE	MSE Global	0.3125116229057312	Spleen	H3K27ac
Spleen-H3K27ac	female_53	male_37	eDICE	GW Corr	0.7675359735760539	Spleen	H3K27ac
Spleen-H3K4me1	female_53	male_37	eDICE	MSE Global	0.3182673454284668	Spleen	H3K4me1
Spleen-H3K4me1	female_53	male_37	eDICE	GW Corr	0.7808629506665554	Spleen	H3K4me1
Spleen-H3K4me3	female_53	male_37	eDICE	MSE Global	0.0652923658490181	Spleen	H3K4me3
Spleen-H3K4me3	female_53	male_37	eDICE	GW Corr	0.866293858828854	Spleen	H3K4me3
Spleen-H3K9me3	female_53	male_37	eDICE	MSE Global	0.2177821546792984	Spleen	H3K9me3
Spleen-H3K9me3	female_53	male_37	eDICE	GW Corr	0.7068256864209905	Spleen	H3K9me3
Spleen-H3K27ac	female_53	female_51	eDICE	MSE Global	0.2341604381799698	Spleen	H3K27ac
Spleen-H3K27ac	female_53	female_51	eDICE	GW Corr	0.7396696957840421	Spleen	H3K27ac
Spleen-H3K4me1	female_53	female_51	eDICE	MSE Global	0.145329400897026	Spleen	H3K4me1
Spleen-H3K4me1	female_53	female_51	eDICE	GW Corr	0.7050349136591881	Spleen	H3K4me1
Spleen-H3K4me3	female_53	female_51	eDICE	MSE Global	0.0627666115760803	Spleen	H3K4me3
Spleen-H3K4me3	female_53	female_51	eDICE	GW Corr	0.8923692753781896	Spleen	H3K4me3
Spleen-H3K9me3	female_53	female_51	eDICE	MSE Global	0.0942035093903541	Spleen	H3K9me3
Spleen-H3K9me3	female_53	female_51	eDICE	GW Corr	0.5469055971301413	Spleen	H3K9me3
Aorta-H3K27ac	female_51	male_54	eDICE	MSE Global	0.2460634559392929	Aorta	H3K27ac
Aorta-H3K27ac	female_51	male_54	eDICE	GW Corr	0.6909496861042822	Aorta	H3K27ac
Aorta-H3K36me3	female_51	male_54	eDICE	MSE Global	0.06849055737257	Aorta	H3K36me3
Aorta-H3K36me3	female_51	male_54	eDICE	GW Corr	0.5538938064519443	Aorta	H3K36me3
Aorta-H3K4me1	female_51	male_54	eDICE	MSE Global	0.1036174818873405	Aorta	H3K4me1
Aorta-H3K4me1	female_51	male_54	eDICE	GW Corr	0.6097949778247331	Aorta	H3K4me1
Aorta-H3K4me3	female_51	male_54	eDICE	MSE Global	0.0718696117401123	Aorta	H3K4me3
Aorta-H3K4me3	female_51	male_54	eDICE	GW Corr	0.876560000575987	Aorta	H3K4me3
Aorta-H3K9me3	female_51	male_54	eDICE	MSE Global	0.0596710704267025	Aorta	H3K9me3
Aorta-H3K9me3	female_51	male_54	eDICE	GW Corr	0.5947216604114417	Aorta	H3K9me3
Stomach-H3K27ac	female_51	male_54	eDICE	MSE Global	0.1541748940944671	Stomach	H3K27ac
Stomach-H3K27ac	female_51	male_54	eDICE	GW Corr	0.7701183153623647	Stomach	H3K27ac
Stomach-H3K36me3	female_51	male_54	eDICE	MSE Global	0.1219486594200134	Stomach	H3K36me3
Stomach-H3K36me3	female_51	male_54	eDICE	GW Corr	0.6212932641817396	Stomach	H3K36me3
Stomach-H3K4me1	female_51	male_54	eDICE	MSE Global	0.1524124443531036	Stomach	H3K4me1
Stomach-H3K4me1	female_51	male_54	eDICE	GW Corr	0.666148880124163	Stomach	H3K4me1
Stomach-H3K4me3	female_51	male_54	eDICE	MSE Global	0.0635823607444763	Stomach	H3K4me3
Stomach-H3K4me3	female_51	male_54	eDICE	GW Corr	0.8877639060639144	Stomach	H3K4me3
Stomach-H3K9me3	female_51	male_54	eDICE	MSE Global	0.1320629566907882	Stomach	H3K9me3
Stomach-H3K9me3	female_51	male_54	eDICE	GW Corr	0.3899777668487888	Stomach	H3K9me3
Esophagus Muscularis Mucosa-H3K27ac	male_37	female_51	eDICE	MSE Global	0.0908525809645652	Esophagus Muscularis Mucosa	H3K27ac
Esophagus Muscularis Mucosa-H3K27ac	male_37	female_51	eDICE	GW Corr	0.8669956120773616	Esophagus Muscularis Mucosa	H3K27ac
Esophagus Muscularis Mucosa-H3K36me3	male_37	female_51	eDICE	MSE Global	0.1037432625889778	Esophagus Muscularis Mucosa	H3K36me3
Esophagus Muscularis Mucosa-H3K36me3	male_37	female_51	eDICE	GW Corr	0.848331640032714	Esophagus Muscularis Mucosa	H3K36me3
Esophagus Muscularis Mucosa-H3K4me1	male_37	female_51	eDICE	MSE Global	0.1331951022148132	Esophagus Muscularis Mucosa	H3K4me1
Esophagus Muscularis Mucosa-H3K4me1	male_37	female_51	eDICE	GW Corr	0.8269969795928008	Esophagus Muscularis Mucosa	H3K4me1
Esophagus Muscularis Mucosa-H3K4me3	male_37	female_51	eDICE	MSE Global	0.0361361242830753	Esophagus Muscularis Mucosa	H3K4me3
Esophagus Muscularis Mucosa-H3K4me3	male_37	female_51	eDICE	GW Corr	0.9475870529020228	Esophagus Muscularis Mucosa	H3K4me3
Esophagus Muscularis Mucosa-H3K9me3	male_37	female_51	eDICE	MSE Global	0.0667682364583015	Esophagus Muscularis Mucosa	H3K9me3
Esophagus Muscularis Mucosa-H3K9me3	male_37	female_51	eDICE	GW Corr	0.4855948329821222	Esophagus Muscularis Mucosa	H3K9me3
Esophagus Muscularis Mucosa-H3K27ac	female_51	male_54	eDICE	MSE Global	0.1570912450551986	Esophagus Muscularis Mucosa	H3K27ac
Esophagus Muscularis Mucosa-H3K27ac	female_51	male_54	eDICE	GW Corr	0.8512277040993508	Esophagus Muscularis Mucosa	H3K27ac
Esophagus Muscularis Mucosa-H3K36me3	female_51	male_54	eDICE	MSE Global	0.1068705320358276	Esophagus Muscularis Mucosa	H3K36me3
Esophagus Muscularis Mucosa-H3K36me3	female_51	male_54	eDICE	GW Corr	0.7091205232373251	Esophagus Muscularis Mucosa	H3K36me3
Esophagus Muscularis Mucosa-H3K4me1	female_51	male_54	eDICE	MSE Global	0.2100911438465118	Esophagus Muscularis Mucosa	H3K4me1
Esophagus Muscularis Mucosa-H3K4me1	female_51	male_54	eDICE	GW Corr	0.8201817663677954	Esophagus Muscularis Mucosa	H3K4me1
Esophagus Muscularis Mucosa-H3K4me3	female_51	male_54	eDICE	MSE Global	0.0587627589702606	Esophagus Muscularis Mucosa	H3K4me3
Esophagus Muscularis Mucosa-H3K4me3	female_51	male_54	eDICE	GW Corr	0.915836173622272	Esophagus Muscularis Mucosa	H3K4me3
Esophagus Muscularis Mucosa-H3K9me3	female_51	male_54	eDICE	MSE Global	0.1058337092399597	Esophagus Muscularis Mucosa	H3K9me3
Esophagus Muscularis Mucosa-H3K9me3	female_51	male_54	eDICE	GW Corr	0.5462013806198988	Esophagus Muscularis Mucosa	H3K9me3
Stomach-H3K27ac	female_53	male_37	eDICE	MSE Global	0.2112757861614227	Stomach	H3K27ac
Stomach-H3K27ac	female_53	male_37	eDICE	GW Corr	0.8124907003078373	Stomach	H3K27ac
Stomach-H3K36me3	female_53	male_37	eDICE	MSE Global	0.1476674824953079	Stomach	H3K36me3
Stomach-H3K36me3	female_53	male_37	eDICE	GW Corr	0.9276446311751648	Stomach	H3K36me3
Stomach-H3K4me1	female_53	male_37	eDICE	MSE Global	0.2294773757457733	Stomach	H3K4me1
Stomach-H3K4me1	female_53	male_37	eDICE	GW Corr	0.8069611431457876	Stomach	H3K4me1
Stomach-H3K4me3	female_53	male_37	eDICE	MSE Global	0.0549943409860134	Stomach	H3K4me3
Stomach-H3K4me3	female_53	male_37	eDICE	GW Corr	0.9072709364016048	Stomach	H3K4me3
Stomach-H3K9me3	female_53	male_37	eDICE	MSE Global	0.1391884237527847	Stomach	H3K9me3
Stomach-H3K9me3	female_53	male_37	eDICE	GW Corr	0.6297464089058474	Stomach	H3K9me3
Spleen-H3K27ac	male_54	female_51	eDICE	MSE Global	0.2174899876117706	Spleen	H3K27ac
Spleen-H3K27ac	male_54	female_51	eDICE	GW Corr	0.753371998512022	Spleen	H3K27ac
Spleen-H3K4me1	male_54	female_51	eDICE	MSE Global	0.1606640219688415	Spleen	H3K4me1
Spleen-H3K4me1	male_54	female_51	eDICE	GW Corr	0.7106359490625268	Spleen	H3K4me1
Spleen-H3K4me3	male_54	female_51	eDICE	MSE Global	0.0677324458956718	Spleen	H3K4me3
Spleen-H3K4me3	male_54	female_51	eDICE	GW Corr	0.9082230419735996	Spleen	H3K4me3
Spleen-H3K9me3	male_54	female_51	eDICE	MSE Global	0.0849589481949806	Spleen	H3K9me3
Spleen-H3K9me3	male_54	female_51	eDICE	GW Corr	0.5470519586948046	Spleen	H3K9me3
Esophagus Muscularis Mucosa-H3K27ac	female_53	female_51	eDICE	MSE Global	0.0879150629043579	Esophagus Muscularis Mucosa	H3K27ac
Esophagus Muscularis Mucosa-H3K27ac	female_53	female_51	eDICE	GW Corr	0.8656723013007872	Esophagus Muscularis Mucosa	H3K27ac
Esophagus Muscularis Mucosa-H3K36me3	female_53	female_51	eDICE	MSE Global	0.1102210357785224	Esophagus Muscularis Mucosa	H3K36me3
Esophagus Muscularis Mucosa-H3K36me3	female_53	female_51	eDICE	GW Corr	0.8443757347841825	Esophagus Muscularis Mucosa	H3K36me3
Esophagus Muscularis Mucosa-H3K4me1	female_53	female_51	eDICE	MSE Global	0.1443425863981247	Esophagus Muscularis Mucosa	H3K4me1
Esophagus Muscularis Mucosa-H3K4me1	female_53	female_51	eDICE	GW Corr	0.8157694991333941	Esophagus Muscularis Mucosa	H3K4me1
Esophagus Muscularis Mucosa-H3K4me3	female_53	female_51	eDICE	MSE Global	0.0341240763664245	Esophagus Muscularis Mucosa	H3K4me3
Esophagus Muscularis Mucosa-H3K4me3	female_53	female_51	eDICE	GW Corr	0.946260499705914	Esophagus Muscularis Mucosa	H3K4me3
Esophagus Muscularis Mucosa-H3K9me3	female_53	female_51	eDICE	MSE Global	0.0705897659063339	Esophagus Muscularis Mucosa	H3K9me3
Esophagus Muscularis Mucosa-H3K9me3	female_53	female_51	eDICE	GW Corr	0.4636330785848481	Esophagus Muscularis Mucosa	H3K9me3
Aorta-H3K27ac	female_53	female_51	eDICE	MSE Global	0.2191406190395355	Aorta	H3K27ac
Aorta-H3K27ac	female_53	female_51	eDICE	GW Corr	0.7236695690870211	Aorta	H3K27ac
Aorta-H3K36me3	female_53	female_51	eDICE	MSE Global	0.1000203788280487	Aorta	H3K36me3
Aorta-H3K36me3	female_53	female_51	eDICE	GW Corr	0.7954581843037567	Aorta	H3K36me3
Aorta-H3K4me1	female_53	female_51	eDICE	MSE Global	0.1322699189186096	Aorta	H3K4me1
Aorta-H3K4me1	female_53	female_51	eDICE	GW Corr	0.4874801566552839	Aorta	H3K4me1
Aorta-H3K4me3	female_53	female_51	eDICE	MSE Global	0.0884967669844627	Aorta	H3K4me3
Aorta-H3K4me3	female_53	female_51	eDICE	GW Corr	0.8715007692016924	Aorta	H3K4me3
Aorta-H3K9me3	female_53	female_51	eDICE	MSE Global	0.1069721058011055	Aorta	H3K9me3
Aorta-H3K9me3	female_53	female_51	eDICE	GW Corr	0.3086142892974525	Aorta	H3K9me3
Upper Lobe of Left Lung-H3K27ac	male_54	female_51	eDICE	MSE Global	0.1658627688884735	Upper Lobe of Left Lung	H3K27ac
Upper Lobe of Left Lung-H3K27ac	male_54	female_51	eDICE	GW Corr	0.8186663341269838	Upper Lobe of Left Lung	H3K27ac
Upper Lobe of Left Lung-H3K36me3	male_54	female_51	eDICE	MSE Global	0.081175148487091	Upper Lobe of Left Lung	H3K36me3
Upper Lobe of Left Lung-H3K36me3	male_54	female_51	eDICE	GW Corr	0.7149906598291889	Upper Lobe of Left Lung	H3K36me3
Upper Lobe of Left Lung-H3K4me1	male_54	female_51	eDICE	MSE Global	0.1443195194005966	Upper Lobe of Left Lung	H3K4me1
Upper Lobe of Left Lung-H3K4me1	male_54	female_51	eDICE	GW Corr	0.7760972885315874	Upper Lobe of Left Lung	H3K4me1
Upper Lobe of Left Lung-H3K4me3	male_54	female_51	eDICE	MSE Global	0.0501483939588069	Upper Lobe of Left Lung	H3K4me3
Upper Lobe of Left Lung-H3K4me3	male_54	female_51	eDICE	GW Corr	0.908468282802954	Upper Lobe of Left Lung	H3K4me3
Upper Lobe of Left Lung-H3K9me3	male_54	female_51	eDICE	MSE Global	0.1417059600353241	Upper Lobe of Left Lung	H3K9me3
Upper Lobe of Left Lung-H3K9me3	male_54	female_51	eDICE	GW Corr	0.549509274517238	Upper Lobe of Left Lung	H3K9me3
Upper Lobe of Left Lung-H3K27ac	female_53	female_51	eDICE	MSE Global	0.173819288611412	Upper Lobe of Left Lung	H3K27ac
Upper Lobe of Left Lung-H3K27ac	female_53	female_51	eDICE	GW Corr	0.7909915187547439	Upper Lobe of Left Lung	H3K27ac
Upper Lobe of Left Lung-H3K36me3	female_53	female_51	eDICE	MSE Global	0.1451295614242553	Upper Lobe of Left Lung	H3K36me3
Upper Lobe of Left Lung-H3K36me3	female_53	female_51	eDICE	GW Corr	0.7167036152770202	Upper Lobe of Left Lung	H3K36me3
Upper Lobe of Left Lung-H3K4me1	female_53	female_51	eDICE	MSE Global	0.1477011889219284	Upper Lobe of Left Lung	H3K4me1
Upper Lobe of Left Lung-H3K4me1	female_53	female_51	eDICE	GW Corr	0.7522729495689431	Upper Lobe of Left Lung	H3K4me1
Upper Lobe of Left Lung-H3K4me3	female_53	female_51	eDICE	MSE Global	0.0639557838439941	Upper Lobe of Left Lung	H3K4me3
Upper Lobe of Left Lung-H3K4me3	female_53	female_51	eDICE	GW Corr	0.906248833325212	Upper Lobe of Left Lung	H3K4me3
Upper Lobe of Left Lung-H3K9me3	female_53	female_51	eDICE	MSE Global	0.1421063691377639	Upper Lobe of Left Lung	H3K9me3
Upper Lobe of Left Lung-H3K9me3	female_53	female_51	eDICE	GW Corr	0.5466144592250822	Upper Lobe of Left Lung	H3K9me3
Esophagus Muscularis Mucosa-H3K27ac	male_37	female_53	eDICE	MSE Global	0.0988277122378349	Esophagus Muscularis Mucosa	H3K27ac
Esophagus Muscularis Mucosa-H3K27ac	male_37	female_53	eDICE	GW Corr	0.8555241494712782	Esophagus Muscularis Mucosa	H3K27ac
Esophagus Muscularis Mucosa-H3K36me3	male_37	female_53	eDICE	MSE Global	0.0958219915628433	Esophagus Muscularis Mucosa	H3K36me3
Esophagus Muscularis Mucosa-H3K36me3	male_37	female_53	eDICE	GW Corr	0.891694950183145	Esophagus Muscularis Mucosa	H3K36me3
Esophagus Muscularis Mucosa-H3K4me1	male_37	female_53	eDICE	MSE Global	0.1280372142791748	Esophagus Muscularis Mucosa	H3K4me1
Esophagus Muscularis Mucosa-H3K4me1	male_37	female_53	eDICE	GW Corr	0.7431365186117891	Esophagus Muscularis Mucosa	H3K4me1
Esophagus Muscularis Mucosa-H3K4me3	male_37	female_53	eDICE	MSE Global	0.0948064848780632	Esophagus Muscularis Mucosa	H3K4me3
Esophagus Muscularis Mucosa-H3K4me3	male_37	female_53	eDICE	GW Corr	0.9103129834133704	Esophagus Muscularis Mucosa	H3K4me3
Esophagus Muscularis Mucosa-H3K9me3	male_37	female_53	eDICE	MSE Global	0.1195165589451789	Esophagus Muscularis Mucosa	H3K9me3
Esophagus Muscularis Mucosa-H3K9me3	male_37	female_53	eDICE	GW Corr	0.1596866926857213	Esophagus Muscularis Mucosa	H3K9me3
Upper Lobe of Left Lung-H3K27ac	female_51	male_54	eDICE	MSE Global	0.146693468093872	Upper Lobe of Left Lung	H3K27ac
Upper Lobe of Left Lung-H3K27ac	female_51	male_54	eDICE	GW Corr	0.7808067734209384	Upper Lobe of Left Lung	H3K27ac
Upper Lobe of Left Lung-H3K36me3	female_51	male_54	eDICE	MSE Global	0.0817030519247055	Upper Lobe of Left Lung	H3K36me3
Upper Lobe of Left Lung-H3K36me3	female_51	male_54	eDICE	GW Corr	0.6061869228893317	Upper Lobe of Left Lung	H3K36me3
Upper Lobe of Left Lung-H3K4me1	female_51	male_54	eDICE	MSE Global	0.1267578154802322	Upper Lobe of Left Lung	H3K4me1
Upper Lobe of Left Lung-H3K4me1	female_51	male_54	eDICE	GW Corr	0.7311552602162293	Upper Lobe of Left Lung	H3K4me1
Upper Lobe of Left Lung-H3K4me3	female_51	male_54	eDICE	MSE Global	0.0629855319857597	Upper Lobe of Left Lung	H3K4me3
Upper Lobe of Left Lung-H3K4me3	female_51	male_54	eDICE	GW Corr	0.9071968852099798	Upper Lobe of Left Lung	H3K4me3
Upper Lobe of Left Lung-H3K9me3	female_51	male_54	eDICE	MSE Global	0.0856726095080375	Upper Lobe of Left Lung	H3K9me3
Upper Lobe of Left Lung-H3K9me3	female_51	male_54	eDICE	GW Corr	0.6424955727252063	Upper Lobe of Left Lung	H3K9me3
Aorta-H3K27ac	male_37	female_53	eDICE	MSE Global	0.225387766957283	Aorta	H3K27ac
Aorta-H3K27ac	male_37	female_53	eDICE	GW Corr	0.7223142558274253	Aorta	H3K27ac
Aorta-H3K36me3	male_37	female_53	eDICE	MSE Global	0.1056573912501335	Aorta	H3K36me3
Aorta-H3K36me3	male_37	female_53	eDICE	GW Corr	0.7497648708636001	Aorta	H3K36me3
Aorta-H3K4me1	male_37	female_53	eDICE	MSE Global	0.1272061765193939	Aorta	H3K4me1
Aorta-H3K4me1	male_37	female_53	eDICE	GW Corr	0.6120486482861859	Aorta	H3K4me1
Aorta-H3K4me3	male_37	female_53	eDICE	MSE Global	0.1208400949835777	Aorta	H3K4me3
Aorta-H3K4me3	male_37	female_53	eDICE	GW Corr	0.7042422562040732	Aorta	H3K4me3
Aorta-H3K9me3	male_37	female_53	eDICE	MSE Global	0.1533589661121368	Aorta	H3K9me3
Aorta-H3K9me3	male_37	female_53	eDICE	GW Corr	0.4288515869386598	Aorta	H3K9me3
Sigmoid Colon-H3K27ac	male_37	female_53	eDICE	MSE Global	0.0855441242456436	Sigmoid Colon	H3K27ac
Sigmoid Colon-H3K27ac	male_37	female_53	eDICE	GW Corr	0.8791395161925437	Sigmoid Colon	H3K27ac
Sigmoid Colon-H3K36me3	male_37	female_53	eDICE	MSE Global	0.2219796478748321	Sigmoid Colon	H3K36me3
Sigmoid Colon-H3K36me3	male_37	female_53	eDICE	GW Corr	0.386893653887261	Sigmoid Colon	H3K36me3
Sigmoid Colon-H3K4me1	male_37	female_53	eDICE	MSE Global	0.1566754877567291	Sigmoid Colon	H3K4me1
Sigmoid Colon-H3K4me1	male_37	female_53	eDICE	GW Corr	0.1161602143409655	Sigmoid Colon	H3K4me1
Sigmoid Colon-H3K4me3	male_37	female_53	eDICE	MSE Global	0.1218337938189506	Sigmoid Colon	H3K4me3
Sigmoid Colon-H3K4me3	male_37	female_53	eDICE	GW Corr	0.6781982974979813	Sigmoid Colon	H3K4me3
Sigmoid Colon-H3K9me3	male_37	female_53	eDICE	MSE Global	0.1258428990840912	Sigmoid Colon	H3K9me3
Sigmoid Colon-H3K9me3	male_37	female_53	eDICE	GW Corr	0.0812326345110636	Sigmoid Colon	H3K9me3
Esophagus Muscularis Mucosa-H3K27ac	female_53	male_37	eDICE	MSE Global	0.1537977159023285	Esophagus Muscularis Mucosa	H3K27ac
Esophagus Muscularis Mucosa-H3K27ac	female_53	male_37	eDICE	GW Corr	0.8802572530839692	Esophagus Muscularis Mucosa	H3K27ac
Esophagus Muscularis Mucosa-H3K36me3	female_53	male_37	eDICE	MSE Global	0.110685184597969	Esophagus Muscularis Mucosa	H3K36me3
Esophagus Muscularis Mucosa-H3K36me3	female_53	male_37	eDICE	GW Corr	0.929814568755031	Esophagus Muscularis Mucosa	H3K36me3
Esophagus Muscularis Mucosa-H3K4me1	female_53	male_37	eDICE	MSE Global	0.1427705883979797	Esophagus Muscularis Mucosa	H3K4me1
Esophagus Muscularis Mucosa-H3K4me1	female_53	male_37	eDICE	GW Corr	0.8488173564615094	Esophagus Muscularis Mucosa	H3K4me1
Esophagus Muscularis Mucosa-H3K4me3	female_53	male_37	eDICE	MSE Global	0.0410553812980651	Esophagus Muscularis Mucosa	H3K4me3
Esophagus Muscularis Mucosa-H3K4me3	female_53	male_37	eDICE	GW Corr	0.9442615691000182	Esophagus Muscularis Mucosa	H3K4me3
Esophagus Muscularis Mucosa-H3K9me3	female_53	male_37	eDICE	MSE Global	0.1552946120500564	Esophagus Muscularis Mucosa	H3K9me3
Esophagus Muscularis Mucosa-H3K9me3	female_53	male_37	eDICE	GW Corr	0.6613477622220396	Esophagus Muscularis Mucosa	H3K9me3
Stomach-H3K27ac	male_37	male_54	eDICE	MSE Global	0.1546625643968582	Stomach	H3K27ac
Stomach-H3K27ac	male_37	male_54	eDICE	GW Corr	0.7803898928250694	Stomach	H3K27ac
Stomach-H3K36me3	male_37	male_54	eDICE	MSE Global	0.1326231956481933	Stomach	H3K36me3
Stomach-H3K36me3	male_37	male_54	eDICE	GW Corr	0.6184048284337426	Stomach	H3K36me3
Stomach-H3K4me1	male_37	male_54	eDICE	MSE Global	0.1409159451723098	Stomach	H3K4me1
Stomach-H3K4me1	male_37	male_54	eDICE	GW Corr	0.6720239029224386	Stomach	H3K4me1
Stomach-H3K4me3	male_37	male_54	eDICE	MSE Global	0.0704441964626312	Stomach	H3K4me3
Stomach-H3K4me3	male_37	male_54	eDICE	GW Corr	0.8829547229625665	Stomach	H3K4me3
Stomach-H3K9me3	male_37	male_54	eDICE	MSE Global	0.1443152129650116	Stomach	H3K9me3
Stomach-H3K9me3	male_37	male_54	eDICE	GW Corr	0.3916685192634367	Stomach	H3K9me3
Aorta-H3K27ac	male_37	male_54	eDICE	MSE Global	0.2863774299621582	Aorta	H3K27ac
Aorta-H3K27ac	male_37	male_54	eDICE	GW Corr	0.6945144832452904	Aorta	H3K27ac
Aorta-H3K36me3	male_37	male_54	eDICE	MSE Global	0.0678508728742599	Aorta	H3K36me3
Aorta-H3K36me3	male_37	male_54	eDICE	GW Corr	0.5564659079318608	Aorta	H3K36me3
Aorta-H3K4me1	male_37	male_54	eDICE	MSE Global	0.0934847220778465	Aorta	H3K4me1
Aorta-H3K4me1	male_37	male_54	eDICE	GW Corr	0.6381283612838854	Aorta	H3K4me1
Aorta-H3K4me3	male_37	male_54	eDICE	MSE Global	0.1321208626031875	Aorta	H3K4me3
Aorta-H3K4me3	male_37	male_54	eDICE	GW Corr	0.8492383635012722	Aorta	H3K4me3
Aorta-H3K9me3	male_37	male_54	eDICE	MSE Global	0.0656570419669151	Aorta	H3K9me3
Aorta-H3K9me3	male_37	male_54	eDICE	GW Corr	0.561055443716165	Aorta	H3K9me3
Esophagus Muscularis Mucosa-H3K27ac	female_53	male_54	eDICE	MSE Global	0.1428528428077697	Esophagus Muscularis Mucosa	H3K27ac
Esophagus Muscularis Mucosa-H3K27ac	female_53	male_54	eDICE	GW Corr	0.8473554719093066	Esophagus Muscularis Mucosa	H3K27ac
Esophagus Muscularis Mucosa-H3K36me3	female_53	male_54	eDICE	MSE Global	0.1053991764783859	Esophagus Muscularis Mucosa	H3K36me3
Esophagus Muscularis Mucosa-H3K36me3	female_53	male_54	eDICE	GW Corr	0.7074256573915971	Esophagus Muscularis Mucosa	H3K36me3
Esophagus Muscularis Mucosa-H3K4me1	female_53	male_54	eDICE	MSE Global	0.2026349902153015	Esophagus Muscularis Mucosa	H3K4me1
Esophagus Muscularis Mucosa-H3K4me1	female_53	male_54	eDICE	GW Corr	0.8056116425733086	Esophagus Muscularis Mucosa	H3K4me1
Esophagus Muscularis Mucosa-H3K4me3	female_53	male_54	eDICE	MSE Global	0.0505391955375671	Esophagus Muscularis Mucosa	H3K4me3
Esophagus Muscularis Mucosa-H3K4me3	female_53	male_54	eDICE	GW Corr	0.9174533339370612	Esophagus Muscularis Mucosa	H3K4me3
Esophagus Muscularis Mucosa-H3K9me3	female_53	male_54	eDICE	MSE Global	0.1117725670337677	Esophagus Muscularis Mucosa	H3K9me3
Esophagus Muscularis Mucosa-H3K9me3	female_53	male_54	eDICE	GW Corr	0.5404784413769067	Esophagus Muscularis Mucosa	H3K9me3
Upper Lobe of Left Lung-H3K27ac	male_37	male_54	eDICE	MSE Global	0.1520930826663971	Upper Lobe of Left Lung	H3K27ac
Upper Lobe of Left Lung-H3K27ac	male_37	male_54	eDICE	GW Corr	0.7935744223194436	Upper Lobe of Left Lung	H3K27ac
Upper Lobe of Left Lung-H3K36me3	male_37	male_54	eDICE	MSE Global	0.0795237571001052	Upper Lobe of Left Lung	H3K36me3
Upper Lobe of Left Lung-H3K36me3	male_37	male_54	eDICE	GW Corr	0.6131166440103945	Upper Lobe of Left Lung	H3K36me3
Upper Lobe of Left Lung-H3K4me1	male_37	male_54	eDICE	MSE Global	0.1477024108171463	Upper Lobe of Left Lung	H3K4me1
Upper Lobe of Left Lung-H3K4me1	male_37	male_54	eDICE	GW Corr	0.7351469419647573	Upper Lobe of Left Lung	H3K4me1
Upper Lobe of Left Lung-H3K4me3	male_37	male_54	eDICE	MSE Global	0.061162743717432	Upper Lobe of Left Lung	H3K4me3
Upper Lobe of Left Lung-H3K4me3	male_37	male_54	eDICE	GW Corr	0.9087826091019132	Upper Lobe of Left Lung	H3K4me3
Upper Lobe of Left Lung-H3K9me3	male_37	male_54	eDICE	MSE Global	0.0936981216073036	Upper Lobe of Left Lung	H3K9me3
Upper Lobe of Left Lung-H3K9me3	male_37	male_54	eDICE	GW Corr	0.6324047215578318	Upper Lobe of Left Lung	H3K9me3
Spleen-H3K27ac	male_54	female_53	eDICE	MSE Global	0.3032691776752472	Spleen	H3K27ac
Spleen-H3K27ac	male_54	female_53	eDICE	GW Corr	0.7390041346044892	Spleen	H3K27ac
Spleen-H3K4me1	male_54	female_53	eDICE	MSE Global	0.1467206925153732	Spleen	H3K4me1
Spleen-H3K4me1	male_54	female_53	eDICE	GW Corr	0.6923040291741007	Spleen	H3K4me1
Spleen-H3K4me3	male_54	female_53	eDICE	MSE Global	0.2264776527881622	Spleen	H3K4me3
Spleen-H3K4me3	male_54	female_53	eDICE	GW Corr	0.8330318737699793	Spleen	H3K4me3
Spleen-H3K9me3	male_54	female_53	eDICE	MSE Global	0.1451711505651474	Spleen	H3K9me3
Spleen-H3K9me3	male_54	female_53	eDICE	GW Corr	0.6861843445097193	Spleen	H3K9me3
Spleen-H3K27ac	female_51	male_37	eDICE	MSE Global	0.3035658299922943	Spleen	H3K27ac
Spleen-H3K27ac	female_51	male_37	eDICE	GW Corr	0.7441063756822386	Spleen	H3K27ac
Spleen-H3K4me1	female_51	male_37	eDICE	MSE Global	0.317782312631607	Spleen	H3K4me1
Spleen-H3K4me1	female_51	male_37	eDICE	GW Corr	0.7547304551524608	Spleen	H3K4me1
Spleen-H3K4me3	female_51	male_37	eDICE	MSE Global	0.0634741485118866	Spleen	H3K4me3
Spleen-H3K4me3	female_51	male_37	eDICE	GW Corr	0.866749575734226	Spleen	H3K4me3
Spleen-H3K9me3	female_51	male_37	eDICE	MSE Global	0.2066941112279892	Spleen	H3K9me3
Spleen-H3K9me3	female_51	male_37	eDICE	GW Corr	0.6892390678050015	Spleen	H3K9me3
Stomach-H3K27ac	female_53	female_51	eDICE	MSE Global	0.2116765230894088	Stomach	H3K27ac
Stomach-H3K27ac	female_53	female_51	eDICE	GW Corr	0.8018594282951497	Stomach	H3K27ac
Stomach-H3K36me3	female_53	female_51	eDICE	MSE Global	0.2280331552028656	Stomach	H3K36me3
Stomach-H3K36me3	female_53	female_51	eDICE	GW Corr	0.897047215906398	Stomach	H3K36me3
Stomach-H3K4me1	female_53	female_51	eDICE	MSE Global	0.2042255252599716	Stomach	H3K4me1
Stomach-H3K4me1	female_53	female_51	eDICE	GW Corr	0.7734402985925873	Stomach	H3K4me1
Stomach-H3K4me3	female_53	female_51	eDICE	MSE Global	0.0725270211696624	Stomach	H3K4me3
Stomach-H3K4me3	female_53	female_51	eDICE	GW Corr	0.8609371748658297	Stomach	H3K4me3
Stomach-H3K9me3	female_53	female_51	eDICE	MSE Global	0.1145248785614967	Stomach	H3K9me3
Stomach-H3K9me3	female_53	female_51	eDICE	GW Corr	0.5050659273608268	Stomach	H3K9me3
Spleen-H3K27ac	male_54	male_37	eDICE	MSE Global	0.2998325526714325	Spleen	H3K27ac
Spleen-H3K27ac	male_54	male_37	eDICE	GW Corr	0.7485015653412566	Spleen	H3K27ac
Spleen-H3K4me1	male_54	male_37	eDICE	MSE Global	0.2840839922428131	Spleen	H3K4me1
Spleen-H3K4me1	male_54	male_37	eDICE	GW Corr	0.7659075578918743	Spleen	H3K4me1
Spleen-H3K4me3	male_54	male_37	eDICE	MSE Global	0.0589127577841281	Spleen	H3K4me3
Spleen-H3K4me3	male_54	male_37	eDICE	GW Corr	0.8675527203085017	Spleen	H3K4me3
Spleen-H3K9me3	male_54	male_37	eDICE	MSE Global	0.1767228990793228	Spleen	H3K9me3
Spleen-H3K9me3	male_54	male_37	eDICE	GW Corr	0.702793331941939	Spleen	H3K9me3
Aorta-H3K27ac	female_51	male_37	eDICE	MSE Global	0.1638854891061782	Aorta	H3K27ac
Aorta-H3K27ac	female_51	male_37	eDICE	GW Corr	0.6550532971536408	Aorta	H3K27ac
Aorta-H3K36me3	female_51	male_37	eDICE	MSE Global	0.1066398322582244	Aorta	H3K36me3
Aorta-H3K36me3	female_51	male_37	eDICE	GW Corr	0.7156534305509521	Aorta	H3K36me3
Aorta-H3K4me1	female_51	male_37	eDICE	MSE Global	0.1992236375808715	Aorta	H3K4me1
Aorta-H3K4me1	female_51	male_37	eDICE	GW Corr	0.6571691603559916	Aorta	H3K4me1
Aorta-H3K4me3	female_51	male_37	eDICE	MSE Global	0.1306597590446472	Aorta	H3K4me3
Aorta-H3K4me3	female_51	male_37	eDICE	GW Corr	0.7169767518867588	Aorta	H3K4me3
Aorta-H3K9me3	female_51	male_37	eDICE	MSE Global	0.1126942783594131	Aorta	H3K9me3
Aorta-H3K9me3	female_51	male_37	eDICE	GW Corr	0.2267621021512623	Aorta	H3K9me3
Aorta-H3K27ac	female_53	male_37	eDICE	MSE Global	0.1587858647108078	Aorta	H3K27ac
Aorta-H3K27ac	female_53	male_37	eDICE	GW Corr	0.6501000700386405	Aorta	H3K27ac
Aorta-H3K36me3	female_53	male_37	eDICE	MSE Global	0.110520914196968	Aorta	H3K36me3
Aorta-H3K36me3	female_53	male_37	eDICE	GW Corr	0.7187863617497728	Aorta	H3K36me3
Aorta-H3K4me1	female_53	male_37	eDICE	MSE Global	0.1744113862514495	Aorta	H3K4me1
Aorta-H3K4me1	female_53	male_37	eDICE	GW Corr	0.6912286506750644	Aorta	H3K4me1
Aorta-H3K4me3	female_53	male_37	eDICE	MSE Global	0.1094071492552757	Aorta	H3K4me3
Aorta-H3K4me3	female_53	male_37	eDICE	GW Corr	0.7212654247074921	Aorta	H3K4me3
Aorta-H3K9me3	female_53	male_37	eDICE	MSE Global	0.1298493593931198	Aorta	H3K9me3
Aorta-H3K9me3	female_53	male_37	eDICE	GW Corr	0.216997348399336	Aorta	H3K9me3
