# Supplementary material for: Getting personal with epigenetics: towards individual-specific epigenomic imputation with machine learning
Source: Nat Commun. 2023 Aug 7;14:4750. doi: 10.1038/s41467-023-40211-2 (PMC10406842; doi:10.1038/s41467-023-40211-2)
Supplement: Supplementary file 4 — Source Data [file 41467_2023_40211_MOESM4_ESM.zip › Source Data/Figure5/Figure5A_E106-H3K4me3-large_scale_ENTEx.csv]

Bp	male_37_observed	male_37-transfer_from_female_51	male_54_observed	male_54-transfer_from_female_51	female_53_observed	female_53-transfer_from_male_54	female_51_observed	female_51-transfer_from_male_37
38261325	0.034306068	0.18533148	0.02394771	0.13311426	0.739253	0.22068383	0.46207622	0.15811887
38261350	0.039851855	0.18130209	0.03578996	0.121960804	0.739253	0.21626566	0.31045562	0.15091228
38261375	0.10027467	0.18107073	0.0386176	0.12141096	1.2139728	0.21919239	0.19915058	0.14941576
38261400	0.08643632	0.18170513	0.029721625	0.12236118	0.63584334	0.21652266	0.060728267	0.15276036
38261425	0.034399617	0.18709582	0.0026655972	0.122908704	0.2681933	0.21146205	0.06069472	0.15382671
38261450	0.034594703	0.18431562	0.0028127963	0.13367383	0.26632875	0.20070444	0.06039408	0.15657634
38261475	0.017546702	0.18250133	0.002599997	0.123352826	0.26841876	0.19489694	0.13958704	0.1555111
38261500	0.006353558	0.18412286	0.0025927972	0.119643584	0.22131881	0.19187522	0.061063636	0.15188317
38261525	0.006486755	0.18982394	0.0031519944	0.13456383	0.25512224	0.19002424	0.11429024	0.15157664
38261550	0.013227214	0.18947946	0.0037627907	0.12932211	0.2681933	0.19421929	0.052094035	0.14972334
38261575	0.03256744	0.18846923	0.0038411906	0.12968948	0.58174616	0.1943945	0.034667056	0.1482651
38261600	0.0065211537	0.18481492	0.0026915967	0.14821401	0.739253	0.19418143	0.03101503	0.15394145
38261625	0.013471191	0.17693526	0.003271194	0.14897455	0.739253	0.19789094	0.03803163	0.15245935
38261650	0.035324253	0.17643002	0.0015843994	0.14634708	0.739253	0.2052938	0.026729617	0.15277998
38261675	0.03522591	0.17523545	0.0016715992	0.14668253	0.5260723	0.20863628	0.00060759997	0.15811586
38261700	0.0352475	0.17500286	0.0027939961	0.14825806	0.739253	0.2111519	0.00028640003	0.15865138
38261725	0.037882138	0.17849866	0.00388439	0.15795723	0.739253	0.2148296	0.00037	0.16748527
38261750	0.3025667	0.17909499	0.0015407995	0.14351891	0.9021125	0.21676318	0.000124	0.16401914
38261775	0.31061164	0.17085259	0.02973322	0.14542407	0.739253	0.23361075	7.72e-05	0.17143331
38261800	0.10037696	0.17693801	0.05072305	0.19318223	0.739253	0.2244548	0.000164	0.17752478
38261825	0.100343525	0.18230948	0.07156849	0.16428295	0.739253	0.22089094	0.0005216	0.1759125
38261850	0.085288964	0.18623678	0.12476288	0.13402085	0.7287341	0.22141962	0.00036479998	0.174108
38261875	0.034853343	0.19352168	0.1718556	0.13076153	0.46886355	0.20877811	0.0031115946	0.17342319
38261900	0.048318796	0.19827586	0.19282171	0.14215417	0.2681933	0.21081421	0.0052123764	0.16913956
38261925	0.1012537	0.20321438	0.2026599	0.14163841	0.2681933	0.21810621	0.0058723665	0.17106861
38261950	0.098384805	0.22430857	0.19380726	0.14882462	0.08532164	0.21909891	0.00565677	0.16888084
38261975	0.015676156	0.21658388	0.18684103	0.14718908	0.11454217	0.21076205	0.04423278	0.1614267
38262000	0.035080403	0.22029628	0.18167299	0.16166525	0.30513144	0.20600258	0.056295056	0.16556095
38262025	0.06680031	0.22226356	0.09276489	0.15961447	0.62432134	0.2144664	0.053059097	0.1649721
38262050	0.101322144	0.24562082	0.0917301	0.17000264	0.25886127	0.2100688	0.09909653	0.16751298
38262075	0.10145904	0.2645443	0.09617805	0.18250203	0.26632875	0.20528457	0.17084332	0.16281986
38262100	0.10280481	0.24773219	0.20993768	0.1666781	0.25809273	0.20533164	0.112423435	0.15674534
38262125	0.08975425	0.28589457	0.21259649	0.16219902	0.65682983	0.21745636	0.043533444	0.15828651
38262150	0.08115967	0.29992354	0.20159101	0.1812322	0.7110485	0.22832581	0.044945672	0.15885226
38262175	0.10141168	0.30544156	0.17158678	0.16336882	0.33909482	0.23401123	0.054046083	0.15753259
38262200	0.0991451	0.28396216	0.11925751	0.13802677	0.15334788	0.23508866	0.059292044	0.15762219
38262225	0.071667835	0.2301439	0.08198254	0.1416766	0.026686834	0.22887377	0.06822585	0.15741763
38262250	0.067841955	0.23007448	0.0790616	0.14444974	0.026686834	0.22584422	0.110097036	0.16175579
38262275	0.022316145	0.22323638	0.07491709	0.14284419	0.23022404	0.21966721	0.22545163	0.16337892
38262300	0.02815988	0.22157101	0.064047396	0.1431293	0.2681933	0.21851087	0.06333366	0.17473477
38262325	0.035630863	0.23125704	0.03512638	0.13825095	0.2681933	0.21620685	0.061534762	0.17131546
38262350	0.06396636	0.21345621	0.004439985	0.13112041	0.2681933	0.21758811	0.057101365	0.16675952
38262375	0.036723744	0.21279392	0.004439985	0.13335901	0.2681933	0.21392037	0.060924303	0.1601375
38262400	0.014921047	0.21177447	0.006119962	0.14032015	0.2681933	0.21831433	0.05303074	0.15359077
38262425	0.015450584	0.20867379	0.005399974	0.14747253	0.6358434	0.22688554	0.038900588	0.1501935
38262450	0.006412356	0.2126355	0.0064303554	0.14916894	0.6710223	0.23456141	0.029510915	0.1501337
38262475	0.0038163909	0.21029451	0.006430356	0.15222058	0.6883454	0.22817685	0.0027647964	0.1489535
38262500	0.0032955944	0.20574139	0.09058526	0.15620291	0.48810005	0.2242916	0.0019871986	0.15780133
38262525	0.0024183977	0.1960095	0.094489336	0.15763843	0.5260723	0.2160659	0.011082174	0.15928373
38262550	0.002292398	0.19473264	0.094489336	0.16103387	0.2681933	0.20379084	0.02576275	0.15558046
38262575	0.0037579914	0.19588122	0.095269434	0.15219277	0.2681933	0.20476408	0.036826473	0.15765402
38262600	0.0037027916	0.19708568	0.10098826	0.14767894	0.4881	0.20718205	0.048626035	0.16622505
38262625	0.0046675834	0.18736213	0.12382731	0.13849092	0.6710223	0.21034402	0.05528942	0.17177534
38262650	0.008232707	0.18796295	0.2144329	0.13751052	0.739253	0.20467247	0.05613811	0.17297302
38262675	0.021869058	0.1779457	0.105560645	0.13955224	0.739253	0.21165846	0.051653426	0.17140013
38262700	0.021502744	0.18040858	0.17927101	0.14013958	0.739253	0.2126335	0.16147813	0.16593894
38262725	0.029311402	0.18398403	0.13310422	0.14394982	0.739253	0.21520485	0.17084332	0.16473931
38262750	0.03213767	0.18532053	0.105560645	0.1415728	0.739253	0.21238574	0.20094614	0.16043073
38262775	0.022239367	0.18786916	0.2144329	0.14704737	0.739253	0.2071442	0.17907457	0.15417272
38262800	0.005833967	0.1782783	0.1631591	0.1572946	0.63584334	0.20499864	0.19609013	0.1501396
38262825	0.0063055586	0.17994425	0.19733676	0.14640509	0.5633619	0.20900284	0.1536258	0.14944091
38262850	0.0066687507	0.19449678	0.199049	0.13772988	0.24763371	0.20399955	0.062417064	0.15100598
38262875	0.01926161	0.19430631	0.081858136	0.13570118	0.22131881	0.20313817	0.011210565	0.15168533
38262900	0.006631552	0.20274085	0.034518342	0.13438652	0.20263013	0.21569519	0.054244597	0.15207262
38262925	0.006367957	0.2092759	0.06298474	0.13313639	0.13551246	0.2094303	0.081284456	0.15137511
38262950	0.022873605	0.20651077	0.11190867	0.13040099	0.3014466	0.21502352	0.026091037	0.15478796
38262975	0.03561447	0.19363262	0.2144329	0.1330053	0.6787269	0.21994653	0.04900079	0.1586923
38263000	0.035460167	0.1934826	0.25220034	0.12977222	0.47962844	0.2174921	0.052950054	0.15942916
38263025	0.094741814	0.1977041	0.21409665	0.13355958	0.19325915	0.2088043	0.04110083	0.16488388
38263050	0.08065493	0.18949653	0.2138949	0.13525891	0.2209729	0.20960349	0.041244306	0.17403945
38263075	0.09524752	0.1844951	0.23182082	0.13223696	0.12973496	0.20635991	0.056299455	0.17449811
38263100	0.056652892	0.18008326	0.5771237	0.13823539	0.13267364	0.20482056	0.12480138	0.16829199
38263125	0.035951853	0.18176387	0.77951264	0.13930252	0.22939911	0.20496805	0.1617853	0.16825283
38263150	0.02872445	0.18206206	0.76656514	0.13542065	0.39702728	0.21221563	0.03364645	0.1622374
38263175	0.013546386	0.19097158	0.44607717	0.13535325	0.19291125	0.21069331	0.049574096	0.15997949
38263200	0.0064795543	0.18965393	0.4987914	0.13641828	0.21675393	0.1955699	0.057065025	0.16167325
38263225	0.0065887524	0.18656877	0.25994462	0.13885517	0.13494882	0.2108725	0.057063024	0.16030622
38263250	0.0066963504	0.1813567	0.2144329	0.13654318	0.45763242	0.21140528	0.055118486	0.15596679
38263275	0.012754854	0.18666348	0.2144329	0.13406768	0.6019129	0.2256384	0.077781945	0.1517548
38263300	0.036277644	0.18365362	0.21409665	0.13346268	0.32747963	0.23198612	0.20738544	0.1554326
38263325	0.035791155	0.18523142	0.12435605	0.13586494	0.29809016	0.23297094	0.20867151	0.15580264
38263350	0.06903994	0.18560809	0.044303905	0.13300681	0.23318423	0.2239011	0.2077574	0.1589916
38263375	0.2210877	0.1834078	0.11876379	0.12338974	0.26115143	0.21820483	0.20740972	0.16449839
38263400	0.33585393	0.18122037	0.2144329	0.120531574	0.5016254	0.20937231	0.20845425	0.1713933
38263425	0.3808092	0.17620425	0.1270281	0.118182	0.63536793	0.2032909	0.17339855	0.17444688
38263450	0.35821617	0.16343555	0.099642634	0.11509529	0.39447573	0.20096153	0.055443987	0.17304906
38263475	0.3320307	0.16876227	0.17096707	0.11150675	0.671399	0.1985316	0.05394703	0.16921183
38263500	0.25126112	0.16857865	0.20945512	0.121808335	0.6854742	0.18438011	0.04248202	0.1733937
38263525	0.20167765	0.17923589	0.20931812	0.12461525	0.2466146	0.18282783	0.0030363952	0.16913092
38263550	0.26490217	0.17994437	0.20765406	0.12431404	0.5254885	0.18241042	0.0032255943	0.16769922
38263575	0.1363194	0.17758383	0.20050071	0.118186764	0.68934566	0.18788715	0.0051699774	0.17226285
38263600	0.092990726	0.18957926	0.09617288	0.11739853	0.46639013	0.19287077	0.0044755847	0.17025167
38263625	0.076261654	0.18872467	0.027590903	0.12346654	0.44289583	0.18887374	0.005250776	0.16631639
38263650	0.06934321	0.1790537	0.04671021	0.1206624	0.34008712	0.19269872	0.0032195945	0.17082375
38263675	0.086989045	0.18789074	0.09785972	0.11973169	0.13494882	0.2068704	0.032398734	0.16508788
38263700	0.25483057	0.19555083	0.07539376	0.123581395	0.12636065	0.20390825	0.04881062	0.15995055
38263725	0.26491413	0.19184303	0.00615036	0.123870745	0.087249264	0.20429826	0.049248092	0.16088569
38263750	0.1907413	0.18304962	0.0060295635	0.11971531	0.12451759	0.19327174	0.1477736	0.16670051
38263775	0.2948404	0.17498754	0.006003964	0.12744297	0.19325915	0.20116852	0.14244896	0.1699849
38263800	0.47060078	0.1845735	0.0059975637	0.13375778	0.17697123	0.20726293	0.10644329	0.17629129
38263825	0.51521647	0.19126219	0.0059495647	0.13198784	0.124978386	0.21328266	0.17734255	0.1680589
38263850	0.37514243	0.1913959	0.005805567	0.12313986	0.14363045	0.21298714	0.20439425	0.14960897
38263875	0.39110732	0.17924872	0.0058535663	0.12249351	0.22231147	0.21126959	0.20376033	0.14655057
38263900	0.32095098	0.174742	0.005981565	0.11511407	0.2681933	0.21488425	0.16853227	0.15312898
38263925	0.1451565	0.17762727	0.0059335656	0.11585285	0.2681933	0.21235557	0.05353203	0.15017986
38263950	0.081189975	0.1812392	0.005875966	0.114690155	0.0844448	0.21203704	0.05325123	0.14536297
38263975	0.055896483	0.18916595	0.005779967	0.11207782	0.0130812265	0.21563376	0.018663717	0.15106758
38264000	0.08437306	0.19709787	0.005779967	0.110516354	0.026686834	0.22865714	0.0050559784	0.15236428
38264025	0.10973722	0.1954591	0.0048999805	0.109857865	0.026395734	0.23368415	0.025811533	0.15804198
38264050	0.02863009	0.18818307	0.004439985	0.10921584	0.024038885	0.2266458	0.0050559784	0.15942644
38264075	0.025145352	0.18649909	0.0038191904	0.11117584	0.02564319	0.22697309	0.018418157	0.1562053
38264100	0.023652194	0.18176146	0.0040175887	0.11362074	0.23022404	0.22393243	0.05307388	0.15127544
38264125	0.05320929	0.17750145	0.0048499806	0.11152821	0.2681933	0.2302151	0.053578764	0.15584534
38264150	0.075903095	0.17801404	0.0041115885	0.10927829	0.2681933	0.2292447	0.052882146	0.16927561
38264175	0.097240284	0.18007849	0.0035763925	0.10900547	0.2681933	0.21911068	0.052141175	0.17458692
38264200	0.32757637	0.17984149	0.003255194	0.10579494	0.5448034	0.21234204	0.052198693	0.17502645
38264225	0.23374954	0.17172357	0.0034099931	0.10225421	0.739253	0.20518465	0.08770432	0.16473675
38264250	0.027274217	0.16895053	0.0035863922	0.10762225	1.2139728	0.20538814	0.13575621	0.15511096
38264275	0.026151024	0.16732371	0.060143735	0.111403085	1.050745	0.20530547	0.052837405	0.1529402
38264300	0.025583608	0.17150217	0.0656209	0.10799489	0.52519125	0.19520767	0.052940864	0.15837929
38264325	0.07227108	0.17175803	0.019966673	0.106057055	0.52519125	0.19720973	0.010800991	0.16051452
38264350	0.045702893	0.1745166	0.0029927955	0.10765917	0.65604615	0.18892777	0.0052007763	0.15855029
38264375	0.027745238	0.1758597	0.009784244	0.10825343	0.739253	0.189794	0.018688513	0.15498056
38264400	0.02603386	0.17916466	0.023182323	0.10909362	0.28886706	0.18921463	0.0051223775	0.14789313
38264425	0.017879046	0.17542318	0.014299513	0.10858601	0.19192594	0.1892548	0.0050639785	0.1489505
38264450	0.01095658	0.17433728	0.0072495365	0.10603625	0.017691875	0.19134693	0.005071978	0.14990489
38264475	0.012711259	0.1767635	0.016721621	0.10331504	0.026686834	0.19523196	0.0050319787	0.155065
38264500	0.033470154	0.18353832	0.024108063	0.101041034	0.026686834	0.19375925	0.0050919773	0.15441516
38264525	0.024071675	0.18165132	0.018661318	0.09874062	0.15334788	0.19430637	0.0051447777	0.16013712
38264550	0.0127640525	0.17641363	0.013653176	0.0980275	0.2681933	0.20184314	0.0052411766	0.16544932
38264575	0.014034739	0.16760883	0.0278492	0.096634656	0.2681933	0.20268212	0.0053003756	0.16628009
38264600	0.059089206	0.16497812	0.22231379	0.10124676	0.2681933	0.20125923	0.0053083757	0.1680786
38264625	0.05823428	0.16383927	0.43012267	0.10770422	0.2681933	0.20395142	0.0051803766	0.17218891
38264650	0.022096602	0.16310203	0.6035648	0.10214324	0.2681933	0.19328186	0.0050839777	0.16716725
38264675	0.026444918	0.16308875	0.63412553	0.101641595	0.2681933	0.19225568	0.005099978	0.1653535
38264700	0.026572471	0.16772234	0.6975443	0.102394655	0.23449618	0.191132	0.005105978	0.15156512
38264725	0.0059559653	0.17273185	0.69270366	0.09791124	0.24207869	0.18423717	0.004647583	0.14883226
38264750	0.0055587715	0.17032352	0.6552394	0.098711476	0.25935423	0.19113988	0.004184788	0.15360376
38264775	0.0051939767	0.17057788	0.75955105	0.10086337	0.26734897	0.1930561	0.0039159902	0.14913078
38264800	0.0043879854	0.17258692	0.5008596	0.10781849	0.58174616	0.19479485	0.01898646	0.14314148
38264825	0.0039035906	0.15763849	0.14787528	0.1064841	0.59801763	0.2027899	0.034409605	0.15231046
38264850	0.0035579926	0.15876159	0.06476631	0.09804849	0.5558803	0.21173619	0.035592087	0.14998774
38264875	0.0045867837	0.1627258	0.052550614	0.09807262	0.2681933	0.21547285	0.025951887	0.14909288
38264900	0.0046675834	0.15528077	0.017881846	0.11412356	0.2681933	0.21105352	0.023226712	0.14800623
38264925	0.004866381	0.1539935	0.0015475994	0.10516736	0.2681933	0.20873554	0.022560887	0.14617245
38264950	0.036974374	0.14501458	0.0011371998	0.10626614	0.2681933	0.19884062	0.012148501	0.14237013
38264975	0.07080282	0.15855733	0.0011867996	0.1043376	0.25873438	0.19528763	0.061628982	0.13794695
38265000	0.08878211	0.14187512	0.0024931973	0.10855649	0.026686834	0.1935661	0.20707688	0.13955435
38265025	0.2758761	0.15395913	0.0038967899	0.11065204	0.02589391	0.19325192	0.13615969	0.1370346
38265050	0.37757075	0.14145157	0.004420786	0.10358071	0.024253624	0.1937241	0.096025564	0.13871706
38265075	0.38404334	0.14318743	0.0046387836	0.111928456	0.008925882	0.19148631	0.06530797	0.1433897
38265100	0.531948	0.15338933	0.003994389	0.113519676	0.0042575873	0.19069512	0.01915443	0.14584062
38265125	0.54861957	0.16516331	0.019893488	0.10945914	0.0037383912	0.19133833	0.0035531926	0.1471217
38265150	0.5825858	0.17355263	0.06651974	0.10731805	0.005700368	0.19278587	0.0044927853	0.15130411
38265175	0.5886119	0.18656945	0.06979692	0.10350563	0.003509593	0.18939677	0.0073199347	0.1609891
38265200	0.38817474	0.18538526	0.09722196	0.10606462	0.003958389	0.18526946	0.0072219367	0.16497925
38265225	0.38789934	0.19440353	0.15863383	0.10980501	0.0068763457	0.1806189	0.0031567947	0.16192484
38265250	0.18384895	0.1983623	0.15863383	0.11173874	0.043205358	0.18546349	0.0003224	0.16260783
38265275	0.069240265	0.20428096	0.07737158	0.117954016	0.24575944	0.1877324	0.0024003978	0.15670909
38265300	0.084161416	0.20176385	0.11530434	0.12563133	0.2681933	0.18860132	0.020597344	0.15371034
38265325	0.04339198	0.20322442	0.15361513	0.120535985	0.2681933	0.18913232	0.08887416	0.15409291
38265350	0.034009043	0.19825937	0.1400422	0.11431804	0.2681933	0.18450317	0.14434384	0.1510678
38265375	0.007989115	0.18628165	0.14968045	0.11527465	0.2681933	0.17301622	0.14073855	0.15006307
38265400	0.007452331	0.18389377	0.15972003	0.11375982	0.2681933	0.17390327	0.13709694	0.14838935
38265425	0.0057247686	0.1831966	0.14290628	0.118031055	0.2681933	0.18763065	0.24607313	0.14664122
38265450	0.006908345	0.17787533	0.15569974	0.11092587	0.2681933	0.18809305	0.18011418	0.14385477
38265475	0.024914222	0.17460507	0.13168865	0.11098614	0.2681933	0.18786383	0.17018095	0.14263085
38265500	0.036667384	0.1673133	0.053944234	0.10814575	0.2681933	0.17950523	0.17129748	0.14171846
38265525	0.03682487	0.17135853	0.07491709	0.105070785	0.056028288	0.17998222	0.048971225	0.13336763
38265550	0.036662586	0.17685527	0.028791621	0.10219945	0.026686834	0.17198421	0.0046811826	0.13578998
38265575	0.036441933	0.17498694	0.03612734	0.10058361	0.026686834	0.16513011	0.0039563896	0.13425454
38265600	0.035429787	0.17593019	0.040059287	0.10192688	0.026686834	0.16741961	0.0037195913	0.13455963
38265625	0.006943545	0.17248528	0.08245414	0.103335455	0.026686834	0.16235603	0.01203451	0.13374576
38265650	0.010485007	0.17039183	0.19572869	0.108443186	0.026686834	0.16942266	0.023709776	0.13406537
38265675	0.060648806	0.17261593	0.2857129	0.11700146	0.026686834	0.16938299	0.0031679946	0.13686603
38265700	0.052671246	0.17377056	0.29346702	0.11635916	0.23022404	0.17724648	0.028913572	0.14016888
38265725	0.02941376	0.17632273	0.6143835	0.11696855	0.2681933	0.16735715	0.14072508	0.13945156
38265750	0.029985508	0.17920966	0.53236926	0.11925788	0.2681933	0.1643616	0.2559468	0.13883257
38265775	0.030133842	0.18196094	0.41186976	0.121966	0.23637548	0.17193514	0.30944917	0.13477889
38265800	0.03403583	0.1770109	0.19464265	0.12284488	0.22508773	0.17528547	0.34283492	0.13585551
38265825	0.2781857	0.17935713	0.25742537	0.12035584	0.21111314	0.17868015	0.22200194	0.1372054
38265850	0.32511273	0.18279609	0.2812137	0.11580975	0.023250705	0.178128	0.23140523	0.13869028
38265875	0.32740903	0.17459166	0.09690227	0.11201949	0.026686834	0.19076549	0.2324802	0.13819987
38265900	0.15938829	0.17176881	0.043690898	0.10575923	0.026686834	0.20008673	0.15095918	0.1425147
38265925	0.039944574	0.1684607	0.045308493	0.10919136	0.026686834	0.20238473	0.07969043	0.14017707
38265950	0.046982713	0.16363028	0.037522394	0.10678343	0.026686834	0.20766811	0.0725284	0.14614697
38265975	0.21556227	0.16653368	0.002362398	0.10497275	0.25873438	0.21399856	0.023022365	0.15670663
38266000	0.27067393	0.16616964	0.002258398	0.103613034	0.2681933	0.2137169	0.0022875979	0.15510988
38266025	0.2280026	0.16626123	0.04072754	0.110833034	0.2681933	0.21318664	0.0015843995	0.15781921
38266050	0.015650561	0.16513091	0.040997315	0.11441773	0.2681933	0.21097629	0.00058999995	0.15713805
38266075	0.01727434	0.16293612	0.010975779	0.11281088	0.2681933	0.21058902	0.00028479996	0.13889723
38266100	0.09650255	0.1591502	0.078582704	0.11258597	0.2681933	0.21124654	0.0001604	0.12620682
38266125	0.15687339	0.1560007	0.07967487	0.114614844	0.2681933	0.20680588	0.00046319995	0.12374282
38266150	0.27060413	0.16300616	0.02729661	0.117080614	0.2681933	0.2048433	0.0015627993	0.1429753
38266175	0.2581744	0.16578285	0.031891793	0.1194956	0.2681933	0.20105709	0.0021547985	0.14197199
38266200	0.12442472	0.16931438	0.05613571	0.120024145	0.2681933	0.1974132	0.0022875979	0.14110306
38266225	0.10514415	0.17109294	0.044016983	0.12189939	0.2681933	0.1961978	0.0033563937	0.142099
38266250	0.11078245	0.16288108	0.04027991	0.11874364	0.2681933	0.20005018	0.004464385	0.1454637
38266275	0.10544132	0.15864128	0.04371408	0.11762397	0.350146	0.20215061	0.0045907837	0.14402
38266300	0.13831416	0.16310725	0.048099052	0.11873029	0.739253	0.2007972	0.004770382	0.14593203
38266325	0.17463067	0.17284244	0.038757894	0.1168012	0.65352166	0.20147163	0.005115578	0.14947069
38266350	0.03238674	0.17661935	0.0016531991	0.11652387	0.44946393	0.19609481	0.0052671763	0.1465484
38266375	0.015104626	0.17529364	0.0015955992	0.10973908	0.5424092	0.19619507	0.038839832	0.15044469
38266400	0.033353418	0.17655142	0.0015631992	0.111365184	0.34727216	0.20055541	0.033967473	0.15533979
38266425	0.046198368	0.16501692	0.0015311996	0.10916822	0.21472768	0.20200506	0.049248084	0.15361907
38266450	0.0506787	0.1646497	0.016178893	0.10811535	0.10777205	0.20386958	0.047602825	0.15484747
38266475	0.053845182	0.16681063	0.029511318	0.10812241	0.041355412	0.20539974	0.047250822	0.15450121
38266500	0.28400776	0.1694486	0.031597942	0.1090136	0.0043323864	0.21117316	0.048198137	0.15664527
38266525	0.2883929	0.16072342	0.032334365	0.11111264	0.06248892	0.2060671	0.046096876	0.15250115
38266550	0.06187092	0.15679589	0.032469496	0.11564502	0.18474844	0.20176356	0.019926282	0.15336427
38266575	0.2034441	0.1626567	0.08498487	0.11197039	0.2681933	0.19818807	0.040662397	0.14979193
38266600	0.18534657	0.16264808	0.054460276	0.11238594	0.2681933	0.20053561	0.023563819	0.15095505
38266625	0.06412044	0.16027789	0.019703526	0.114855155	0.2681933	0.1971782	0.008547897	0.15461445
38266650	0.06882765	0.16545674	0.02729661	0.11851034	0.26632875	0.19508317	0.006878746	0.15914664
38266675	0.07371441	0.1682919	0.029030321	0.116633765	0.5522064	0.19247052	0.0031595945	0.157873
38266700	0.081391715	0.17215352	0.02051456	0.11851803	0.6408169	0.19332047	0.002896396	0.15073526
38266725	0.03304119	0.17400669	0.014299513	0.11506285	0.23637548	0.18569869	0.0013987996	0.14613608
38266750	0.0036487922	0.16520885	0.04647167	0.11496196	0.21898675	0.18783975	0.0038459904	0.1481679
38266775	0.014055136	0.16831516	0.047368288	0.11385831	0.4921868	0.1893219	0.038759094	0.15547612
38266800	0.011922519	0.16927621	0.026859172	0.1177183	0.45126098	0.1873073	0.054603666	0.15491734
38266825	0.0041139885	0.16935813	0.0376587	0.1128175	0.36193857	0.18668059	0.051715747	0.15428296
38266850	0.0051199775	0.1755446	0.10221035	0.115935184	0.22508773	0.18249646	0.04207558	0.15593976
38266875	0.0055615706	0.1757747	0.10107383	0.11502622	0.22220725	0.18154162	0.0067279497	0.15767011
38266900	0.0062979576	0.18419507	0.10466161	0.11612858	0.1536436	0.1801668	0.02488583	0.16030023
38266925	0.006259559	0.18559131	0.12067689	0.109001786	0.23468345	0.18093131	0.023607006	0.16103902
38266950	0.006146361	0.18713823	0.2639454	0.11129506	0.241052	0.18382303	0.085654825	0.16251318
38266975	0.006233959	0.18902749	0.22163422	0.116331145	0.2625968	0.18810464	0.097632825	0.1608411
38267000	0.005902366	0.18811059	0.14077616	0.11928627	0.2681933	0.19900799	0.078777686	0.15502238
38267025	0.020390188	0.1892192	0.2435829	0.11565076	0.2681933	0.20529279	0.013151621	0.15256171
38267050	0.03343577	0.18722984	0.19119342	0.112098694	0.2681933	0.20143127	0.015045033	0.15289512
38267075	0.04906351	0.1856337	0.2715295	0.112150565	0.2681933	0.19843644	0.011067773	0.15355702
38267100	0.09084898	0.17789498	0.17219773	0.11210469	0.17266871	0.19326422	0.011201765	0.15328541
38267125	0.24313347	0.17415997	0.17981702	0.11330634	0.08532164	0.19832249	0.02041938	0.15191272
38267150	0.37931365	0.17392042	0.18745819	0.11717221	0.19192594	0.1989751	0.07637413	0.15117203
38267175	0.54856825	0.17517957	0.18850878	0.1150808	0.5260723	0.21351446	0.091734886	0.15449214
38267200	0.59053475	0.1776703	0.18955442	0.115191646	0.739253	0.20948207	0.0023827974	0.15394604
38267225	0.74497116	0.17281334	0.18881291	0.11393179	0.739253	0.20497774	0.0023835977	0.15169024
38267250	0.6283577	0.16358055	0.14191556	0.11294902	0.739253	0.19517843	0.020855688	0.15370798
38267275	0.5536469	0.15454322	0.0854675	0.11391312	1.0202863	0.1932664	0.031759057	0.15520221
38267300	0.6317455	0.15218501	0.095920056	0.11371413	0.8608937	0.19330841	0.029045917	0.1569675
38267325	0.54147667	0.15566865	0.19023648	0.11639486	0.7461212	0.18817148	0.030201808	0.15548697
38267350	0.3897155	0.16125938	0.19276045	0.115738735	0.33694792	0.19279301	0.023056356	0.15385148
38267375	0.26040268	0.16949162	0.19409224	0.112048686	0.46133465	0.18380237	0.009907837	0.15948594
38267400	0.33977753	0.17121652	0.19250679	0.109545685	0.47204423	0.1874643	0.008371902	0.16982657
38267425	0.42292237	0.17075539	0.18616323	0.11193839	0.6067204	0.18241258	0.0070259417	0.15698731
38267450	0.32985497	0.1712076	0.15533733	0.11147606	0.43366984	0.18338454	0.053403415	0.1464676
38267475	0.16063744	0.17105617	0.13088796	0.108684085	0.42990437	0.18724033	0.06647504	0.14662556
38267500	0.06678115	0.16967699	0.19184308	0.110240296	0.739253	0.19405842	0.018239787	0.14142647
38267525	0.1573092	0.16702431	0.1823765	0.113377124	0.7391217	0.19016658	0.011428151	0.13884571
38267550	0.2392253	0.17083278	0.026039854	0.11678785	0.8564254	0.18273568	0.013229214	0.14542252
38267575	0.4432217	0.17293319	0.005450373	0.11775947	0.6967609	0.18355691	0.019900687	0.15045969
38267600	0.78637457	0.17255542	0.005413974	0.11473596	0.64946866	0.18631576	0.02537048	0.14706567
38267625	0.63325834	0.17266065	0.08193349	0.115152486	0.68957055	0.18279026	0.02660286	0.14099498
38267650	0.4550935	0.17168951	0.07841282	0.1188191	0.92314506	0.19067165	0.05963465	0.14035138
38267675	0.54687333	0.17388943	0.005341175	0.12074457	0.7220466	0.20288545	0.07654762	0.13899937
38267700	0.528721	0.17783587	0.0054195733	0.11484167	0.6566104	0.20053425	0.023286697	0.13526441
38267725	0.57552	0.1787882	0.005469973	0.11023585	0.65192544	0.19906081	0.023049958	0.13778418
38267750	0.4494407	0.17964591	0.079947196	0.10908447	0.21929803	0.20576648	0.03370242	0.13415149
38267775	0.47662303	0.18250304	0.09050759	0.108648226	0.6108862	0.19591862	0.093556665	0.13630074
38267800	0.5623714	0.16948023	0.09450725	0.11270855	0.6424145	0.19680613	0.07318106	0.13754044
38267825	0.31614456	0.17061934	0.058326922	0.11383249	0.58659303	0.19253854	0.07279568	0.13463245
38267850	0.49908948	0.16864863	0.08076018	0.12029815	0.38680154	0.19145077	0.080903724	0.13647372
38267875	0.45084012	0.16496688	0.07284436	0.120414145	0.23109515	0.19069323	0.12237273	0.14064687
38267900	0.29251808	0.15831608	0.058326922	0.119135216	0.06358714	0.18767403	0.16683695	0.14342183
38267925	0.42305222	0.15603885	0.045175835	0.12089546	0.1816545	0.18607932	0.1626207	0.14575699
38267950	0.5809754	0.16062933	0.03495488	0.12092829	0.5044903	0.18821937	0.2181254	0.14776036
38267975	0.6033381	0.16464925	0.03838977	0.12525782	0.671459	0.19317058	0.25492275	0.14432764
38268000	0.49507213	0.16730022	0.110429026	0.12769356	0.7357545	0.19730864	0.3911771	0.14509228
38268025	0.33838966	0.17124775	0.16747639	0.121129274	0.739253	0.20016849	0.66798776	0.14760676
38268050	0.2892804	0.1711805	0.18706979	0.11721076	0.739253	0.19473472	0.3324047	0.14953262
38268075	0.024980603	0.17646454	0.09007812	0.112202205	1.0541418	0.189116	0.24307911	0.15220128
38268100	0.06256118	0.17335437	0.093909115	0.10979819	0.7992386	0.18632933	0.39146295	0.15240547
38268125	0.08229748	0.17803432	0.1915642	0.118163936	0.38474116	0.18599752	0.29477143	0.15380186
38268150	0.03402743	0.16496712	0.18860582	0.121122964	0.49928117	0.18802318	0.17722443	0.14795205
38268175	0.012245694	0.16483901	0.11008353	0.12178236	0.3980072	0.18952644	0.1932827	0.14864568
38268200	0.008136709	0.16686808	0.08803623	0.11801381	0.43218735	0.19372283	0.14890155	0.15052742
38268225	0.06176512	0.16564009	0.086533956	0.122783706	0.110334404	0.19286177	0.057326995	0.1484251
38268250	0.28046885	0.15921082	0.07256071	0.13179752	0.11929683	0.18947692	0.031790644	0.14896625
38268275	0.35575238	0.16375452	0.0051143775	0.13104916	0.14189495	0.1858051	0.2087439	0.15101317
38268300	0.469963	0.15704042	0.0034935926	0.12726241	0.16062957	0.19106749	0.38784993	0.1583336
38268325	0.41092774	0.16184431	0.0036639918	0.12687728	0.16187179	0.194145	0.30952013	0.1597892
38268350	0.5308237	0.15793985	0.004233587	0.12683654	0.17694442	0.1960227	0.087177135	0.15804264
38268375	0.49019194	0.1618166	0.0047963816	0.1297283	0.1532194	0.18672183	0.09488795	0.15437368
38268400	0.48102328	0.16507225	0.0051899767	0.12804052	0.015259007	0.17692831	0.059234954	0.15211989
38268425	0.6311191	0.17190488	0.005159977	0.12265817	0.12975836	0.18264812	0.027599296	0.15706807
38268450	0.58422357	0.17513378	0.033761587	0.1143273	0.21783549	0.18373396	0.027840406	0.15652534
38268475	0.32903922	0.17817459	0.077681854	0.111342825	0.22297376	0.1805838	0.021479547	0.15400854
38268500	0.21800466	0.17815521	0.07558322	0.10507733	0.18654615	0.18222642	0.014494691	0.15519774
38268525	0.036247663	0.17521162	0.07964377	0.10336965	0.11079598	0.18674357	0.0024875975	0.15423435
38268550	0.035902288	0.17305896	0.0842204	0.10374761	0.082520306	0.184956	0.0030879953	0.1506662
38268575	0.03604939	0.17982328	0.0842204	0.092446595	0.06269532	0.1856027	0.002897996	0.15196824
38268600	0.036485106	0.17187014	0.082479246	0.09211591	0.033048782	0.18848523	0.026098238	0.15356837
38268625	0.023085548	0.17051311	0.07800088	0.08757515	0.00080039987	0.18674473	0.03783018	0.1556583
38268650	0.006909945	0.17274214	0.07800088	0.097153455	0.0005251999	0.19026284	0.04574445	0.15146823
38268675	0.03336661	0.17438897	0.058052987	0.090267956	0.015698956	0.19584952	0.15112765	0.14986801
38268700	0.10157524	0.17017072	0.017024778	0.09532952	0.050528094	0.19809093	0.17692235	0.14851812
38268725	0.106563	0.17147654	0.076076195	0.10885012	0.08191277	0.19139585	0.20134681	0.14363089
38268750	0.10673921	0.1683833	0.08080484	0.11791836	0.13321128	0.18954718	0.18605709	0.14051309
38268775	0.10786073	0.16443652	0.080742635	0.12287309	0.15056804	0.19251738	0.2010802	0.14062905
38268800	0.3595715	0.16123018	0.07944441	0.11599471	0.17909113	0.19111948	0.19306165	0.13883898
38268825	0.3824658	0.16829759	0.07830396	0.11468723	0.20074932	0.19016078	0.1344716	0.14002815
38268850	0.45946407	0.17687848	0.05209923	0.11010221	0.18711147	0.19270307	0.052286975	0.14031994
38268875	0.33236495	0.1815061	0.07467219	0.10807315	0.09001639	0.19198245	0.10171174	0.14432392
38268900	0.123853914	0.1787292	0.06577136	0.10941723	0.14945856	0.19283596	0.038723923	0.1444341
38268925	0.033006407	0.17298253	0.06763443	0.11320615	0.12440844	0.19055487	0.032333564	0.14414479
38268950	0.235038	0.17190531	0.020151436	0.10669753	0.10468508	0.18955699	0.0193112	0.14677736
38268975	0.38139752	0.17320904	0.037374895	0.110386215	0.11177511	0.19126128	0.0041223885	0.14527842
38269000	0.46298638	0.17107543	0.01461028	0.10636371	0.09375062	0.18258819	0.0047015827	0.14454088
38269025	0.43403167	0.17769808	0.018650118	0.10204342	0.012219297	0.18455681	0.003724791	0.14330822
38269050	0.5926348	0.18279661	0.031546365	0.10480942	0.005487172	0.19104911	0.0028311964	0.14352125
38269075	0.5556973	0.18596464	0.062011447	0.10530475	0.0061663613	0.19379544	0.09545179	0.1441046
38269100	0.59448045	0.18670925	0.084240325	0.10122907	0.0063839564	0.19193728	0.25924167	0.14627317
38269125	0.6201557	0.18214796	0.094455875	0.10180555	0.007977515	0.19192474	0.35325232	0.14361423
38269150	0.7338341	0.17928812	0.12067689	0.09238751	0.009092274	0.19411613	0.43385094	0.1470626
38269175	0.4238332	0.18075487	0.16316307	0.08137618	0.009471458	0.1899121	0.68475884	0.15268344
38269200	0.25629646	0.17959228	0.116481215	0.0867383	0.011642138	0.18891522	0.69470584	0.15139386
38269225	0.14070565	0.18184704	0.07257667	0.0917494	0.013703971	0.18534109	0.78626865	0.14588663
38269250	0.031788245	0.18037304	0.07710358	0.10371572	0.016624434	0.19128926	1.0532253	0.14089921
38269275	0.009703048	0.1747592	0.07143562	0.09163499	0.014938644	0.18490352	1.0490208	0.13912383
38269300	0.0041175885	0.1720485	0.0394014	0.0832441	0.008169908	0.18307017	0.9732399	0.14269143
38269325	0.0017115991	0.16986254	0.07725313	0.09207159	0.004685183	0.18370318	0.3200607	0.14517379
38269350	0.0051087774	0.17330441	0.03826746	0.09801957	0.0019395989	0.17873304	0.1805231	0.14469755
38269375	0.0060211634	0.16798419	0.097628444	0.105960846	0.0011251998	0.17933285	0.19774711	0.14396617
38269400	0.006397957	0.16079769	0.17158678	0.109034255	0.0006739999	0.18169439	0.14503263	0.1462236
38269425	0.011556143	0.16921043	0.17163724	0.111632906	0.0003496	0.17875853	0.057432827	0.14620304
38269450	0.07703219	0.17173326	0.17199355	0.1108278	0.0002816	0.17235817	0.058528177	0.14902735
38269475	0.31485787	0.1714541	0.17308725	0.106361344	0.0009239999	0.1743897	0.01421552	0.14838587
38269500	0.37681738	0.1565723	0.17878994	0.10314229	0.0009555998	0.17855327	0.004056389	0.14797886
38269525	0.35650796	0.15491575	0.17383319	0.100667045	0.0037383912	0.18223357	0.0051363776	0.1476707
38269550	0.34551087	0.14454581	0.08315255	0.100956246	0.01005143	0.18017234	0.005813967	0.14681982
38269575	0.32412446	0.15058634	0.07786769	0.09031473	0.01228569	0.19102088	0.0015963994	0.14842455
38269600	0.52974993	0.15671113	0.011346557	0.09694201	0.015158219	0.19318306	0.003624392	0.15748112
38269625	0.5610997	0.15720853	0.046132434	0.10246712	0.013730369	0.19168392	0.005865967	0.16197881
38269650	0.3137228	0.16121492	0.08422359	0.10589296	0.12930894	0.18825544	0.0059303655	0.15397412
38269675	0.11744859	0.16552703	0.08560103	0.10607464	0.013260812	0.18822543	0.0058639674	0.14867485
38269700	0.03597344	0.16498122	0.15065388	0.113320686	0.010501008	0.18965822	0.0057899687	0.1493904
38269725	0.028853197	0.16503039	0.18684103	0.11824478	0.047974396	0.18644643	0.0057999673	0.15363555
38269750	0.030621614	0.16386119	0.18495648	0.11926479	0.1180222	0.18768682	0.005819967	0.15378165
38269775	0.048303213	0.16272187	0.31518972	0.112776384	0.11334872	0.18780978	0.005805967	0.15349242
38269800	0.09071791	0.16106421	0.44149137	0.11212594	0.12138688	0.18682498	0.005847167	0.15371153
38269825	0.025355684	0.16310865	0.7442306	0.11859511	0.12138688	0.18354228	0.046438906	0.14983645
38269850	0.0066191517	0.1611602	0.72075945	0.12158035	0.122834876	0.1896267	0.051050622	0.14716497
38269875	0.031736273	0.16458169	0.31379485	0.12020502	0.14275345	0.19182514	0.060198832	0.14701323
38269900	0.031303287	0.17073277	0.2945227	0.11448247	0.15963037	0.18609644	0.060066674	0.14334118
38269925	0.02790558	0.16746089	0.17507702	0.113734126	0.18545233	0.18809961	0.060231574	0.14291342
38269950	0.0635568	0.15860967	0.084240325	0.11277567	0.08985184	0.18507245	0.18604645	0.14783862
38269975	0.057444803	0.16146083	0.0780256	0.10977459	0.01622369	0.18635584	0.08070357	0.14963956
38270000	0.04121793	0.15753365	0.11452033	0.11177665	0.023370674	0.18457362	0.061116736	0.15088624
38270025	0.01574695	0.16314542	0.1195105	0.111833155	0.023676587	0.19005428	0.061113946	0.15340273
38270050	0.035000853	0.16405901	0.111393884	0.11245534	0.02007865	0.18477611	0.061896868	0.14657328
38270075	0.072972424	0.16408235	0.09847517	0.11572673	0.03833062	0.19726689	0.15040824	0.14993624
38270100	0.03397386	0.16473188	0.054032106	0.11551547	0.12124473	0.18994573	0.22737028	0.15500943
38270125	0.026654845	0.1706079	0.045087926	0.11162148	0.07585923	0.19399592	0.22869097	0.15653592
38270150	0.023327084	0.16714606	0.055037007	0.108247906	0.16270043	0.19561253	0.23068999	0.15731299
38270175	0.006630751	0.16643627	0.085795514	0.11567594	0.19180931	0.20181583	0.19213487	0.15198138
38270200	0.0056471694	0.16991112	0.16090952	0.10610412	0.18096781	0.20622768	0.2324802	0.144338
38270225	0.0063519566	0.16640359	0.062424652	0.1117784	0.22740108	0.20325819	0.2324802	0.13787633
38270250	0.03515196	0.16314161	0.020370591	0.11488516	0.21839377	0.19807363	0.2324802	0.14001289
38270275	0.042597517	0.16805056	0.018893676	0.117521234	0.19568157	0.19756779	0.2324802	0.14138472
38270300	0.036210485	0.16409387	0.00034919998	0.11372125	0.22330394	0.19454108	0.18559349	0.14203173
38270325	0.042774152	0.16690743	0.0002512	0.114361964	0.22487317	0.19789	0.022448514	0.14467762
38270350	0.0510702	0.17414932	0.0081219105	0.12514538	0.021097235	0.19619656	0.006509954	0.1476394
38270375	0.07630912	0.15989313	0.015853336	0.12703943	0.019879492	0.19173113	0.006509954	0.14720862
38270400	0.05801546	0.16280305	0.014921045	0.12647581	0.022358138	0.19366579	0.006509954	0.1497845
38270425	0.06770187	0.16497493	0.0058971657	0.12236085	0.022670057	0.19590397	0.006509954	0.15058541
38270450	0.05662933	0.16996515	0.001925999	0.11522721	0.13822821	0.19628005	0.006435556	0.14802921
38270475	0.06674682	0.17504664	0.0018931988	0.112966955	0.22034854	0.19639106	0.0050699776	0.14807433
38270500	0.053648666	0.18054311	0.0014983994	0.10961845	0.22454819	0.1951078	0.003722391	0.14935821
38270525	0.0045379847	0.16274402	0.030124245	0.10532652	0.23136434	0.19916576	0.005213976	0.14647672
38270550	0.0043151868	0.16537009	0.041115213	0.104616016	0.22874397	0.19000745	0.005579971	0.14406511
38270575	0.0045411843	0.16440766	0.028180271	0.101465315	0.24581261	0.1860444	0.006348757	0.13822706
38270600	0.0044947853	0.17170104	0.0018199991	0.10038057	0.24814667	0.18041275	0.010634999	0.1328995
38270625	0.0046915826	0.16914293	0.018316975	0.09534162	0.2561412	0.1766214	0.061453708	0.13582487
38270650	0.0048975805	0.17210168	0.03795289	0.09568009	0.2134405	0.17465699	0.060895946	0.13677913
38270675	0.0044839857	0.1743063	0.02105404	0.10268295	0.091478355	0.17159018	0.028416175	0.13554369
38270700	0.0048619807	0.16955934	0.010627801	0.093824714	0.02442397	0.1695446	0.00618796	0.13056934
38270725	0.0046799826	0.17527834	0.050458983	0.10156821	0.02540207	0.17045484	0.03304838	0.13582093
38270750	0.004783182	0.17359099	0.051176857	0.12151967	0.016424064	0.17990144	0.057312217	0.14317897
38270775	0.0033575944	0.16918182	0.018552935	0.1300194	0.008169908	0.18220216	0.05251146	0.14346296
38270800	0.002333598	0.16410676	0.009199872	0.110308215	0.008169908	0.18165661	0.046614315	0.13986872
38270825	0.0023207979	0.16271454	0.020581344	0.10593494	0.012030111	0.17900753	0.04114759	0.14020586
38270850	0.0049951794	0.15996817	0.04734152	0.107191056	0.011767329	0.18629228	0.037908923	0.14057593
38270875	0.003571592	0.17084509	0.033578888	0.09820175	0.034248106	0.19176087	0.119564526	0.14172167
38270900	0.06308935	0.1715785	0.045599796	0.102891445	0.11545692	0.18697964	0.077150635	0.14414924
38270925	0.14610603	0.17289048	0.14724773	0.10980532	0.14723465	0.18402787	0.095623806	0.14676228
38270950	0.13849366	0.18201171	0.11494115	0.11242541	0.23836942	0.1861612	0.10037696	0.15037388
38270975	0.1666756	0.18394932	0.13007846	0.111278415	0.45624614	0.1951401	0.113592364	0.15158908
38271000	0.18362159	0.18432063	0.22182631	0.11958889	0.69836295	0.19663066	0.19191022	0.15743843
38271025	0.043419957	0.18871279	0.2778222	0.12805381	0.69007397	0.19703355	0.1852683	0.16079283
38271050	0.044490512	0.17971087	0.16721408	0.13210589	0.566656	0.1964669	0.206148	0.1589009
38271075	0.022411324	0.16946791	0.06915567	0.13532941	0.32970896	0.20078643	0.07347228	0.15694688
38271100	0.027340593	0.1705983	0.098910645	0.12581989	0.3556163	0.19974242	0.06522533	0.15801536
38271125	0.0077323224	0.16194214	0.4038172	0.12557921	0.6303175	0.19289477	0.028340206	0.15682417
38271150	0.006427155	0.16600095	0.28976363	0.12690112	0.5066005	0.19631694	0.035400603	0.15524247
38271175	0.0060159634	0.17003554	0.47536072	0.12135366	0.17405975	0.19196744	0.025360081	0.15171073
38271200	0.041301057	0.16844517	0.49372673	0.113399275	0.082883865	0.20352295	0.018025424	0.1511789
38271225	0.08800596	0.16173816	0.16662471	0.11658969	0.009122673	0.20983258	0.005208377	0.14769909
38271250	0.08039138	0.16377145	0.22911036	0.11679682	0.019862693	0.20538378	0.00024639998	0.14225778
38271275	0.08007041	0.16667166	0.3147002	0.11344132	0.021434357	0.19626564	0.00034600002	0.14268142
38271300	0.083577074	0.17042859	0.35779124	0.11187039	0.012298891	0.20067078	0.0014275996	0.14333455
38271325	0.0841905	0.17200282	0.47627234	0.11780456	0.008169908	0.19718939	0.0013763997	0.14246252
38271350	0.10225729	0.1779304	0.2836441	0.11843648	0.013323606	0.20058253	0.027657278	0.14649296
38271375	0.10287803	0.1750046	0.20062345	0.119459696	0.021246402	0.19512442	0.044201203	0.15145329
38271400	0.06865765	0.17691289	0.16047989	0.11887698	0.12348631	0.2008813	0.06793693	0.15318313
38271425	0.026840376	0.16801667	0.17271838	0.12734063	0.24064037	0.20349126	0.03343257	0.15708157
38271450	0.0068187467	0.17110872	0.19780752	0.1267388	0.24913323	0.19970539	0.03878348	0.14738281
38271475	0.034616686	0.16551983	0.091653615	0.12672217	0.2503084	0.18736245	0.043157797	0.14312029
38271500	0.048363946	0.16500643	0.19225152	0.120034374	0.2516534	0.17527455	0.15413457	0.14431965
38271525	0.10620025	0.167552	0.13292857	0.12454734	0.23898074	0.17165725	0.16898225	0.14183247
38271550	0.105825976	0.17098325	0.13831574	0.12106483	0.22131881	0.1534848	0.16579498	0.13790241
38271575	0.27653018	0.16328129	0.116121255	0.12233191	0.19325915	0.09045027	0.15511283	0.14095089
38271600	0.50947225	0.16188338	0.15533733	0.12221392	0.035218716	0.08206402	0.14233293	0.13923827
38271625	0.5850577	0.16294098	0.17158678	0.1206601	0.02173709	0.07614572	0.0838868	0.13808355
38271650	0.4173988	0.16096428	0.19774827	0.11467435	0.024693491	0.09520257	0.063455	0.14199811
38271675	0.38418296	0.16266507	0.19606854	0.12659854	0.024424773	0.15160498	0.16611141	0.14223653
38271700	0.12686144	0.16310556	0.19390106	0.114567846	0.023752967	0.16649078	0.08421004	0.14275293
38271725	0.092666924	0.16275933	0.19850692	0.11238216	0.023862138	0.17486617	0.34208155	0.14471053
38271750	0.035456967	0.163845	0.20239653	0.11629551	0.10723078	0.17596747	0.5200809	0.14813814
38271775	0.03574399	0.16582473	0.20312354	0.11756674	0.25217867	0.17694625	0.6760963	0.1468541
38271800	0.018584128	0.17101075	0.2041169	0.11779903	0.2534746	0.17581543	0.650841	0.14857854
38271825	0.0067835483	0.16554302	0.20338842	0.11287252	0.4670743	0.17596987	0.45342755	0.14891875
38271850	0.0067675486	0.162148	0.20193869	0.109835565	0.8747816	0.17489523	0.33120114	0.1534205
38271875	0.006743548	0.16748959	0.20515351	0.11192844	1.1305977	0.17698349	0.41445473	0.15538266
38271900	0.0066379514	0.16453737	0.35276312	0.11335783	0.71474755	0.1736987	0.16538265	0.1553692
38271925	0.0065707527	0.16285947	0.3291549	0.11171256	0.7154176	0.1755251	0.1462952	0.1565501
38271950	0.045019593	0.17116725	0.20279631	0.111675836	0.6831655	0.1874073	0.05128232	0.15239221
38271975	0.10288361	0.17595223	0.3534209	0.10871628	0.51304716	0.191997	0.013592382	0.14768952
38272000	0.10345775	0.17413306	0.9666346	0.1096003	0.6278467	0.19014907	0.01007103	0.14796099
38272025	0.10428845	0.1726655	0.779607	0.1068198	0.5917959	0.18698402	0.0047039827	0.15115833
38272050	0.10385361	0.18083604	0.37827432	0.10639662	0.21482112	0.19017215	0.0041159885	0.15432256
38272075	0.103768885	0.17793135	0.18181267	0.10851951	0.21381354	0.18719625	0.0059519648	0.15335529
38272100	0.070753746	0.17982653	0.21633147	0.100599855	0.16158828	0.19375661	0.006509954	0.14911512
38272125	0.035600077	0.18267824	0.24442296	0.09384802	0.16269134	0.19129454	0.006509954	0.14865679
38272150	0.0357224	0.18783693	0.17158678	0.09828028	0.21415724	0.19516106	0.049756274	0.15318826
38272175	0.016010918	0.1906519	0.17158678	0.09568478	0.18486327	0.19152905	0.06339752	0.15221253
38272200	0.0066667506	0.19126728	0.26687247	0.09322159	0.019979872	0.18903156	0.042932007	0.14891446
38272225	0.006660351	0.19315232	0.12755659	0.09428735	0.17261787	0.18666157	0.06339752	0.14309327
38272250	0.006561153	0.19435531	0.08941958	0.098257884	0.21929803	0.17817904	0.06339752	0.14496353
38272275	0.021347178	0.18876775	0.08044999	0.099192694	0.22821972	0.17387216	0.06339752	0.14856035
38272300	0.03488533	0.18857738	0.12501848	0.10705904	0.21107283	0.17341156	0.10432427	0.15054782
38272325	0.034620684	0.18621618	0.19143851	0.11897803	0.40988517	0.17799766	0.14599442	0.14927004
38272350	0.034251705	0.1867853	0.116669945	0.11975894	0.3983475	0.17982318	0.2324802	0.14980164
38272375	0.089380145	0.17563735	0.120155886	0.11158473	0.17220284	0.18099628	0.1721185	0.14745817
38272400	0.0994663	0.15768807	0.18993595	0.11393391	0.21807227	0.17746249	0.06339752	0.14382741
38272425	0.099784724	0.15529394	0.18838379	0.11845905	0.06584321	0.18502009	0.06339752	0.14746648
38272450	0.22299527	0.15230528	0.18838693	0.12259875	0.03342098	0.19111036	0.10432426	0.14654574
38272475	0.10094726	0.15714881	0.18993595	0.11719673	0.03849329	0.19360635	0.06339752	0.1454469
38272500	0.066480614	0.15780947	0.21992876	0.117250696	0.07191479	0.1947888	0.097513385	0.14758992
38272525	0.034560718	0.15517265	0.33902752	0.1190448	0.006523554	0.20120397	0.2324802	0.14527509
38272550	0.034513146	0.16167012	0.19396348	0.115903236	0.14537895	0.1986011	0.090698004	0.13830468
38272575	0.034601495	0.16419795	0.1942179	0.1209347	0.30028248	0.1817896	0.06339752	0.13762598
38272600	0.010654998	0.16316225	0.19269527	0.120098345	0.17892341	0.18498676	0.06339752	0.1384571
38272625	0.0401652	0.16942061	0.16819033	0.11369163	0.20597212	0.1877684	0.06339752	0.13803571
38272650	0.2567541	0.16402504	0.08128287	0.112642184	0.20459367	0.18184239	0.06339752	0.14054897
38272675	0.12408931	0.1600239	0.028583305	0.111828096	0.19699027	0.18133919	0.029277818	0.1427094
38272700	0.3695113	0.17251581	0.0047595818	0.11086495	0.21183416	0.18853664	0.006509954	0.1466196
38272725	0.5747162	0.17386976	0.017362729	0.10771737	0.20338765	0.18122713	0.006509954	0.1449413
38272750	0.5019671	0.16917238	0.020617742	0.104716524	0.17353767	0.18094875	0.0020219986	0.1460118
38272775	0.55671775	0.1693987	0.08263593	0.10473427	0.1924789	0.18330951	0.0008999999	0.14461978
38272800	0.5526121	0.16531935	0.08263593	0.09750834	0.20685174	0.18506065	0.0038171904	0.14395365
38272825	0.5688112	0.16652425	0.14957328	0.09669188	0.20685174	0.18874595	0.006509954	0.13630623
38272850	0.60924053	0.17189606	0.20962968	0.09998147	0.1893705	0.19416751	0.006509954	0.13367757
38272875	0.22254996	0.18930858	0.32629433	0.10835282	0.18153094	0.19909103	0.006249559	0.13488558
38272900	0.3255597	0.19431928	0.33186474	0.11180191	0.21352613	0.19959955	0.006509954	0.13520223
38272925	0.14027393	0.19342218	0.30013862	0.11098505	0.22297378	0.20165269	0.006509954	0.13126317
38272950	0.025920695	0.18731771	0.3667351	0.11338283	0.055132464	0.20463066	0.006509954	0.13594794
38272975	0.048442643	0.1750458	0.43277112	0.11680991	0.022854013	0.20725556	0.03610576	0.13942045
38273000	0.09548764	0.1777669	0.19718568	0.11330013	0.1212749	0.2049582	0.06339752	0.1479769
38273025	0.27700508	0.18109635	0.15633321	0.11145019	0.087118946	0.2046566	0.056578215	0.14935413
38273050	0.3458357	0.18637812	0.2541503	0.11121841	0.05508734	0.2002458	0.06339752	0.1479319
38273075	0.11810801	0.19072357	0.14139678	0.10990649	0.0333838	0.19613175	0.054304514	0.15366697
38273100	0.07997233	0.18527792	0.06845772	0.10522197	0.050458983	0.20026958	0.06339752	0.15487276
38273125	0.03937902	0.1823535	0.03592867	0.10792437	0.055078145	0.20336993	0.17886004	0.15549962
38273150	0.032128874	0.18431395	0.037337326	0.10596796	0.047744256	0.19715393	0.2324802	0.1578256
38273175	0.03220963	0.17756663	0.07453377	0.10462037	0.067960076	0.19376054	0.2864966	0.1577976
38273200	0.025572015	0.17352304	0.027769232	0.1040156	0.010936982	0.19234693	0.35024926	0.15369684
38273225	0.0058219675	0.17737046	0.0035863922	0.10387732	0.021407964	0.19248018	0.2324802	0.15059021
38273250	0.0051067774	0.17479715	0.003186395	0.10390316	0.022646064	0.19085166	0.2324802	0.14875865
38273275	0.0055399723	0.16822788	0.0027395966	0.10458535	0.02007865	0.18839459	0.2324802	0.1524228
38273300	0.005851967	0.16459864	0.0025383972	0.10893099	0.021617519	0.18819472	0.2324802	0.1507583
38273325	0.005779968	0.16234735	0.0035835921	0.09900451	0.023418661	0.18994424	0.13151655	0.14513317
38273350	0.004671983	0.168073	0.0038411906	0.097264156	0.023309886	0.19045216	0.06339752	0.14471127
38273375	0.004506385	0.16737111	0.09362396	0.10164264	0.023117939	0.19710463	0.06339752	0.15590909
38273400	0.015119422	0.16785061	0.13911286	0.103410065	0.021051245	0.19916703	0.060921907	0.15788502
38273425	0.02614782	0.17079927	0.0929971	0.09606677	0.017454715	0.18847987	0.057070218	0.15367971
38273450	0.030379726	0.1772855	0.084240325	0.090271905	0.018088212	0.19201958	0.054775402	0.15548754
38273475	0.033107147	0.17936818	0.11791933	0.08939159	0.017163157	0.19201453	0.05186754	0.1539596
38273500	0.03270057	0.17916545	0.12976591	0.09348127	0.013955947	0.18722747	0.04580518	0.15659244
38273525	0.009472657	0.17912671	0.067049354	0.09510389	0.009278668	0.18856418	0.020601742	0.15751556
38273550	0.0060939626	0.1742246	0.056135714	0.09782444	0.011193766	0.1902158	0.026419325	0.15928918
38273575	0.021152025	0.16699612	0.03699676	0.10015975	0.0048667807	0.19033551	0.025058577	0.14646155
38273600	0.08618527	0.16500613	0.026189404	0.10417344	0.07494582	0.19024608	0.020204626	0.14902116
38273625	0.07321617	0.16195457	0.012055709	0.10189217	0.16880952	0.19850571	0.023407064	0.15066439
38273650	0.03218644	0.15813023	0.034527544	0.10767657	0.2460269	0.20387371	0.0515975	0.15200827
38273675	0.08162971	0.1569604	0.035223115	0.11237523	0.25124204	0.21206757	0.043682512	0.15608437
38273700	0.09448734	0.1609768	0.03381355	0.107937954	0.2538307	0.22242095	0.030689582	0.1580359
38273725	0.094893515	0.15930621	0.020719716	0.10531017	0.5264679	0.22423683	0.021503542	0.16027012
38273750	0.094635874	0.16199142	0.0028243964	0.10450411	0.6359678	0.22146697	0.08367034	0.15326342
38273775	0.33787727	0.17248686	0.022929192	0.10492276	0.25812405	0.2015415	0.17586209	0.15792903
38273800	0.21292897	0.1810041	0.058366857	0.10197632	0.2579441	0.2087075	0.24897766	0.15947628
38273825	0.042430468	0.18172571	0.058366857	0.10279474	0.25686407	0.20982327	0.17216383	0.15709513
38273850	0.032315973	0.174656	0.10936426	0.108159855	0.6138015	0.21382913	0.09580299	0.15139581
38273875	0.08264987	0.18005618	0.14654057	0.1241184	0.4716907	0.21092074	0.063533254	0.14842692
38273900	0.045263745	0.18197939	0.1400422	0.12922077	0.257946	0.2035729	0.02381495	0.1488145
38273925	0.058502223	0.18911898	0.128022	0.12945938	0.25389498	0.18861613	0.08813305	0.15566123
38273950	0.077633195	0.19847141	0.1233585	0.129908	0.25217867	0.18793893	0.36511368	0.16133256
38273975	0.0983856	0.18540305	0.15553376	0.13365012	0.2531212	0.20039295	0.4812816	0.16730312
38274000	0.037083104	0.17393231	0.24241477	0.1336814	0.25401086	0.2028022	0.24294974	0.16295813
38274025	0.032748945	0.1764676	0.12504983	0.13043213	0.23769264	0.19311215	0.1672847	0.16473036
38274050	0.032172848	0.16929209	0.17665063	0.13054785	0.2515363	0.1919051	0.17818047	0.17274272
38274075	0.02997751	0.16386016	0.14341825	0.120745726	0.25153473	0.18792294	0.18087181	0.17399907
38274100	0.03469224	0.16220166	0.15120359	0.11861166	0.24948463	0.18782313	0.39848745	0.16935633
38274125	0.0929493	0.16271457	0.18768618	0.11398	0.16262187	0.17982337	0.5342461	0.15616252
38274150	0.057769462	0.15872945	0.42972627	0.11355704	0.106490605	0.17841738	0.44545192	0.15402061
38274175	0.0326494	0.16166537	0.5312449	0.11030585	0.07211029	0.17176905	0.09399433	0.15318635
38274200	0.055324577	0.15894963	0.32753578	0.10826614	0.087249264	0.17508726	0.012178899	0.15016688
38274225	0.096260875	0.15970933	0.23909582	0.10037093	0.047919255	0.17921245	0.009799844	0.14439207
38274250	0.3213662	0.15651464	0.5344959	0.0945019	0.0068427455	0.18141764	0.012827248	0.14870179
38274275	0.45766318	0.1538742	0.22328013	0.10029715	0.008724289	0.18702155	0.016443258	0.15628383
38274300	0.55542827	0.15469119	0.2368754	0.09457466	0.010785791	0.19926918	0.020238617	0.15486094
38274325	0.39633784	0.15116566	0.5615714	0.091594756	0.022626068	0.20386799	0.026623258	0.14665146
38274350	0.10917698	0.14754145	0.33112878	0.09888698	0.023703782	0.19770695	0.0047783814	0.1556947
38274375	0.097484335	0.15357178	0.24976975	0.09376904	0.02352783	0.19798334	0.006509954	0.15709276
38274400	0.20737408	0.16355276	0.185693	0.09743622	0.20569561	0.19410941	0.006509954	0.15913028
38274425	0.26889122	0.16874436	0.18310471	0.09823428	0.16269134	0.1944697	0.006509954	0.15266156
38274450	0.074311994	0.16855755	0.5351989	0.094358355	0.20734902	0.20191151	0.006509954	0.14871696
38274475	0.028207062	0.16997558	0.46364334	0.0981382	0.2253366	0.20285565	0.006509954	0.14487234
38274500	0.07321617	0.17702359	0.324684	0.10672408	0.18856733	0.20152727	0.006509954	0.14407888
38274525	0.047184493	0.1783234	0.31962863	0.100059986	0.15403415	0.19394515	0.006509954	0.14658606
38274550	0.054590486	0.16731587	0.18197438	0.10452609	0.13494882	0.19313109	0.005836767	0.15369716
38274575	0.04682489	0.16898794	0.17542604	0.10274486	0.09279755	0.20550399	0.0008999999	0.15277347
38274600	0.04582756	0.16800442	0.17287877	0.11294789	0.02539767	0.2045451	0.0008999999	0.15382278
38274625	0.03954929	0.17023815	0.16378553	0.11994389	0.025657184	0.20627582	0.0008999999	0.16130275
38274650	0.0142763145	0.16538715	0.11236819	0.1152123	0.025513632	0.215711	0.0008999999	0.16044265
38274675	0.02003746	0.16556594	0.054819744	0.11526579	0.05292968	0.22599807	0.03226001	0.16495776
38274700	0.023819748	0.16908503	0.0021511982	0.114765644	0.22077376	0.22117284	0.06339752	0.17061299
38274725	0.0059199645	0.17032737	0.01144895	0.115131006	0.1674046	0.21600924	0.06339752	0.1832622
38274750	0.010249821	0.17008427	0.07782781	0.11437579	0.1979468	0.21805969	0.08387841	0.1833038
38274775	0.03130129	0.1716029	0.108069114	0.12304192	0.1607883	0.20726208	0.2324802	0.17020437
38274800	0.032593425	0.17197323	0.17077866	0.12056205	0.22131881	0.20716637	0.2324802	0.16335467
38274825	0.04352505	0.17270951	0.1708354	0.11128078	0.11000083	0.20678872	0.2324802	0.15780573
38274850	0.09003949	0.17060325	0.1706107	0.10500103	0.014830657	0.20153098	0.24876197	0.15950903
38274875	0.08509885	0.16846147	0.28132445	0.10324541	0.024456363	0.19978784	0.6546506	0.15331191
38274900	0.07635857	0.16477424	0.30832636	0.10832483	0.0264925	0.19662607	0.65829533	0.14838436
38274925	0.066996664	0.1700391	0.73316073	0.11280661	0.026619256	0.18577024	0.49643517	0.14359677
38274950	0.056720376	0.17249073	0.7862651	0.1107421	0.026619256	0.19160487	0.60274196	0.1484112
38274975	0.018992059	0.16509071	0.42038643	0.10311183	0.02658287	0.19394656	0.3638712	0.14682966
38275000	0.0033879937	0.16525969	0.3064134	0.09965612	0.23959078	0.19364277	0.33971214	0.15476033
38275025	0.0031915945	0.17185816	0.28096515	0.09876378	0.2681933	0.18949887	0.2324802	0.14741638
38275050	0.01709717	0.17849082	0.1701628	0.10057972	0.2681933	0.19289567	0.29081118	0.14799142
38275075	0.0043647857	0.17643331	0.13434711	0.10792564	0.2681933	0.19482775	0.34880853	0.15240651
38275100	0.0047695814	0.16834816	0.15383217	0.11089103	0.12426197	0.20319666	0.23490137	0.1559611
38275125	0.0044995844	0.17296718	0.16161041	0.10856431	0.026686834	0.20502803	0.11599889	0.1568259
38275150	0.011461748	0.1783495	0.12209323	0.10900105	0.24925269	0.21094865	0.046136428	0.15406412
38275175	0.02036299	0.1818776	0.010346616	0.11597642	0.20152868	0.21424483	0.0056047705	0.15164001
38275200	0.019786308	0.17596567	0.0043611866	0.121988125	0.11454217	0.2183566	0.004857581	0.1493578
38275225	0.04165555	0.18040591	0.0042823865	0.12520356	0.2681933	0.22203368	0.004822781	0.14907333
38275250	0.059710518	0.17820962	0.0044147857	0.12696797	0.2681933	0.22332624	0.0037499908	0.14896576
38275275	0.025979877	0.17887454	0.0038155909	0.12585115	0.2681933	0.2154527	0.0040695886	0.14935389
38275300	0.044285923	0.17770825	0.004455585	0.11852196	0.2681933	0.2110911	0.00078079995	0.14307731
38275325	0.025905503	0.17903166	0.004469985	0.115684025	0.2681933	0.20412806	0.00079759996	0.14424105
38275350	0.02848215	0.18150672	0.004484385	0.11486822	0.2681933	0.19612041	0.0025399972	0.13985547
38275375	0.02369818	0.1760821	0.0045731836	0.110555634	0.2681933	0.18292317	0.0035239928	0.13532817
38275400	0.024929816	0.17757297	0.004658383	0.10919493	0.08532164	0.17932245	0.0018511991	0.13709478
38275425	0.02910669	0.16891542	0.066922836	0.11024041	0.07556407	0.17288585	0.008049914	0.14447382
38275450	0.07684993	0.17714565	0.08302339	0.11291217	0.2681933	0.17000517	0.013229214	0.14364988
38275475	0.029419357	0.17829072	0.08263593	0.11173077	0.046251915	0.16994902	0.030553645	0.14365697
38275500	0.042348538	0.18032663	0.08218944	0.11345507	0.024572326	0.17072013	0.0635592	0.1424155
38275525	0.043833166	0.17900802	0.12109385	0.11467321	0.010707797	0.16838405	0.041731883	0.1465803
38275550	0.16742471	0.1766454	0.17849664	0.11882401	0.010017832	0.16858543	0.054651193	0.14607164
38275575	0.1555879	0.1766421	0.17790997	0.12120538	0.023752168	0.17221043	0.065513924	0.14775284
38275600	0.12535545	0.18295951	0.18020941	0.12125645	0.12452234	0.17359103	0.086134665	0.14937651
38275625	0.026881162	0.18389168	0.1807435	0.12472756	0.08011865	0.17885812	0.18393433	0.15180574
38275650	0.023954108	0.1808038	0.17937651	0.12989885	0.01774627	0.17996702	0.16536924	0.15150777
38275675	0.0065219537	0.18406089	0.17937651	0.14030483	0.01824779	0.1826494	0.2324802	0.15297951
38275700	0.0059543643	0.18564789	0.17961507	0.13233584	0.026604462	0.19274719	0.090711944	0.15702125
38275725	0.0037891911	0.1854177	0.18263893	0.13008602	0.026563277	0.18713439	0.006509954	0.16141233
38275750	0.018998057	0.18490112	0.18127713	0.12809154	0.026686834	0.18674085	0.006509954	0.15869057
38275775	0.043285683	0.17615184	0.08193589	0.12236257	0.23022404	0.18277323	0.006509954	0.15730208
38275800	0.034751806	0.17606056	0.02360021	0.11193156	0.19192594	0.18812016	0.006509954	0.16114336
38275825	0.034071803	0.1814689	0.06235159	0.11073577	0.2681933	0.18405144	0.006509954	0.16202003
38275850	0.033895507	0.18400586	0.089145474	0.10523887	0.2326161	0.1844278	0.006509954	0.15771213
38275875	0.033376206	0.1870165	0.120811895	0.104744166	0.64946866	0.18905728	0.006509954	0.15490516
38275900	0.08017687	0.18146293	0.07876653	0.10792157	0.595792	0.18769634	0.006509954	0.15253253
38275925	0.21764015	0.17781736	0.14166132	0.11123841	0.5769468	0.1839129	0.006509954	0.15333402
38275950	0.2273523	0.17709456	0.1707747	0.118953995	0.38507602	0.17973325	0.006509954	0.14846182
38275975	0.030105453	0.18034568	0.17049871	0.1273562	0.114176564	0.18134224	0.006509954	0.15121245
38276000	0.0013931997	0.17939964	0.17123437	0.13742444	0.10321107	0.18158847	0.006509954	0.15099485
38276025	0.0019731985	0.17840707	0.1993384	0.13682508	0.1138483	0.18624443	0.006509954	0.14816478
38276050	0.0015439995	0.17872505	0.2594417	0.13649058	0.020183029	0.19592376	0.006509954	0.1484385
38276075	0.0016635994	0.17676376	0.17191394	0.14858028	0.017454715	0.19353534	0.006509954	0.1511403
38276100	0.0009639999	0.1759487	0.17248073	0.14944981	0.019787109	0.19412047	0.006509954	0.15048194
38276125	0.0007619999	0.1877789	0.12028375	0.13904452	0.02351503	0.19471557	0.006509954	0.14875174
38276150	0.0005536	0.2005196	0.18990684	0.1301986	0.026686834	0.19975242	0.006509954	0.14873098
38276175	0.0011143998	0.20516326	0.11996047	0.13184923	0.025846323	0.20311433	0.006509954	0.1474764
38276200	0.0015511995	0.20543782	0.13973284	0.13777435	0.023152333	0.20050326	0.006509954	0.1457146
38276225	0.010516606	0.20238169	0.12226515	0.13745317	0.025657184	0.19791755	0.006509954	0.14640552
38276250	0.014098733	0.19562808	0.17465824	0.13560647	0.025572015	0.19673112	0.006509954	0.15089637
38276275	0.014952643	0.19891399	0.04253957	0.13748942	0.09230049	0.19979921	0.06339752	0.15281206
38276300	0.021085234	0.18775626	0.059530433	0.13539943	0.26115143	0.19954507	0.06339752	0.15174979
38276325	0.022815222	0.19006348	0.06312806	0.13877046	0.26143333	0.19453168	0.06339752	0.15520528
38276350	0.024245221	0.19420724	0.04844265	0.15220708	0.2572032	0.18785763	0.14507774	0.15870887
38276375	0.024881434	0.19210196	0.061263673	0.14889368	0.16504844	0.19313355	0.4331031	0.1593891
38276400	0.0038195904	0.19894145	0.06596894	0.14497443	0.33736363	0.19392316	0.70505637	0.15878926
38276425	0.003357994	0.18931326	0.08650566	0.146276	0.14947437	0.1994799	0.70505637	0.1474886
38276450	0.0033675937	0.18767129	0.1013305	0.14089793	0.15922987	0.19862977	0.70505637	0.14206585
38276475	0.00399799	0.18848269	0.13158396	0.14500436	0.16269134	0.19547129	0.69292384	0.14716956
38276500	0.0046143834	0.18858427	0.15366414	0.14188224	0.07898066	0.18994665	0.40630913	0.14634992
38276525	0.009959836	0.18345116	0.14830297	0.14283186	0.01596972	0.18822974	0.13794807	0.14407781
38276550	0.024614315	0.17792064	0.18910724	0.1410332	0.026686834	0.19246823	0.171178	0.14248006
38276575	0.024924219	0.18218406	0.101935774	0.12777501	0.026686834	0.18561663	0.106218934	0.14011344
38276600	0.012724857	0.17168945	0.13977125	0.12208431	0.026686834	0.18048419	0.0140843345	0.13593474
38276625	0.009607451	0.17523612	0.33075884	0.12197226	0.026686834	0.17851457	0.0025751973	0.13271418
38276650	0.017504307	0.17439382	0.34650442	0.11741469	0.026686834	0.17671894	0.0084483	0.1346036
38276675	0.054727882	0.1808711	0.14140904	0.11638692	0.026686834	0.17885378	0.025600804	0.1338031
38276700	0.053165354	0.18247686	0.082411885	0.11588338	0.025390469	0.1853511	0.022808025	0.12875155
38276725	0.03599143	0.18325432	0.070753746	0.11754592	0.02186386	0.19703175	0.025715567	0.12851548
38276750	0.013885953	0.18616463	0.04371408	0.11704668	0.018037824	0.19507857	0.025992274	0.12705208
38276775	0.003183995	0.19059701	0.043548234	0.11770247	0.021289194	0.19920175	0.041539256	0.12952913
38276800	0.001799599	0.1908297	0.08284918	0.12083091	0.02489063	0.19855121	0.05935115	0.11456089
38276825	0.0023571977	0.18598755	0.092981964	0.1196357	0.024376787	0.20266831	0.069164045	0.094267115
38276850	0.021072043	0.19306602	0.09671715	0.123842455	0.025775148	0.1874044	0.06943978	0.0913194
38276875	0.051419742	0.18837437	0.08726281	0.13120914	0.026686834	0.18184192	0.21341118	0.09295374
38276900	0.025572015	0.18929052	0.084240325	0.13720635	0.021474352	0.18156874	0.063383155	0.109857395
38276925	0.022574881	0.19270355	0.13184726	0.13410532	0.032899667	0.17307211	0.0428349	0.11587447
38276950	0.020915676	0.19266188	0.44641387	0.12689821	0.20263013	0.17255875	0.041366603	0.12097317
38276975	0.11411139	0.18977112	0.59399474	0.12661088	0.26763046	0.17562893	0.12692493	0.11704704
38277000	0.3845908	0.17942266	0.6551895	0.12713966	0.15334788	0.17058787	0.055040203	0.12659238
38277025	0.40980664	0.17770895	0.6221464	0.1256479	0.2553492	0.17847505	0.03327266	0.13843593
38277050	0.53871155	0.1702945	0.6498517	0.124421865	0.2173088	0.20640473	0.06291809	0.13054529
38277075	0.47527432	0.17468573	0.6169754	0.12456105	0.21283	0.20539238	0.10071246	0.13352025
38277100	0.33299112	0.1761	0.47022584	0.113929816	0.2015718	0.20258372	0.05590527	0.13414943
38277125	0.24692428	0.18284225	0.47279024	0.11325437	0.10851849	0.21912985	0.022114197	0.13413829
38277150	0.22765912	0.18888631	0.5761037	0.112033844	0.016249686	0.20878229	0.02300437	0.13132492
38277175	0.21322072	0.18859746	0.48619318	0.11642243	0.012789651	0.20859526	0.09263066	0.13433495
38277200	0.10068102	0.19379644	0.5743561	0.120189354	0.07898066	0.19725648	0.13278544	0.12783852
38277225	0.0029979956	0.20206572	0.67036754	0.12438534	0.0134543935	0.20128667	0.13229138	0.13320486
38277250	0.0014907995	0.2022376	0.69730526	0.122768536	0.018562533	0.20167524	0.12006771	0.13132478
38277275	0.0012583996	0.19520009	0.55256784	0.11775557	0.019808704	0.20479015	0.05897182	0.122230634
38277300	0.0010535999	0.1861396	0.21704978	0.11522809	0.0181694	0.19594638	0.021569528	0.1142918
38277325	0.0009063999	0.18368562	0.21782339	0.11362644	0.071175896	0.18937989	0.022392929	0.12559693
38277350	0.0015051994	0.16915587	0.21676295	0.112149924	0.20215823	0.18673329	0.041770246	0.120963335
38277375	0.001865199	0.17121413	0.38930473	0.116317905	0.21681136	0.18478023	0.04248242	0.115207255
38277400	0.002221998	0.17024226	0.5262468	0.1137206	0.18749474	0.18295166	0.048684765	0.092772156
38277425	0.014569486	0.16742918	0.14236501	0.117050014	0.17312427	0.19131094	0.007686724	0.10035765
38277450	0.018018628	0.16265677	0.14329392	0.11841397	0.055783063	0.186833	0.0010511997	0.127354
38277475	0.018021425	0.16354303	0.10527939	0.11844354	0.042074785	0.18660839	0.0012559996	0.13635582
38277500	0.043282088	0.15920725	0.062783144	0.11661618	0.034406412	0.18921739	0.0011287997	0.13720766
38277525	0.07256191	0.16309257	0.051852364	0.1185159	0.046860848	0.18886852	0.0010295997	0.13960421
38277550	0.30212697	0.17546089	0.049772643	0.1216666	0.045652542	0.19226632	0.0020151986	0.1353614
38277575	0.3297871	0.18232864	0.049241297	0.124516964	0.0449117	0.1941912	0.0041963877	0.12719259
38277600	0.2664473	0.1948834	0.027633283	0.12508701	0.091438524	0.19110876	0.004151988	0.13541394
38277625	0.2790476	0.19284913	0.00078999996	0.12541111	0.17533779	0.18897268	0.0003036	0.13710824
38277650	0.22512203	0.18974192	0.00045000002	0.12673932	0.21929803	0.18390314	0.00037800003	0.14007127
38277675	0.18660474	0.18882622	0.00045000002	0.124955624	0.22783731	0.16534543	0.011087773	0.14264505
38277700	0.2498857	0.1873262	0.0011123997	0.12159824	0.24689096	0.16607761	0.010927783	0.14093873
38277725	0.177543	0.18272196	0.030282568	0.12604775	0.2299844	0.15963772	0.0129396375	0.14271067
38277750	0.1430615	0.17710097	0.05990616	0.13064522	0.35898268	0.17413351	0.01515302	0.14133404
38277775	0.013356803	0.1821865	0.0556309	0.13279022	0.65391034	0.1732971	0.018662516	0.1403665
38277800	0.004713582	0.18226193	0.09353236	0.12710351	0.62017375	0.17298503	0.012245294	0.14315358
38277825	0.0036491917	0.18255019	0.17377606	0.122588195	0.64648455	0.17212361	0.016632834	0.14139944
38277850	0.0015079995	0.17343052	0.17280193	0.12838137	0.6444227	0.17289862	0.017169954	0.13787684
38277875	0.0018923988	0.17423838	0.1736165	0.12189372	0.62017375	0.17700893	0.061050467	0.14118874
38277900	0.002286798	0.17579404	0.17260998	0.12992607	0.62017375	0.18145865	0.09495206	0.14444694
38277925	0.0011091998	0.17790839	0.13496864	0.13423902	0.5879464	0.1904148	0.10342314	0.1435101
38277950	0.0014691997	0.17966679	0.06962533	0.13107872	0.20685174	0.19012325	0.10715044	0.1430718
38277975	0.0030235955	0.1833038	0.06403503	0.13522881	0.12737052	0.18352339	0.07725952	0.15133828
38278000	0.0037395915	0.18163605	0.058782935	0.14377242	0.22349864	0.18202807	0.062120434	0.1562908
38278025	0.0920392	0.1795995	0.051427327	0.14404431	0.23717183	0.17869325	0.086692564	0.15974805
38278050	0.15812068	0.1838341	0.02203502	0.13441783	0.2681933	0.17435811	0.12096875	0.15770505
38278075	0.14613175	0.1790934	0.0044831852	0.13090608	0.2681933	0.17682154	0.19817784	0.15826616
38278100	0.09573569	0.18031013	0.0602731	0.123700604	0.21111314	0.17484851	0.19598928	0.15712911
38278125	0.49284858	0.17796603	0.12408295	0.115225196	0.25886127	0.17190173	0.109716155	0.15544951
38278150	0.4569766	0.17810476	0.13372944	0.114304766	0.2625968	0.17396155	0.13446602	0.1516929
38278175	0.5108583	0.17379992	0.07725313	0.11659756	0.11466814	0.17978239	0.14277007	0.14612159
38278200	0.5141377	0.17609945	0.07758214	0.11215932	0.01811181	0.17019354	0.14981297	0.14562762
38278225	0.550197	0.17584296	0.078546	0.103757024	0.02589391	0.17591687	0.1380483	0.13928916
38278250	0.33739385	0.17678949	0.07959832	0.10115069	0.02007865	0.18500814	0.12117961	0.13686448
38278275	0.25816277	0.17693006	0.07950621	0.10251218	0.10414006	0.1791727	0.1865218	0.13158771
38278300	0.48915088	0.17051594	0.07899781	0.1052255	0.19560352	0.17837752	0.19743286	0.11949472
38278325	0.575322	0.17233008	0.13960211	0.11089095	0.25512224	0.17912385	0.20592356	0.13021998
38278350	0.10833597	0.17384551	0.16703103	0.11463832	0.24575944	0.18419829	0.18866949	0.13604937
38278375	0.25055346	0.17348227	0.078576714	0.115465686	0.2681933	0.18987627	0.1708433	0.13759932
38278400	0.23814228	0.17205603	0.07875855	0.115418054	0.2569922	0.200279	0.17731541	0.14310983
38278425	0.08349336	0.17330673	0.07824174	0.13176194	0.24575944	0.19145621	0.19191575	0.14510164
38278450	0.08298671	0.17536105	0.07779151	0.13556385	0.24575944	0.18092452	0.48930952	0.14362559
38278475	0.25841746	0.17086576	0.07686429	0.13874918	0.1339701	0.18656224	0.46256363	0.14012387
38278500	0.5677613	0.17410131	0.06529839	0.14214112	0.24950711	0.18261181	0.33756447	0.13626206
38278525	0.5852767	0.1742061	0.06535986	0.14468698	0.66517365	0.17707446	0.31893656	0.13489728
38278550	0.50877535	0.17862985	0.03799686	0.14172402	0.73830396	0.17922719	0.36083126	0.14099954
38278575	0.51007646	0.18046823	0.0006404	0.14631835	1.1359439	0.18084364	0.39324144	0.14334407
38278600	0.37489858	0.18555592	0.00094039994	0.14624551	1.1410077	0.18647882	0.44220534	0.14474142
38278625	0.33071598	0.18748379	0.0007779999	0.14080939	1.2887597	0.18891351	0.5661632	0.1498281
38278650	0.33071598	0.18261865	0.00078039995	0.13620895	1.7501948	0.1847232	0.65523213	0.1551815
38278675	0.33148614	0.1829267	0.0011867996	0.13321328	1.6453233	0.1854283	0.40366277	0.15831926
38278700	0.1546595	0.18039133	0.015358597	0.13457367	1.3933628	0.18523175	0.18353114	0.16229862
38278725	0.064919986	0.18432619	0.062476147	0.13446382	1.0817356	0.18241559	0.20745319	0.15840526
38278750	0.051144898	0.18035388	0.10174676	0.13222134	1.090843	0.18698907	0.17221825	0.16306111
38278775	0.028044324	0.17886709	0.12676305	0.12942338	0.7218519	0.18664482	0.054867268	0.16066155
38278800	0.028017135	0.17642786	0.15863383	0.12416713	0.6424145	0.18160391	0.05529222	0.16039854
38278825	0.04576842	0.17846319	0.17085002	0.12155894	0.51095605	0.18587855	0.18531235	0.1569047
38278850	0.2616642	0.18244483	0.16137823	0.12017694	0.13983385	0.18756554	0.09121427	0.16154934
38278875	0.32942986	0.18015486	0.05728507	0.11667326	0.11929683	0.18902987	0.04897242	0.1561247
38278900	0.33120343	0.17436692	0.019893087	0.11290267	0.39124173	0.1911253	0.05099389	0.14362934
38278925	0.33132398	0.17623106	0.015366996	0.11727905	0.3559475	0.1934559	0.056342185	0.14518243
38278950	0.12700905	0.1755347	0.00045000002	0.11435412	0.13393837	0.18732862	0.056360956	0.14212608
38278975	0.028736444	0.17904738	0.00049079995	0.12417017	0.18883218	0.18558645	0.05147406	0.14210439
38279000	0.07082357	0.17985329	0.00073559996	0.13130406	0.52342665	0.17942712	0.05662693	0.14859608
38279025	0.0870277	0.1854486	0.00068119995	0.13576823	0.6006295	0.1871704	0.06852995	0.15116012
38279050	0.24979997	0.19011368	0.021952236	0.13320385	0.5851781	0.1914091	0.17394982	0.15201274
38279075	0.040915783	0.18540019	0.023184324	0.1350648	0.40067118	0.20050961	0.06293245	0.15344778
38279100	0.023639794	0.1884895	0.02597108	0.1355266	0.2098285	0.20153612	0.09533234	0.15308872
38279125	0.0290827	0.18639676	0.027211042	0.1396094	0.24541119	0.20788005	0.19430073	0.15797569
38279150	0.02896195	0.18524115	0.032334365	0.14696015	0.36485058	0.2123457	0.13605824	0.15950711
38279175	0.08044719	0.18448892	0.042806525	0.1421741	0.1137553	0.19687414	0.28806424	0.1587418
38279200	0.087524205	0.18476059	0.10221631	0.14138728	0.014830657	0.19994561	0.4215315	0.16271722
38279225	0.045334063	0.18567166	0.10827232	0.12588471	0.104520395	0.20994166	0.4711719	0.1631622
38279250	0.02879682	0.18025388	0.078125305	0.12149733	0.26115143	0.21400675	0.45116746	0.15798521
38279275	0.028942358	0.17841473	0.082279526	0.12161418	0.26115143	0.19649096	0.34325668	0.1557067
38279300	0.0824083	0.18233243	0.046569966	0.12289232	0.247137	0.19054145	0.4707111	0.15553592
38279325	0.08182387	0.1869525	0.043686505	0.121949665	0.23688358	0.1908797	0.70126176	0.15238082
38279350	0.3534627	0.18821141	0.042525582	0.121399835	0.24358211	0.18982467	0.43493503	0.14642087
38279375	0.35760868	0.1845173	0.039751127	0.11698746	0.24413988	0.18725412	0.61666214	0.15190378
38279400	0.2558488	0.1736246	0.019605145	0.116427325	0.23583695	0.19043435	0.6983202	0.16300218
38279425	0.2761238	0.16996568	0.013119624	0.118281804	0.080413304	0.18258166	0.48729384	0.1609212
38279450	0.26865077	0.17246085	0.0037399915	0.11707316	0.026686834	0.17710617	0.25194684	0.15446442
38279475	0.42588115	0.16774395	0.0028975958	0.11468126	0.024836646	0.17155474	0.22732309	0.15527385
38279500	0.3397246	0.16309746	0.0019159988	0.11796214	0.026686834	0.16752076	0.22755896	0.14126438
38279525	0.04424397	0.14841637	0.0001384	0.12764058	0.08532164	0.1659906	0.19588093	0.13459179
38279550	0.043182183	0.16273233	0.0074099326	0.12284419	0.2681933	0.17272377	0.06092989	0.13470656
38279575	0.016298477	0.1754902	0.0064111557	0.11737652	0.11454217	0.1761255	0.060560577	0.13686097
38279600	0.005179177	0.1807443	0.017001979	0.11826908	0.026686834	0.17286363	0.1976973	0.1413105
38279625	0.028777627	0.17677295	0.037986465	0.11917162	0.026686834	0.17530817	0.22450918	0.14378002
38279650	0.028832406	0.18309313	0.02789198	0.114488445	0.23022404	0.17120656	0.2244624	0.15026239
38279675	0.028822407	0.18136758	0.0023491979	0.11976266	0.2681933	0.16928287	0.22525819	0.15043294
38279700	0.014481494	0.18226913	0.044578437	0.11858204	0.2681933	0.16861807	0.22422908	0.1473328
38279725	0.005073978	0.18009979	0.04783136	0.109911405	0.2681933	0.1657804	0.22167718	0.1472641
38279750	0.0050967783	0.18514441	0.044227183	0.10713858	0.2681933	0.16265778	0.22209407	0.14636675
38279775	0.0051099774	0.18762505	0.07286033	0.10601797	0.2681933	0.16946685	0.29455644	0.1524279
38279800	0.005103978	0.18938851	0.042377315	0.11224726	0.2681933	0.17414589	0.22052936	0.15054056
38279825	0.0050499784	0.18675132	0.08235248	0.10800408	0.21111314	0.1757348	0.14915632	0.1517194
38279850	0.005029578	0.17422639	0.07888257	0.10567294	0.024572326	0.17730969	0.058173183	0.1539243
38279875	0.0050691785	0.17455533	0.062476147	0.1019236	0.01920402	0.17192395	0.058061775	0.15056747
38279900	0.013545585	0.17816596	0.08907058	0.0964672	0.024043683	0.16192657	0.005821967	0.15311903
38279925	0.028617293	0.18026708	0.08320476	0.09749681	0.026686834	0.11410265	0.047891688	0.15253974
38279950	0.028650079	0.18106297	0.052790284	0.10576684	0.08532164	0.13420412	0.05799748	0.15418848
38279975	0.028762836	0.18164843	0.0502912	0.10791865	0.2681933	0.15277904	0.05794956	0.16976757
38280000	0.028664477	0.18348813	0.042807724	0.109853014	0.2681933	0.13953511	0.022570882	0.16721287
38280025	0.028622093	0.18300965	0.038746703	0.11441708	0.2681933	0.17073925	0.005711969	0.16098492
38280050	0.028652478	0.18019097	0.026916347	0.11558358	0.2681933	0.17126197	0.005579571	0.15437484
38280075	0.028614096	0.18117614	0.0046079834	0.12074827	0.42770782	0.17843708	0.010938183	0.153754
38280100	0.026075445	0.17952107	0.0046115834	0.12625386	0.7177834	0.1838892	0.021092035	0.14821188
38280125	0.005142377	0.18013018	0.0033835934	0.12958482	0.26556545	0.19274378	0.06360391	0.14261544
38280150	0.005129177	0.17826551	0.0041419878	0.124414295	0.2645764	0.20063016	0.041803427	0.14873138
38280175	0.0050367783	0.17533317	0.004645983	0.12419564	0.26556545	0.20435461	0.0050383783	0.14796591
38280200	0.004980379	0.1811643	0.004779982	0.12354681	0.681268	0.21020211	0.012802449	0.14992876
38280225	0.01791944	0.1822456	0.0045623844	0.12353808	0.73452365	0.2135416	0.035064813	0.14789978
38280250	0.06028668	0.1857235	0.0043103867	0.12911637	0.6533533	0.2107761	0.03985905	0.14788947
38280275	0.08573613	0.18891288	0.0035703927	0.13271774	0.7347518	0.20699255	0.04615162	0.15075885
38280300	0.08536309	0.19541872	0.0044459845	0.12890452	0.7373827	0.19781053	0.090137094	0.15343395
38280325	0.08537743	0.19550264	0.08500917	0.124920666	0.73521	0.19890651	0.02945654	0.15320292
38280350	0.07328997	0.19978563	0.16948737	0.121904075	0.7347518	0.20390257	0.016408063	0.1528191
38280375	0.34985256	0.20808993	0.14889719	0.120415516	0.30675867	0.19418912	0.014738267	0.15920621
38280400	0.33128417	0.19881302	0.114986435	0.11524341	0.2651946	0.19291218	0.0848362	0.15933582
38280425	0.29822105	0.20111631	0.20513663	0.11363752	0.24696699	0.18935023	0.20464186	0.16581379
38280450	0.1401448	0.19484273	0.20844564	0.114985704	0.2650092	0.18959172	0.15841974	0.16903672
38280475	0.028618498	0.18665083	0.14450338	0.117978364	0.26525643	0.20018074	0.12982698	0.17129545
38280500	0.18800452	0.17790028	0.11229742	0.12117975	0.26451656	0.19380185	0.10601253	0.17166607
38280525	0.2232181	0.17056647	0.38601094	0.122882366	0.23459469	0.19416398	0.100654356	0.17176738
38280550	0.3449638	0.17125641	0.31966588	0.12491788	0.23459469	0.19926417	0.094894715	0.16898535
38280575	0.6906182	0.17514622	0.15776826	0.12618154	0.22298042	0.19554773	0.097179376	0.16989365
38280600	0.45886695	0.18010464	0.123724096	0.13033974	0.2518104	0.1865866	0.023064354	0.16462481
38280625	0.33714688	0.1793387	0.12253314	0.13369732	0.22131881	0.18888289	0.056887712	0.1605658
38280650	0.33572948	0.17630242	0.09600924	0.12663239	0.022726841	0.18641733	0.041019298	0.15630046
38280675	0.33014464	0.17753662	0.091172025	0.12646821	0.026009064	0.19009897	0.03251307	0.16159838
38280700	0.333604	0.18469924	0.12481328	0.12541252	0.025938692	0.19209658	0.039890222	0.16044758
38280725	0.068373114	0.18484893	0.16665745	0.123844974	0.2434128	0.1907193	0.04207558	0.15363139
38280750	0.06887713	0.18290602	0.07946912	0.119965844	0.26133358	0.19171217	0.049808204	0.14717375
38280775	0.043934662	0.17766173	0.024809455	0.120771125	0.26266912	0.2024914	0.050075073	0.15023467
38280800	0.030041883	0.17807119	0.010869386	0.12063262	0.43789437	0.20493673	0.037608333	0.14893585
38280825	0.025692377	0.18055455	0.0053159753	0.12543124	0.7159398	0.20925207	0.034962077	0.15367198
38280850	0.027309004	0.18348475	0.0034119932	0.13029145	0.60566974	0.20484251	0.021915045	0.16740197
38280875	0.0947426	0.18515888	0.0060787625	0.13392724	0.48442405	0.20432463	0.016319675	0.17070815
38280900	0.240144	0.18792021	0.0062239594	0.13414654	0.6447148	0.20873578	0.003474793	0.16082591
38280925	0.24840662	0.18757138	0.0014799994	0.12940077	0.64946866	0.20155616	0.001827599	0.16061974
38280950	0.30663568	0.1881189	0.000154	0.13355985	0.6301342	0.20352247	0.003152795	0.16584639
38280975	0.2442828	0.18695349	8.8400004e-05	0.13310395	0.34855115	0.20234402	0.023844536	0.16721074
38281000	0.09305963	0.17859852	0.00065360003	0.13184841	0.22557609	0.20338264	0.04637138	0.16937831
38281025	0.039541297	0.18833642	0.0011159998	0.13718836	0.29361883	0.19442716	0.09385256	0.17003834
38281050	0.06427933	0.1875143	0.0013107996	0.1343897	0.16504844	0.19660534	0.11926785	0.16687784
38281075	0.059615884	0.1859581	0.0020743986	0.1396155	0.21198359	0.19393234	0.16943888	0.16297936
38281100	0.020622939	0.18679044	0.0016559992	0.13998403	0.03631602	0.1906796	0.21197574	0.16952744
38281125	0.0021295985	0.20323831	0.0016475993	0.12916195	0.02007865	0.19459027	0.06711879	0.16566114
38281150	0.0024419974	0.20701894	0.0019799985	0.1368878	0.021318786	0.2026188	0.16785112	0.1724466
38281175	0.004781181	0.20604627	0.0019799985	0.13299944	0.026686834	0.20286512	0.1514207	0.18055785
38281200	0.0044103856	0.19300012	0.0020843984	0.12306729	0.025945488	0.20112905	0.10363956	0.17187151
38281225	0.0030635952	0.18647869	0.002283198	0.1231215	0.026686834	0.19881096	0.029397367	0.16989754
38281250	0.0032007946	0.1782085	0.03533385	0.12857607	0.026593266	0.20839904	0.025170945	0.16309132
38281275	0.003541993	0.17556244	0.069274984	0.1199425	0.025915097	0.22098146	0.03203692	0.16429836
38281300	0.0030483953	0.192162	0.06721019	0.12306064	0.023897324	0.23175493	0.11682528	0.16639993
38281325	0.0029107954	0.19661188	0.08980564	0.120962285	0.02065813	0.23948283	0.028635684	0.17135355
38281350	0.0033007937	0.19679467	0.1465825	0.12743422	0.019808704	0.24116486	0.117275774	0.16567028
38281375	0.0030955952	0.1903142	0.15845016	0.13264604	0.01908724	0.23754922	0.11664014	0.16677552
38281400	0.0024979976	0.18651952	0.17855532	0.11567026	0.020666927	0.23575175	0.13022086	0.17192477
38281425	0.002359998	0.18877554	0.17715237	0.123385794	0.024209235	0.23479731	0.15454131	0.17285134
38281450	0.004639983	0.1832095	0.2519395	0.12238616	0.019430777	0.22766551	0.14160706	0.1722435
38281475	0.006734749	0.17874366	0.4057421	0.12472962	0.020401383	0.22918603	0.2112391	0.17454156
38281500	0.05737771	0.1857033	0.17509003	0.11970119	0.017403122	0.232581	0.20022549	0.17602365
38281525	0.12139124	0.18514355	0.17715237	0.11467283	0.011865721	0.2203608	0.10954717	0.16888165
38281550	0.20334336	0.18202506	0.17680264	0.11138625	0.0068763457	0.21734394	0.12084805	0.16560471
38281575	0.21428666	0.17913944	0.16559891	0.11602137	0.009750245	0.22330353	0.11269093	0.16379726
38281600	0.23978595	0.17897646	0.17599249	0.122011885	0.0037339914	0.22836848	0.06889907	0.16250172
38281625	0.24203207	0.18743756	0.17861396	0.12030623	0.006106762	0.21201517	0.02699832	0.16349971
38281650	0.10521298	0.19048785	0.22553591	0.11779413	0.06456593	0.20376122	0.021330383	0.160588
38281675	0.24708574	0.1837363	0.31013477	0.11405021	0.39783353	0.19990142	0.044112895	0.15418501
38281700	0.14514464	0.1870272	0.18758552	0.115518995	0.47204423	0.19155999	0.058588874	0.162945
38281725	0.015482982	0.17637819	0.18838379	0.11725921	0.34047747	0.1918982	0.085006386	0.16738737
38281750	0.107599854	0.17684114	0.18838379	0.119446166	0.33694792	0.18594146	0.09681867	0.16660486
38281775	0.05830057	0.17986149	0.18727303	0.12294308	0.51737756	0.18672352	0.08562733	0.16872838
38281800	0.061359894	0.17998768	0.17769341	0.12533513	0.5416617	0.18825822	0.049758665	0.1699206
38281825	0.2722233	0.17566656	0.095450595	0.11932999	0.52519125	0.18423487	0.02997751	0.17122573
38281850	0.28507158	0.16885725	0.035347436	0.1256442	0.21821406	0.17940567	0.005277975	0.17569116
38281875	0.33445448	0.17834224	0.0650102	0.1231973	0.0051915767	0.17938535	0.0052583762	0.16854739
38281900	0.2627824	0.18704854	0.051581126	0.13168606	0.008322304	0.18232515	0.0051535773	0.17215511
38281925	0.25878507	0.1938515	0.09220011	0.13869983	0.17876947	0.18737367	0.0051223775	0.17432772
38281950	0.2124776	0.18583399	0.12067689	0.13087371	0.4730355	0.19111753	0.0051575773	0.17822552
38281975	0.05440396	0.18280703	0.15909162	0.13788438	0.45755395	0.20113455	0.034094192	0.18177304
38282000	0.059225377	0.20241562	0.19447227	0.14898637	0.79500455	0.20672734	0.04579639	0.17484704
38282025	0.034504753	0.2177234	0.19184308	0.16139093	0.9484983	0.20561528	0.05263369	0.16563433
38282050	0.012826448	0.19890252	0.19389988	0.15558138	0.93807304	0.23053585	0.052837405	0.159614
38282075	0.036514282	0.19908045	0.19543277	0.15014365	0.9699991	0.24677263	0.053502474	0.16128907
38282100	0.02666684	0.19587204	0.19459946	0.14158884	0.8782311	0.24969807	0.053595938	0.16588853
38282125	0.016627632	0.17666739	0.18045029	0.1411075	0.6436166	0.22097673	0.05329557	0.16039607
38282150	0.060697127	0.18944816	0.092866465	0.13942862	0.11929683	0.22232284	0.05308866	0.15335184
38282175	0.07215977	0.19409151	0.094489336	0.13534275	0.1488343	0.21701866	0.030031884	0.15219456
38282200	0.03951252	0.1878692	0.016320478	0.13168374	0.11929683	0.21080221	0.005097978	0.15854028
38282225	0.022746041	0.17533228	0.0057383687	0.13075769	0.16018845	0.21335943	0.0051199775	0.1756568
38282250	0.025358886	0.16372254	0.068771385	0.12875591	0.34391883	0.20806095	0.005233977	0.17932674
38282275	0.018496545	0.16171926	0.092799544	0.13821495	0.38669258	0.20941116	0.009337864	0.17967156
38282300	0.005010779	0.16290566	0.03667178	0.1449498	0.307459	0.2093313	0.054483842	0.17155473
38282325	0.009187871	0.16506086	0.00562997	0.13614957	0.397651	0.21125473	0.053867944	0.17021674
38282350	0.07341842	0.16993004	0.00566077	0.14143285	0.57587945	0.21007663	0.08513153	0.18641955
38282375	0.031546365	0.18011658	0.0057383687	0.13749914	0.54602724	0.20976326	0.20910993	0.1861821
38282400	0.028302222	0.17703378	0.0050839777	0.1357243	0.17446755	0.21026355	0.21069133	0.1913559
38282425	0.07758295	0.1781319	0.004775982	0.13833365	0.098911434	0.20339017	0.21361294	0.17697546
38282450	0.08779875	0.19158988	0.004439985	0.14015311	0.10935153	0.19744796	0.21599226	0.168892
38282475	0.09158911	0.18659541	0.023312286	0.14059046	0.2609778	0.19312122	0.22108492	0.16552821
38282500	0.09192448	0.18831074	0.0057479683	0.13918322	0.26787367	0.20448628	0.22292852	0.18986502
38282525	0.08954548	0.19364259	0.00569997	0.14027607	0.2438843	0.21304452	0.11210742	0.18328825
38282550	0.07453576	0.19056146	0.056456003	0.13889378	0.2681933	0.21084689	0.06116865	0.17074355
38282575	0.010459808	0.19262119	0.19920196	0.13535927	0.2681933	0.20242207	0.06158706	0.16689402
38282600	0.005497572	0.19229276	0.19899996	0.13234238	0.2681933	0.19437887	0.017380323	0.16949151
38282625	0.005308775	0.19135644	0.19780084	0.1404017	0.2681933	0.19907612	0.006358357	0.17535739
38282650	0.0042691873	0.19064483	0.1955615	0.17129482	0.14140351	0.19433749	0.005713169	0.1752378
38282675	0.004000789	0.19159003	0.19651747	0.17924745	0.026274977	0.19435683	0.0027291968	0.1749591
38282700	0.0053671743	0.19418919	0.27951294	0.15551563	0.026686834	0.1923164	0.052296564	0.16744152
38282725	0.005495973	0.18714213	0.19888268	0.16292414	0.23022404	0.1918693	0.012005712	0.15990502
38282750	0.005505573	0.18493997	0.19983494	0.14849678	0.2681933	0.18921268	0.008789887	0.15200894
38282775	0.0054471726	0.18957818	0.20101357	0.14003842	0.19192594	0.2006681	0.027680065	0.15332577
38282800	0.0055235713	0.18405488	0.123225905	0.14050676	0.06579932	0.20139268	0.15594873	0.16226125
38282825	0.00555237	0.19506395	0.09183087	0.1406981	0.2681933	0.20169684	0.14659637	0.16230717
38282850	0.029736819	0.20845671	0.14422904	0.13998201	0.5999551	0.21384618	0.16082582	0.16611113
38282875	0.073893934	0.20393857	0.11907758	0.14217705	0.739253	0.21784914	0.21560606	0.16233459
38282900	0.35672748	0.20654245	0.09358334	0.13631791	0.6358129	0.21313864	0.21313351	0.17283484
38282925	0.3332097	0.20511071	0.071769975	0.13223222	0.66979915	0.21646187	0.12916932	0.19561976
38282950	0.26691884	0.21160783	0.045683708	0.12729232	0.7378084	0.21316522	0.057645272	0.22894272
38282975	0.32817623	0.21230529	0.082834035	0.11977784	0.73520964	0.21540907	0.086667456	0.2180737
38283000	0.3548537	0.20439865	0.07526332	0.12109868	0.7369255	0.21868083	0.11505597	0.2168262
38283025	0.35905102	0.2224091	0.045423977	0.11604506	0.32801157	0.23387621	0.056068618	0.21129923
38283050	0.42839545	0.2225993	0.05072305	0.12684295	0.113564916	0.24421355	0.06267496	0.19342923
38283075	0.51272416	0.23958768	0.076021954	0.13410969	0.083466254	0.2562088	0.043144215	0.21066102
38283100	0.67364484	0.23813199	0.092134	0.1590852	0.09657103	0.2730554	0.06559296	0.2681569
38283125	0.53880554	0.33720267	0.0780256	0.14799325	0.1305314	0.24398297	0.0691401	0.25058323
38283150	0.52267677	0.32353082	0.07595334	0.14627257	0.008539495	0.24842688	0.20341234	0.25236598
38283175	0.53734004	0.2815483	0.12605232	0.15063754	0.012789651	0.26245418	0.18283683	0.2864778
38283200	0.50683254	0.29546204	0.1460799	0.16963819	0.07563786	0.28533483	0.06145211	0.28506112
38283225	0.45913938	0.2936237	0.1460799	0.17770347	0.24470219	0.2801145	0.030968653	0.3153245
38283250	0.40740448	0.32136634	0.20522791	0.17871529	0.12895668	0.29918122	0.027469348	0.39040488
38283275	0.31875205	0.3636641	0.310678	0.17601132	0.0168716	0.3052726	0.05279068	0.5727624
38283300	0.06384941	0.27878106	0.25948772	0.20253605	0.019787109	0.25878152	0.06281028	0.3759715
38283326	0.010120227	0.21956152	0.16786058	0.1892308	0.13310303	0.29300183	0.05274993	0.31070787
38283351	0.0021355983	0.2102858	0.16168067	0.16549277	0.18621987	0.29447562	0.032040916	0.3052126
38283376	0.004108389	0.22439788	0.14983986	0.16973594	0.16269134	0.2651307	0.04904993	0.33482397
38283401	0.0060167634	0.2544893	0.035223115	0.17384863	0.22850817	0.2741472	0.07365179	0.33725137
38283426	0.006156761	0.25583005	0.05751069	0.15565383	0.2681933	0.25732523	0.11722336	0.3170696
38283451	0.0061743613	0.23449916	0.058326922	0.15603048	0.26052487	0.25506616	0.17766546	0.29523495
38283476	0.006174761	0.22868723	0.05595839	0.15221435	0.50419545	0.24861804	0.21349405	0.27805582
38283501	0.010408613	0.21840696	0.028725648	0.15222582	0.6772338	0.25403795	0.16157329	0.27150887
38283526	0.032895267	0.23832193	0.07491709	0.14473598	0.23974551	0.24820344	0.11219091	0.30209285
38283551	0.27750725	0.21568072	0.0524831	0.13930222	0.2401191	0.23210195	0.17626189	0.35192704
38283576	0.36027008	0.20510092	0.056210395	0.14250927	0.19560352	0.22497298	0.13294882	0.36527747
38283601	0.3593992	0.20226482	0.113400795	0.14055987	0.14363045	0.2286781	0.122951984	0.29052502
38283626	0.52536404	0.20012599	0.18177176	0.13872275	0.15780187	0.22978012	0.100333564	0.25383738
38283651	0.74734294	0.19663005	0.2896531	0.1344926	0.08842074	0.21451804	0.03406461	0.27315757
38283676	0.7672819	0.2054236	0.18280417	0.12821278	0.025877109	0.20833273	0.041977674	0.41765654
38283701	0.763234	0.2030276	0.18186776	0.13248007	0.02585072	0.20154318	0.04399421	0.5142711
38283726	0.76085865	0.1989584	0.1809812	0.14094746	0.02576275	0.19214746	0.044232775	0.646394
38283751	0.7573917	0.19456798	0.1232799	0.1340195	0.02570117	0.18818666	0.035698414	0.5043285
38283776	0.551014	0.19001505	0.083443135	0.1291832	0.025657184	0.1849984	0.045560237	0.35113707
38283801	0.5439658	0.18221752	0.08397169	0.12438718	0.025565216	0.1791063	0.060108595	0.24260856
38283826	0.5417973	0.16768004	0.0842204	0.11915507	0.02570717	0.18348221	0.060929485	0.20808968
38283851	0.37635982	0.17130458	0.036707755	0.10944249	0.0256112	0.18456402	0.06209808	0.18321252
38283876	0.08228352	0.1744191	0.005019179	0.10703076	0.02555082	0.18285215	0.062892936	0.16596413
38283901	0.031520776	0.18333079	0.0049939794	0.10837567	0.025416864	0.18143818	0.06309413	0.15999144
38283926	0.031234115	0.18518922	0.004996779	0.11245833	0.026065849	0.18066339	0.03610576	0.14935613
38283951	0.038598415	0.18469381	0.0049799797	0.103147	0.02654768	0.16668244	0.06333366	0.14273223
38283976	0.031272903	0.17869335	0.005066778	0.08017716	0.026280973	0.16115203	0.062998325	0.13130003
38284001	0.017031178	0.17609838	0.005377574	0.07412757	0.026326958	0.15924695	0.04707182	0.12203991
38284026	0.0058039674	0.17756209	0.073709235	0.07675636	0.026391335	0.16587372	0.06255919	0.1284109
38284051	0.012165699	0.17757756	0.16674896	0.09987962	0.026686834	0.17852092	0.11545533	0.15238893
38284076	0.061796658	0.17449509	0.19459946	0.106988035	0.026686834	0.19014156	0.10123658	0.1510174
38284101	0.09370322	0.16636586	0.19447228	0.11022682	0.026686834	0.18206924	0.22437108	0.1506154
38284126	0.093152024	0.16447768	0.19370909	0.09873381	0.17266871	0.17330532	0.22353221	0.15203954
38284151	0.09240604	0.17342846	0.21291842	0.103369415	0.23360626	0.17318457	0.22186378	0.1490679
38284176	0.04069037	0.18324602	0.34537464	0.10103822	0.21218464	0.17659535	0.059935708	0.15613194
38284201	0.09128914	0.18244135	0.34498978	0.10512343	0.24462724	0.17700115	0.07404831	0.16075289
38284226	0.09135328	0.18410829	0.19099544	0.10537538	0.21620683	0.1786154	0.22605616	0.16388407
38284251	0.09209536	0.19044086	0.17711848	0.10720124	0.19091375	0.17935446	0.08887058	0.1615578
38284276	0.077691026	0.18891193	0.15976268	0.11397604	0.6516956	0.18282592	0.035911884	0.16021551
38284301	0.018803693	0.18365093	0.08092883	0.117526494	0.5089774	0.18700072	0.006449955	0.15960105
38284326	0.0051127775	0.18124512	0.077141866	0.114144765	0.38910192	0.19146684	0.006365957	0.15764254
38284351	0.0054063727	0.17981032	0.07798812	0.123088785	0.43148506	0.19111721	0.006395956	0.16327178
38284376	0.012201296	0.18155806	0.051741704	0.12468669	0.18149197	0.200479	0.006461954	0.1620362
38284401	0.06257236	0.18175407	0.010484609	0.12937714	0.17402034	0.2048585	0.037352912	0.15862009
38284426	0.02917666	0.18216684	0.0017151992	0.12779292	0.22644927	0.20302716	0.061231725	0.15397826
38284451	0.031086192	0.17794685	0.018779298	0.13380435	0.3539224	0.19984208	0.039243527	0.15271017
38284476	0.027244229	0.17067271	0.077681854	0.13546446	0.03551013	0.18677564	0.06167649	0.15275761
38284501	0.015597367	0.17198151	0.078577906	0.12510069	0.109378956	0.18621092	0.061367474	0.15359044
38284526	0.063721664	0.16675484	0.08861957	0.12335988	0.120941356	0.18623286	0.061725203	0.1512062
38284551	0.083302036	0.16672248	0.025827127	0.124650896	0.07400364	0.18319154	0.0599377	0.15182675
38284576	0.12963858	0.17619851	0.04426794	0.11794674	0.062193897	0.18512516	0.05523232	0.15404397
38284601	0.26331654	0.1820013	0.06288815	0.113082856	0.26273754	0.18416628	0.06889548	0.15657818
38284626	0.052225053	0.18524227	0.058366857	0.11858618	0.23060274	0.18413614	0.12201304	0.15772715
38284651	0.03009266	0.18938309	0.13315855	0.1194087	0.11929683	0.18803026	0.040113643	0.16113846
38284676	0.037569165	0.17458063	0.05413516	0.11885169	0.07825291	0.18834324	0.19119617	0.16204818
38284701	0.039972957	0.18206736	0.02933899	0.12369166	0.061412986	0.18687113	0.07404951	0.16379355
38284726	0.07132431	0.19032718	0.029849567	0.12710401	0.08182466	0.18803671	0.049971204	0.16757774
38284751	0.01967113	0.19733939	0.048829794	0.1275974	0.09562619	0.1884382	0.029702032	0.17536491
38284776	0.018974861	0.20078138	0.0772304	0.12721612	0.0815743	0.18620043	0.032330766	0.17712742
38284801	0.017656682	0.21452293	0.12226515	0.12818328	0.08112898	0.18629667	0.042105157	0.17333876
38284826	0.0048235813	0.21471426	0.12226515	0.13355446	0.06289054	0.18663323	0.05303074	0.16300735
38284851	0.004339986	0.2041048	0.13145109	0.13931777	0.06926979	0.1851611	0.020406183	0.15691637
38284876	0.003801991	0.18527831	0.17010051	0.14051488	0.11765953	0.18621486	0.02686677	0.15263006
38284901	0.004183988	0.19764057	0.13446443	0.14220375	0.15448955	0.18335938	0.023788558	0.15398195
38284926	0.004781181	0.18623713	0.13446443	0.13356505	0.14102964	0.18345979	0.04190014	0.14665475
38284951	0.017885845	0.17809345	0.093215734	0.12918708	0.10177539	0.18977508	0.053612314	0.14779831
38284976	0.029715229	0.18108699	0.10692017	0.12889144	0.011976914	0.19033451	0.058177978	0.15169972
38285001	0.03046809	0.17906064	0.14727423	0.1322628	0.010946581	0.19409317	0.088256985	0.15040612
38285026	0.024471156	0.17712519	0.15842763	0.14124796	0.012789651	0.19336274	0.1956706	0.15293646
38285051	0.021781078	0.17866674	0.20737408	0.14799425	0.008539495	0.1967431	0.17880768	0.1578865
38285076	0.042765364	0.1821137	0.28586042	0.15266857	0.011520946	0.19365007	0.21806286	0.1630089
38285101	0.0452054	0.18170309	0.5316154	0.15631925	0.033117946	0.18603744	0.21788041	0.1609544
38285126	0.06795927	0.17956981	0.74179137	0.14821818	0.18451405	0.18477204	0.22002524	0.1580359
38285151	0.05584896	0.17779072	0.67256737	0.14511658	0.19245024	0.18369374	0.22130825	0.1601663
38285176	0.019789508	0.17755108	0.74950385	0.15125525	0.20074932	0.18185717	0.1647781	0.15887225
38285201	0.01967113	0.1758831	0.9530135	0.14701837	0.20130014	0.18205784	0.15978165	0.15964818
38285226	0.020824896	0.1740356	0.8232763	0.14459804	0.18757099	0.19280891	0.2227892	0.1605579
38285251	0.032736152	0.17123373	0.95244974	0.14074424	0.1844637	0.19586134	0.0938649	0.15938124
38285276	0.07329596	0.17103815	0.9205454	0.13891351	0.20758511	0.19822171	0.060996562	0.16218579
38285301	0.033962272	0.16925499	0.7848963	0.13531905	0.110099025	0.19799265	0.058021434	0.16630214
38285326	0.031210534	0.16824326	0.29695207	0.13366592	0.020728916	0.2036295	0.05325242	0.17200688
38285351	0.031035816	0.16829994	0.13904712	0.13588919	0.021997027	0.20874155	0.058639985	0.16983679
38285376	0.030913077	0.17325462	0.20474215	0.12532872	0.022748036	0.20823805	0.041603997	0.1658099
38285401	0.017553499	0.17134647	0.20584053	0.119293675	0.020978462	0.20795828	0.048219312	0.16483335
38285426	0.005137177	0.17406565	0.20398444	0.112637885	0.022394128	0.2010515	0.046522416	0.1602199
38285451	0.005383974	0.17288676	0.20292485	0.11361423	0.020233018	0.20178857	0.0059335656	0.16065642
38285476	0.0056863693	0.1727256	0.009523856	0.10910827	0.013459194	0.20955037	0.012116905	0.1620946
38285501	0.0056691696	0.1752024	0.005943165	0.11139955	0.012789651	0.19964004	0.035105586	0.15864354
38285526	0.004261587	0.17324345	0.0059783645	0.11434674	0.009009877	0.19580129	0.03101503	0.15598217
38285551	0.002413998	0.17369175	0.0058631655	0.11415712	0.00781712	0.1917602	0.03803163	0.1589089
38285576	0.0014927994	0.17490394	0.0057351687	0.1192954	0.01774627	0.18806878	0.021469947	0.16466114
38285601	0.0012519996	0.1838072	0.00566917	0.12684396	0.019593546	0.1877119	0.018522542	0.17073569
38285626	0.0015755993	0.18216799	0.0056723696	0.12797694	0.014247518	0.18848315	0.012484076	0.16932473
38285651	0.0026659968	0.18390891	0.029924335	0.12842491	0.013372801	0.18363112	0.007386733	0.16494499
38285676	0.003777591	0.18497364	0.091511816	0.12850365	0.023188325	0.17745423	0.011056574	0.16302377
38285701	0.005442773	0.18813537	0.08861238	0.12757307	0.016353272	0.16965172	0.006811147	0.16408148
38285726	0.0051199775	0.18188116	0.15220208	0.12500659	0.021458352	0.1784374	0.0015063994	0.16023266
38285751	0.005482372	0.17327571	0.09445349	0.120087996	0.02007865	0.18058522	0.0018891988	0.1566728
38285776	0.0053831744	0.17688648	0.09628157	0.1219426	0.020200228	0.18059455	0.0083527025	0.1565089
38285801	0.0052479757	0.17957062	0.09632098	0.117595434	0.017261142	0.18656762	0.03644673	0.14690247
38285826	0.005159177	0.18820348	0.20177172	0.11145292	0.130487	0.19034842	0.12834057	0.14589268
38285851	0.0052491757	0.18672368	0.19310287	0.114282034	0.24447697	0.19011146	0.16866003	0.15107447
38285876	0.0052299756	0.17987882	0.19563057	0.111153595	0.24226713	0.19259734	0.30826414	0.15724853
38285901	0.005239576	0.17934215	0.20247178	0.108452946	0.24454257	0.19783375	0.2806639	0.1610785
38285926	0.005026779	0.17956086	0.18876694	0.106271334	0.2459679	0.19753823	0.34406716	0.16324165
38285951	0.004548384	0.18660372	0.2093103	0.10373491	0.44077355	0.20255418	0.55874467	0.1613738
38285976	0.004103189	0.19343245	0.17158678	0.100951225	0.6924558	0.20907852	0.6795684	0.15461862
38286001	0.0039151898	0.19090267	0.1634674	0.10580809	0.69344664	0.20860308	0.6867915	0.15720892
38286026	0.004551185	0.18872917	0.11631197	0.11732621	0.31872198	0.2012139	0.6868351	0.16365513
38286051	0.0038443909	0.18450932	0.047368288	0.12517929	0.6834819	0.20683408	0.63211226	0.16333255
38286076	0.0034851928	0.18124488	0.0666263	0.12329557	0.713834	0.20163152	0.6556427	0.1633612
38286101	0.0102078235	0.1743629	0.15126844	0.13680904	1.1902224	0.20245719	0.7406556	0.15861091
38286126	0.019430375	0.18066609	0.12067689	0.14339349	1.1943228	0.21127786	1.0101321	0.15354615
38286151	0.01678561	0.18728854	0.16549827	0.13895187	0.87342954	0.20813823	0.9728139	0.15424067
38286176	0.019773912	0.18372653	0.17158678	0.13569151	0.6862902	0.19671287	1.0745554	0.15072124
38286201	0.011603341	0.17411378	0.19964199	0.13173592	0.9283257	0.19449325	1.004856	0.14713185
38286226	0.009114672	0.16362807	0.17502698	0.12558106	0.9841918	0.19250712	0.976556	0.14397661
38286251	0.004532384	0.16229355	0.190482	0.12222023	0.66178197	0.19343881	0.6722655	0.14600103
38286276	0.01847775	0.16622025	0.18331124	0.12116132	0.37336886	0.19605954	0.589583	0.14465362
38286301	0.14588122	0.16475064	0.15126844	0.12532498	0.38004884	0.19141132	0.5517657	0.1430168
38286326	0.05666647	0.1578151	0.17158678	0.12028931	0.117807314	0.18873182	0.5101968	0.1472319
38286351	0.028013535	0.16460201	0.16801795	0.12226649	0.123088546	0.18892156	0.09770607	0.15566838
38286376	0.07917047	0.16819566	0.12067689	0.12674886	0.087249264	0.18544516	0.02685437	0.16114943
38286401	0.15417884	0.17285785	0.16693754	0.12599865	0.01836977	0.18866499	0.005019179	0.15993027
38286426	0.16638406	0.1797065	0.1778903	0.1259726	0.007229137	0.18680549	0.0383498	0.16418073
38286451	0.16492334	0.17939408	0.26479435	0.13083506	0.016756417	0.18805471	0.045761622	0.16204569
38286476	0.15951389	0.17952213	0.1311172	0.13000584	0.021376371	0.19985121	0.0470866	0.15554738
38286501	0.065986514	0.18422553	0.13206418	0.12802994	0.019349592	0.1996396	0.031118978	0.15856688
38286526	0.008860684	0.1804856	0.21101846	0.12775095	0.019611944	0.19723216	0.010167425	0.15949386
38286551	0.0069727437	0.17897265	0.2144329	0.13155505	0.016917592	0.19702886	0.00072999985	0.15986845
38286576	0.0009803998	0.17911486	0.2144329	0.12771598	0.016679227	0.19031337	0.0057371682	0.15843004
38286601	0.0009167999	0.18178086	0.1874004	0.12827662	0.016679227	0.19723815	0.0053375745	0.15707886
38286626	0.0005704	0.17453682	0.099630296	0.12999278	0.016679227	0.2049315	0.061819017	0.1574379
38286651	0.0007211999	0.17026515	0.0064399554	0.13316508	0.19858892	0.19950093	0.032720562	0.15909147
38286676	0.0026359973	0.1764492	0.036742132	0.13731824	0.14409009	0.19684756	0.006911945	0.16257241
38286701	0.0032107944	0.17741027	0.10098826	0.13832143	0.103927225	0.19365677	0.03947615	0.16081586
38286726	0.00783592	0.17706145	0.10098826	0.13464095	0.13494882	0.1893299	0.101892404	0.16957265
38286751	0.01268766	0.17528787	0.20543829	0.13162968	0.13842271	0.20192996	0.16527691	0.17540333
38286776	0.018614525	0.18157704	0.2144329	0.13345842	0.10008084	0.20361054	0.13591237	0.1678705
38286801	0.023051957	0.18408123	0.2144329	0.13702896	0.09110034	0.20183653	0.1083996	0.16830365
38286826	0.019370388	0.17801197	0.2144329	0.13132364	0.060214806	0.19825897	0.09397283	0.16794035
38286851	0.00919027	0.17729051	0.1466023	0.123735234	0.010471408	0.19686843	0.09397283	0.16378723
38286876	0.022399327	0.1828165	0.10098826	0.11786861	0.018792093	0.20485277	0.123883285	0.15642211
38286901	0.04074592	0.17396763	0.10098826	0.11708512	0.01774627	0.19820802	0.1814727	0.15480736
38286926	0.041867767	0.17604855	0.0140171405	0.113212496	0.16269134	0.20317236	0.0827898	0.150958
38286951	0.029755212	0.18184191	0.08589912	0.108501054	0.101919845	0.2040202	0.0058799665	0.15013707
38286976	0.014129531	0.19774492	0.05188232	0.10723806	0.012789651	0.20762593	0.004382386	0.15132344
38287001	0.013775565	0.19450107	0.0064399554	0.1073719	0.014830657	0.2025903	0.003793191	0.14868383
38287026	0.041112013	0.18943048	0.0064399554	0.107384734	0.021668306	0.21168512	0.0056839697	0.15250257
38287051	0.061932802	0.19218427	0.097217984	0.10445967	0.18902276	0.22185381	0.005851967	0.15552683
38287076	0.06484614	0.19569123	0.10098826	0.10666028	0.24131005	0.22320431	0.003098795	0.15687452
38287101	0.025190936	0.19402438	0.10098826	0.108589955	0.15503024	0.21826957	0.00084399985	0.15722768
38287126	0.01700318	0.17947073	0.12382731	0.10892999	0.022568084	0.2150777	0.0008499999	0.16043504
38287151	0.02839538	0.1788726	0.2144329	0.12266375	0.022728043	0.21212131	0.0008499999	0.15930597
38287176	0.035520934	0.17552806	0.13449574	0.1193241	0.02296198	0.22273074	0.0019239989	0.15548436
38287201	0.09173807	0.16617608	0.1531763	0.11593543	0.023102742	0.21837103	0.006176761	0.1522544
38287226	0.09085775	0.1647492	0.20772254	0.1159422	0.023404265	0.21703471	0.00621996	0.1487593
38287251	0.062901706	0.16151235	0.16955796	0.122263305	0.023360277	0.20866686	0.00621996	0.14655241
38287276	0.029359384	0.16189796	0.10903225	0.11764963	0.023173926	0.20789659	0.0061935605	0.14575481
38287301	0.030868297	0.15203267	0.083867244	0.114382565	0.04991527	0.22044645	0.0063279574	0.15139711
38287326	0.06260749	0.16023949	0.12067689	0.11409756	0.24299945	0.21244547	0.006279958	0.15190315
38287351	0.08959291	0.16353565	0.1634674	0.11472438	0.24150941	0.22000915	0.0063063577	0.14938566
38287376	0.14482006	0.16122726	0.19219653	0.117901705	0.23682754	0.2235665	0.006376757	0.1496413
38287401	0.4740234	0.16371095	0.19219655	0.112866595	0.23299302	0.22975692	0.006399956	0.1526519
38287426	0.3521903	0.16135347	0.118279606	0.11363924	0.23046911	0.22217253	0.006343158	0.15837999
38287451	0.38446206	0.160151	0.07754068	0.10871672	0.22131881	0.21579093	0.006381557	0.1618948
38287476	0.54413253	0.15532039	0.08202001	0.111009315	0.15496583	0.20704372	0.006464355	0.16225275
38287501	0.5414078	0.15360154	0.04403697	0.105532005	0.060199235	0.1982145	0.0039567896	0.16397072
38287526	0.54313207	0.15525119	0.025660383	0.108107954	0.05796114	0.19470075	0.00085999985	0.16341898
38287551	0.44473273	0.15578261	0.0014099996	0.10941747	0.019479968	0.1960463	0.0010719999	0.16786249
38287576	0.26142794	0.15912302	0.0014099996	0.109971985	0.021320382	0.19671063	0.0061935605	0.1674301
38287601	0.07933715	0.16169295	0.023394264	0.11467264	0.12736577	0.2010408	0.0047015827	0.17312959
38287626	0.009693049	0.17157397	0.019893087	0.118049644	0.24569306	0.20814466	0.005958365	0.17071098
38287651	0.0043079862	0.17552117	0.050256044	0.11881992	0.22450571	0.21548751	0.0058623664	0.16996196
38287676	0.003133595	0.17709805	0.08009753	0.11677905	0.24677218	0.21506605	0.0046867826	0.16793555
38287701	0.0023579977	0.17727356	0.03889819	0.11424957	0.23576613	0.21731241	0.004455185	0.1702501
38287726	0.0028339962	0.17523876	0.08291536	0.114878364	0.2315256	0.21760048	0.0061459616	0.16907981
38287751	0.0017451992	0.17757331	0.10119917	0.11707475	0.24352464	0.20241259	0.0059215655	0.16359222
38287776	0.0007899999	0.17376234	0.09595668	0.11567941	0.4573996	0.2076459	0.0058535663	0.15687409
38287801	0.0010503998	0.17656586	0.110113345	0.11325749	0.20845817	0.20443086	0.0062743593	0.15811959
38287826	0.0016135992	0.18324302	0.058880378	0.11600677	0.11684077	0.20071056	0.0063159578	0.16733357
38287851	0.001919599	0.18475062	0.03699676	0.11705362	0.09751577	0.20551531	0.006323158	0.17326772
38287876	0.003796391	0.18269107	0.02150634	0.12068559	0.07211029	0.21602112	0.006279959	0.17149433
38287901	0.005834767	0.1825609	0.009923837	0.123026334	0.06383784	0.20989262	0.006117562	0.17110637
38287926	0.0057607684	0.18550116	0.03184582	0.13922472	0.09751578	0.21257998	0.0059111654	0.16278552
38287951	0.0057235686	0.19482398	0.040059287	0.14482555	0.087249264	0.20371862	0.005588771	0.16280815
38287976	0.0057383687	0.19408895	0.056968376	0.13952377	0.12763914	0.2016025	0.027153062	0.16839755
38288001	0.0056787697	0.18813053	0.34253627	0.119970426	0.2014542	0.20307867	0.049284842	0.17895281
38288026	0.005675569	0.19762099	0.325767	0.11349647	0.20309727	0.20147742	0.042610705	0.16779535
38288051	0.00564717	0.19240764	0.40122336	0.12064146	0.19510975	0.20199683	0.039869837	0.17740835
38288076	0.0055959704	0.18812956	0.5428294	0.12537585	0.21537739	0.19957827	0.063605495	0.1771482
38288101	0.005245176	0.19533013	0.59189075	0.13056591	0.2168114	0.19890422	0.15613367	0.17162137
38288126	0.004589984	0.20067538	0.6571511	0.13036193	0.19934002	0.19924533	0.13583311	0.17912471
38288151	0.004179988	0.19517887	0.6654879	0.12606455	0.20638257	0.19166932	0.09175919	0.18943425
38288176	0.004589184	0.18827185	0.37585217	0.12677585	0.21482112	0.19975343	0.06559296	0.17304748
38288201	0.004362787	0.18950509	0.16193058	0.11615736	0.2178062	0.19602229	0.1262321	0.17613384
38288226	0.0046375836	0.19250005	0.08084231	0.12613332	0.21581635	0.19345525	0.13273111	0.17136377
38288251	0.004075989	0.18892023	0.031229725	0.12041315	0.17199475	0.19701236	0.15354714	0.16609043
38288276	0.004644383	0.18333554	0.023441853	0.11596493	0.018168999	0.19170253	0.20944065	0.15893573
38288301	0.0053691743	0.18063068	0.016884798	0.12026143	0.017394325	0.19647954	0.16047159	0.16391164
38288326	0.005169977	0.1740356	0.0054387734	0.11759721	0.0192996	0.19755396	0.0795098	0.16385855
38288351	0.0052419757	0.16962814	0.016693225	0.12006351	0.017523501	0.19114625	0.07877769	0.16914341
38288376	0.005553571	0.17157282	0.038381778	0.11529974	0.01734913	0.19469208	0.10630766	0.17526123
38288401	0.021639513	0.17205405	0.05770717	0.11540029	0.011311359	0.19903757	0.08226318	0.1826985
38288426	0.021472748	0.1832186	0.09178785	0.11453498	0.005465172	0.20877232	0.05649634	0.17745845
38288451	0.020770106	0.18335043	0.12188678	0.11330654	0.048557322	0.21964782	0.023155533	0.18409038
38288476	0.01573735	0.1834389	0.11698738	0.11210733	0.101363145	0.22530812	0.0029975956	0.1987001
38288501	0.0031743946	0.1845538	0.08198252	0.11200924	0.09751577	0.22423495	0.0006348	0.20196702
38288526	0.0090378765	0.18394701	0.12958106	0.11231138	0.07495021	0.21522501	0.00027920003	0.20357312
38288551	0.010347816	0.18849108	0.122720145	0.113873295	0.11852112	0.21014261	0.0007499999	0.20054604
38288576	0.008418299	0.18904287	0.08005168	0.11221348	0.5644578	0.20419417	0.010603403	0.19397834
38288601	0.0069283443	0.18451092	0.014299513	0.11681098	0.6315834	0.20804454	0.003745991	0.18643187
38288626	0.0032403946	0.18507239	0.010889784	0.11913753	0.44371265	0.20600557	0.0033255937	0.19876626
38288651	0.0014075998	0.18722749	0.0006404	0.12144807	0.25820068	0.20158726	0.0049111797	0.18574102
38288676	0.0020491986	0.1860353	0.00078999996	0.121223465	0.23985475	0.19398487	0.002195998	0.1791288
38288701	0.0023147978	0.1858328	0.0010447998	0.12325348	0.24153467	0.18385376	0.0028943957	0.1806576
38288726	0.003305194	0.18221399	0.0034311935	0.12609105	0.23893717	0.17367661	0.0035639922	0.17428046
38288751	0.004205188	0.18167263	0.0051215775	0.12608117	0.39963964	0.16818754	0.004039989	0.17251106
38288776	0.004419986	0.17223206	0.006277559	0.12745807	0.23726988	0.17482495	0.0048795803	0.16483372
38288801	0.0048971805	0.175777	0.0064399554	0.12330463	0.21898675	0.17473893	0.0044499855	0.16083047
38288826	0.0050271787	0.18073797	0.0064399554	0.11882063	0.47590482	0.18145105	0.017323136	0.15308031
38288851	0.005174776	0.18059182	0.0064399554	0.120303236	0.68186414	0.1756739	0.037843768	0.15307645
38288876	0.0057219686	0.17750026	0.0064399554	0.12530155	0.6790744	0.18322302	0.005259976	0.15700443
38288901	0.00566597	0.17282541	0.0064399554	0.12712641	0.6620365	0.1880596	0.021761082	0.15502536
38288926	0.00564397	0.17051798	0.017805459	0.1263398	0.6566817	0.20139353	0.048652	0.15298453
38288951	0.0055075726	0.16999313	0.13294561	0.12705469	0.65994537	0.21021056	0.045575816	0.15805146
38288976	0.045041166	0.173329	0.11469874	0.13463466	0.66904825	0.2153311	0.1721264	0.16407827
38289001	0.04416564	0.16781554	0.10098826	0.13716821	0.5745387	0.2135069	0.26040998	0.17331913
38289026	0.029277818	0.1701572	0.10098826	0.13675712	0.23241204	0.2104506	0.5440071	0.16968918
38289051	0.029157469	0.17478669	0.10098826	0.13577291	0.23192482	0.20327617	0.5783641	0.17806032
38289076	0.013469192	0.17777444	0.20093475	0.13621351	0.23079169	0.20187749	0.6316222	0.17434347
38289101	0.010549803	0.18020478	0.2144329	0.13781779	0.22061756	0.20238253	0.5241773	0.17788878
38289126	0.016187293	0.18400179	0.2144329	0.13088596	0.2230421	0.20929384	0.726077	0.17961773
38289151	0.014719469	0.18033132	0.23399673	0.1437119	0.17917144	0.21740018	0.7756996	0.18991783
38289176	0.021787876	0.179229	0.27285567	0.15519592	0.345919	0.22299393	0.82512546	0.20898873
38289201	0.0117529305	0.1764578	0.23399673	0.15477788	0.6549981	0.22164196	0.82845753	0.20365104
38289226	0.005879966	0.17219612	0.27929473	0.15352707	0.64687705	0.22458263	0.78922445	0.19185957
38289251	0.0059231655	0.17786111	0.5099373	0.14866117	1.0041058	0.21712333	0.7773683	0.18849826
38289276	0.025786743	0.1848851	1.0067153	0.15341863	0.6232228	0.23014234	0.63940465	0.18038192
38289301	0.032315973	0.19461168	1.0067153	0.15836304	0.64140964	0.24468423	0.1724366	0.17527151
38289326	0.03261062	0.1949378	1.0341191	0.14691845	0.64798605	0.23968218	0.16024965	0.18191239
38289351	0.03243751	0.22513914	1.2186747	0.14534694	0.31208754	0.28211	0.14146487	0.18854034
38289376	0.032309577	0.19626203	1.2103117	0.14455944	0.13249758	0.32322058	0.098547615	0.18948476
38289401	0.15901937	0.18912457	1.0697732	0.15810318	0.087249264	0.295408	0.14800426	0.1921838
38289426	0.32481614	0.18495494	1.0067153	0.15139893	0.091404274	0.252243	0.16516444	0.19889884
38289451	0.11360945	0.19006678	1.0067153	0.15101913	0.003117995	0.2646536	0.16796155	0.20425624
38289476	0.08691732	0.19977923	0.71647936	0.14388293	0.0024403974	0.26672405	0.12172041	0.22511092
38289501	0.033577286	0.20047642	0.2717879	0.15123115	0.04640574	0.27638587	0.050870065	0.26315546
38289526	0.06298834	0.19989215	0.11374856	0.1506917	0.046648283	0.28169098	0.062946826	0.25388
38289551	0.058423165	0.26638612	0.09577949	0.14543736	0.114176564	0.28048372	0.048959244	0.26212174
38289576	0.05630305	0.25819924	0.013078027	0.14385295	0.051065397	0.27884355	0.061969135	0.27484196
38289601	0.07285193	0.2847695	0.04703985	0.15747875	0.012789651	0.2981711	0.0541767	0.31951073
38289626	0.09401982	0.26427156	0.0700499	0.1578843	0.01350839	0.31144714	0.005993964	0.30626208
38289651	0.029726025	0.30068222	0.03970037	0.15514554	0.019137632	0.34963313	0.0031595945	0.3075412
38289676	0.029078303	0.31099322	0.03473022	0.16983584	0.01620209	0.33535114	0.017029176	0.27471647
38289701	0.031863008	0.3865614	0.1018558	0.22257903	0.019808704	0.3156161	0.037585147	0.2424593
38289726	0.026946738	0.36625868	0.11954665	0.18904088	0.020445775	0.31020933	0.109191686	0.23585787
38289751	0.00396159	0.41780925	0.34111148	0.18018866	0.02116842	0.31859615	0.1853214	0.24888629
38289776	0.005767168	0.43831885	0.3805923	0.1777444	0.019808704	0.34620875	0.29581672	0.29083917
38289801	0.01523341	0.45947918	0.5133274	0.17926797	0.018554535	0.35004485	0.2341922	0.3235435
38289826	0.029704833	0.47095782	0.52691483	0.16907647	0.01746351	0.3933003	0.3578273	0.3308115
38289851	0.011956114	0.5290374	0.46112934	0.17290494	0.014301512	0.4122789	0.5406175	0.37440073
38289876	0.0676005	0.5562213	0.51304007	0.17471246	0.015364195	0.3951762	0.69470745	0.40945727
38289901	0.33926797	0.65004754	0.6539795	0.16935103	0.016977185	0.3874531	0.69166046	0.39419323
38289926	0.2940881	0.64890486	0.28334996	0.15704703	0.016260084	0.37041363	0.636961	0.3970337
38289951	0.31822574	0.5068157	0.14809011	0.17066613	0.018925268	0.38126755	0.58212674	0.4058659
38289976	0.35890532	0.49090308	0.1572278	0.20616992	0.17774066	0.39085928	0.24438298	0.41855818
38290001	0.52692604	0.35632056	0.07957399	0.21522287	0.2226737	0.40239215	0.22260344	0.3810473
38290026	0.58365214	0.34895578	0.07504793	0.23562449	0.1965202	0.346996	0.22432233	0.29341027
38290051	0.47502103	0.36963248	0.107335374	0.21787405	0.19245024	0.34119624	0.11882974	0.31818196
38290076	0.464617	0.33777112	0.06459986	0.20980255	0.18401963	0.2944941	0.0588061	0.27722958
38290101	0.39399365	0.27316612	0.058237478	0.21497206	0.20312434	0.2763885	0.033426978	0.2612063
38290126	0.07604189	0.25252262	0.0025363972	0.23050784	0.20685174	0.24862692	0.02581793	0.23422569
38290151	0.3586782	0.23420152	0.0028863954	0.2427422	0.17697906	0.24404007	0.028887982	0.2440982
38290176	0.45832962	0.22421303	0.0039355895	0.27003637	0.01967753	0.2294178	0.0028311964	0.23326941
38290201	0.4538218	0.20999755	0.00389999	0.42036778	0.019862693	0.22957687	0.0052163764	0.23013848
38290226	0.43211508	0.2035985	0.0041735875	0.36499476	0.09512726	0.23320825	0.0035483926	0.2203939
38290251	0.373942	0.2022581	0.0744871	0.22549647	0.1232386	0.22262466	0.0032579945	0.21461973
38290276	0.27014658	0.19499671	0.05944818	0.1974096	0.16755608	0.23424311	0.009364663	0.21997628
38290301	0.17426345	0.20238958	0.0064399554	0.18702069	0.109204814	0.23775955	0.069155656	0.24230173
38290326	0.09660528	0.20104739	0.0064399554	0.18290329	0.015044233	0.25490442	0.21754716	0.23977561
38290351	0.10126005	0.2052226	0.0064399554	0.18447591	0.010756992	0.30685672	0.20148166	0.22680861
38290376	0.03961564	0.20502828	0.0064399554	0.18015833	0.010387413	0.34281328	0.045474324	0.24239038
38290401	0.037395682	0.20526439	0.0064399554	0.1908642	0.008001914	0.3555955	0.039910607	0.26683787
38290426	0.026015863	0.20891126	0.025467247	0.17439245	0.0074307313	0.34289768	0.10581084	0.29828322
38290451	0.07971077	0.22262634	0.06936995	0.1748396	0.006331159	0.3241781	0.13607687	0.36083314
38290476	0.22613418	0.223962	0.073398076	0.18141411	0.0022467982	0.31765074	0.14934778	0.38281262
38290501	0.3376257	0.2150699	0.03381355	0.18162319	0.0021983983	0.28317985	0.23618945	0.38053554
38290526	0.55745447	0.21567722	0.066809885	0.19468673	0.004182788	0.28071392	0.13843541	0.39479584
38290551	0.67520547	0.22247487	0.1032043	0.19653222	0.0052299756	0.26490465	0.06571988	0.39500687
38290576	0.953607	0.21793441	0.084240325	0.20043123	0.10577823	0.23738328	0.098220795	0.38948768
38290601	1.1101304	0.21007358	0.08861957	0.20062159	0.123603426	0.22908778	0.13484459	0.3419904
38290626	0.9728115	0.20201077	0.12067689	0.1981012	0.012955239	0.22225422	0.12634282	0.3655979
38290651	0.9286754	0.19228531	0.21365947	0.19705048	0.014169526	0.23397103	0.10147576	0.34790063
38290676	0.7418979	0.19739917	0.34933725	0.2035945	0.013140823	0.2338005	0.014481894	0.37911993
38290701	0.43789983	0.20269963	0.24699107	0.19029698	0.014049538	0.23942651	0.007953117	0.3536139
38290726	0.3858658	0.20074601	0.516025	0.19868237	0.3694708	0.25650513	0.0032967944	0.3049284
38290751	0.15960789	0.20144877	0.7869594	0.17699806	0.5521164	0.25607643	0.00024200002	0.25243488
38290776	0.045965012	0.21050586	0.7721817	0.19563058	0.57216626	0.27001053	0.000108	0.26110223
38290801	0.009037877	0.21657883	0.66271347	0.1772192	0.5530322	0.2968457	9.76e-05	0.30046132
38290826	0.014189125	0.21598572	1.0067153	0.16590649	0.6001428	0.31259206	8.56e-05	0.34446228
38290851	0.04332924	0.21461914	1.0067153	0.16856742	0.66726947	0.36270916	0.0001848	0.3242108
38290876	0.038026437	0.20989975	0.9985702	0.17192528	0.6303175	0.32141003	0.00032959998	0.2830739
38290901	0.016763614	0.18964893	0.9315466	0.1708838	0.5751648	0.28872067	0.0006695999	0.22365004
38290926	0.014814658	0.19663404	1.0584936	0.19782096	0.03266379	0.28268147	0.023360277	0.21017161
38290951	0.03962563	0.20003088	1.4481226	0.17522088	0.06414401	0.27730292	0.03222682	0.20257582
38290976	0.05141255	0.19640106	1.3212827	0.18109086	0.07968205	0.29614463	0.04854293	0.19777994
38291001	0.12557769	0.19413717	1.5337858	0.17011204	0.036270443	0.2454499	0.1475615	0.18590549
38291026	0.22178802	0.18311271	1.2186747	0.15453461	0.0046623833	0.24499303	0.113383695	0.19681916
38291051	0.13410565	0.17762455	1.0067153	0.16395979	0.035097197	0.2280923	0.09787287	0.1981669
38291076	0.023648195	0.18026277	1.0067153	0.19941026	0.06982644	0.21370697	0.1252312	0.21653005
38291101	0.20627137	0.1750201	0.96513295	0.19336706	0.094681285	0.2109422	0.1496061	0.21892469
38291126	0.27775177	0.17529863	1.0067153	0.17040768	0.07456449	0.20529465	0.14375356	0.2295425
38291151	0.2798824	0.17817485	0.8303081	0.1650835	0.02007865	0.21009083	0.12605748	0.22725949
38291176	0.16717187	0.18101329	0.2144329	0.14758377	0.020776905	0.20926794	0.097661495	0.23639378
38291201	0.30237287	0.18043488	0.11013084	0.14192754	0.021035647	0.21707802	0.04711856	0.20812096
38291226	0.27337694	0.17620286	0.07456927	0.13773228	0.02102845	0.21264862	0.06081731	0.21374021
38291251	0.3466292	0.17192495	0.10098826	0.14115694	0.021294791	0.20987503	0.028032325	0.2291273
38291276	0.45538366	0.17299159	0.15569185	0.12623006	0.020914476	0.20453623	0.021827465	0.20378661
38291301	0.5210832	0.17284432	0.1283878	0.12428018	0.020562952	0.20903315	0.022160184	0.19717446
38291326	0.6111569	0.17494705	0.10098826	0.12022041	0.02013984	0.20939228	0.02181307	0.1847622
38291351	0.62116295	0.1788539	0.10098826	0.12124348	0.018693712	0.20471951	0.0038619903	0.18066886
38291376	0.64101017	0.18111065	0.10098826	0.12123972	0.019611944	0.20292386	0.0042003877	0.17795223
38291401	0.61694026	0.17665963	0.10098826	0.116121374	0.019480769	0.20654081	0.0044423854	0.1720297
38291426	0.6615789	0.17912361	0.10098826	0.11736189	0.019261606	0.20634523	0.026540883	0.1666306
38291451	0.47850043	0.18734112	0.08967336	0.120599255	0.019430777	0.19251019	0.03364645	0.16294888
38291476	0.38231614	0.17814963	0.0064399554	0.13234386	0.018519342	0.18641172	0.046672255	0.15758014
38291501	0.6901685	0.17546038	0.04809825	0.12766111	0.018365767	0.18544222	0.14241175	0.16058528
38291526	0.7335788	0.17079464	0.0064399554	0.12315712	0.017585093	0.17875554	0.21017365	0.16179281
38291551	0.22418773	0.17422363	0.0064399554	0.12518993	0.020785302	0.17999446	0.16707169	0.15972148
38291576	0.28823972	0.17168626	0.0064399554	0.11962648	0.20723273	0.1794659	0.1696877	0.16141891
38291601	0.5483916	0.1706745	0.017805459	0.11519515	0.22351465	0.18265748	0.21403877	0.16068812
38291626	0.5413039	0.17178872	0.10005696	0.11594255	0.23953868	0.18657501	0.1756557	0.16150612
38291651	0.5427209	0.17274502	0.16984345	0.11127661	0.62872976	0.1889809	0.4216591	0.156238
38291676	0.52234614	0.17048298	0.2144329	0.11105268	0.51304257	0.19034648	0.21241346	0.15866452
38291701	0.47952253	0.17048118	0.23399673	0.10764962	0.33973485	0.19348207	0.21043348	0.15652817
38291726	0.15043157	0.167746	0.3556283	0.10339682	0.12451759	0.19455174	0.13255866	0.16276208
38291751	0.096428886	0.16850634	0.38428563	0.10322122	0.11474167	0.19523557	0.09288	0.16427176
38291776	0.09499705	0.16946357	0.7869594	0.10382491	0.07050118	0.19513631	0.13310422	0.1607027
38291801	0.062456984	0.17570198	0.8879161	0.108182885	0.010579403	0.19432306	0.1617853	0.15957436
38291826	0.026201	0.17255333	1.0958713	0.10785403	0.011865721	0.19744655	0.07477511	0.16317204
38291851	0.028998736	0.17418516	1.1629025	0.110274106	0.15816493	0.19421206	0.028060716	0.15349652
38291876	0.04963682	0.17453334	1.3553445	0.10833615	0.17514873	0.19045202	0.029269023	0.14769354
38291901	0.10273519	0.17041843	1.1904393	0.10900934	0.11125752	0.18660066	0.026544882	0.14520708
38291926	0.084047414	0.17207609	0.8078673	0.11417616	0.06737582	0.18157326	0.0019223988	0.14601538
38291951	0.062767975	0.17210536	0.4606474	0.11991818	0.10008084	0.17617927	0.016154496	0.14125699
38291976	0.0243308	0.18164602	0.38464445	0.11241369	0.09751577	0.16060019	0.05495713	0.14563571
38292001	0.021869058	0.19198613	0.24164191	0.111925945	0.08954788	0.15183638	0.013341202	0.14919072
38292026	0.02555442	0.18405104	0.19945215	0.11916843	0.03281851	0.16377255	0.045207	0.15009558
38292051	0.0116461385	0.18249863	0.02878243	0.11285567	0.008253907	0.1706166	0.06339752	0.15640974
38292076	0.0061843605	0.18468678	0.022649264	0.11577027	0.018168999	0.17454192	0.06339752	0.14794403
38292101	0.006612752	0.19292417	0.045987792	0.116631046	0.16665034	0.18099564	0.06339752	0.15135345
38292126	0.0069179446	0.18994322	0.02394771	0.117997795	0.1965202	0.18160371	0.06339752	0.1626021
38292151	0.006105562	0.19329679	0.04790567	0.11619948	0.2073502	0.18221428	0.06339752	0.16535585
38292176	0.0068563465	0.1881837	0.09260359	0.11619642	0.22173338	0.18305154	0.1383003	0.16724358
38292201	0.0063935565	0.18750605	0.10098826	0.11541188	0.4553326	0.19074582	0.2324802	0.16358414
38292226	0.006253159	0.17534395	0.07834703	0.120589584	0.65566105	0.19521648	0.2324802	0.16119117
38292251	0.006376357	0.17608233	0.0064399554	0.11841415	0.64946866	0.19393538	0.18527853	0.15971234
38292276	0.006969544	0.17073491	0.0064399554	0.11546381	0.5734557	0.19044288	0.06284024	0.15621625
38292301	0.0070895404	0.17024381	0.005812767	0.10993738	0.22869992	0.18712506	0.06322188	0.15457544
38292326	0.007064741	0.16907772	0.027572503	0.10699247	0.18940352	0.1837334	0.06322028	0.1506992
38292351	0.006988343	0.18051758	0.085864455	0.10918627	0.18819828	0.18715172	0.061945576	0.1483703
38292376	0.0069691436	0.17722897	0.13692734	0.114036955	0.22602224	0.18490237	0.16848457	0.15111938
38292401	0.0069867424	0.18506517	0.119222164	0.11486309	0.036923613	0.18426242	0.22600782	0.14847322
38292426	0.0069759437	0.17714536	0.169778	0.11331652	0.06324502	0.18624967	0.16371883	0.14736629
38292451	0.006949944	0.17001918	0.1727842	0.114315405	0.020898474	0.1877545	0.19754231	0.150498
38292476	0.031017022	0.1722075	0.23871905	0.11851029	0.020794503	0.19092485	0.21163698	0.15109655
38292501	0.03698437	0.15886141	0.33768097	0.13253072	0.021231206	0.19458973	0.21008989	0.15054701
38292526	0.10670341	0.15878671	0.36318123	0.13217245	0.02154953	0.19498175	0.16059756	0.14968577
38292551	0.10743123	0.15933299	0.67867845	0.15721205	0.021578325	0.19934598	0.10677699	0.14507577
38292576	0.10741334	0.15818082	0.23399673	0.15133527	0.021760682	0.18517439	0.09785535	0.14386952
38292601	0.051583115	0.1605252	0.2144329	0.14480604	0.02188985	0.18113698	0.1351383	0.14289045
38292626	0.044684727	0.15864174	0.2144329	0.13967279	0.02160112	0.18062514	0.19430035	0.13933161
38292651	0.23009704	0.15960103	0.2144329	0.13521338	0.16660577	0.18146122	0.09697353	0.13651897
38292676	0.38932252	0.15779516	0.2144329	0.14299062	0.23464683	0.18650766	0.033903107	0.13265696
38292701	0.16024727	0.15568247	0.2144329	0.12636052	0.23602137	0.17712003	0.0027659966	0.13667831
38292726	0.2546462	0.16285029	0.12382732	0.1300327	0.23580036	0.17403364	0.004773582	0.13020515
38292751	0.10656499	0.1723685	0.14205298	0.12664947	0.23546882	0.17470661	0.004559984	0.13220784
38292776	0.20796685	0.16903508	0.17835847	0.11784617	0.23502827	0.17495082	0.0054403734	0.13064963
38292801	0.3796362	0.17467354	0.10098826	0.118647166	0.23421085	0.18224563	0.0035855926	0.12302622
38292826	0.36928487	0.18100616	0.085145086	0.11592559	0.06502577	0.18880418	0.0037319914	0.116738096
38292851	0.35562456	0.18034616	0.1274594	0.12048864	0.021958236	0.19983277	0.038908582	0.12737662
38292876	0.07587039	0.18380508	0.105667256	0.118430376	0.0221026	0.19962601	0.10194492	0.13898352
38292901	0.035684027	0.188074	0.22737765	0.12004126	0.022406526	0.19066739	0.39904898	0.14501175
38292926	0.034987662	0.19047369	0.36416426	0.116765924	0.08363246	0.18452398	0.66034186	0.14735064
38292951	0.016806008	0.18441826	0.7421967	0.11824518	0.23655015	0.17794873	0.6606965	0.13936748
38292976	0.008679891	0.1773739	0.60310096	0.119045824	0.22305498	0.18001103	0.6638214	0.14660919
38293001	0.012832047	0.17696068	0.7236939	0.125442	0.11629568	0.18268555	0.59059244	0.14826195
38293026	0.0036439924	0.18283129	0.88296765	0.12437315	0.13203721	0.1892824	0.658635	0.15144041
38293051	0.002223598	0.18003276	0.9002465	0.124899656	0.13668598	0.19048437	0.65470886	0.15360016
38293076	0.0024115976	0.177998	0.8293375	0.1244777	0.10777205	0.19312933	0.43726337	0.15964821
38293101	0.012404081	0.1777915	0.8183308	0.13016711	0.09495007	0.2036639	0.207062	0.1597524
38293126	0.015510978	0.18996754	0.99850297	0.13374563	0.057973925	0.20558113	0.10732823	0.160205
38293151	0.014288314	0.17566125	0.7869594	0.14052933	0.12032266	0.20495832	0.06827095	0.16392829
38293176	0.013303608	0.17495242	0.6000688	0.13916954	0.08014815	0.20472398	0.035182737	0.17018816
38293201	0.018582532	0.16952866	0.37442017	0.14498815	0.021507544	0.19723679	0.12805533	0.17792666
38293226	0.030622013	0.16600281	0.2921388	0.14207657	0.14850831	0.19742367	0.1748052	0.18078995
38293251	0.033979062	0.16878453	0.2144329	0.1287102	0.14966583	0.19905338	0.20436487	0.1856744
38293276	0.03755597	0.1754869	0.17835847	0.11845438	0.11161531	0.19762744	0.19936785	0.18487275
38293301	0.035150364	0.17411625	0.10098826	0.112116806	0.1331173	0.19247249	0.19081634	0.17394702
38293326	0.0070659416	0.16880304	0.0140171405	0.10945605	0.111352146	0.1917102	0.20303224	0.17075852
38293351	0.029928735	0.16099656	0.0064399554	0.11523032	0.07495021	0.19637764	0.203332	0.17058854
38293376	0.08999128	0.16073859	0.06701063	0.11651698	0.10502045	0.19608413	0.053709775	0.16761811
38293401	0.10662705	0.1627158	0.079320796	0.116551064	0.40666237	0.19529535	0.054305702	0.1656971
38293426	0.092621505	0.16560839	0.044149257	0.11817936	0.42002007	0.20110047	0.054806557	0.16371189
38293451	0.03705952	0.16362189	0.022068208	0.118005544	0.7998541	0.20808098	0.05509492	0.15812108
38293476	0.036897223	0.17175516	0.014299513	0.117678076	0.3644001	0.21782899	0.019487169	0.15380451
38293501	0.037037533	0.17433357	0.03281571	0.11874805	0.38161847	0.22030132	0.0055399723	0.14302167
38293526	0.037378095	0.17731552	0.10806157	0.12439746	0.7159997	0.20737714	0.00563397	0.14574185
38293551	0.037545577	0.17736556	0.2809086	0.1298588	1.0118484	0.20554985	0.00560797	0.15027276
38293576	0.11678554	0.17593552	0.49663767	0.13485438	0.78009033	0.19878729	0.0055431714	0.15224805
38293601	0.054546546	0.17317185	0.7299889	0.13281068	0.24385127	0.19128503	0.0055631706	0.14631629
38293626	0.03761113	0.1704044	0.80627894	0.12370516	0.20740893	0.1892657	0.005571971	0.14288676
38293651	0.03761113	0.17172205	1.0067153	0.11866851	0.20450553	0.1806632	0.0021243982	0.14164466
38293676	0.10802697	0.1798448	1.0067153	0.11481611	0.20168863	0.18645246	0.002085599	0.14425397
38293701	0.10804963	0.18372133	1.0067153	0.1103864	0.19510975	0.19513914	0.0056019705	0.14171702
38293726	0.10804963	0.18026087	1.1214362	0.10633904	0.21783549	0.18583316	0.005623971	0.14639586
38293751	0.10804963	0.1801321	1.1491861	0.101334244	0.22664657	0.19786102	0.044698715	0.15224704
38293776	0.10804963	0.17817205	1.1381913	0.09502642	0.22588031	0.19022644	0.087956555	0.15485176
38293801	0.016016915	0.17418486	1.2186747	0.0845191	0.20086771	0.18276446	0.25309408	0.15075612
38293826	0.007085941	0.16807878	1.0609527	0.085824266	0.19252327	0.18168421	0.33904684	0.14782088
38293851	0.0070015425	0.16721457	1.0067153	0.08982374	0.14363045	0.18177602	0.3380021	0.15443578
38293876	0.006988343	0.17039733	1.0067153	0.09554994	0.2126051	0.18834692	0.33597356	0.1573678
38293901	0.006882746	0.17478907	1.0067153	0.09983459	0.18734184	0.19277631	0.33463284	0.16155586
38293926	0.006815547	0.17828475	1.0067153	0.10411823	0.019495565	0.1870208	0.36210662	0.15616408
38293951	0.006804348	0.1817008	0.95707434	0.106431395	0.020304205	0.18426758	0.3276155	0.15380642
38293976	0.022016222	0.18859568	0.7269879	0.10994631	0.020492567	0.18148732	0.50604594	0.15965584
38294001	0.036485106	0.18692824	0.20589224	0.115268506	0.018199798	0.17970711	0.5824043	0.16372834
38294026	0.036171716	0.19024496	0.17158678	0.12043529	0.01186572	0.18453792	0.3823835	0.17153274
38294051	0.03641435	0.19004908	0.13500394	0.122636355	0.012604865	0.19079523	0.21029417	0.17448789
38294076	0.056491546	0.19008592	0.038679153	0.12386305	0.011680935	0.18836924	0.21029769	0.1721807
38294101	0.106819145	0.18488868	0.0008395999	0.1260378	0.011496146	0.19188441	0.2077574	0.16790581
38294126	0.10650454	0.17992921	0.0018895989	0.116106704	0.012789651	0.19151174	0.19406638	0.15650707
38294151	0.10618237	0.17998116	0.0024999974	0.11796711	0.01349519	0.1979303	0.095974185	0.15628448
38294176	0.07083275	0.1818381	0.0021203982	0.11646354	0.014049538	0.19994509	0.03243631	0.15582684
38294201	0.021714693	0.18353441	0.00059959997	0.11261715	0.013948747	0.200861	0.028859193	0.15698758
38294226	0.036130138	0.18103568	0.0063427575	0.101399705	0.015309401	0.19647077	0.021174015	0.15378863
38294251	0.06793294	0.17955552	0.07243464	0.09946683	0.013699172	0.18906474	0.0025571971	0.15259418
38294276	0.29767203	0.1771696	0.07969999	0.09812762	0.0129096415	0.18195374	0.0013315995	0.15160885
38294301	0.29459208	0.17809781	0.09009566	0.10323787	0.0135935815	0.18018553	0.0012707998	0.15574896
38294326	0.22598284	0.17634456	0.10260945	0.105718516	0.014402301	0.18340376	0.0015947993	0.15510848
38294351	0.28507158	0.17562723	0.1460799	0.10898984	0.014150329	0.177626	0.007721923	0.14678746
38294376	0.3079927	0.1779057	0.13911286	0.1091957	0.014603881	0.16936864	0.006988343	0.1479218
38294401	0.28856912	0.17712827	0.14282946	0.10944472	0.014553485	0.16508675	0.006339957	0.15167217
38294426	0.27277088	0.17923097	0.1297405	0.106843114	0.09477765	0.16551185	0.00869189	0.14733097
38294451	0.07086188	0.17803182	0.123724096	0.11158575	0.1671214	0.1739912	0.009303066	0.15639645
38294476	0.054173097	0.17272547	0.12673287	0.1177787	0.15508005	0.18080738	0.009459859	0.16237098
38294501	0.008893083	0.17734265	0.14982761	0.12815675	0.098798394	0.17830437	0.019938678	0.1670258
38294526	0.0014835994	0.18213552	0.25856096	0.14527383	0.19439688	0.17817426	0.06440666	0.16607651
38294551	0.0018383989	0.17650925	0.28964314	0.13737804	0.18163602	0.18295759	0.062295295	0.16702467
38294576	0.0026939965	0.1616112	0.16091466	0.13508208	0.14189892	0.18980488	0.045544256	0.15687448
38294601	0.002366798	0.16072267	0.14878444	0.12341101	0.2742307	0.19143006	0.056253526	0.15979254
38294626	0.0018051991	0.1539879	0.206849	0.12255081	0.38142622	0.20050135	0.07245818	0.15991825
38294651	0.0013611997	0.15155283	0.15498757	0.12705028	0.34806007	0.20311509	0.06243064	0.1565251
38294676	0.0011719997	0.15843828	0.2037223	0.12087722	0.16019435	0.19372909	0.030823119	0.15307963
38294701	0.0012103997	0.15996352	0.11546527	0.12706366	0.09284615	0.19104768	0.019501563	0.15020195
38294726	0.0031943945	0.1597938	0.061862137	0.12209485	0.18461001	0.18088144	0.021508746	0.15468198
38294751	0.0064175557	0.16397682	0.03240233	0.120528236	0.05576909	0.17290916	0.016195292	0.15863778
38294776	0.013801961	0.1732559	0.02729661	0.12749273	0.0472612	0.1779654	0.0051943767	0.1598966
38294801	0.02414925	0.18018094	0.032333165	0.12337414	0.021955837	0.1819939	0.005077578	0.15897295
38294826	0.02414925	0.18682003	0.040059287	0.12035655	0.012235294	0.17674656	0.0075159287	0.15920843
38294851	0.03909604	0.18755083	0.0502912	0.12558746	0.06235758	0.18483123	0.007417932	0.15462032
38294876	0.050246853	0.19089988	0.0821691	0.1326107	0.16982333	0.19013508	0.0072219367	0.15184705
38294901	0.078323096	0.18849269	0.082728	0.13260889	0.1314733	0.2053005	0.011389353	0.15023404
38294926	0.17654982	0.18276122	0.07691335	0.13382614	0.14710012	0.2188899	0.012854845	0.14709032
38294951	0.14045018	0.18002033	0.081461474	0.13495722	0.11089974	0.23107497	0.005095178	0.1472215
38294976	0.045006003	0.18550315	0.085864455	0.13529697	0.13668598	0.2438716	0.00079559983	0.14986566
38295001	0.037966877	0.18799223	0.07748483	0.12919858	0.16269134	0.25360525	0.0014659995	0.15249068
38295026	0.01360558	0.16874072	0.14814949	0.12500182	0.19323085	0.24041353	0.0057535684	0.15765893
38295051	0.0147098685	0.16516197	0.16171107	0.12317838	0.21730883	0.2249689	0.034083	0.15829547
38295076	0.01315962	0.16726819	0.0939804	0.124898754	0.21338417	0.22246842	0.031574354	0.16451047
38295101	0.0239897	0.1748111	0.15569185	0.12395	0.23031637	0.23188688	0.03440961	0.16307692
38295126	0.11659484	0.17429203	0.2144329	0.113724805	0.23426536	0.22808795	0.04032188	0.1655021
38295151	0.02975481	0.17873085	0.20784353	0.11343057	0.23580036	0.22531502	0.036320016	0.1626826
38295176	0.013130824	0.1789686	0.21113935	0.11284516	0.12543797	0.2235504	0.13529962	0.17075488
38295201	0.017312337	0.18123357	0.33038464	0.11979462	0.021760682	0.22598574	0.15985987	0.1671705
38295226	0.016620435	0.18636246	0.37442017	0.13500467	0.021381574	0.21581113	0.15712588	0.16746216
38295251	0.020944469	0.18213953	0.29854342	0.13227406	0.021231206	0.2053886	0.15952455	0.18112242
38295276	0.020145435	0.18321794	0.1816305	0.12230577	0.021216009	0.20297739	0.17687748	0.19028458
38295301	0.020917272	0.18452087	0.2114433	0.12439009	0.021064444	0.21934967	0.09341568	0.18550684
38295326	0.009777044	0.1803127	0.21226951	0.12963602	0.021066444	0.22317043	0.06194318	0.17600077
38295351	0.009165073	0.1849129	0.10771001	0.124644525	0.063568786	0.24437293	0.16774148	0.16999114
38295376	0.00492078	0.18308547	0.18282266	0.12712893	0.23095296	0.2288887	0.19491544	0.17164363
38295401	0.0051939767	0.18575029	0.096047066	0.13021576	0.22881103	0.21019839	0.21860978	0.17144448
38295426	0.010232222	0.1900635	0.068773374	0.12873748	0.2276373	0.20185275	0.61054534	0.16400798
38295451	0.02898834	0.19128332	0.0061611608	0.116558775	0.6637976	0.21379922	0.6252897	0.16678941
38295476	0.0293178	0.18374531	0.006026363	0.112946324	0.6532976	0.21742547	0.6256338	0.16322932
38295501	0.026602063	0.18827894	0.006083962	0.12207651	0.65470463	0.2214177	0.8098621	0.16257651
38295526	0.021136424	0.18389395	0.07521427	0.11801107	0.67087054	0.21856333	0.98996484	0.16351795
38295551	0.015893731	0.18738398	0.098691724	0.12321448	0.36552325	0.21951748	0.98456895	0.16112953
38295576	0.004975979	0.18758535	0.099680856	0.12659216	0.23651864	0.21423097	0.72018385	0.1605138
38295601	0.002892796	0.17686018	0.03577517	0.1353404	0.18535794	0.21836033	0.42708552	0.15275693
38295626	0.0038727904	0.16723073	0.03534744	0.12930803	0.022095	0.20857474	0.42747176	0.15052962
38295651	0.005231976	0.1739221	0.097121246	0.11650576	0.022148188	0.21382059	0.10504193	0.1540938
38295676	0.003794391	0.16409004	0.09759499	0.1251415	0.021639112	0.21144654	0.0742693	0.1635176
38295701	0.0042211874	0.16677716	0.09816228	0.13167241	0.02159352	0.21262439	0.035400603	0.16395923
38295726	0.00564037	0.16887796	0.09679477	0.12375563	0.021578325	0.21706896	0.045493506	0.16650993
38295751	0.01461668	0.16987053	0.06385819	0.12774518	0.02185946	0.22011633	0.0045771836	0.16502547
38295776	0.033133134	0.1701923	0.005994364	0.119812086	0.13722254	0.22026092	0.030919474	0.16399673
38295801	0.03366724	0.17084882	0.0060199634	0.112493224	0.19925413	0.22276525	0.0467198	0.1636361
38295826	0.034217726	0.1751382	0.0059207655	0.10660802	0.17862973	0.21379365	0.052986402	0.16284233
38295851	0.07006545	0.1777778	0.005843966	0.10573816	0.19980982	0.20477767	0.18631697	0.16416651
38295876	0.0977634	0.1762977	0.005859966	0.11025265	0.38576692	0.21177149	0.20501637	0.16810796
38295901	0.095823675	0.18318687	0.108743146	0.10255824	0.24720722	0.21891177	0.29705584	0.17058796
38295926	0.047374275	0.18142721	0.20101357	0.1046783	0.12682137	0.20992517	0.33238956	0.168256
38295951	0.09530764	0.18818732	0.20101357	0.103718415	0.106490605	0.21908243	0.28075624	0.16320679
38295976	0.075367436	0.18384817	0.2000996	0.10629833	0.02088928	0.21792334	0.37490082	0.15496635
38296001	0.03329105	0.17683253	0.19874893	0.10841438	0.015220612	0.21822833	0.5694803	0.1540709
38296026	0.03325147	0.17664433	0.19780752	0.115975	0.080128625	0.21856622	0.26317587	0.15525697
38296051	0.033073165	0.17074531	0.30882636	0.12196558	0.07636775	0.22524583	0.17336427	0.1560591
38296076	0.020920875	0.16999751	0.356903	0.12625843	0.006775548	0.22978905	0.3228802	0.16489816
38296101	0.032291584	0.16732003	0.34723556	0.120231465	0.009278668	0.21825759	0.10312036	0.16538638
38296126	0.02959288	0.16634727	0.20358711	0.11816738	0.012235294	0.20837717	0.13254716	0.1610913
38296151	0.015631763	0.1669139	0.14214998	0.11655798	0.0137975635	0.19659357	0.035075203	0.15952128
38296176	0.003677192	0.16645908	0.20206729	0.11815188	0.0810309	0.19628341	0.023959309	0.15716201
38296201	0.005557172	0.17365691	0.20101357	0.1196083	0.10497709	0.19705395	0.028717251	0.15708145
38296226	0.005682369	0.17360502	0.20259407	0.11732376	0.1227777	0.19239622	0.040225953	0.16090882
38296251	0.00567557	0.17272912	0.20312354	0.12219877	0.13147332	0.18655923	0.053599536	0.17489415
38296276	0.005681569	0.17086598	0.22149096	0.120484784	0.16442806	0.19145298	0.053760897	0.19314468
38296301	0.005787968	0.17458029	0.2026599	0.118005596	0.16659828	0.19326942	0.054027714	0.20480902
38296326	0.0057891677	0.18009187	0.20160672	0.12231128	0.14363045	0.19527838	0.053487696	0.20756367
38296351	0.0058079674	0.18082182	0.20213313	0.13095838	0.13819967	0.19374375	0.05357636	0.19620472
38296376	0.0057819677	0.17483878	0.19397762	0.130743	0.34547734	0.19288202	0.054240994	0.17274264
38296401	0.0057279686	0.18021591	0.11537188	0.12915145	0.41822147	0.19171974	0.14074685	0.16923408
38296426	0.005700768	0.17493108	0.092774056	0.12365344	0.17689401	0.20033097	0.20622358	0.17115615
38296451	0.00565837	0.16752246	0.081645265	0.120997004	0.22448464	0.19609685	0.15698244	0.1662156
38296476	0.028646084	0.16933565	0.077681854	0.11796202	0.4945686	0.19644785	0.053369466	0.16331625
38296501	0.030295767	0.16318327	0.07971874	0.11593261	0.47204423	0.19701478	0.053369466	0.15637726
38296526	0.030779537	0.16114429	0.0031983939	0.11469904	0.45126098	0.2006941	0.053875934	0.15124796
38296551	0.16311336	0.16466376	0.0051483773	0.11649612	0.29176676	0.19697961	0.05473067	0.15103133
38296576	0.3468766	0.17168769	0.005371974	0.11776178	0.18807878	0.18927494	0.054988686	0.15061863
38296601	0.34744444	0.1810812	0.0153314	0.11459096	0.20987153	0.18000194	0.017233945	0.14902028
38296626	0.47110254	0.17896742	0.0786473	0.11208342	0.16975985	0.18083718	0.0054019745	0.14392388
38296651	0.5214888	0.17724754	0.036321215	0.116232656	0.11776084	0.18534723	0.005450373	0.14324263
38296676	0.345363	0.1764165	0.004620783	0.11728995	0.021448756	0.18459585	0.005573971	0.14414087
38296701	0.11083813	0.17815194	0.004511185	0.11531758	0.021434357	0.1931771	0.005443574	0.14616495
38296726	0.17481898	0.17837831	0.004439985	0.118499815	0.021581525	0.20346586	0.0054199733	0.146308
38296751	0.34798804	0.18474819	0.0043599857	0.120913595	0.020869285	0.20653445	0.005426774	0.14657405
38296776	0.16439176	0.17800932	0.09000443	0.122994035	0.020046256	0.20430826	0.005540772	0.14660305
38296801	0.030886289	0.18098763	0.18987386	0.11891426	0.021015653	0.194583	0.0051143775	0.14917105
38296826	0.04490571	0.18629913	0.30856186	0.120509095	0.02066613	0.18826418	0.0043211863	0.15210028
38296851	0.052453544	0.18963373	0.43637282	0.123406425	0.02007865	0.1859319	0.005405974	0.15589705
38296876	0.030757152	0.18972205	0.33278924	0.122470886	0.02007865	0.20083827	0.049806204	0.15852168
38296901	0.030979047	0.18792784	0.3333472	0.1185766	0.021196414	0.20657244	0.055614922	0.16015941
38296926	0.031011028	0.18380418	0.33353359	0.12087139	0.021669503	0.20208903	0.055185985	0.1555695
38296951	0.02305236	0.1765954	0.33316085	0.119951315	0.15849122	0.1978584	0.055688016	0.15003467
38296976	0.0057055694	0.17112175	0.33281386	0.11117296	0.23580189	0.19619572	0.049739487	0.14874178
38297001	0.005769168	0.17108002	0.3122652	0.1092327	0.23613188	0.19577114	0.041977674	0.1478696
38297026	0.014872652	0.16204645	0.21389215	0.11517764	0.23890063	0.19278908	0.04931761	0.14789711
38297051	0.024479955	0.16487224	0.18787481	0.11324512	0.23757057	0.19072263	0.05603068	0.14420277
38297076	0.0051199775	0.15900567	0.025957482	0.111544475	0.23635289	0.18903881	0.049848557	0.14271495
38297101	0.0056655696	0.1567491	0.0055179717	0.112270206	0.23757131	0.18416196	0.0236326	0.13985308
38297126	0.0055115726	0.15622228	0.07778912	0.11300099	0.2307644	0.1821812	0.004843981	0.1398723
38297151	0.0057419688	0.1546327	0.19607207	0.11689929	0.020388987	0.18185799	0.003011995	0.13986903
38297176	0.005775168	0.15836856	0.19472742	0.11931575	0.19672348	0.17638138	0.0035971922	0.14504454
38297201	0.004543185	0.15588105	0.4302455	0.10870693	0.22131881	0.17459187	0.0030075954	0.14538196
38297226	0.0024955973	0.15955931	0.74234885	0.107177414	0.22628	0.1748505	0.003258394	0.14694113
38297251	0.002895596	0.17553346	0.44451135	0.10784517	0.2276646	0.1761187	0.0025947972	0.15400921
38297276	0.00393999	0.18136355	0.32703027	0.10878014	0.40031302	0.17574312	0.025515633	0.15395612
38297301	0.0049255807	0.18575513	0.31760344	0.10714895	0.6727807	0.17595048	0.032565445	0.14684594
38297326	0.009399862	0.18564603	0.23562096	0.105147615	0.6709779	0.18424058	0.036002226	0.14235291
38297351	0.013467994	0.19120035	0.19990589	0.10547465	0.24970494	0.18605882	0.029542102	0.1424365
38297376	0.012098505	0.19141552	0.094455875	0.11064425	0.2296076	0.18580821	0.095378906	0.1418173
38297401	0.019637538	0.18157616	0.10611872	0.11237578	0.22971438	0.18989515	0.1003893	0.14172623
38297426	0.027728045	0.17568606	0.03841295	0.111535855	0.23230843	0.19352108	0.043720465	0.14918524
38297451	0.028016334	0.17893782	0.002325598	0.117337726	0.1581594	0.1923919	0.12437669	0.14387849
38297476	0.02769246	0.17673795	0.0024999974	0.120381914	0.02188985	0.19509146	0.14277007	0.14490384
38297501	0.028588107	0.17166962	0.004439985	0.11696404	0.02204181	0.19331683	0.073406056	0.1528556
38297526	0.023775758	0.17651156	0.004439985	0.11625474	0.021154819	0.19027352	0.091154516	0.15939775
38297551	0.0056703696	0.17488395	0.05956756	0.1158051	0.022254562	0.1945904	0.074901946	0.16415054
38297576	0.0056971684	0.16615313	0.16319506	0.11255624	0.022148188	0.19327277	0.048684765	0.15917853
38297601	0.0056655696	0.16510789	0.18477517	0.108654305	0.02219378	0.19664802	0.014592282	0.16160545
38297626	0.0053483746	0.16695115	0.25770646	0.108311884	0.022338143	0.19588912	0.004277187	0.16074015
38297651	0.0039855894	0.17393738	0.6498234	0.111891456	0.022338143	0.19620414	0.005767168	0.15253907
38297676	0.0031363952	0.17335239	0.6870137	0.10619965	0.022338143	0.18808715	0.0019355986	0.16063312
38297701	0.0017623992	0.17454174	0.6856751	0.10357182	0.021829065	0.18618992	0.00022400003	0.1681126
38297726	0.0009211998	0.17790872	0.6318175	0.101904824	0.021927841	0.1858687	0.002961596	0.16265425
38297751	0.00084519986	0.17590608	0.6563606	0.103138864	0.021798672	0.18480593	0.010799791	0.15352868
38297776	0.0010919999	0.17914937	0.43553713	0.10358529	0.02188985	0.18540587	0.014353907	0.14920454
38297801	0.007382733	0.18002203	0.17165732	0.1059339	0.2229371	0.18096538	0.01708637	0.1426129
38297826	0.02475627	0.1760695	0.11935641	0.10602011	0.23094518	0.18242916	0.017322732	0.14133644
38297851	0.06297956	0.19569215	0.089094475	0.11318438	0.23574589	0.1894416	0.022882005	0.14288194
38297876	0.08863511	0.20240852	0.0600543	0.11527724	0.13360101	0.19047129	0.06783436	0.1410349
38297901	0.092607975	0.19816738	0.03381355	0.11681456	0.021867055	0.18855155	0.02360341	0.13157439
38297926	0.092794366	0.1959749	0.05885681	0.117343545	0.021927841	0.18395641	0.03198774	0.12589014
38297951	0.33223987	0.18932493	0.0821691	0.11089528	0.02190505	0.1820072	0.0925805	0.1344969
38297976	0.35210449	0.18751189	0.06556222	0.11281048	0.021380372	0.17724568	0.0377902	0.13129482
38298001	0.2097142	0.17885241	0.04790567	0.113271326	0.020927673	0.1713693	0.024945013	0.13356441
38298026	0.16715686	0.16760619	0.09673387	0.1072518	0.020810898	0.16597201	0.026206203	0.13824594
38298051	0.06329373	0.16576706	0.09864475	0.10496895	0.05640049	0.17171085	0.024330398	0.14041843
38298076	0.031679895	0.16432348	0.13421468	0.10748345	0.1027491	0.17691818	0.01699558	0.14441772
38298101	0.03169469	0.16546544	0.11015271	0.109736286	0.092383735	0.1838885	0.028610097	0.14531183
38298126	0.029987106	0.16124251	0.085424066	0.106358185	0.098798394	0.17947756	0.018059816	0.13863683
38298151	0.031502787	0.1597987	0.032708965	0.10415971	0.08610396	0.18004191	0.048684765	0.13620953
38298176	0.007688724	0.16123983	0.025170945	0.11094197	0.06737582	0.18324016	0.016227286	0.13575059
38298201	0.0053155744	0.16609603	0.018793294	0.11592884	0.165475	0.18284497	0.008005914	0.13354182
38298226	0.004861581	0.17350933	0.02729661	0.1156687	0.36781353	0.1817711	0.013759967	0.13702235
38298251	0.0038159909	0.17462462	0.023753768	0.12101052	0.19609681	0.18022239	0.017247148	0.13978104
38298276	0.0064123566	0.16941267	0.036090564	0.12379299	0.11929683	0.17695583	0.0012195996	0.13625214
38298301	0.03868675	0.16520019	0.037507206	0.12171847	0.12973498	0.17333773	0.006644351	0.13876894
38298326	0.08393182	0.16018982	0.11020997	0.11290191	0.17037848	0.17198616	0.027004723	0.14049172
38298351	0.4126052	0.16193609	0.16485387	0.11579379	0.1797603	0.1638978	0.039493736	0.13877955
38298376	0.5371191	0.16612674	0.18627569	0.10620135	0.17427331	0.15285048	0.008393901	0.14495468
38298401	0.5431533	0.16226402	0.114047416	0.10195431	0.055498302	0.14837104	0.03008866	0.14319795
38298426	0.64346707	0.17311746	0.16008182	0.10441543	0.010756992	0.14858533	0.0363392	0.14236161
38298451	0.6615068	0.1758239	0.22785835	0.101298645	0.01607731	0.1582005	0.03401144	0.15344799
38298476	0.62481475	0.1650839	0.45991915	0.09693852	0.005700368	0.16584542	0.03137565	0.15957506
38298501	0.46739325	0.16349521	0.21782339	0.09727079	0.0050055794	0.17243148	0.03365205	0.15934345
38298526	0.15070172	0.17516723	0.13165098	0.10044329	0.002343598	0.16719347	0.0369368	0.16158234
38298551	0.17622131	0.17709443	0.08396291	0.10154723	0.050357517	0.16193211	0.03725578	0.16021152
38298576	0.034952883	0.17440782	0.049516167	0.10209574	0.07400364	0.16971424	0.028736044	0.1541603
38298601	0.023272697	0.16962683	0.05198378	0.10392515	0.08981679	0.17890179	0.018682912	0.14924276
38298626	0.02359101	0.16578323	0.084240325	0.10384996	0.11929683	0.17864756	0.013639976	0.15449736
38298651	0.026459713	0.15982655	0.058551338	0.101028204	0.19807114	0.1813319	0.016683226	0.16066715
38298676	0.050172947	0.15587713	0.014299513	0.10229054	0.23973775	0.18111567	0.091779105	0.15797031
38298701	0.22493443	0.15702657	0.02492142	0.10460056	0.21274632	0.18231997	0.149508	0.15080956
38298726	0.3041165	0.15708417	0.06790819	0.103024215	0.59814227	0.17953634	0.15985987	0.1515589
38298751	0.37428078	0.15814827	0.07331669	0.101677954	0.23486482	0.17873734	0.17495607	0.14558305
38298776	0.33057678	0.16381304	0.15540294	0.110513024	0.23437434	0.17960604	0.18647186	0.14906356
38298801	0.23835465	0.16372386	0.185866	0.113325626	0.23585562	0.17334044	0.1901029	0.1546542
38298826	0.22743575	0.16276518	0.17767096	0.11651802	0.23492473	0.16779512	0.18297726	0.15280162
38298851	0.22827238	0.16322887	0.17002246	0.11082246	0.23388386	0.16553688	0.111469805	0.15112606
38298876	0.2814806	0.15725261	0.14355601	0.11302545	0.31202462	0.15763085	0.036214087	0.14526942
38298901	0.23721617	0.15536964	0.56992286	0.10893014	0.23607664	0.16474353	0.012242493	0.1465359
38298926	0.07479106	0.15817536	0.46217507	0.10558741	0.23629764	0.16651997	0.0033839939	0.14325634
38298951	0.012704858	0.15891652	0.16807753	0.10714779	0.2374025	0.18357754	0.0032335941	0.1500909
38298976	0.0021623983	0.15845314	0.20234637	0.109969474	0.2566542	0.17541693	0.0029087958	0.14920737
38299001	0.002275198	0.15964442	0.19483066	0.1151283	0.68175817	0.16753323	0.010519406	0.14940464
38299026	0.0022111982	0.16402118	0.2591631	0.106510796	0.614421	0.17050476	0.031514782	0.1539224
38299051	0.0022043982	0.16841382	0.25901762	0.11043115	0.22375424	0.17501956	0.03460869	0.15262139
38299076	0.006051163	0.17329499	0.13818341	0.11241573	0.22862199	0.18256408	0.032773726	0.1541619
38299101	0.028378189	0.17045388	0.15522273	0.11262617	0.22264755	0.1816189	0.014745465	0.15662746
38299126	0.044354655	0.1712714	0.101391785	0.11436984	0.23806296	0.18131776	0.008789887	0.1566658
38299151	0.19597317	0.17503555	0.0028755963	0.11577352	0.24350637	0.18966652	0.008789887	0.15420556
38299176	0.33763102	0.18088153	0.0033755933	0.115797445	0.14696835	0.18738021	0.006927944	0.1545939
38299201	0.47724167	0.17985338	0.0029331958	0.13053635	0.103145	0.1846391	0.0106242	0.1603996
38299226	0.49862707	0.18019965	0.0024943973	0.12952048	0.24316847	0.1875745	0.009495857	0.16192678
38299251	0.47413757	0.19887249	0.0020495984	0.12610343	0.24102747	0.18829891	0.0015271994	0.16470452
38299276	0.42783257	0.19350597	0.0025379972	0.11309274	0.23929217	0.20218511	0.0006799999	0.16139537
38299301	0.3223325	0.20078005	0.0018571989	0.11220571	0.24097115	0.2083919	0.0007607999	0.16336812
38299326	0.31963617	0.19753438	0.0020387985	0.119662166	0.2432248	0.20594104	0.027839607	0.17351133
38299351	0.23748225	0.18791167	0.0016275992	0.11245291	0.24221079	0.20601687	0.03761153	0.17275842
38299376	0.2287432	0.18651038	0.0034195934	0.10883536	0.24192907	0.20895885	0.038650375	0.16936366
38299401	0.17490564	0.19215365	0.04268903	0.11236034	0.075146444	0.20845407	0.052991197	0.16939446
38299426	0.12595828	0.18678296	0.04772068	0.11354143	0.022680055	0.19602816	0.11918879	0.17275535
38299451	0.09287123	0.19159335	0.096790396	0.11714345	0.015154621	0.19826758	0.3989409	0.17038509
38299476	0.13622706	0.18515939	0.08790514	0.12113856	0.008169908	0.20885661	0.49757612	0.16535424
38299501	0.055738334	0.18554948	0.072543964	0.13380358	0.012633664	0.2098263	0.480664	0.1727916
38299526	0.03183342	0.180581	0.10228635	0.1402958	0.01792984	0.20793682	0.50848913	0.17251
38299551	0.031903785	0.1905925	0.0964058	0.13817538	0.017482309	0.20533006	0.6260177	0.1762684
38299576	0.037406076	0.1933483	0.079223506	0.13215095	0.012789651	0.20274737	0.6126518	0.18713267
38299601	0.011833725	0.19974744	0.028448164	0.13047555	0.012331287	0.20433308	0.79831463	0.19182144
38299626	0.011968114	0.2002291	0.01924921	0.13229409	0.013021232	0.21150711	0.8679759	0.19958974
38299651	0.013266811	0.19924137	0.01202851	0.14162335	0.02146035	0.21261686	0.89971787	0.22892638
38299676	0.011090572	0.19693963	0.019373989	0.14797421	0.022817222	0.21081391	0.7916924	0.25766557
38299701	0.012186498	0.19822514	0.02426442	0.14588879	0.14363046	0.2065013	0.59458506	0.2571029
38299726	0.019759914	0.19893163	0.04885656	0.1542294	0.12625709	0.20874658	0.7092986	0.25807232
38299751	0.031321276	0.19712444	0.056318223	0.15623444	0.091100335	0.21077612	0.93609095	0.25876698
38299776	0.025029786	0.1958879	0.05551108	0.15695232	0.087249264	0.20739214	0.81014776	0.22821319
38299801	0.011625339	0.204564	0.07470769	0.17046864	0.1355422	0.2021417	0.68170553	0.2570221
38299826	0.020205026	0.20629643	0.12320843	0.17775737	0.14328599	0.2039001	0.4476023	0.26587355
38299851	0.13511452	0.20831233	0.054278545	0.18776676	0.13720906	0.20460087	0.58377165	0.2994234
38299876	0.14163835	0.2060529	0.048121426	0.23186351	0.07797018	0.20214403	0.4592383	0.31306586
38299901	0.21025585	0.19993885	0.043493085	0.24212256	0.0084407	0.19708742	0.19186468	0.26629975
38299926	0.2929203	0.2058168	0.070541486	0.2087686	0.007969916	0.19510001	0.14782663	0.21814907
38299951	0.1515405	0.20042968	0.037507206	0.18510999	0.007228337	0.19301829	0.17616107	0.20133258
38299976	0.0364907	0.19637984	0.028317815	0.16897911	0.0052299756	0.19488987	0.12614995	0.22211134
38300001	0.054876056	0.19038823	0.031381246	0.1604694	0.0052299756	0.1937084	0.082995094	0.21672755
38300026	0.25758412	0.17918716	0.020017061	0.15728861	0.0042575873	0.20145704	0.09570941	0.2110433
38300051	0.2612017	0.17817289	0.024981003	0.17396985	0.0128092505	0.22196124	0.051770464	0.22147766
38300076	0.025139749	0.17839041	0.020919276	0.17115943	0.058013454	0.2335354	0.0521188	0.26113406
38300101	0.016684424	0.17957897	0.10172844	0.16469312	0.05090521	0.2602477	0.16848375	0.24717426
38300126	0.029942324	0.18473153	0.2854151	0.17226857	0.088533096	0.27564037	0.19998628	0.25269014
38300151	0.18435514	0.20190825	0.08815858	0.18203281	0.08062821	0.27671444	0.19815665	0.30266914
38300176	0.40180105	0.20422843	0.0826985	0.18676065	0.06926979	0.29625896	0.20586716	0.37476698
38300201	0.51284933	0.2071639	0.1361692	0.19135715	0.051740907	0.3062896	0.20109236	0.3345884
38300226	0.46158552	0.20930599	0.12886147	0.1959235	0.048488993	0.32040635	0.1916742	0.33970904
38300251	0.33669552	0.20999226	0.13288496	0.18840282	0.0074335313	0.31298745	0.23292994	0.4017616
38300276	0.26593822	0.20428175	0.13875353	0.18299936	0.003958389	0.29966086	0.30333364	0.3269999
38300301	0.34797072	0.20824185	0.21109003	0.18912229	0.006502355	0.2824307	0.45295307	0.33717906
38300326	0.49021122	0.20227456	0.12226515	0.17400405	0.06276159	0.25159135	0.14908631	0.38079417
38300351	0.44351923	0.19173326	0.04147811	0.15745069	0.1103344	0.23127161	0.11267903	0.335728
38300376	0.18935281	0.18681338	0.049009576	0.15286474	0.08981679	0.23765944	0.09966015	0.37545627
38300401	0.031360462	0.19643557	0.089248665	0.154656	0.10392721	0.23726407	0.16816823	0.4470314
38300426	0.001759199	0.19739766	0.13935372	0.15191299	0.13610025	0.23644017	0.30351257	0.5633397
38300451	0.0073759323	0.1971879	0.16258278	0.15172681	0.1298032	0.21522866	0.25913796	0.5562636
38300476	0.011771729	0.19613183	0.17230533	0.14665347	0.06525089	0.2106118	0.32065058	0.5540454
38300501	0.017168758	0.19861238	0.31408334	0.1478876	0.013244812	0.21000598	0.21474919	0.49502313
38300526	0.062439017	0.20571387	0.10755252	0.15105917	0.015504979	0.2043097	0.11620072	0.5628767
38300551	0.24875267	0.21345182	0.12956797	0.14413005	0.018842883	0.19703759	0.05113452	0.5732012
38300576	0.19630753	0.21178785	0.20306475	0.14935668	0.019808704	0.19930334	0.0509188	0.70015824
38300601	0.28241062	0.21821234	0.40153807	0.1492904	0.019546356	0.20194723	0.050216895	0.726472
38300626	0.29179668	0.2203582	0.16807753	0.14547063	0.09968562	0.19995317	0.05024526	0.69558376
38300651	0.2907387	0.21974307	0.10850298	0.14042647	0.2213988	0.2024526	0.023535829	0.49672443
38300676	0.2148606	0.22448057	0.08570026	0.12525073	0.2957171	0.21444997	0.0047327825	0.24476412
38300701	0.18207985	0.2110997	0.12183874	0.12322862	0.700013	0.22013974	0.02555882	0.20346454
38300726	0.17018728	0.21712527	0.09746999	0.12536001	0.43077782	0.215721	0.05042503	0.20615058
38300751	0.1559985	0.20388795	0.06563447	0.119374916	0.18152189	0.21549869	0.050100237	0.18769816
38300776	0.008785887	0.20339474	0.0687203	0.117691725	0.63189346	0.20769295	0.051982984	0.19067636
38300801	0.0041003884	0.19327661	0.0045487843	0.11711808	0.8066568	0.2097765	0.06450806	0.1822156
38300826	0.0027847965	0.18685664	0.004521584	0.11742738	1.0993874	0.21281667	0.20091553	0.17096807
38300851	0.023581814	0.17968808	0.0052879755	0.120219484	1.0237392	0.21185014	0.19897605	0.16734909
38300876	0.034595102	0.17688757	0.004771582	0.123621754	0.66479367	0.22168402	0.20095788	0.16777468
38300901	0.03310635	0.17083022	0.0024999974	0.1361413	1.0519888	0.23362379	0.22726771	0.18450406
38300926	0.021780279	0.18447675	0.0024999974	0.13403702	1.2113118	0.22714446	0.25022152	0.1840711
38300951	0.0140779335	0.18285458	0.0049439794	0.13495393	1.051258	0.222164	0.052763514	0.18202938
38300976	0.003602792	0.18513653	0.005125577	0.1342252	0.70939523	0.20813768	0.15395232	0.1773285
38301001	0.0037347914	0.18141982	0.005159177	0.13284536	0.33408344	0.20638795	0.20180741	0.17098475
38301026	0.0041771876	0.18143426	0.0829301	0.13424775	0.25614697	0.20747574	0.20256937	0.16719961
38301051	0.0035575924	0.18485734	0.17440215	0.13391286	0.2575241	0.20841788	0.5336206	0.1742338
38301076	0.00022719998	0.1919715	0.16953193	0.12966272	0.07233809	0.21029112	0.63913745	0.1756103
38301101	0.00028439998	0.19888556	0.17670459	0.12806961	0.025337288	0.21225642	0.60665315	0.1763346
38301126	0.000282	0.19668949	0.1828179	0.12885423	0.02585072	0.22218403	0.47948563	0.17353693
38301151	0.0003252	0.19493224	0.18531746	0.13280348	0.020774506	0.23195209	0.47178483	0.16749823
38301176	0.0008167999	0.19611487	0.3292725	0.13912567	0.018912472	0.23854965	0.35721448	0.18243575
38301201	0.0011567996	0.19475369	0.64642704	0.14097276	0.011512945	0.22879907	0.4627905	0.19799942
38301226	0.0012779997	0.19097535	0.714094	0.1478062	0.0043323864	0.22236113	0.48290348	0.18829113
38301251	0.001747199	0.19151855	0.32623243	0.14516723	0.011575741	0.23149048	0.61867136	0.1712931
38301276	0.001843199	0.19273679	0.66673845	0.14770463	0.0885331	0.23477994	0.36404398	0.17117259
38301301	0.0017903991	0.1894969	0.9232233	0.15459237	0.112896025	0.23131433	0.20618561	0.15955278
38301326	0.0015959992	0.18371515	0.9159395	0.15397087	0.38600716	0.2146338	0.19689022	0.15961114
38301351	0.0014619993	0.17478031	0.9013858	0.15089384	0.6569132	0.20183164	0.1902192	0.16824889
38301376	0.0010196	0.18799098	0.91630816	0.14518753	0.645426	0.20059574	0.11575174	0.17030607
38301401	0.00074399996	0.19871081	0.8030708	0.14033212	0.6844513	0.20712224	0.05383959	0.17111626
38301426	0.0013223996	0.1831353	0.5375366	0.14031154	1.0124071	0.21751165	0.053776875	0.17792776
38301451	0.0019411988	0.18111522	0.44014987	0.13936275	0.9485405	0.22471298	0.053093452	0.18743712
38301476	0.01097138	0.18866436	0.33382213	0.1397461	0.6620935	0.2270572	0.053147778	0.18503183
38301501	0.0128352465	0.1765962	0.09090793	0.13414036	0.62119067	0.22059609	0.053990968	0.1866422
38301526	0.017546302	0.17526461	0.0012363998	0.13566646	0.30015624	0.21485333	0.049661584	0.17651854
38301551	0.01700798	0.18184035	0.0023443978	0.13236684	0.46899486	0.21522182	0.029991105	0.17600308
38301576	0.021088436	0.18250184	0.04735869	0.1335533	0.36564314	0.212659	0.0048371814	0.18283145
38301601	0.024760671	0.18299967	0.0036731919	0.14699408	0.21608487	0.20921025	0.011081772	0.1807433
38301626	0.03189539	0.17583829	0.0028103967	0.13774858	0.10494049	0.20720565	0.054594073	0.18002374
38301651	0.031007832	0.17581233	0.0452118	0.12911898	0.05452897	0.20372435	0.05488244	0.18760799
38301676	0.10058589	0.18032752	0.14419301	0.12581983	0.05104383	0.20171978	0.046609126	0.17946556
38301701	0.027830807	0.17755002	0.1636387	0.12817273	0.18144396	0.20211913	0.04193291	0.17422199
38301726	0.0074367314	0.17831917	0.17072266	0.12760478	0.24760032	0.20308413	0.008269104	0.17576468
38301751	0.029827977	0.17724887	0.1313246	0.11767641	0.40190083	0.19508478	0.022640066	0.18545435
38301776	0.029045515	0.17892276	0.1485993	0.120398104	0.52713585	0.19611424	0.030817123	0.19201466
38301801	0.028588107	0.1787204	0.12539314	0.11187009	0.25339207	0.20517206	0.016325276	0.20339185
38301826	0.033436168	0.17974943	0.14150725	0.10984814	0.22307408	0.20936267	0.029815182	0.19130044
38301851	0.034384027	0.18110166	0.13539435	0.106950864	0.37511402	0.2097715	0.03934704	0.19059229
38301876	0.03434045	0.18593587	0.10311078	0.10667377	0.1696037	0.22008157	0.023583416	0.18917862
38301901	0.0063311574	0.18816754	0.032538652	0.12230867	0.17353767	0.21931031	0.031926576	0.17536238
38301926	0.0063567567	0.19541188	0.002279598	0.12638846	0.5212521	0.2112228	0.045075532	0.16541098
38301951	0.006293559	0.19264957	0.0019399987	0.12976949	0.56580895	0.2106351	0.054594077	0.16867912
38301976	0.0061607608	0.19138929	0.0019799985	0.1339683	0.57216626	0.21802843	0.18112089	0.16948718
38302001	0.0061591608	0.19211355	0.0021771982	0.13217919	0.5891815	0.21812247	0.053384244	0.16577353
38302026	0.0061715604	0.18872146	0.0025927972	0.13034844	0.3949373	0.22037654	0.053979784	0.18142658
38302051	0.006118362	0.19028313	0.0045483843	0.130778	0.19381668	0.21355337	0.05377208	0.17808361
38302076	0.0072767353	0.18803792	0.051427327	0.13331807	0.13239409	0.20913294	0.0541028	0.16820483
38302101	0.032900468	0.18342248	0.060548995	0.13348131	0.028684065	0.21303435	0.054320876	0.1659019
38302126	0.026206201	0.17893487	0.064315654	0.12585738	0.06639042	0.21181257	0.027668469	0.16788049
38302151	0.021502744	0.17584024	0.077957414	0.12040723	0.08540852	0.2060063	0.0043139863	0.16601297
38302176	0.02003746	0.18290561	0.09116527	0.11335504	0.1116153	0.1961205	0.020336196	0.16523606
38302201	0.021949837	0.17620698	0.11631197	0.110179774	0.087249264	0.19417258	0.03627764	0.17162716
38302226	0.029242633	0.17111471	0.09737285	0.104503095	0.057281073	0.20717233	0.031128172	0.17069116
38302251	0.015952922	0.17548308	0.08350014	0.10389677	0.073236115	0.2060216	0.028717251	0.17035395
38302276	0.006123961	0.17549792	0.060401663	0.1030688	0.4387023	0.20055284	0.041228317	0.17393611
38302301	0.015035033	0.17050172	0.06973467	0.10154885	0.45640665	0.20730734	0.03189499	0.17270902
38302326	0.0063455575	0.16824335	0.028390985	0.10870037	0.46986446	0.21031141	0.023223912	0.16831648
38302351	0.006439155	0.16901739	0.021982228	0.11023328	0.6913821	0.21518429	0.04560299	0.16116357
38302376	0.0064847544	0.16850793	0.028317815	0.113118246	0.69018453	0.2151752	0.05395941	0.15459615
38302401	0.0064175557	0.17717597	0.032010533	0.11712772	0.69018453	0.22212768	0.04575364	0.15464747
38302426	0.02359221	0.1796307	0.032023326	0.116363645	0.69018453	0.22872941	0.0052243765	0.15807529
38302451	0.034669455	0.18529359	0.018079417	0.119140744	0.65672195	0.22463128	0.005196777	0.15615213
38302476	0.07633504	0.19107479	0.027237033	0.11190432	0.45071104	0.22481744	0.004678383	0.15735015
38302501	0.09983606	0.19804847	0.033537313	0.10573531	0.6438274	0.2146702	0.019074444	0.15725257
38302526	0.07598486	0.19975413	0.08238079	0.10457699	0.6899739	0.20947015	0.0077631227	0.16529119
38302551	0.07259023	0.19949907	0.17571205	0.108064346	0.6019051	0.2086163	0.039907806	0.1662627
38302576	0.34412336	0.19390151	0.18174303	0.10310675	0.67844135	0.20384331	0.038544454	0.16469605
38302601	0.3623336	0.19575904	0.17861396	0.0976751	0.6711877	0.211976	0.038650375	0.16468754
38302626	0.36158744	0.20212597	0.17726894	0.09810828	0.66310096	0.2137304	0.15201426	0.16032113
38302651	0.20418505	0.20255643	0.1764529	0.098945946	0.65289956	0.22474504	0.15618463	0.1552935
38302676	0.08522241	0.19593006	0.24001493	0.09989934	0.6661071	0.22176102	0.14119242	0.16354546
38302701	0.23836863	0.1955984	0.30454144	0.10535936	0.4037067	0.20129786	0.044641975	0.16257264
38302726	0.4365676	0.1963627	0.30617124	0.10949931	0.22131881	0.19889995	0.016316075	0.16837685
38302751	0.54258823	0.19541012	0.19568352	0.11021312	0.22131881	0.1948995	0.026095437	0.16266742
38302776	0.56959105	0.1877107	0.17006306	0.10959147	0.22349049	0.19242004	0.021420361	0.16402045
38302801	0.38307622	0.18248272	0.13415919	0.106613554	0.22599728	0.20051943	0.010957381	0.16380724
38302826	0.50599885	0.18099405	0.077681854	0.103810996	0.037184633	0.2032355	0.0018227989	0.16279224
38302851	0.55362964	0.18460661	0.0776946	0.10055551	0.020776507	0.20324102	0.0035339927	0.16231462
38302876	0.55878186	0.18190956	0.07833506	0.1040747	0.020432578	0.19447598	0.0015423994	0.16081467
38302901	0.5569607	0.19063938	0.053706177	0.10570645	0.012506475	0.1951727	0.002551997	0.1615893
38302926	0.2776709	0.18371755	0.0042827874	0.11120506	0.008169908	0.19639267	0.0021695984	0.15868759
38302951	0.068865955	0.17387965	0.0042271875	0.11611267	0.007229137	0.20185985	0.008928281	0.15845984
38302976	0.06838988	0.1782338	0.0043499866	0.11407469	0.0052299756	0.19952933	0.023464648	0.15449543
38303001	0.05528304	0.17952847	0.0043499866	0.10927676	0.05787848	0.18732023	0.033100355	0.15224987
38303026	0.03277014	0.17101407	0.0043427865	0.1045015	0.07734407	0.1878914	0.033869922	0.15311332
38303051	0.013290409	0.17106795	0.0043235864	0.10325092	0.18819317	0.19233873	0.0228956	0.14793277
38303076	0.0059511648	0.17136902	0.0043091867	0.102116555	0.4488294	0.18806894	0.017073171	0.1449555
38303101	0.005959565	0.1724107	0.0033711938	0.106232956	0.4260782	0.1866053	0.004201988	0.14473088
38303126	0.0059127654	0.1669401	0.0012363998	0.103388086	0.42185578	0.18426365	0.003432393	0.14948073
38303151	0.0059971637	0.16402823	0.0014099996	0.10186319	0.5459599	0.182577	0.0041003884	0.14790124
38303176	0.0059591644	0.16359055	0.0018459989	0.10093865	0.5137134	0.18522489	0.0053379745	0.15203583
38303201	0.005856366	0.16430342	0.0014099996	0.098880365	0.21665351	0.18341814	0.003148795	0.15018274
38303226	0.0058359676	0.16388683	0.0020639985	0.09677328	0.20828316	0.1815706	0.00074839994	0.14901532
38303251	0.0057411687	0.16700642	0.109557904	0.10041824	0.037861757	0.18663083	0.00075399986	0.14352725
38303276	0.011720533	0.17068982	0.1701628	0.09897511	0.021284396	0.18319999	0.0007463999	0.14148775
38303301	0.03088069	0.16422734	0.17114289	0.101723075	0.021490745	0.17921208	0.0045299847	0.14085135
38303326	0.031128969	0.16539577	0.16977091	0.100298464	0.019835098	0.17566925	0.005445173	0.13932598
38303351	0.031071	0.1635449	0.101572864	0.10130669	0.018168999	0.1710073	0.005226377	0.13832115
38303376	0.031388044	0.16190034	0.075981274	0.10511644	0.019743117	0.1696592	0.005095578	0.14910519
38303401	0.08543762	0.16650741	0.08317924	0.105131775	0.01908724	0.16983871	0.0050979783	0.14861038
38303426	0.09207983	0.16960895	0.16937895	0.10600133	0.01908724	0.16536686	0.043436337	0.14936663
38303451	0.0920177	0.17479147	0.16843367	0.1040356	0.019696726	0.152235	0.052299354	0.15055045
38303476	0.092188574	0.1799067	0.16766928	0.09997937	0.020443777	0.15174241	0.05225621	0.14492181
38303501	0.04247283	0.17671485	0.16665745	0.09729791	0.02066853	0.16186658	0.052356876	0.13991241
38303526	0.0057547684	0.179276	0.16381751	0.093522325	0.02066853	0.15557307	0.033099152	0.13599968
38303551	0.0058115674	0.17351893	0.16392489	0.093072504	0.020267412	0.14705372	0.00493758	0.13113856
38303576	0.005797167	0.17937702	0.1647426	0.09827861	0.016580041	0.1598342	0.010752193	0.13942045
38303601	0.028742442	0.18520424	0.16762313	0.099905565	0.012789651	0.16837414	0.052704398	0.14931792
38303626	0.038924173	0.18397145	0.1664381	0.10816456	0.0077667222	0.17261676	0.052985203	0.15115324
38303651	0.04900598	0.1798072	0.17162305	0.10320388	0.0052299756	0.16666242	0.030905081	0.15227821
38303676	0.094308525	0.17443661	0.16843367	0.11024244	0.013011633	0.1647884	0.02023782	0.15602769
38303701	0.09472906	0.1698595	0.1686005	0.10824187	0.10667198	0.16424623	0.03342857	0.15583572
38303726	0.0948298	0.1711925	0.12952474	0.10816641	0.092507996	0.16350248	0.038908582	0.15665379
38303751	0.09605144	0.16919914	0.10874833	0.109009616	0.028222654	0.17065215	0.021656305	0.1525407
38303776	0.14073417	0.176162	0.16708192	0.113903806	0.115456924	0.1720773	0.010129827	0.15179157
38303801	0.36404473	0.17708252	0.16665745	0.11642664	0.10951495	0.17270565	0.012109703	0.15028892
38303826	0.2658266	0.1774743	0.16534123	0.113529	0.21502599	0.17233583	0.0145582855	0.14887089
38303851	0.06990864	0.17079595	0.16495965	0.11489135	0.22211203	0.17455766	0.0021099984	0.14697032
38303876	0.06989946	0.16634065	0.21798941	0.12118985	0.22239423	0.17196378	0.0013239996	0.14763884
38303901	0.1279256	0.16184628	0.18096152	0.11751342	0.22187509	0.17503041	0.0030611951	0.14845245
38303926	0.36470744	0.1646896	0.262366	0.115239345	0.22061603	0.1853224	0.0015547994	0.15227535
38303951	0.42972338	0.1652338	0.2770397	0.11370197	0.21971045	0.19170603	0.0009779999	0.15505752
38303976	0.5602035	0.1629071	0.2998321	0.11641031	0.07249408	0.1922298	0.012237695	0.16022062
38304001	0.61457807	0.16717649	0.33384064	0.1148666	0.026335355	0.18529813	0.030883089	0.16138026
38304026	0.720333	0.17432697	0.60276175	0.118151516	0.15232584	0.18005466	0.020772506	0.16068473
38304051	0.77429587	0.1779295	0.5357002	0.11789285	0.1558519	0.18472616	0.026747607	0.16003218
38304076	0.63941646	0.18363442	0.44014987	0.11056349	0.14730076	0.18212733	0.026095439	0.16211562
38304101	0.55980587	0.17927895	0.17995909	0.10587032	0.14611396	0.17733933	0.11039046	0.15953387
38304126	0.5673666	0.17812356	0.060401663	0.10684476	0.17353767	0.17674394	0.14909461	0.1599909
38304151	0.33028346	0.17802474	0.084240325	0.10813101	0.18276283	0.18000974	0.117533214	0.1665901
38304176	0.23970354	0.17953384	0.078197874	0.10801014	0.16613431	0.18746921	0.11930319	0.16607186
38304201	0.06787786	0.17495434	0.15041064	0.11356876	0.09148792	0.18883003	0.12602812	0.15760154
38304226	0.18010512	0.17215511	0.16041632	0.115176246	0.05496032	0.18482025	0.033789568	0.16405712
38304251	0.049151007	0.17248133	0.16003798	0.11300038	0.17726694	0.18454298	0.03560408	0.16784081
38304276	0.033716008	0.17141765	0.14377297	0.11549578	0.19510975	0.18845311	0.03683567	0.16767019
38304301	0.033655643	0.16877846	0.08481588	0.122058496	0.26421165	0.19358708	0.035405003	0.16891082
38304326	0.033367805	0.16658825	0.16135928	0.12614553	0.1835457	0.19283468	0.02968964	0.16299605
38304351	0.009506257	0.16081539	0.1625729	0.13300252	0.20351028	0.19673759	0.021227606	0.16476223
38304376	0.028239444	0.16178215	0.1625729	0.1311597	0.18089029	0.19367665	0.047673143	0.16475941
38304401	0.034337256	0.1566068	0.16398014	0.13095042	0.2571405	0.19547655	0.051177654	0.1616371
38304426	0.05810809	0.15319079	0.16638325	0.12664112	0.07096882	0.19707157	0.05443791	0.16448493
38304451	0.06847807	0.15174955	0.04706023	0.13274306	0.02552483	0.19250634	0.046108063	0.1649784
38304476	0.09956463	0.15156022	0.051079784	0.13345528	0.018478548	0.19361767	0.065125145	0.16349667
38304501	0.098957606	0.15446782	0.061438937	0.12822586	0.02442477	0.18917304	0.06415279	0.16054948
38304526	0.095481254	0.15838501	0.10174676	0.1281336	0.029641656	0.18576911	0.032716565	0.16263387
38304551	0.21398169	0.16014183	0.043909892	0.12642013	0.058938667	0.19100675	0.06559296	0.17336795
38304576	0.31793573	0.16268769	0.10883183	0.12197902	0.044725887	0.1949927	0.09045899	0.17521241
38304601	0.09124095	0.1616184	0.049194552	0.11818677	0.011380955	0.19869015	0.08995304	0.17583933
38304626	0.09669724	0.1645667	0.03898252	0.11929638	0.019003255	0.19636452	0.11472776	0.17882107
38304651	0.07406706	0.17495447	0.018251788	0.11740585	0.09409509	0.19584337	0.08934429	0.18957388
38304676	0.020007867	0.17706998	0.027011914	0.11894793	0.21183413	0.1990554	0.013008833	0.18099976
38304701	0.006081163	0.1887328	0.043156598	0.11894376	0.21929803	0.20492701	0.07316352	0.18450831
38304726	0.028586905	0.19612055	0.004439985	0.12063773	0.22054923	0.2144713	0.09353477	0.18125951
38304751	0.043700494	0.19968902	0.004439985	0.12072171	0.6508253	0.21972193	0.18118073	0.19257972
38304776	0.06572826	0.20512666	0.031424828	0.128901	0.67203754	0.23019353	0.18760756	0.19017853
38304801	0.044359848	0.20446965	0.1315693	0.12522943	0.6741618	0.22884394	0.19755057	0.19043805
38304826	0.028490545	0.20629846	0.08055366	0.12686837	0.67693686	0.2214742	0.19215138	0.18699765
38304851	0.16271977	0.21131332	0.102872066	0.13813299	0.54906446	0.22800747	0.30840766	0.19310853
38304876	0.29862115	0.19591054	0.17541306	0.14388093	0.23696059	0.22927167	0.8843482	0.2016494
38304901	0.3497317	0.18527332	0.1764529	0.13824111	0.23651864	0.21423668	0.97887754	0.22049329
38304926	0.50981975	0.1841773	0.17861593	0.13489845	0.2139422	0.21923101	0.8374393	0.2058818
38304951	0.5171788	0.18126985	0.29927373	0.13287756	0.22746928	0.22393674	0.8296469	0.2119769
38304976	0.4764158	0.1747914	0.32513973	0.13303599	0.23701583	0.2107611	0.805308	0.21378836
38305001	0.38036004	0.17595686	0.4918369	0.13241288	0.11760592	0.22982708	0.6537718	0.20668581
38305026	0.41303775	0.17550734	0.31170624	0.12999287	0.022800427	0.22299585	0.6282993	0.207616
38305051	0.5605111	0.1780948	0.1821672	0.13091156	0.022648066	0.21256682	0.30585918	0.20315489
38305076	0.48992687	0.18125507	0.31572214	0.12974718	0.022728043	0.20374939	0.13578872	0.19819719
38305101	0.375148	0.17957942	0.2060532	0.12762299	0.022728043	0.19560826	0.034292486	0.19081256
38305126	0.2505961	0.18266962	0.18139715	0.12562849	0.022712048	0.19587131	0.0029819957	0.1865388
38305151	0.09789596	0.18689917	0.18104063	0.12545618	0.022713248	0.19259334	0.0013763997	0.17687571
38305176	0.06496789	0.18898566	0.13839895	0.12549442	0.022610074	0.20155533	0.004368386	0.16680856
38305201	0.09141025	0.1869979	0.08238159	0.11779453	0.02312954	0.20614125	0.0018311988	0.15978718
38305226	0.09939744	0.17979322	0.08108273	0.11374323	0.023411062	0.21335012	0.0010387999	0.15865251
38305251	0.077431396	0.17708308	0.004729583	0.10902202	0.023401866	0.22415139	0.0014867993	0.16233657
38305276	0.08402629	0.17369604	0.0047763824	0.10804275	0.023519434	0.22619814	0.0015399994	0.16539021
38305301	0.058820475	0.1739607	0.0047911815	0.106473945	0.023516234	0.23867217	0.0156185655	0.16346201
38305327	0.03346975	0.17306954	0.016247287	0.10604929	0.01779546	0.25094917	0.048959244	0.1581676
38305352	0.0685519	0.17296962	0.077681854	0.10386936	0.012789651	0.27389175	0.054344054	0.15167212
38305377	0.096697636	0.16780114	0.079663716	0.10538176	0.01658004	0.29043585	0.060476333	0.14981827
38305402	0.11896676	0.17439885	0.042248234	0.106448926	0.157502	0.26242235	0.062164348	0.15098397
38305427	0.12898248	0.17861587	0.03381355	0.10941264	0.18387139	0.24584053	0.01142575	0.15342775
38305452	0.082512744	0.18179904	0.029115885	0.11382984	0.18856733	0.23652866	0.0039923894	0.15215048
38305477	0.05654746	0.17761388	0.039478943	0.11187916	0.042683437	0.23003635	0.018784497	0.1507217
38305502	0.022875205	0.17864785	0.059364326	0.10959819	0.021570329	0.22670028	0.01962554	0.15030666
38305527	0.027598497	0.17951411	0.07350738	0.104503125	0.022315348	0.21931058	0.053817622	0.14759097
38305552	0.028418975	0.17167015	0.14541063	0.099648654	0.0221102	0.21591155	0.028388986	0.14880738
38305577	0.015047832	0.17303164	0.10487205	0.09740281	0.19255312	0.20524949	0.028060716	0.15275142
38305602	0.028989539	0.17177428	0.09563178	0.09940252	0.0216847	0.19923423	0.027732445	0.153253
38305627	0.030807128	0.16224223	0.18104061	0.10753243	0.021608716	0.2022877	0.031453613	0.14829513
38305652	0.0060855625	0.15996423	0.18211015	0.11160032	0.021578325	0.20477407	0.0397855	0.14696503
38305677	0.0060251635	0.16203564	0.18374512	0.110172376	0.113992564	0.1900374	0.05613172	0.14457683
38305702	0.006042363	0.16555668	0.18263654	0.108456895	0.22843334	0.19020751	0.04409331	0.14495742
38305727	0.0061503616	0.17515758	0.18187249	0.1101063	0.22918046	0.19073617	0.0062479596	0.14531636
38305752	0.0061323615	0.17259037	0.18110004	0.11532236	0.24672212	0.19407775	0.006284758	0.14176877
38305777	0.0061127613	0.17157167	0.08289464	0.115924545	0.22726616	0.19734094	0.0043915855	0.14216518
38305802	0.006098362	0.16933993	0.07917844	0.113729015	0.22837953	0.19669066	0.0062967585	0.14234036
38305827	0.0060711633	0.1660351	0.08021714	0.11422069	0.23009312	0.19156572	0.006313158	0.14475562
38305852	0.00619076	0.16632399	0.021414364	0.11701423	0.22971438	0.19309121	0.062117647	0.14529577
38305877	0.006270759	0.16834432	0.0024999974	0.11633579	0.2291271	0.18784815	0.07615597	0.14626448
38305902	0.0064335563	0.1768857	0.0024999974	0.11787188	0.21382448	0.19168025	0.22821933	0.14482287
38305927	0.006463155	0.17427199	0.0021075986	0.121379524	0.02120841	0.1963292	0.22916451	0.14333232
38305952	0.0063647567	0.17331795	0.0030431955	0.12079072	0.020978063	0.18627536	0.22722875	0.1473614
38305977	0.006284759	0.17373917	0.026312165	0.12041885	0.02084849	0.18250082	0.22581981	0.14724365
38306002	0.006283159	0.172109	0.08041531	0.121471696	0.02066853	0.17753148	0.2933087	0.14645821
38306027	0.0063015576	0.16890508	0.081540406	0.12621713	0.02084849	0.18010585	0.29070145	0.14719167
38306052	0.006273159	0.16684924	0.15101138	0.11992867	0.020690123	0.18658246	0.23411196	0.14902599
38306077	0.0063855564	0.16001543	0.17790997	0.12573382	0.174228	0.18283562	0.11775329	0.14784467
38306102	0.006395156	0.1626082	0.17662778	0.13237928	0.22187509	0.18329838	0.15440178	0.14907801
38306127	0.0064695543	0.16345552	0.17604764	0.15455231	0.22187509	0.18195447	0.19821432	0.15045619
38306152	0.010531805	0.16866241	0.17593183	0.16592196	0.07718973	0.17661579	0.2153418	0.14996278
38306177	0.055452377	0.16236523	0.17524643	0.16711172	0.12573643	0.17785488	0.19973572	0.14575908
38306202	0.16309834	0.16425823	0.17433754	0.16393536	0.22331643	0.17927253	0.22700572	0.14540486
38306227	0.4164063	0.16401827	0.010278218	0.16363582	0.5538919	0.17794311	0.19600809	0.13820745
38306252	0.5670206	0.16733307	0.0768942	0.17565143	0.28194565	0.17619756	0.0618781	0.13910279
38306277	0.58424777	0.17031005	0.05336267	0.19181445	0.11913041	0.17946756	0.060946267	0.14069533
38306302	0.55012333	0.16888563	0.004289987	0.20973256	0.15925992	0.17760958	0.06010341	0.14181527
38306327	0.7390256	0.1685843	0.004335586	0.20566233	0.15347797	0.18526778	0.059297245	0.14442047
38306352	0.7824833	0.169682	0.0043283864	0.17850381	0.13465233	0.19237167	0.059510063	0.14655572
38306377	0.7383214	0.17533912	0.0042755874	0.19203758	0.18323967	0.19451535	0.059329987	0.14790447
38306402	0.7775564	0.17461526	0.004285187	0.17795205	0.059407048	0.19788705	0.1815038	0.14648736
38306427	0.71868354	0.168964	0.03860521	0.17068616	0.057567395	0.19746372	0.072005756	0.1455807
38306452	0.5519279	0.1766432	0.090704374	0.1592843	0.062376738	0.21933638	0.22232474	0.1457516
38306477	0.48751217	0.16675152	0.10846918	0.2920246	0.058635194	0.20652835	0.22441557	0.15141433
38306502	0.40336534	0.16627228	0.074427664	0.30721766	0.03703953	0.21231127	0.25747457	0.14965725
38306527	0.33749902	0.1747094	0.07525615	0.22535676	0.11161531	0.22284386	0.35724568	0.14392957
38306552	0.19985725	0.1797047	0.07642079	0.16713421	0.13567933	0.22134669	0.5347182	0.14069885
38306577	0.19692752	0.18524554	0.07737278	0.15734112	0.096232995	0.21733879	0.96181583	0.14071879
38306602	0.3767297	0.18392636	0.077402696	0.17730987	0.11969876	0.21160975	0.7860182	0.14084557
38306627	0.16084754	0.18619709	0.07650535	0.23465507	0.1293391	0.20474899	0.73776174	0.1425035
38306652	0.27709943	0.18550706	0.07095206	0.2112232	0.12652853	0.20044866	0.864438	0.14215784
38306677	0.3238369	0.18714282	0.004335586	0.23976824	0.12200946	0.19812211	0.81924164	0.13867718
38306702	0.36605072	0.18337308	0.004352386	0.19311786	0.056758717	0.2109961	0.69396585	0.14527622
38306727	0.24879457	0.19871014	0.004390786	0.16530693	0.121174835	0.2139356	0.5678835	0.14474735
38306752	0.28507158	0.19916692	0.0043499866	0.16451481	0.08241786	0.21353397	0.3074628	0.14576747
38306777	0.29144648	0.21491027	0.004408786	0.15496038	0.007697924	0.21463488	0.4491973	0.14599578
38306802	0.27470973	0.21316913	0.004472385	0.14017974	0.0072199376	0.2251477	0.24429484	0.14529762
38306827	0.04879624	0.20191464	0.004546785	0.13709363	0.011356155	0.2510999	0.2324354	0.14367184
38306852	0.024919419	0.19481476	0.0045215846	0.13244195	0.011151369	0.25205246	0.22411437	0.14420018
38306877	0.0054087737	0.20770809	0.0045203846	0.12743059	0.013316808	0.24572463	0.20976351	0.14514711
38306902	0.0048839804	0.21353427	0.00391359	0.12426917	0.012753654	0.23595227	0.2309401	0.15207016
38306927	0.004045989	0.21313366	0.0024999974	0.12812036	0.051887516	0.2371977	0.21920586	0.15553685
38306952	0.0042027878	0.19971383	0.012129704	0.12868673	0.114176564	0.23720196	0.22168848	0.15586331
38306977	0.003463193	0.17607664	0.024106864	0.12405929	0.14770554	0.23843375	0.19203907	0.15074408
38307002	0.0019031989	0.17269833	0.013279609	0.1314852	0.29448053	0.21969269	0.20663126	0.15040533
38307027	0.0023299977	0.17848028	0.011851723	0.12857424	0.42185578	0.21734102	0.11898306	0.14819397
38307052	0.0019627986	0.18127683	0.026430124	0.1262038	0.4761784	0.20642777	0.043141417	0.16208354
38307077	0.0032883943	0.17644668	0.06540057	0.12276194	0.91708875	0.22532149	0.05128592	0.15665053
38307102	0.0043327864	0.171794	0.09445589	0.1259653	1.0147321	0.2372928	0.02912988	0.15779035
38307127	0.004564384	0.1744541	0.08246571	0.12458789	0.89720523	0.22252707	0.011820924	0.15870753
38307152	0.07450665	0.17657198	0.10751156	0.13826859	0.872587	0.22168994	0.04176946	0.15914342
38307177	0.09115292	0.18394947	0.21355507	0.13263233	0.91559404	0.22736898	0.10358027	0.15616807
38307202	0.09155325	0.18344712	0.13931333	0.13303748	0.90218556	0.22121082	0.4359023	0.15968907
38307227	0.07984673	0.18096742	0.13491315	0.13760126	0.9094216	0.21499634	0.5838986	0.16664939
38307252	0.028991139	0.18217024	0.13017999	0.13825202	0.8879638	0.20673722	0.94236374	0.16821527
38307277	0.027260622	0.18207693	0.17350101	0.13964587	0.6836611	0.20610332	0.9622071	0.17249331
38307302	0.026038257	0.18795723	0.114986435	0.14525746	0.46527174	0.2080313	0.86514646	0.16733748
38307327	0.024449162	0.2003538	0.16394933	0.14832036	0.45217133	0.19803983	0.88513184	0.16614068
38307352	0.023529429	0.19588095	0.1983155	0.1478032	0.46208888	0.18850881	1.0333195	0.17228317
38307377	0.0053719743	0.18965237	0.12649795	0.14401388	0.45573062	0.18776722	1.0488269	0.16907391
38307402	0.0036955916	0.1860441	0.075794615	0.13883463	0.15242787	0.18311177	0.8928356	0.17558509
38307427	0.0033799936	0.18337102	0.06422024	0.14207552	0.37338227	0.19016156	0.5951338	0.18061486
38307452	0.0024775977	0.18593049	0.0575674	0.1567515	0.13185836	0.21068019	0.15169278	0.17222875
38307477	0.0049783792	0.19406907	0.063671365	0.15688181	0.11924083	0.22392732	0.09598894	0.16797027
38307502	0.0076519246	0.19380379	0.06261946	0.16372262	0.05053289	0.22245762	0.08930924	0.1597563
38307527	0.00919067	0.19765604	0.05135582	0.1498158	0.02491182	0.23011915	0.13751894	0.1669601
38307552	0.025267713	0.19838756	0.03760314	0.1358589	0.007516729	0.22964478	0.093838215	0.181772
38307577	0.06298834	0.198048	0.0012431997	0.13304982	0.0013799994	0.23440595	0.13707078	0.17749956
38307602	0.060097422	0.20365986	0.016344072	0.13993151	0.009285066	0.2316506	0.05917346	0.16708401
38307627	0.04437304	0.20477988	0.031352464	0.14142522	0.030701974	0.20802665	0.034378428	0.16483688
38307652	0.037511606	0.20093444	0.03144522	0.13930838	0.044400606	0.2009983	0.034907307	0.16930188
38307677	0.0611415	0.19733055	0.024947412	0.13924354	0.08874387	0.20061938	0.030562043	0.16702712
38307702	0.009149873	0.19609976	0.021957835	0.13874026	0.12646662	0.19932392	0.028161876	0.16479625
38307727	0.002259198	0.19190173	0.03302919	0.14163136	0.14029531	0.19189312	0.030260978	0.16058974
38307752	0.0015967994	0.17966433	0.045754038	0.14189985	0.14694779	0.1897626	0.0021199987	0.16156512
38307777	0.000826	0.17762959	0.021171218	0.13850594	0.15435633	0.18847528	0.0019555986	0.16072424
38307802	0.0006852	0.17377576	0.009157472	0.13390242	0.022841612	0.18640107	0.0002176	0.16692032
38307827	0.0009895999	0.1720795	0.0038267905	0.13351408	0.0084978985	0.18775965	0.000111999994	0.17656255
38307852	0.0016075993	0.16780216	0.0060295635	0.13296658	0.010501008	0.19298297	0.0009959999	0.18600243
38307877	0.0021679983	0.16615188	0.019175624	0.13530473	0.009930236	0.18826593	0.012238095	0.18581168
38307902	0.036138136	0.1709398	0.04523178	0.13342349	0.008522698	0.189331	0.017151559	0.16880468
38307927	0.042209465	0.17922401	0.13170293	0.13462773	0.00749793	0.18865088	0.008104711	0.15624356
38307952	0.11614947	0.180969	0.25053018	0.13269141	0.07499488	0.18684757	0.0061967596	0.15140311
38307977	0.21239313	0.18176174	0.20711996	0.1229752	0.115217306	0.18824683	0.007417932	0.16107328
38308002	0.22079681	0.17990445	0.21509513	0.11478184	0.11493677	0.18757622	0.019549552	0.16552137
38308027	0.23192598	0.18028072	0.31318504	0.12675056	0.1165285	0.19154954	0.10349076	0.16631714
38308052	0.08188406	0.17273061	0.31528798	0.1263772	0.12935854	0.19445553	0.14951156	0.15415546
38308077	0.06565561	0.16503274	0.10286092	0.1231232	0.13178104	0.19544335	0.118990615	0.14831322
38308102	0.06254121	0.16865039	0.040223952	0.121343434	0.15565272	0.2030409	0.05537729	0.14723246
38308127	0.007794721	0.17406052	0.044502907	0.11704312	0.17261548	0.20429567	0.016227689	0.1579625
38308152	0.0023403978	0.17308581	0.032912858	0.11147866	0.16183032	0.20273541	0.06802792	0.15492554
38308177	0.0011095997	0.17197245	0.045596603	0.10371247	0.1558519	0.20246224	0.09232838	0.151063
38308202	0.0008775999	0.17362091	0.034444388	0.11196126	0.1626803	0.19364691	0.0649144	0.15133691
38308227	0.00062559993	0.17453696	0.0270571	0.11352587	0.1580946	0.18708041	0.017849052	0.14535272
38308252	0.00048999995	0.1736722	0.07464267	0.117229134	0.060695928	0.19453798	0.017890247	0.15012115
38308277	0.0011723998	0.17628211	0.09815073	0.120023	0.011557744	0.194285	0.0005036	0.1446011
38308302	0.0037191913	0.1756038	0.11945014	0.124403656	0.063265786	0.18920144	0.00020719999	0.14741026
38308327	0.014074736	0.1770136	0.2234132	0.12411701	0.06389332	0.18644333	9.839999e-05	0.14890641
38308352	0.12519072	0.17451851	0.45086002	0.124559596	0.0601038	0.18595192	0.0013243995	0.14300393
38308377	0.23676026	0.17394601	0.42625982	0.12969759	0.03798526	0.18811597	0.003311194	0.14540344
38308402	0.66609794	0.16923939	0.22338197	0.12978834	0.046120048	0.18699776	0.000324	0.1433816
38308427	0.69696206	0.17114405	0.28059042	0.12916826	0.09441249	0.17902865	0.00019800002	0.14309967
38308452	0.6965948	0.18132056	0.5038152	0.1290623	0.118017055	0.18477106	0.005756368	0.15010522
38308477	0.8155555	0.1791746	0.21584374	0.1249602	0.10702158	0.18213935	0.021360775	0.15382516
38308502	1.077806	0.17687635	0.44884753	0.115450025	0.055539843	0.1727683	0.02597308	0.15138924
38308527	0.9047606	0.17284885	0.6189181	0.11028555	0.07003953	0.17275488	0.028009936	0.15143692
38308552	0.8217798	0.16445996	0.5710285	0.10705844	0.17694679	0.17752735	0.10153068	0.14997174
38308577	0.7061217	0.16670674	0.30020174	0.11118864	0.17862973	0.17807518	0.16293967	0.14811733
38308602	0.6853267	0.17031501	0.10820791	0.10608955	0.16683261	0.1761577	0.12505777	0.14665994
38308627	0.5657348	0.17367223	0.10048362	0.10439989	0.1377131	0.17188942	0.13077097	0.1485923
38308652	0.47949386	0.18572755	0.09431291	0.10536802	0.13842271	0.17520714	0.1469181	0.14862713
38308677	0.47673416	0.18652181	0.08831316	0.10843457	0.18709259	0.18468195	0.31078058	0.14813134
38308702	0.25575626	0.1877418	0.0666243	0.113258824	0.16269134	0.18584773	0.23702519	0.15540689
38308727	0.030027485	0.18992454	0.08859566	0.11571367	0.06979332	0.19006708	0.16051346	0.1524359
38308752	0.07425655	0.1921951	0.0041963872	0.11659684	0.099553466	0.18924223	0.17289296	0.14980581
38308777	0.20960853	0.19090225	0.015183416	0.11520578	0.11756102	0.18276957	0.19006716	0.15466177
38308802	0.07364222	0.18970343	0.041484103	0.11029495	0.17906868	0.17188546	0.17141175	0.15637837
38308827	0.1364918	0.18877225	0.07389713	0.10739848	0.22145233	0.16922832	0.17469764	0.15736106
38308852	0.16096838	0.1870781	0.081557944	0.10879767	0.2212181	0.17263745	0.22588223	0.16002093
38308877	0.07277893	0.18380225	0.13089944	0.10901416	0.22058675	0.17794505	0.22741821	0.1571508
38308902	0.28378516	0.18461107	0.1460799	0.104246184	0.22177204	0.17549032	0.19607404	0.15360054
38308927	0.29873982	0.18189725	0.1460799	0.10662429	0.22151439	0.17615438	0.2302104	0.15010399
38308952	0.2730415	0.18121965	0.13038307	0.11212744	0.22187509	0.1771787	0.2309292	0.1475603
38308977	0.07415442	0.18097065	0.2603365	0.11437833	0.020242218	0.17652476	0.18815663	0.14603212
38309002	0.025857914	0.18068346	0.2995692	0.10690222	0.02027421	0.18383682	0.14637081	0.14540231
38309027	0.023226311	0.17885202	0.14950128	0.10707168	0.020488566	0.18047729	0.17017742	0.14156032
38309052	0.01550138	0.18035248	0.12067689	0.107668914	0.020360595	0.18139566	0.1994655	0.14022529
38309077	0.0032951941	0.18014923	0.12584516	0.11858057	0.020488566	0.18069507	0.13526316	0.14308259
38309102	0.016181692	0.17761314	0.051572736	0.1238553	0.11834159	0.17757957	0.062301688	0.14127705
38309127	0.0053427746	0.17819318	0.09681986	0.12533617	0.22306901	0.1814402	0.21146955	0.13776994
38309152	0.003820391	0.17226923	0.11194485	0.12460912	0.22187509	0.1839621	0.1383003	0.13884431
38309177	0.0035839926	0.1721322	0.103204295	0.12665972	0.22341476	0.18782003	0.06339752	0.13731664
38309202	0.0022135985	0.17365482	0.03241952	0.1219425	0.40599242	0.18829969	0.06339752	0.13407698
38309227	0.0049575795	0.1771904	0.027334591	0.12040328	0.6561595	0.18256967	0.10432427	0.1425345
38309252	0.014449097	0.17495635	0.12191973	0.119420886	0.653364	0.18111554	0.2324802	0.14478445
38309277	0.018085813	0.1792366	0.16312242	0.11676764	0.770585	0.18323663	0.2324802	0.14263007
38309302	0.01598252	0.18400934	0.15951863	0.11852395	0.65814066	0.18019092	0.23082404	0.14296648
38309327	0.0063907574	0.18369578	0.15873891	0.11680811	0.29784623	0.17751999	0.23016246	0.14322774
38309352	0.0014347995	0.184547	0.15863383	0.11655165	0.22327273	0.17424327	0.22935429	0.14380167
38309377	0.00066	0.18248317	0.15863383	0.12018098	0.2224477	0.17589736	0.22361374	0.14234264
38309402	0.0010496	0.17831264	0.16423586	0.12220183	0.19904271	0.17949475	0.16631263	0.1420614
38309427	0.0031851945	0.17925683	0.29170537	0.121661305	0.020193428	0.17969272	0.21594924	0.14426208
38309452	0.0014411994	0.17521212	0.23938899	0.12459864	0.020303005	0.1795757	0.19602813	0.14599696
38309477	0.0003124	0.1761876	0.12469064	0.1256434	0.020927673	0.17767781	0.08389475	0.14680779
38309502	0.000306	0.18283626	0.09763322	0.116182886	0.02137997	0.1790251	0.06328575	0.14677875
38309527	0.028427772	0.18272409	0.1625729	0.10945164	0.021912646	0.1786637	0.06317397	0.14348772
38309552	0.10328786	0.17709485	0.16392921	0.10321535	0.02164151	0.18050613	0.06339752	0.13841009
38309577	0.17523341	0.17044978	0.16865847	0.10631898	0.21460453	0.18533717	0.06339752	0.1389448
38309602	0.19058532	0.17079641	0.15966675	0.111030996	0.58683664	0.1865919	0.06339752	0.13777564
38309627	0.13639906	0.16699971	0.11776719	0.11879573	0.49673536	0.18334529	0.06339752	0.14264716
38309652	0.2010998	0.15928203	0.09302776	0.118470185	0.5303178	0.18243751	0.06339752	0.1384419
38309677	0.25385395	0.17158465	0.15341865	0.11124615	0.620388	0.17836791	0.06339752	0.13572255
38309702	0.31983745	0.17239007	0.15763041	0.11332938	0.5557587	0.17631674	0.06339752	0.13243696
38309727	0.34425092	0.17346303	0.16675767	0.11678859	0.91410255	0.1754957	0.06339752	0.13554904
38309752	0.15935391	0.17639521	0.10469265	0.121848874	1.0368448	0.17903697	0.06339752	0.14587505
38309777	0.009379461	0.17956382	0.084240325	0.119043924	0.72653633	0.18066502	0.049756274	0.14994882
38309802	0.02905471	0.18270439	0.2314208	0.11445259	0.67513114	0.18079165	0.006509954	0.15247765
38309827	0.070103765	0.18332721	0.29286548	0.10660713	0.66906613	0.18250535	0.006509954	0.15107085
38309852	0.1785108	0.17756023	0.6281531	0.09596644	0.66874707	0.1869474	0.006509954	0.14848307
38309877	0.03360168	0.1716143	0.6234664	0.092075065	1.1004813	0.19026668	0.027001519	0.14902163
38309902	0.022658061	0.16688877	0.31712994	0.08780134	1.45264	0.18752128	0.006509954	0.14593014
38309927	0.008972679	0.17065796	0.14507377	0.08127242	1.5014757	0.18630815	0.006509954	0.14571598
38309952	0.009033077	0.16736487	0.11544658	0.07897997	1.4948655	0.18493058	0.030452099	0.14371637
38309977	0.0066335513	0.15967578	0.11379425	0.09104696	1.1351582	0.17857441	0.07705493	0.14814115
38310002	0.004531184	0.16071726	0.10900878	0.10145286	1.0664558	0.16890249	0.2309401	0.1511327
38310027	0.0011843998	0.1482007	0.06124131	0.09953335	0.998959	0.15588057	0.21252336	0.1510814
38310052	0.0005796	0.12775323	0.05168339	0.09964126	0.54819155	0.15905455	0.17363104	0.15291163
38310077	0.00041319997	0.11437727	0.017163157	0.09858267	0.107360445	0.1538288	0.17937967	0.15397587
38310102	0.00041959996	0.121432416	0.015124224	0.105473116	0.0395429	0.16195136	0.08387841	0.15095285
38310127	0.00047799994	0.14641339	0.043190572	0.10343644	0.010595001	0.17096676	0.076568775	0.14973582
38310152	0.0002624	0.13801154	0.21808359	0.10332832	0.0121501	0.18117851	0.23016986	0.15290703
38310177	0.00024559998	0.15780553	0.24351183	0.10375732	0.01098738	0.18161267	0.22581047	0.15182564
38310202	0.0011999998	0.1549448	0.19357283	0.10229193	0.12804264	0.18099909	0.07022786	0.15120637
38310227	0.0064299554	0.15782431	0.26252413	0.10067268	0.11611609	0.17805474	0.06339752	0.14838472
38310252	0.0050919773	0.15401694	0.40635714	0.10150525	0.09312932	0.17742848	0.117931254	0.1468724
38310277	0.0047211824	0.15547025	0.25383303	0.10580438	0.33694792	0.18011972	0.30255067	0.14454451
38310302	0.049537342	0.16012102	0.12554039	0.102663234	0.24869408	0.17836511	0.3659848	0.14778373
38310327	0.083087966	0.16488338	0.2744843	0.10199466	0.069631316	0.17730227	0.3659848	0.14828143
38310352	0.081850186	0.16267489	0.11136288	0.1039408	0.11455608	0.17891914	0.3607491	0.14464566
38310377	0.051265143	0.15888943	0.07436544	0.11018509	0.16214892	0.1816459	0.20223111	0.14597103
38310402	0.16334191	0.1570019	0.054128766	0.10488132	0.17051215	0.1827337	0.17017742	0.14788741
38310427	0.12219964	0.1518643	0.10053855	0.10776485	0.18569063	0.17095533	0.10206869	0.14993647
38310452	0.04742343	0.15595186	0.18671678	0.114997916	0.12949024	0.16315258	0.09194958	0.14386368
38310477	0.040684376	0.1558674	0.11039961	0.102674395	0.037374094	0.16239257	0.05178645	0.14902237
38310502	0.040912185	0.15677124	0.08269612	0.111479945	0.034406412	0.17416596	0.05721558	0.15221445
38310527	0.011792127	0.15843791	0.07751475	0.11497867	0.111886024	0.17786597	0.0039695892	0.15138727
38310552	0.0037135915	0.16363767	0.107713595	0.110675365	0.11986437	0.18485978	0.004114788	0.15759602
38310577	0.013322007	0.16702195	0.102225065	0.11306658	0.16624713	0.19370209	0.0042131874	0.15444133
38310602	0.015592968	0.16554499	0.36666653	0.11155882	0.0737224	0.20098469	0.005447973	0.1525644
38310627	0.012962037	0.16440782	0.63826615	0.117816314	0.07632547	0.20239758	0.0065027545	0.15381306
38310652	0.014495492	0.16655928	0.33331013	0.11623697	0.08337417	0.19593109	0.006509954	0.15287372
38310677	0.0153493965	0.16963986	0.14246482	0.1158877	0.2673683	0.19241592	0.045207	0.15314978
38310702	0.016418463	0.1700064	0.103262775	0.11668493	0.3827392	0.18551074	0.03610576	0.15165177
38310727	0.032842893	0.17600253	0.09882545	0.11836925	0.10993642	0.18574405	0.027001519	0.1464798
38310752	0.055330567	0.1721268	0.17060399	0.11751491	0.09780319	0.18379469	0.0064727548	0.14372352
38310777	0.04813381	0.17306957	0.26916638	0.117858134	0.018274583	0.18559046	0.034853343	0.15250933
38310802	0.01774987	0.17960197	0.1968757	0.11629051	0.0070915413	0.1777221	0.043220144	0.14940691
38310827	0.016559243	0.18093342	0.12822911	0.11618692	0.008476698	0.18135577	0.15121546	0.14138746
38310852	0.013742368	0.17790203	0.08092844	0.112345114	0.009927037	0.18577267	0.17239323	0.14037582
38310877	0.034816563	0.1753265	0.10153823	0.11043991	0.0094390595	0.18124594	0.17256072	0.14220531
38310902	0.11826332	0.1780612	0.094444335	0.108900756	0.010488208	0.18041117	0.16815719	0.14189708
38310927	0.3227213	0.16816291	0.1257912	0.11333577	0.009977033	0.17918539	0.1405389	0.14289878
38310952	0.29299852	0.16671544	0.2051484	0.11677585	0.012376085	0.17965172	0.11363131	0.15174305
38310977	0.16578513	0.16862026	0.33578545	0.11221114	0.10466956	0.17612325	0.19680902	0.15884574
38311002	0.12624995	0.16218743	0.1824686	0.10825105	0.09495007	0.17567363	0.20859283	0.15159322
38311027	0.10020622	0.16065529	0.11410703	0.10542129	0.088533096	0.17556198	0.0547099	0.14879179
38311052	0.123955935	0.15940127	0.1018558	0.108058214	0.16318873	0.1794663	0.05059921	0.15067637
38311077	0.23813725	0.1681734	0.11471741	0.11236694	0.19475804	0.17960712	0.027500935	0.14665714
38311102	0.41674858	0.16998684	0.06614216	0.119165145	0.2178062	0.18711953	0.0063359574	0.14918855
38311127	0.3959958	0.17007008	0.07919599	0.12678462	0.3554497	0.19906275	0.0057267677	0.14998703
38311152	0.25861287	0.16752815	0.046170387	0.12558815	0.4831555	0.20285767	0.002389998	0.15502916
38311177	0.21378107	0.17896038	0.058326922	0.1294438	0.28275788	0.20245257	0.003086395	0.17078038
38311202	0.21316636	0.18804444	0.029429754	0.12308839	0.65960574	0.19816792	0.00042520007	0.15958613
38311227	0.18158446	0.1952259	0.021757483	0.12198277	0.6577237	0.1970213	0.0003908	0.1601361
38311252	0.15167657	0.19507392	0.00076279993	0.11806148	0.6591853	0.19688162	0.00092239986	0.195328
38311277	0.14007547	0.18824652	0.00050439994	0.1231002	0.65445423	0.19717142	0.00064999994	0.21670127
[truncated: 20,001 more rows]
