# Supplementary material for: Getting personal with epigenetics: towards individual-specific epigenomic imputation with machine learning
Source: Nat Commun. 2023 Aug 7;14:4750. doi: 10.1038/s41467-023-40211-2 (PMC10406842; doi:10.1038/s41467-023-40211-2)
Supplement: Supplementary file 4 — Source Data [file 41467_2023_40211_MOESM4_ESM.zip › Source Data/Figure5/Figure5C_individuals_occupancy.csv]

Bin	Counts	Tissue	Assay
1	10326	Aorta	H3K4me3
2	7526	Aorta	H3K4me3
3	5125	Aorta	H3K4me3
4	13760	Aorta	H3K4me3
1	5781	Esophagus Muscularis Mucosa	H3K4me3
2	3093	Esophagus Muscularis Mucosa	H3K4me3
3	2796	Esophagus Muscularis Mucosa	H3K4me3
4	18014	Esophagus Muscularis Mucosa	H3K4me3
1	7997	Stomach	H3K4me3
2	4150	Stomach	H3K4me3
3	3338	Stomach	H3K4me3
4	15361	Stomach	H3K4me3
1	6873	Upper Lobe of Left Lung	H3K4me3
2	4127	Upper Lobe of Left Lung	H3K4me3
3	9106	Upper Lobe of Left Lung	H3K4me3
4	7299	Upper Lobe of Left Lung	H3K4me3
1	5690	Sigmoid Colon	H3K4me3
2	3959	Sigmoid Colon	H3K4me3
3	5352	Sigmoid Colon	H3K4me3
4	10920	Sigmoid Colon	H3K4me3
1	14227	Spleen	H3K4me3
2	4286	Spleen	H3K4me3
3	3269	Spleen	H3K4me3
4	15962	Spleen	H3K4me3
1	29120	Aorta	H3K36me3
2	17734	Aorta	H3K36me3
3	13954	Aorta	H3K36me3
4	5447	Aorta	H3K36me3
1	32428	Esophagus Muscularis Mucosa	H3K36me3
2	27032	Esophagus Muscularis Mucosa	H3K36me3
3	31596	Esophagus Muscularis Mucosa	H3K36me3
4	33030	Esophagus Muscularis Mucosa	H3K36me3
1	29058	Stomach	H3K36me3
2	24115	Stomach	H3K36me3
3	63165	Stomach	H3K36me3
4	15399	Stomach	H3K36me3
1	36174	Upper Lobe of Left Lung	H3K36me3
2	36123	Upper Lobe of Left Lung	H3K36me3
3	22027	Upper Lobe of Left Lung	H3K36me3
4	10991	Upper Lobe of Left Lung	H3K36me3
1	45448	Sigmoid Colon	H3K36me3
2	26433	Sigmoid Colon	H3K36me3
3	19994	Sigmoid Colon	H3K36me3
4	1970	Sigmoid Colon	H3K36me3
1	23581	Aorta	H3K27ac
2	15672	Aorta	H3K27ac
3	17794	Aorta	H3K27ac
4	29649	Aorta	H3K27ac
1	21620	Esophagus Muscularis Mucosa	H3K27ac
2	13134	Esophagus Muscularis Mucosa	H3K27ac
3	12723	Esophagus Muscularis Mucosa	H3K27ac
4	36239	Esophagus Muscularis Mucosa	H3K27ac
1	36726	Stomach	H3K27ac
2	21765	Stomach	H3K27ac
3	18267	Stomach	H3K27ac
4	42569	Stomach	H3K27ac
1	33797	Upper Lobe of Left Lung	H3K27ac
2	19235	Upper Lobe of Left Lung	H3K27ac
3	14601	Upper Lobe of Left Lung	H3K27ac
4	26240	Upper Lobe of Left Lung	H3K27ac
1	30547	Sigmoid Colon	H3K27ac
2	17834	Sigmoid Colon	H3K27ac
3	18055	Sigmoid Colon	H3K27ac
4	30242	Sigmoid Colon	H3K27ac
1	25132	Spleen	H3K27ac
2	16789	Spleen	H3K27ac
3	16493	Spleen	H3K27ac
4	52774	Spleen	H3K27ac
1	44386	Aorta	H3K4me1
2	25147	Aorta	H3K4me1
3	16220	Aorta	H3K4me1
4	5281	Aorta	H3K4me1
1	43837	Esophagus Muscularis Mucosa	H3K4me1
2	27200	Esophagus Muscularis Mucosa	H3K4me1
3	32303	Esophagus Muscularis Mucosa	H3K4me1
4	37683	Esophagus Muscularis Mucosa	H3K4me1
1	66981	Stomach	H3K4me1
2	44506	Stomach	H3K4me1
3	29158	Stomach	H3K4me1
4	24692	Stomach	H3K4me1
1	44431	Upper Lobe of Left Lung	H3K4me1
2	24912	Upper Lobe of Left Lung	H3K4me1
3	18170	Upper Lobe of Left Lung	H3K4me1
4	21687	Upper Lobe of Left Lung	H3K4me1
1	43119	Sigmoid Colon	H3K4me1
2	31992	Sigmoid Colon	H3K4me1
3	45526	Sigmoid Colon	H3K4me1
4	74	Sigmoid Colon	H3K4me1
1	44078	Spleen	H3K4me1
2	33456	Spleen	H3K4me1
3	29973	Spleen	H3K4me1
4	47798	Spleen	H3K4me1
1	27252	Aorta	H3K9me3
2	8324	Aorta	H3K9me3
3	2716	Aorta	H3K9me3
4	528	Aorta	H3K9me3
1	44205	Esophagus Muscularis Mucosa	H3K9me3
2	14507	Esophagus Muscularis Mucosa	H3K9me3
3	7574	Esophagus Muscularis Mucosa	H3K9me3
4	694	Esophagus Muscularis Mucosa	H3K9me3
1	57599	Stomach	H3K9me3
2	19327	Stomach	H3K9me3
3	9605	Stomach	H3K9me3
4	7722	Stomach	H3K9me3
1	33927	Upper Lobe of Left Lung	H3K9me3
2	11501	Upper Lobe of Left Lung	H3K9me3
3	6939	Upper Lobe of Left Lung	H3K9me3
4	3938	Upper Lobe of Left Lung	H3K9me3
1	42725	Sigmoid Colon	H3K9me3
2	13183	Sigmoid Colon	H3K9me3
3	5370	Sigmoid Colon	H3K9me3
4	66	Sigmoid Colon	H3K9me3
1	72373	Spleen	H3K9me3
2	39442	Spleen	H3K9me3
3	34681	Spleen	H3K9me3
4	17932	Spleen	H3K9me3
