# Supplementary material for: Getting personal with epigenetics: towards individual-specific epigenomic imputation with machine learning
Source: Nat Commun. 2023 Aug 7;14:4750. doi: 10.1038/s41467-023-40211-2 (PMC10406842; doi:10.1038/s41467-023-40211-2)
Supplement: Supplementary file 4 — Source Data [file 41467_2023_40211_MOESM4_ESM.zip › Source Data/Figure5/Figure5D_3Dhistograms.csv]

Assay	Tissues	Individuals	Percent of bins
H3K4me3	1	1	2.1808767387774806
H3K4me3	1	2	1.5621571810961428
H3K4me3	1	3	1.3208126727807274
H3K4me3	1	4	1.2330510333933038
H3K4me3	2	1	1.3690815744438105
H3K4me3	2	2	1.5972618368511124
H3K4me3	2	3	1.7332923779016192
H3K4me3	2	4	3.1506428540085127
H3K4me3	3	1	1.0092588529553732
H3K4me3	3	2	1.2944841809645005
H3K4me3	3	3	1.8342182631971564
H3K4me3	3	4	3.7561981657817367
H3K4me3	4	1	0.7371977708543596
H3K4me3	4	2	1.2067225415770766
H3K4me3	4	3	1.8824871648602395
H3K4me3	4	4	6.288121462108912
H3K4me3	5	1	0.2501206722541577
H3K4me3	5	2	0.6318838035894511
H3K4me3	5	3	1.6762473122997938
H3K4me3	5	4	14.752731581025934
H3K4me3	6	1	0.048268901663083064
H3K4me3	6	2	0.16235903286673395
H3K4me3	6	3	0.45636052481460354
H3K4me3	6	4	49.86616349993418
H3K36me3	1	1	5.798384419608277
H3K36me3	1	2	2.179926966913799
H3K36me3	1	3	0.4610674633912434
H3K36me3	1	4	0.0912913577514662
H3K36me3	2	1	5.974512190623732
H3K36me3	2	2	5.430452583822065
H3K36me3	2	3	2.3708088967577736
H3K36me3	2	4	0.4177271218324665
H3K36me3	3	1	4.0933569399874585
H3K36me3	3	2	7.452694478256058
H3K36me3	3	3	6.354431780458117
H3K36me3	3	4	1.9447825605842648
H3K36me3	4	1	1.57224005016414
H3K36me3	4	2	6.45586662240419
H3K36me3	4	3	12.769724466083877
H3K36me3	4	4	11.43539522702962
H3K36me3	5	1	0.1337095643834606
H3K36me3	5	2	1.4763380177787613
H3K36me3	5	3	7.018368927741507
H3K36me3	5	4	16.568920364427722
H3K36me3	6	1	0.0
H3K36me3	6	2	0.0
H3K36me3	6	3	0.0
H3K36me3	6	4	0.0
H3K27ac	1	1	5.328717675602107
H3K27ac	1	2	3.7339487543641634
H3K27ac	1	3	3.1111308361441505
H3K27ac	1	4	2.9128942540978757
H3K27ac	2	1	4.262086513994911
H3K27ac	2	2	4.273921533818569
H3K27ac	2	3	4.510621930291733
H3K27ac	2	4	6.1704834605597965
H3K27ac	3	1	2.295993845789692
H3K27ac	3	2	2.929167406355406
H3K27ac	3	3	3.596366648914137
H3K27ac	3	4	7.880643825078407
H3K27ac	4	1	1.6731759275696787
H3K27ac	4	2	2.361086454819812
H3K27ac	4	3	3.208769749689331
H3K27ac	4	4	10.08935439966862
H3K27ac	5	1	0.6420498254334576
H3K27ac	5	2	1.2840996508669151
H3K27ac	5	3	2.4823954080123083
H3K27ac	5	4	11.854251730871649
H3K27ac	6	1	0.04734007929463282
H3K27ac	6	2	0.1272264631043257
H3K27ac	6	3	0.520740872240961
H3K27ac	6	4	14.703532753417361
H3K4me1	1	1	5.162714047582967
H3K4me1	1	2	3.3480451583573267
H3K4me1	1	3	2.526898014850735
H3K4me1	1	4	0.3873692983785422
H3K4me1	2	1	4.7251477496590395
H3K4me1	2	2	4.793339899984846
H3K4me1	2	3	5.252689801485073
H3K4me1	2	4	1.3155402333686923
H3K4me1	3	1	3.5583042885285647
H3K4me1	3	2	4.857743597514775
H3K4me1	3	3	6.923397484467343
H3K4me1	3	4	3.714577966358539
H3K4me1	4	1	1.9567358690710714
H3K4me1	4	2	3.6643809668131535
H3K4me1	4	3	7.539968176996514
H3K4me1	4	4	7.717078345203819
H3K4me1	5	1	0.6175178057281406
H3K4me1	5	2	1.701962418548265
H3K4me1	5	3	4.973291407789059
H3K4me1	5	4	10.23166388846795
H3K4me1	6	1	0.10512956508561903
H3K4me1	6	2	0.44893165631156234
H3K4me1	6	3	2.1537354144567358
H3K4me1	6	4	12.323836944991665
H3K9me3	1	1	18.152449288422627
H3K9me3	1	2	1.5863839627293286
H3K9me3	1	3	0.010201826126876711
H3K9me3	1	4	0.0
H3K9me3	2	1	19.63341438117423
H3K9me3	2	2	4.213354190400081
H3K9me3	2	3	0.15642800061210957
H3K9me3	2	4	0.02720486967167123
H3K9me3	3	1	15.959056671144134
H3K9me3	3	2	8.016935031370615
H3K9me3	3	3	0.9827759168891231
H3K9me3	3	4	0.025504565317191776
H3K9me3	4	1	6.787614983081972
H3K9me3	4	2	7.833302161086834
H3K9me3	4	3	4.852668627684356
H3K9me3	4	4	0.18193256592930135
H3K9me3	5	1	0.9861765255980821
H3K9me3	5	2	2.4586400965772874
H3K9me3	5	3	5.559995239147807
H3K9me3	5	4	0.5934062197133286
H3K9me3	6	1	0.05100913063438355
H3K9me3	6	2	0.28055021848910955
H3K9me3	6	3	1.299032526822301
H3K9me3	6	4	0.3519630013772465
