# Supplementary material for: Getting personal with epigenetics: towards individual-specific epigenomic imputation with machine learning
Source: Nat Commun. 2023 Aug 7;14:4750. doi: 10.1038/s41467-023-40211-2 (PMC10406842; doi:10.1038/s41467-023-40211-2)
Supplement: Supplementary file 4 — Source Data [file 41467_2023_40211_MOESM4_ESM.zip › Source Data/Figure6/Figure6A_ind_specific_peak_ENTEx.csv]

Bp	male_37_observed	male_37-transfer_from_male_54	male_54_observed	male_54-transfer_from_male_37	female_53_observed	female_53-transfer_from_male_37	female_51_observed	female_51-transfer_from_male_37
15050000	0.025227323	0.05039805	0.012599667	0.04381308	0.018508945	0.05006002	0.017972367	0.022106826
15050025	0.025227323	0.05039805	0.012599667	0.04618138	0.018508945	0.048871413	0.017972367	0.020890042
15050050	0.025227323	0.05039805	0.012599667	0.04556273	0.018508945	0.048871413	0.017972367	0.020271435
15050075	0.025227323	0.05039805	0.012599667	0.04556273	0.018508945	0.048871413	0.017972367	0.019570291
15050100	0.025227323	0.05039805	0.012599667	0.04556273	0.018508945	0.048871413	0.017972367	0.01949656
15050125	0.025227323	0.05039805	0.012599667	0.04556273	0.018508945	0.048871413	0.017972367	0.020171657
15050150	0.025227323	0.050092235	0.012599667	0.04556273	0.018508945	0.048871413	0.017972367	0.020789444
15050175	0.025227323	0.050099194	0.012599667	0.04556273	0.018508945	0.048864692	0.017972367	0.022755578
15050200	0.025227323	0.050099194	0.012599667	0.04556273	0.018508945	0.048878476	0.017972367	0.022755578
15050225	0.025227323	0.050099194	0.012599667	0.044574812	0.018508945	0.048871413	0.017972367	0.02231431
15050250	0.025227323	0.050099194	0.012599667	0.041519076	0.018508945	0.048871413	0.017972367	0.01949656
15050275	0.025227323	0.050099194	0.012599667	0.041519076	0.018508945	0.048871413	0.017972367	0.01949656
15050300	0.025227323	0.050099194	0.012599667	0.041519076	0.018508945	0.048891142	0.017972367	0.01949656
15050325	0.025227323	0.050099194	0.012599667	0.041519076	0.018508945	0.048875883	0.017972367	0.01949656
15050350	0.025227323	0.051030397	0.012599667	0.041529506	0.018508945	0.048912957	0.017972367	0.021103606
15050375	0.025227323	0.05413653	0.012599667	0.04390073	0.018508945	0.04911183	0.018200327	0.030443355
15050400	0.025227323	0.056549683	0.012599667	0.04630497	0.018508945	0.05334431	0.021830799	0.035281986
15050425	0.025227323	0.060849085	0.012599667	0.05479741	0.018508945	0.06419766	0.10288784	0.040068418
15050450	0.025227323	0.06488763	0.012599667	0.05696684	0.018508945	0.06464806	0.109272406	0.040633142
15050475	0.025227323	0.06511833	0.012599667	0.057686895	0.018508945	0.06526391	0.109272406	0.04083067
15050500	0.025227323	0.06511833	0.012599667	0.07012865	0.022490637	0.100155994	0.109272406	0.046277642
15050525	0.025227323	0.08812775	0.045211	0.12526956	0.024364255	0.12737238	0.109272406	0.058145106
15050550	0.025227323	0.113126956	0.060543004	0.14863423	0.024364255	0.15150839	0.109272406	0.093545526
15050575	0.025227323	0.13485491	0.060543004	0.16243964	0.024364255	0.17357779	0.109272406	0.10640518
15050600	0.025227323	0.13624066	0.060543004	0.16352695	0.023427457	0.17985684	0.109272406	0.0941938
15050625	0.025227323	0.11354576	0.060543004	0.15883565	0.018508945	0.16950174	0.10221857	0.07231261
15050650	0.025227323	0.06859699	0.060543004	0.14713651	0.022524495	0.13704172	0.020479903	0.05709167
15050675	0.025227323	0.0628006	0.060543004	0.15101582	0.029662317	0.104501784	0.017972367	0.06493318
15050700	0.025227323	0.07984239	0.060543004	0.16265947	0.020907277	0.11929037	0.017972367	0.08187911
15050725	0.025227323	0.12114449	0.060543004	0.16741684	0.018508945	0.1585116	0.017972367	0.10487878
15050750	0.025227323	0.108823836	0.060543004	0.16440293	0.018508945	0.1624422	0.017972367	0.11345002
15050775	0.025227323	0.102816775	0.02794996	0.159926	0.018508945	0.16518956	0.017972367	0.09879109
15050800	0.025227323	0.092522755	0.012599667	0.1411508	0.018508945	0.14306349	0.017972367	0.064468175
15050825	0.025227323	0.06271233	0.012599667	0.13027142	0.018508945	0.12943631	0.017972367	0.07235451
15050850	0.025227323	0.06278375	0.012599667	0.13816002	0.018508945	0.13202302	0.017972367	0.06867352
15050875	0.025227323	0.06278375	0.012599667	0.13406286	0.018508945	0.12309308	0.017972367	0.07127559
15050900	0.025227323	0.058363974	0.020275412	0.12397988	0.018508945	0.12946886	0.017972367	0.06941275
15050925	0.025227323	0.058036625	0.060543004	0.11267321	0.024309073	0.12360804	0.017972367	0.06114441
15050950	0.025227323	0.065438524	0.060543004	0.08765988	0.029662317	0.10992658	0.019112172	0.06170906
15050975	0.025227323	0.0789489	0.060543004	0.1057287	0.029662317	0.10417479	0.020821828	0.06815319
15051000	0.025227323	0.08143976	0.060543004	0.12596604	0.029662317	0.09862739	0.020821828	0.07434644
15051025	0.025227323	0.08153823	0.060543004	0.10894278	0.029662317	0.07032606	0.020821828	0.06441358
15051050	0.025227323	0.07047632	0.060543004	0.08295658	0.029662317	0.06320058	0.020821828	0.04478322
15051075	0.025227323	0.050876677	0.060543004	0.06854236	0.029662317	0.053138882	0.020821828	0.034690544
15051100	0.025227323	0.05054438	0.060543004	0.06632742	0.028602766	0.05300735	0.020821828	0.033982337
15051125	0.025227323	0.05054438	0.060543004	0.06449321	0.020148503	0.052329436	0.020821828	0.033982337
15051150	0.025227323	0.05054438	0.060543004	0.06322762	0.018508945	0.052075878	0.020821828	0.032408506
15051175	0.025227323	0.05054438	0.060543004	0.050786123	0.018508945	0.05043505	0.020821828	0.030035496
15051200	0.025227323	0.05039595	0.012599667	0.042843953	0.018508945	0.0489161	0.019682063	0.022431895
15051225	0.025227323	0.05039805	0.012599667	0.041570947	0.018508945	0.04888968	0.017972367	0.019743875
15051250	0.025227323	0.05039805	0.012599667	0.041555434	0.018508945	0.048871413	0.017972367	0.01949656
15051275	0.025227323	0.05039805	0.012599667	0.04153122	0.018508945	0.048871413	0.017972367	0.01949656
15051300	0.025227323	0.05039805	0.012599667	0.041519076	0.018508945	0.048871413	0.017972367	0.01949656
15051325	0.025227323	0.05039805	0.012599667	0.041519076	0.018508945	0.048871413	0.017972367	0.01949656
15051350	0.025227323	0.05039805	0.012599667	0.041519076	0.018508945	0.0488683	0.017972367	0.01949656
15051375	0.025227323	0.05039805	0.012599667	0.041519076	0.018508945	0.048875883	0.017972367	0.01949656
15051400	0.025227323	0.05039805	0.012599667	0.041519076	0.018508945	0.048875883	0.017972367	0.01949656
15051425	0.025227323	0.050364032	0.012599667	0.041523173	0.018508945	0.048875883	0.017972367	0.019602463
15051450	0.025227323	0.050364032	0.012599667	0.04152693	0.018508945	0.048875883	0.017972367	0.020956084
15051475	0.025227323	0.050364032	0.012599667	0.041555434	0.018508945	0.048875883	0.017972367	0.020983428
15051500	0.04815459	0.05052732	0.012599667	0.041557953	0.018508945	0.048875883	0.018542271	0.020963073
15051525	0.106965914	0.052202478	0.012599667	0.042221144	0.018508945	0.05406943	0.049928986	0.021114662
15051550	0.106965914	0.056469098	0.012599667	0.047318503	0.018508945	0.054247275	0.057468362	0.021750093
15051575	0.106965914	0.05789128	0.012599667	0.059527025	0.018508945	0.05449125	0.057468362	0.026356757
15051600	0.106965914	0.06298037	0.012599667	0.06721708	0.018508945	0.057323232	0.057468362	0.03085196
15051625	0.106965914	0.06744529	0.012599667	0.07974583	0.018508945	0.080317855	0.057468362	0.03798434
15051650	0.106965914	0.075041264	0.012599667	0.09098017	0.018508945	0.09055334	0.057468362	0.04886359
15051675	0.106965914	0.10727038	0.012599667	0.12939937	0.018508945	0.10197778	0.057468362	0.073795736
15051700	0.106965914	0.13180521	0.012599667	0.14604445	0.018508945	0.131702	0.057468362	0.08470258
15051725	0.106965914	0.14197004	0.012599667	0.1618317	0.018508945	0.14514562	0.057468362	0.10365242
15051750	0.106965914	0.14127806	0.012599667	0.16143039	0.019914284	0.15413016	0.050143655	0.12061936
15051775	0.106965914	0.13072932	0.012599667	0.1580822	0.028602766	0.16029608	0.020365926	0.13014168
15051800	0.0710566	0.13930373	0.012599667	0.15125069	0.029662317	0.1741473	0.020821828	0.11531998
15051825	0.025227323	0.13754877	0.012599667	0.15810296	0.029662317	0.17728037	0.020821828	0.11042921
15051850	0.025227323	0.12629604	0.012599667	0.15833126	0.027543183	0.17539316	0.020821828	0.09945096
15051875	0.025227323	0.09704955	0.012599667	0.14611214	0.024364255	0.16445184	0.020821828	0.09305471
15051900	0.025227323	0.08137894	0.012599667	0.12764122	0.024364255	0.1584895	0.020821828	0.091982156
15051925	0.025227323	0.07502602	0.012599667	0.12764688	0.026907418	0.15531117	0.020821828	0.082936496
15051950	0.025227323	0.09663576	0.012599667	0.14006159	0.029662317	0.14546506	0.020821828	0.09960891
15051975	0.025227323	0.13691562	0.012599667	0.15450853	0.019568752	0.15675294	0.020821828	0.13271175
15052001	0.025227323	0.15264595	0.012599667	0.15706684	0.072025046	0.15970919	0.020821828	0.12679538
15052026	0.025227323	0.15206137	0.012599667	0.15601411	0.16349386	0.1565038	0.019454105	0.10853428
15052051	0.025227323	0.14675033	0.012599667	0.1514008	0.1652381	0.13796505	0.017972367	0.11031218
15052076	0.023745768	0.13455331	0.012599667	0.143273	0.22116406	0.14066577	0.017972367	0.106515214
15052101	0.022378132	0.15348794	0.012599667	0.14896888	0.23170125	0.16157901	0.017972367	0.12084561
15052126	0.022378132	0.17577735	0.012599667	0.1536166	0.21939178	0.17505538	0.017972367	0.14252082
15052151	0.025227323	0.17502446	0.012599667	0.15210016	0.20601952	0.19089453	0.017972367	0.15932438
15052176	0.025227323	0.1632505	0.012599667	0.1347503	0.22041884	0.18851627	0.017972367	0.15499306
15052201	0.025227323	0.15367137	0.012599667	0.14222056	0.08558163	0.18321626	0.017972367	0.13814542
15052226	0.025227323	0.15079018	0.012599667	0.15085536	0.04782723	0.17519888	0.017972367	0.11315912
15052251	0.025227323	0.14315696	0.012599667	0.15408146	0.057542104	0.16797239	0.017972367	0.09469421
15052276	0.025227323	0.13843215	0.012599667	0.15011464	0.025635859	0.15499741	0.017972367	0.065853655
15052301	0.025227323	0.1464651	0.012599667	0.1517238	0.024364255	0.1208327	0.017972367	0.061414182
15052326	0.067786865	0.13943712	0.012599667	0.15436715	0.024364255	0.12559707	0.017972367	0.069547
15052351	0.106965914	0.14177616	0.012599667	0.15491411	0.024364255	0.1179823	0.017972367	0.074312046
15052376	0.106965914	0.13518257	0.05096194	0.15040874	0.02108537	0.117691785	0.017972367	0.064054504
15052401	0.106965914	0.121923275	0.060543004	0.13323838	0.018508945	0.09104799	0.017972367	0.059944212
15052426	0.106965914	0.098168746	0.060543004	0.102993414	0.018508945	0.06296958	0.017972367	0.048382312
15052451	0.106965914	0.060040474	0.060543004	0.07026954	0.018508945	0.054635093	0.017972367	0.03735833
15052476	0.106965914	0.056007147	0.060543004	0.05802892	0.018508945	0.05074209	0.017972367	0.03590305
15052501	0.106965914	0.056057125	0.060543004	0.054284126	0.018508945	0.05060275	0.017972367	0.035259545
15052526	0.106965914	0.0535354	0.060543004	0.050092325	0.018508945	0.05038847	0.017972367	0.028197065
15052551	0.080861054	0.05041416	0.060543004	0.044328094	0.018508945	0.050267488	0.017972367	0.026118055
15052576	0.025227323	0.050395474	0.060543004	0.041601986	0.018508945	0.050019518	0.017972367	0.023812324
15052601	0.025227323	0.050363332	0.060543004	0.041525364	0.018508945	0.04944612	0.017972367	0.019955575
15052626	0.025227323	0.05039805	0.022194179	0.041555434	0.018508945	0.048875883	0.017972367	0.01949656
15052651	0.025227323	0.05039805	0.012599667	0.041555434	0.018508945	0.049015597	0.017972367	0.01949656
15052676	0.025227323	0.05039805	0.012599667	0.041555434	0.018508945	0.04904495	0.017972367	0.01949656
15052701	0.025227323	0.05039805	0.012599667	0.041540712	0.018508945	0.04904495	0.017972367	0.01949656
15052726	0.025227323	0.05039805	0.012599667	0.041527003	0.018508945	0.04904495	0.017972367	0.019743934
15052751	0.025227323	0.050418094	0.012599667	0.04155697	0.018508945	0.049038723	0.017972367	0.021413818
15052776	0.025227323	0.052684784	0.012599667	0.041613385	0.018508945	0.051215142	0.017972367	0.023310766
15052801	0.025227323	0.059604213	0.056711193	0.04463598	0.018508945	0.058415487	0.017972367	0.028940812
15052826	0.025227323	0.067746684	0.060543004	0.047699064	0.018508945	0.058943182	0.017972367	0.029722795
15052851	0.025227323	0.067855105	0.060543004	0.053703785	0.018508945	0.058943182	0.017972367	0.029759496
15052876	0.025227323	0.06757252	0.060543004	0.05227399	0.018508945	0.05859214	0.017972367	0.030765682
15052901	0.025227323	0.06837228	0.060543004	0.0526139	0.018508945	0.0585818	0.017972367	0.030619055
15052926	0.025227323	0.087305725	0.060543004	0.056987733	0.018508945	0.061357126	0.017972367	0.031259224
15052951	0.025227323	0.09993653	0.060543004	0.065576166	0.018508945	0.0672683	0.017972367	0.031290054
15052976	0.025227323	0.11230535	0.060543004	0.08455673	0.018508945	0.07102597	0.017972367	0.03084071
15053001	0.025227323	0.112593696	0.060543004	0.07068905	0.018508945	0.0684704	0.017972367	0.030641958
15053026	0.025227323	0.10405007	0.060543004	0.058543965	0.018508945	0.055954188	0.017972367	0.028043866
15053051	0.025227323	0.077513784	0.01643766	0.055498004	0.018508945	0.054449856	0.017972367	0.026880369
15053076	0.025227323	0.0702156	0.012599667	0.054992467	0.018508945	0.054167792	0.017972367	0.02632752
15053101	0.025227323	0.0702156	0.012599667	0.054992467	0.018508945	0.053892776	0.017972367	0.02632752
15053126	0.025227323	0.0694913	0.012599667	0.051150188	0.018508945	0.053892776	0.017972367	0.026176974
15053151	0.025227323	0.06041342	0.012599667	0.04356976	0.018508945	0.05212061	0.017972367	0.02374342
15053176	0.025227323	0.05901347	0.012599667	0.043054268	0.018508945	0.050849006	0.017972367	0.021543145
15053201	0.025227323	0.052079275	0.012599667	0.04215461	0.018508945	0.05098802	0.017972367	0.021322206
15053226	0.051428124	0.05863297	0.012599667	0.042249173	0.018508945	0.050013557	0.017972367	0.024160847
15053251	0.106965914	0.059830084	0.012599667	0.042262807	0.018508945	0.050353184	0.017972367	0.02590473
15053276	0.106965914	0.06290604	0.012599667	0.043917462	0.018508945	0.05080703	0.017972367	0.029184163
15053301	0.106965914	0.06525841	0.012599667	0.061529502	0.018508945	0.05615449	0.017972367	0.03126201
15053326	0.106965914	0.07776986	0.012599667	0.07701507	0.018508945	0.05707118	0.017972367	0.031813085
15053351	0.106965914	0.10348371	0.012599667	0.09521964	0.018508945	0.07741664	0.017972367	0.044144377
15053376	0.106965914	0.11251204	0.012599667	0.10929032	0.018508945	0.119068146	0.017972367	0.06124124
15053401	0.106965914	0.119747885	0.012599667	0.120044425	0.018508945	0.128744	0.017972367	0.06441045
15053426	0.106965914	0.12234158	0.045211	0.12844871	0.018508945	0.12630488	0.017972367	0.06703852
15053451	0.106965914	0.13681267	0.060543004	0.14816135	0.018508945	0.13153857	0.017972367	0.07422669
15053476	0.106965914	0.14825515	0.060543004	0.15354317	0.018508945	0.14334503	0.017972367	0.08480765
15053501	0.106965914	0.15356794	0.060543004	0.1612649	0.018508945	0.1519697	0.019682063	0.09634754
15053526	0.106965914	0.14360845	0.060543004	0.15966037	0.018508945	0.14970353	0.020821828	0.09375924
15053551	0.106965914	0.13339694	0.060543004	0.157916	0.018508945	0.1584774	0.020821828	0.098525256
15053576	0.106965914	0.14401908	0.09195993	0.16223912	0.022724845	0.15140013	0.029229172	0.10688463
15053601	0.106965914	0.14755575	0.31778425	0.16589224	0.026695495	0.16032659	0.029229172	0.097834826
15053626	0.106965914	0.15897152	0.31778425	0.16733228	0.029662317	0.16417205	0.029229172	0.099961534
15053651	0.106965914	0.16015437	0.31778425	0.16555819	0.05405913	0.16100574	0.029229172	0.108827606
15053676	0.106965914	0.15680888	0.31778425	0.16050282	0.053554263	0.1434446	0.029229172	0.09561156
15053701	0.106965914	0.15999758	0.31778425	0.1595758	0.083125696	0.10859944	0.029229172	0.09159547
15053726	0.106965914	0.16503644	0.31778425	0.1577314	0.08493451	0.15012003	0.029229172	0.12532513
15053751	0.106965914	0.15467691	0.31778425	0.16078165	0.08493451	0.1606592	0.024184976	0.13215494
15053776	0.106965914	0.15375721	0.31778425	0.16341472	0.04690693	0.16699365	0.020821828	0.123188876
15053801	0.106965914	0.14445592	0.31778425	0.16498391	0.03746617	0.1567496	0.021158153	0.11768841
15053826	0.106965914	0.14909627	0.28766644	0.16448745	0.037466165	0.1417866	0.020821828	0.123366944
15053851	0.106965914	0.1480518	0.060543004	0.16441253	0.033054385	0.13732374	0.020821828	0.13679338
15053876	0.106965914	0.14625984	0.060543004	0.16672115	0.056381196	0.13670315	0.020821828	0.14778244
15053901	0.106965914	0.14943269	0.060543004	0.16770592	0.029662317	0.14812186	0.021494478	0.13772872
15053926	0.106965914	0.14631593	0.060543004	0.16781764	0.031892195	0.16718724	0.029229172	0.14691174
15053951	0.106965914	0.14680305	0.11285628	0.17219706	0.05809891	0.1813336	0.046176918	0.14234713
15053976	0.106965914	0.14988281	0.31778425	0.1663457	0.058702946	0.17568064	0.056817695	0.14415097
15054002	0.106965914	0.15097934	0.1337037	0.16790943	0.094322614	0.15647633	0.056316894	0.13098493
15054027	0.106965914	0.15218046	0.060543004	0.17014174	0.076977424	0.15991643	0.05737039	0.12594342
15054052	0.03177985	0.14789543	0.060543004	0.16814673	0.04545688	0.15562436	0.057468362	0.11113747
15054077	0.025227323	0.14370477	0.060543004	0.162428	0.041188356	0.1564239	0.03374959	0.09242818
15054102	0.025227323	0.14980325	0.060543004	0.16011226	0.058702946	0.1560877	0.029229172	0.082529664
15054127	0.025227323	0.15775333	0.060543004	0.16361168	0.05405913	0.15589127	0.029229172	0.0984838
15054152	0.025227323	0.1372639	0.060543004	0.15372835	0.029662317	0.15028758	0.02855665	0.09110612
15054177	0.025227323	0.12460829	0.060543004	0.10831167	0.029662317	0.12981993	0.020821828	0.078776985
15054202	0.025227323	0.12286626	0.05096194	0.08218841	0.025635859	0.079523474	0.019112172	0.06270231
15054227	0.025227323	0.10176824	0.043293674	0.067296624	0.024364255	0.06432186	0.017972367	0.06705624
15054252	0.025227323	0.105295405	0.060543004	0.056488544	0.024364255	0.06872435	0.017972367	0.048989475
15054277	0.025227323	0.11730125	0.060543004	0.07001412	0.020382721	0.06459539	0.017972367	0.062954396
15054302	0.025227323	0.13072884	0.060543004	0.07639465	0.018508945	0.06289901	0.017972367	0.07987675
15054327	0.025227323	0.13277408	0.060543004	0.08725934	0.018508945	0.06388824	0.017972367	0.09646928
15054352	0.025227323	0.14378987	0.060543004	0.10329512	0.018508945	0.08409417	0.017972367	0.10431737
15054377	0.025227323	0.14348683	0.060543004	0.15097788	0.018508945	0.13108218	0.017972367	0.11898602
15054402	0.025227323	0.16024053	0.060543004	0.1700112	0.018508945	0.14383142	0.017972367	0.13004808
15054427	0.024315603	0.16056202	0.060543004	0.1761981	0.018508945	0.15774792	0.01979604	0.13436276
15054452	0.022378132	0.14335631	0.060543004	0.17837948	0.020637337	0.15832175	0.021494478	0.14931062
15054477	0.022378132	0.13615057	0.060543004	0.17892869	0.025910033	0.15456237	0.029229172	0.15332864
15054502	0.008381102	0.14813715	0.060543004	0.17691296	0.02638054	0.15571642	0.029229172	0.14573832
15054527	0.0041215885	0.15754974	0.058627207	0.17574388	0.029662317	0.13810395	0.029229172	0.1420436
15054552	0.003639992	0.13274509	0.012599667	0.17534745	0.029662317	0.14829013	0.029229172	0.121673524
15054577	0.0052051763	0.11749265	0.012599667	0.17221978	0.03635146	0.115526915	0.029229172	0.10488255
15054602	0.0066499505	0.1158289	0.012599667	0.1643939	0.043596186	0.11069463	0.029229172	0.08690441
15054627	0.009294666	0.11453215	0.012599667	0.15121901	0.041367266	0.083143085	0.029229172	0.071950704
15054652	0.024315603	0.12064662	0.012599667	0.13134322	0.026260981	0.07234153	0.029229172	0.066317424
15054677	0.025227323	0.12586279	0.012599667	0.09363356	0.02001493	0.070946306	0.023848673	0.074520394
15054702	0.025227323	0.11958892	0.012599667	0.0763617	0.029662317	0.07067183	0.020593878	0.054693952
15054727	0.025227323	0.09790255	0.012599667	0.06707932	0.029662317	0.06566307	0.017972367	0.0420551
15054752	0.025227323	0.08099961	0.012599667	0.061847806	0.029662317	0.06382471	0.017972367	0.036120236
15054777	0.04815459	0.08224249	0.012599667	0.0659087	0.024309073	0.080294654	0.017972367	0.038691536
15054802	0.106965914	0.10426135	0.012599667	0.06799802	0.018508945	0.08212839	0.017972367	0.039858803
15054827	0.106965914	0.1217192	0.012599667	0.07478042	0.018508945	0.087404534	0.017972367	0.05807744
15054852	0.106965914	0.1266895	0.012599667	0.07707292	0.018508945	0.08769542	0.017972367	0.057843164
15054877	0.106965914	0.10902524	0.012599667	0.06775664	0.018508945	0.08370255	0.017972367	0.046023965
15054902	0.106965914	0.08650549	0.012599667	0.05785644	0.018508945	0.0583584	0.017972367	0.037612095
15054927	0.106965914	0.0689476	0.012599667	0.046109855	0.018508945	0.05728215	0.017972367	0.032204047
15054952	0.106965914	0.06848867	0.012599667	0.04554853	0.018508945	0.056881994	0.017972367	0.031907514
15054977	0.106965914	0.077196285	0.012599667	0.045631275	0.018508945	0.05735801	0.017972367	0.031971782
15055002	0.100445814	0.07741976	0.012599667	0.04759386	0.018508945	0.05919932	0.018998193	0.03559926
15055027	0.08412754	0.07100187	0.012599667	0.057327926	0.018508945	0.05464205	0.020821828	0.043651953
15055052	0.106965914	0.06164582	0.012599667	0.05192086	0.018508945	0.05281666	0.020821828	0.04554479
15055077	0.106965914	0.054950833	0.012599667	0.049440518	0.018508945	0.05264391	0.020821828	0.038755566
15055102	0.106965914	0.053889677	0.012599667	0.05188179	0.018508945	0.05264391	0.020821828	0.03820339
15055127	0.106965914	0.058130026	0.012599667	0.055215	0.018508945	0.052866578	0.022503436	0.0528744
15055152	0.106965914	0.09283531	0.012599667	0.08203384	0.018508945	0.05524656	0.109272406	0.072650105
15055177	0.106965914	0.1205887	0.012599667	0.12193834	0.018508945	0.067028165	0.109272406	0.09438868
15055202	0.106965914	0.13593684	0.012599667	0.1350877	0.018508945	0.06996612	0.109272406	0.101395786
15055227	0.106965914	0.12630536	0.012599667	0.10428399	0.018508945	0.06631626	0.109272406	0.090180695
15055252	0.06451644	0.10530843	0.012599667	0.08839786	0.018508945	0.07095219	0.077492416	0.072258085
15055277	0.025227323	0.10692094	0.012599667	0.08436753	0.018508945	0.07251601	0.020821828	0.06755337
15055302	0.025227323	0.10364765	0.012599667	0.120310545	0.018508945	0.070290536	0.020821828	0.074844494
15055327	0.0236318	0.11359203	0.012599667	0.13219485	0.018508945	0.06691322	0.020821828	0.07722719
15055352	0.022378132	0.104468465	0.012599667	0.11542232	0.018508945	0.06615086	0.020821828	0.06146145
15055377	0.01829098	0.06597534	0.012599667	0.07834247	0.018508945	0.059468016	0.020251948	0.039376155
15055402	0.017882247	0.056140408	0.012599667	0.061344936	0.018508945	0.056836426	0.018200327	0.02946277
15055427	0.022378132	0.056971893	0.012599667	0.059685916	0.018508945	0.063394114	0.021830799	0.0272768
15055452	0.022378132	0.06250951	0.012599667	0.06097652	0.018508945	0.06527558	0.029229172	0.029863581
15055477	0.02442957	0.06451078	0.012599667	0.0637988	0.018508945	0.06665784	0.029229172	0.033214256
15055502	0.022378132	0.06265566	0.012599667	0.051308036	0.018508945	0.06623575	0.029229172	0.032035828
15055527	0.02408767	0.05948542	0.012599667	0.048894078	0.018508945	0.057395205	0.029229172	0.026598334
15055552	0.025227323	0.059416234	0.012599667	0.05154586	0.018508945	0.057431802	0.029229172	0.023328528
15055577	0.025227323	0.059413314	0.012599667	0.053391665	0.018508945	0.057670847	0.029229172	0.02300343
15055602	0.051428124	0.07301575	0.012599667	0.053388715	0.018508945	0.058271512	0.029229172	0.024593055
15055627	0.106965914	0.07859142	0.012599667	0.055967644	0.018508945	0.058266267	0.029229172	0.03303121
15055652	0.106965914	0.07798149	0.012599667	0.0570371	0.018508945	0.05835432	0.02855665	0.036859825
15055677	0.106965914	0.06905751	0.012599667	0.048968732	0.018508945	0.058298126	0.020479903	0.034597903
15055702	0.106965914	0.058405027	0.012599667	0.04476951	0.018508945	0.05173199	0.017972367	0.03142254
15055727	0.106965914	0.051597342	0.012599667	0.04260902	0.018508945	0.049651533	0.017972367	0.028362423
15055752	0.106965914	0.051618874	0.012599667	0.04254605	0.018508945	0.049656987	0.017972367	0.024071664
15055777	0.106965914	0.051617324	0.012599667	0.04254605	0.018508945	0.049656987	0.017972367	0.024071664
15055802	0.106965914	0.051617324	0.012599667	0.04254605	0.018508945	0.049656987	0.017972367	0.024071664
15055827	0.09718415	0.05116093	0.012599667	0.042201787	0.018508945	0.049656987	0.017972367	0.023764849
15055852	0.025227323	0.05039312	0.012599667	0.041635007	0.018508945	0.049334332	0.017972367	0.020171419
15055877	0.025227323	0.050364032	0.012599667	0.041519076	0.018508945	0.048875883	0.017972367	0.02015604
15055902	0.025227323	0.050364032	0.012599667	0.041535765	0.018508945	0.048875883	0.017972367	0.020084202
15055927	0.025227323	0.05070077	0.012599667	0.041555434	0.018508945	0.048875883	0.017972367	0.021040976
15055952	0.061245307	0.054262638	0.012599667	0.042256683	0.018508945	0.048876986	0.017972367	0.021945298
15055977	0.106965914	0.058793664	0.012599667	0.04287894	0.018508945	0.048898265	0.017972367	0.023137316
15056003	0.106965914	0.065360606	0.012599667	0.04291357	0.018508945	0.050137177	0.017972367	0.02331391
15056028	0.106965914	0.068659306	0.012599667	0.045054123	0.018508945	0.055318594	0.018086348	0.02338107
15056053	0.106965914	0.09344974	0.012599667	0.046669215	0.018508945	0.05884412	0.026049053	0.027406767
15056078	0.106965914	0.10918484	0.03945856	0.049126938	0.018508945	0.07266326	0.109272406	0.029369995
15056103	0.106965914	0.1474061	0.060543004	0.060835034	0.018508945	0.12060653	0.109272406	0.03949721
15056128	0.106965914	0.16017973	0.060543004	0.10943423	0.018508945	0.16211188	0.109272406	0.066524506
15056153	0.106965914	0.1635847	0.060543004	0.15914978	0.018508945	0.17773637	0.109272406	0.09126678
15056178	0.106965914	0.15909436	0.060543004	0.16033491	0.018508945	0.17027745	0.109272406	0.08477108
15056203	0.106965914	0.14931396	0.060543004	0.16312553	0.018508945	0.16031046	0.109272406	0.08956623
15056228	0.104184225	0.1397914	0.060543004	0.16354506	0.018508945	0.16584495	0.109272406	0.092523396
15056253	0.09702768	0.13859624	0.060543004	0.16679445	0.018508945	0.18136895	0.109272406	0.107444316
15056278	0.06953355	0.13758317	0.060543004	0.166908	0.018508945	0.18065888	0.109272406	0.12122771
15056303	0.058826063	0.13743293	0.29773518	0.16585228	0.018508945	0.17270449	0.08809599	0.12575057
15056328	0.106171235	0.13400583	0.31778425	0.1671033	0.018508945	0.17182541	0.020821828	0.13026077
15056353	0.106965914	0.13020666	0.31778425	0.16378832	0.018508945	0.16543382	0.020593878	0.124856934
15056378	0.10219681	0.1297121	0.31778425	0.15510994	0.018508945	0.15334895	0.017972367	0.102856964
15056403	0.09702768	0.13046971	0.31778425	0.13741508	0.018508945	0.14751247	0.017972367	0.0894649
15056428	0.09702768	0.12975448	0.31778425	0.11788924	0.018508945	0.123576716	0.017972367	0.07970804
15056453	0.043682914	0.12508714	0.31778425	0.11182085	0.018508945	0.10432772	0.017972367	0.07780826
15056478	0.106965914	0.11389198	0.31778425	0.11794247	0.018508945	0.114451915	0.017972367	0.08194834
15056503	0.106965914	0.12081006	0.27756923	0.1235466	0.018508945	0.12991089	0.017972367	0.07582112
15056528	0.106965914	0.111747965	0.060543004	0.101890445	0.018508945	0.12024298	0.017972367	0.064327374
15056553	0.106965914	0.095386386	0.02411286	0.06994505	0.018508945	0.110247	0.017972367	0.04509455
15056578	0.106965914	0.0753492	0.012599667	0.057405233	0.018508945	0.0721668	0.017972367	0.036757648
15056603	0.106965914	0.07629751	0.012599667	0.060831577	0.018508945	0.050713003	0.017972367	0.03495729
15056628	0.106965914	0.07973705	0.012599667	0.07892895	0.018508945	0.05413972	0.017972367	0.034009457
15056653	0.106965914	0.079988286	0.012599667	0.093390554	0.018508945	0.054920226	0.017972367	0.033937454
15056678	0.106965914	0.075047255	0.012599667	0.0949164	0.018508945	0.054716006	0.017972367	0.033860803
15056703	0.035055622	0.05699189	0.012599667	0.07664412	0.018508945	0.053848714	0.017972367	0.03140311
15056728	0.025227323	0.061405614	0.012599667	0.065997794	0.018508945	0.062321484	0.017972367	0.02713196
15056753	0.025227323	0.09057672	0.012599667	0.08581126	0.018508945	0.120986015	0.017972367	0.030036926
15056778	0.025227323	0.12632151	0.012599667	0.13392906	0.018508945	0.14840564	0.017972367	0.041942418
15056803	0.025227323	0.14145845	0.012599667	0.15286137	0.018508945	0.15734962	0.017972367	0.058299035
15056828	0.025227323	0.13884947	0.012599667	0.14536923	0.018508945	0.15661764	0.017972367	0.057043508
15056853	0.025227323	0.14212596	0.012599667	0.12974975	0.018508945	0.15622476	0.017972367	0.062882066
15056878	0.025227323	0.13932893	0.012599667	0.13371044	0.018508945	0.1622804	0.017972367	0.079182446
15056903	0.025227323	0.14191693	0.012599667	0.15586063	0.018508945	0.16488136	0.017972367	0.0940125
15056928	0.049432665	0.14200948	0.041376192	0.1596919	0.018508945	0.17400423	0.019568086	0.09984547
15056953	0.13289091	0.14397454	0.060543004	0.1640619	0.02670709	0.17951979	0.020821828	0.109675795
15056978	0.47092026	0.14011124	0.060543004	0.16639084	0.029662317	0.18955415	0.020821828	0.11437866
15057003	0.4442554	0.13711648	0.060543004	0.16666785	0.029662317	0.18221006	0.020821828	0.11419364
15057028	0.4405959	0.1321989	0.060543004	0.16629076	0.029216245	0.19008113	0.020821828	0.112286694
15057053	0.4405959	0.12358346	0.060543004	0.16679722	0.018508945	0.18376581	0.020626271	0.113045186
15057078	0.45641354	0.12601273	0.13370368	0.16407269	0.018508945	0.1862652	0.020821828	0.11598553
15057103	0.47092026	0.12910247	0.31778425	0.16513568	0.018508945	0.19674543	0.020821828	0.124596395
15057128	0.47092026	0.13640432	0.31778425	0.16185075	0.018508945	0.20701402	0.020798901	0.122941196
15057153	0.47092026	0.14131695	0.31778425	0.15877284	0.018508945	0.19666786	0.020821828	0.11898327
15057178	0.47092026	0.13965759	0.16486415	0.1542576	0.018508945	0.17740026	0.019226149	0.11480291
15057203	0.13724671	0.13373128	0.060543004	0.15236047	0.018508945	0.17111987	0.017972367	0.11060733
15057228	0.106965914	0.13623974	0.060543004	0.13666724	0.018508945	0.16891612	0.017972367	0.10235314
15057253	0.106965914	0.14463373	0.060543004	0.13608955	0.018508945	0.16921733	0.020251948	0.10836995
15057278	0.025227323	0.13875891	0.060543004	0.15828964	0.018508945	0.16864035	0.020821828	0.11768467
15057303	0.025227323	0.16249466	0.060543004	0.16219625	0.018508945	0.16869898	0.020821828	0.11822221
15057328	0.025227323	0.16482763	0.047128152	0.16202888	0.018508945	0.16934298	0.020821828	0.10828774
15057353	0.024201635	0.17511669	0.012599667	0.1621481	0.02389586	0.15785606	0.020821828	0.1098383
15057378	0.022378132	0.16160409	0.012599667	0.16347899	0.024364255	0.14372936	0.020821828	0.12104127
15057403	0.0246575	0.16704899	0.012599667	0.16543189	0.024124727	0.15142453	0.020821828	0.1275819
15057428	0.025227323	0.16131909	0.009939836	0.1682744	0.025813797	0.15800914	0.020821828	0.13073325
15057453	0.025113361	0.1627692	0.010509807	0.17020455	0.030134507	0.16186827	0.020821828	0.13460606
15057478	0.025227323	0.16688573	0.041376192	0.1671173	0.043596186	0.17207949	0.020821828	0.1290596
15057503	0.025227323	0.16484891	0.060543004	0.16073287	0.043596186	0.1665636	0.018542271	0.123363435
15057528	0.025227323	0.17260343	0.060543004	0.15895823	0.043596186	0.15487431	0.017972367	0.12675637
15057553	0.025227323	0.17072576	0.060543004	0.15400219	0.030777276	0.16574785	0.017972367	0.1265057
15057578	0.025227323	0.16746646	0.060543004	0.15658367	0.029662317	0.16361669	0.06821708	0.12829271
15057603	0.06451644	0.16105172	0.060543004	0.15518823	0.023862936	0.11898108	0.109272406	0.12395725
15057628	0.106965914	0.14720055	0.060543004	0.12578817	0.018508945	0.094261065	0.109272406	0.1231325
15057653	0.106965914	0.1451841	0.31778425	0.116670266	0.018508945	0.10826959	0.109272406	0.115173355
15057678	0.106965914	0.14412856	0.31778425	0.12153957	0.018508945	0.13185573	0.109272406	0.11371752
15057703	0.106965914	0.14925247	0.31778425	0.15078625	0.018508945	0.15392286	0.109272406	0.1151502
15057728	0.106965914	0.15783487	0.31778425	0.15616214	0.026539685	0.15745974	0.109272406	0.11312085
15057753	0.106965914	0.15631452	0.31778425	0.15490556	0.029662317	0.17305332	0.109272406	0.10595329
15057778	0.106965914	0.14706023	0.31778425	0.13446707	0.029662317	0.17313641	0.109272406	0.09140326
15057803	0.106965914	0.12854168	0.31778425	0.12202677	0.031892195	0.16347948	0.109272406	0.09060712
15057828	0.106965914	0.13043147	0.16486415	0.13852659	0.043596186	0.15100846	0.029407093	0.084931344
15057853	0.106965914	0.12898794	0.060543004	0.14791095	0.043596186	0.1555828	0.017972367	0.086372346
15057878	0.106965914	0.11777603	0.060543004	0.14543909	0.043596186	0.14976126	0.017972367	0.08574022
15057903	0.106965914	0.08411437	0.060543004	0.12818186	0.034679316	0.1375286	0.017972367	0.07523303
15057928	0.106965914	0.07341929	0.060543004	0.08995843	0.020461105	0.10785833	0.017972367	0.063538745
15057953	0.106965914	0.068001136	0.033704817	0.07143113	0.023193253	0.14926949	0.017972367	0.06904945
15057978	0.106965914	0.06586659	0.012599667	0.06804381	0.024364255	0.14778246	0.017972367	0.06655961
15058004	0.09718415	0.093787625	0.012599667	0.085306	0.023427457	0.1579462	0.017972367	0.0760887
15058029	0.025227323	0.10102475	0.012599667	0.087220594	0.018508945	0.09584212	0.017972367	0.068987176
15058054	0.025227323	0.104554266	0.012599667	0.06704196	0.018508945	0.10579206	0.017972367	0.05998674
15058079	0.025227323	0.102545425	0.012599667	0.04849966	0.018508945	0.09795877	0.017972367	0.044837713
15058104	0.025227323	0.09613553	0.012599667	0.04730898	0.018508945	0.08028613	0.017972367	0.044561222
15058129	0.025227323	0.093097985	0.012599667	0.047854662	0.018508945	0.07948163	0.017972367	0.04540339
15058154	0.025227323	0.096428156	0.033704817	0.05279322	0.018508945	0.086217135	0.017972367	0.06427893
15058179	0.025227323	0.0961391	0.060543004	0.055472493	0.018508945	0.09798093	0.017972367	0.065033406
15058204	0.03177985	0.09354231	0.060543004	0.057909876	0.018508945	0.10580613	0.017972367	0.06775622
15058229	0.106965914	0.089782506	0.060543004	0.053249612	0.018508945	0.06901808	0.017972367	0.07855812
15058254	0.106965914	0.09530595	0.060543004	0.061782286	0.02235707	0.0913125	0.017972367	0.06885299
15058279	0.106965914	0.10583593	0.060543004	0.07037322	0.029662317	0.08828305	0.017972367	0.07923216
15058304	0.106965914	0.11108958	0.060543004	0.071102545	0.029662317	0.07583383	0.017972367	0.07712565
15058329	0.106965914	0.1242938	0.060543004	0.07077691	0.029662317	0.07012154	0.017972367	0.078391925
15058354	0.106965914	0.12633106	0.060543004	0.07059248	0.029662317	0.07077344	0.017972367	0.07437277
15058379	0.106965914	0.14104396	0.060543004	0.081646964	0.029662317	0.08307791	0.017972367	0.083596036
15058404	0.106965914	0.14198115	0.03945856	0.09817073	0.030942658	0.09624271	0.017972367	0.099515915
15058429	0.106965914	0.13509867	0.012599667	0.11239572	0.05026749	0.122334406	0.017972367	0.10545221
15058454	0.106965914	0.13884354	0.012599667	0.098384514	0.028202528	0.12067141	0.017972367	0.08707054
15058479	0.025227323	0.1511173	0.012599667	0.07867867	0.015822671	0.08706516	0.017972367	0.06421137
15058504	0.025227323	0.16788957	0.012599667	0.051156566	0.015822671	0.062125683	0.017972367	0.037497655
15058529	0.025227323	0.16159946	0.012599667	0.049535364	0.016651496	0.053373143	0.017972367	0.030187175
15058554	0.025227323	0.1544213	0.012599667	0.049060956	0.018508945	0.054109305	0.017972367	0.029464781
15058579	0.02850374	0.13856989	0.012599667	0.05583085	0.018508945	0.05389969	0.017972367	0.038618922
15058604	0.106965914	0.13529843	0.012599667	0.057041153	0.018508945	0.056915477	0.017972367	0.045414314
15058629	0.106965914	0.12067682	0.012599667	0.054620847	0.018508945	0.058423758	0.017972367	0.046704277
15058654	0.106965914	0.11878693	0.012599667	0.054035515	0.018508945	0.06647034	0.017972367	0.03952211
15058679	0.106965914	0.10582608	0.012599667	0.05409196	0.018508945	0.07553828	0.017972367	0.03310214
15058704	0.106965914	0.09462385	0.012599667	0.056069404	0.018508945	0.073943645	0.017972367	0.034154594
15058729	0.09941377	0.10936661	0.012599667	0.05322212	0.018508945	0.11369899	0.017972367	0.043057337
15058754	0.101004176	0.12578179	0.012599667	0.058794066	0.018508945	0.1476421	0.017972367	0.050917774
15058779	0.106965914	0.115043946	0.012599667	0.061596632	0.018508945	0.15620567	0.017972367	0.059743688
15058804	0.106965914	0.1083008	0.012599667	0.05433169	0.018508945	0.1549833	0.017972367	0.05949655
15058829	0.038331013	0.089513525	0.012599667	0.045637622	0.018508945	0.14182168	0.017972367	0.054338753
15058854	0.025227323	0.07330845	0.012599667	0.04478413	0.018508945	0.11822732	0.017972367	0.036909252
15058879	0.025227323	0.055585474	0.012599667	0.04366368	0.018508945	0.07149729	0.017972367	0.028171986
15058904	0.025227323	0.05438131	0.012599667	0.04366368	0.018508945	0.05961564	0.017972367	0.028054848
15058929	0.025227323	0.05384384	0.012599667	0.04366368	0.018508945	0.056006536	0.017972367	0.02660817
15058954	0.025227323	0.053897217	0.012599667	0.043155447	0.018508945	0.052159116	0.017972367	0.02665466
15058979	0.025227323	0.053945854	0.012599667	0.042210236	0.018508945	0.051751286	0.017972367	0.02303712
15059004	0.025227323	0.051342607	0.012599667	0.042333096	0.018508945	0.05246438	0.017972367	0.020809516
15059029	0.025227323	0.05063732	0.012599667	0.043603748	0.018508945	0.05210471	0.017972367	0.020268068
15059054	0.025227323	0.050654277	0.012599667	0.045176864	0.018508945	0.05211258	0.017972367	0.020169616
15059079	0.025227323	0.050654277	0.012599667	0.049210683	0.018508945	0.05216077	0.017972367	0.020137444
15059104	0.025227323	0.0558275	0.012599667	0.049084708	0.018508945	0.052662373	0.017972367	0.021909282
15059129	0.025227323	0.06842074	0.012599667	0.05494693	0.018508945	0.054320678	0.017972367	0.028957248
15059154	0.025227323	0.08152951	0.012599667	0.07168463	0.018508945	0.05866976	0.017972367	0.03779018
15059179	0.025227323	0.08870919	0.012599667	0.09923223	0.018508945	0.07753225	0.020251948	0.050360695
15059204	0.025227323	0.08514753	0.012599667	0.10019836	0.018508945	0.094845295	0.020821828	0.054089576
15059229	0.025227323	0.07421467	0.012599667	0.09015381	0.018508945	0.096146345	0.020821828	0.045144722
15059254	0.025227323	0.06561723	0.012599667	0.07603265	0.018508945	0.09867439	0.020821828	0.06257157
15059279	0.025227323	0.09921554	0.012599667	0.09374592	0.018508945	0.10485938	0.020821828	0.0828187
15059304	0.025227323	0.13001752	0.012599667	0.13535362	0.018508945	0.12123223	0.024184976	0.09608123
15059329	0.025227323	0.12589987	0.012599667	0.143275	0.018508945	0.12328793	0.048435725	0.10737774
15059354	0.025227323	0.12644434	0.012599667	0.15127513	0.018508945	0.11961971	0.1133425	0.08088662
15059379	0.025227323	0.12514876	0.012599667	0.15264009	0.018508945	0.10641189	0.12726286	0.074109375
15059404	0.025227323	0.10727489	0.012599667	0.15148419	0.018508945	0.08800344	0.12726286	0.07295963
15059429	0.025227323	0.11789223	0.012599667	0.1447213	0.018508945	0.101371884	0.113448486	0.06048818
15059454	0.025227323	0.12704739	0.012599667	0.14569575	0.018508945	0.09111877	0.123811424	0.07233922
15059479	0.025227323	0.12367453	0.012599667	0.1501292	0.018508945	0.101125	0.12726286	0.08725247
15059504	0.025227323	0.13052881	0.012599667	0.15090242	0.018508945	0.12111382	0.12726286	0.09350838
15059529	0.025227323	0.13978943	0.054794975	0.15747061	0.022022221	0.12236421	0.12726286	0.09276201
15059554	0.025227323	0.14322829	0.060543004	0.15863833	0.024364255	0.14799614	0.10988539	0.1011896
15059579	0.025227323	0.13873482	0.060543004	0.15960489	0.022490637	0.1528461	0.04391788	0.11131758
15059604	0.025227323	0.13890904	0.060543004	0.15854993	0.018508945	0.14971709	0.022503436	0.111691155
15059629	0.025227323	0.15645264	0.060543004	0.16073737	0.018508945	0.1555971	0.020821828	0.1110354
15059654	0.025227323	0.15464647	0.060543004	0.16404143	0.018508945	0.15740718	0.10221856	0.12130343
15059679	0.025227323	0.14780353	0.060543004	0.16061021	0.018508945	0.15485246	0.109272406	0.121705435
15059704	0.025227323	0.15185647	0.060543004	0.15646264	0.018508945	0.1540338	0.038547117	0.1250994
15059729	0.025227323	0.14876081	0.060543004	0.15730946	0.018508945	0.1541215	0.020821828	0.12344551
15059754	0.025227323	0.15078038	0.060543004	0.15927482	0.018508945	0.17054719	0.020821828	0.12382073
15059779	0.025227323	0.15631679	0.060543004	0.16121344	0.021632181	0.17165957	0.020821828	0.118800834
15059804	0.025227323	0.15526588	0.060543004	0.16136095	0.029662317	0.1751705	0.021158153	0.109833024
15059829	0.025227323	0.15936914	0.060543004	0.1544856	0.029662317	0.1771802	0.09649909	0.096931025
15059854	0.025227323	0.15274456	0.060543004	0.14948839	0.029662317	0.18019684	0.109272406	0.096529424
15059879	0.025227323	0.14764446	0.060543004	0.1567223	0.029662317	0.17560709	0.09969398	0.09305194
15059904	0.025227323	0.1404711	0.30777472	0.15994722	0.033007074	0.1765701	0.029229172	0.108436
15059929	0.025227323	0.13760418	0.31778425	0.16307102	0.043596186	0.18443996	0.029229172	0.12129471
15059954	0.025227323	0.14666674	0.31778425	0.16560432	0.040810004	0.183415	0.029229172	0.116089776
15059979	0.025227323	0.14487165	0.31778425	0.16395889	0.039695438	0.18341085	0.029229172	0.12216941
15060005	0.025227323	0.14373286	0.31778425	0.1640392	0.029662317	0.17497359	0.029229172	0.1286417
15060030	0.061245307	0.150038	0.31778425	0.16449213	0.030777276	0.16278449	0.03600955	0.13900757
15060055	0.106965914	0.14699133	0.31778425	0.16420658	0.043596186	0.15836966	0.057468362	0.14406523
15060080	0.106965914	0.12865412	0.31778425	0.16654322	0.043596186	0.16826454	0.057468362	0.1426075
15060105	0.106965914	0.12272728	0.31778425	0.16931307	0.04025273	0.17580159	0.057468362	0.1381979
15060130	0.106965914	0.12624751	0.31778425	0.16973297	0.038580827	0.17854762	0.051394172	0.1327361
15060155	0.106965914	0.12843795	0.07102348	0.16721082	0.034121912	0.17921007	0.020821828	0.12861739
15060180	0.106965914	0.14178807	0.060543004	0.16083193	0.029662317	0.17191505	0.028892914	0.122425795
15060205	0.106965914	0.12247654	0.060543004	0.15345284	0.04025273	0.17144579	0.029229172	0.119705774
15060230	0.106965914	0.11968018	0.060543004	0.15397695	0.042481758	0.17227608	0.051682185	0.11075302
15060255	0.106965914	0.12914975	0.060543004	0.15620378	0.029662317	0.1750962	0.109272406	0.09589358
15060280	0.106965914	0.13346894	0.060543004	0.15548056	0.029662317	0.17402326	0.109272406	0.08928834
15060305	0.106965914	0.14058816	0.20616132	0.14722332	0.029662317	0.17187943	0.109272406	0.07509889
15060330	0.106965914	0.13723905	0.09195994	0.14529629	0.021353444	0.16007519	0.109272406	0.06943591
15060355	0.106965914	0.1384216	0.060543004	0.13197045	0.018508945	0.14929587	0.109272406	0.074501485
15060380	0.106965914	0.14242944	0.060543004	0.12909067	0.018508945	0.13475293	0.109272406	0.06329495
15060405	0.106965914	0.14402014	0.060543004	0.12598856	0.018508945	0.12555951	0.109272406	0.06485446
15060430	0.106965914	0.13932481	0.060543004	0.108753294	0.018508945	0.09256871	0.03243791	0.07306741
15060455	0.106965914	0.13777164	0.060543004	0.117167056	0.018508945	0.07881726	0.029229172	0.07240571
15060480	0.09718415	0.13347337	0.060543004	0.11686207	0.018508945	0.07838081	0.026875298	0.0749995
15060505	0.025227323	0.13152963	0.060543004	0.08644399	0.018508945	0.08562392	0.020821828	0.08256963
15060530	0.025227323	0.13037567	0.060543004	0.101005	0.018508945	0.08468117	0.05186461	0.08673611
15060555	0.025227323	0.12876464	0.033704817	0.12236409	0.018508945	0.10850218	0.109272406	0.10107651
15060580	0.025227323	0.1276437	0.012599667	0.13763705	0.02492262	0.12870023	0.109272406	0.113814145
15060605	0.10370642	0.1255767	0.012599667	0.14905688	0.029662317	0.14947696	0.109272406	0.117392935
15060630	0.106965914	0.12603727	0.012599667	0.15797202	0.029662317	0.13833956	0.109272406	0.12086029
15060655	0.10140173	0.13066256	0.012599667	0.15707256	0.04941415	0.13961501	0.109272406	0.12637267
15060680	0.09702768	0.12890753	0.012599667	0.16228594	0.17441423	0.15767972	0.109272406	0.12560354
15060705	0.07412012	0.12931281	0.012599667	0.1657079	0.20785226	0.15276326	0.109272406	0.12886915
15060730	0.07564863	0.13223776	0.012599667	0.169164	0.18943077	0.17415538	0.109272406	0.15788871
15060755	0.0982208	0.12949574	0.008229907	0.16802216	0.21027043	0.18464303	0.109272406	0.15136778
15060780	0.106965914	0.12853917	0.007849921	0.1694246	0.1484884	0.19790462	0.053726677	0.14221472
15060805	0.07674066	0.12930521	0.012599667	0.16799054	0.058702946	0.18019134	0.0455328	0.13164307
15060830	0.027861193	0.13594905	0.012599667	0.1689334	0.063047156	0.16445848	0.057468362	0.13771948
15060855	0.0121597005	0.12803431	0.012599667	0.1688712	0.07914693	0.16847783	0.027922904	0.13569547
15060880	0.01583854	0.1250396	0.012599667	0.1702832	0.074722044	0.17557597	0.020821828	0.14613649
15060905	0.022378132	0.12274333	0.012599667	0.16795948	0.058702946	0.168136	0.020821828	0.14334832
15060930	0.021560729	0.11970787	0.05287856	0.16753599	0.05103797	0.16741621	0.017982764	0.14402546
15060955	0.022378132	0.1419951	0.060543004	0.16870728	0.029662317	0.15563676	0.014315777	0.14468122
15060980	0.012977236	0.15293196	0.060543004	0.16698073	0.029662317	0.15535817	0.018059285	0.143883
15061005	0.0097354455	0.15203714	0.060543004	0.1632919	0.029662317	0.14962347	0.020821828	0.13920963
15061030	0.012235295	0.14337228	0.060543004	0.16072282	0.0292385	0.15342921	0.019365722	0.13115008
15061055	0.08412754	0.1433305	0.060543004	0.15702766	0.02225643	0.15504715	0.017200086	0.124106206
15061080	0.106965914	0.14456174	0.060543004	0.15279636	0.018508945	0.13482293	0.017972367	0.116170704
15061105	0.106965914	0.14258659	0.060543004	0.14630494	0.018508945	0.11488208	0.017972367	0.10258035
15061130	0.106965914	0.14707404	0.060543004	0.12229665	0.018508945	0.10501827	0.017972367	0.07725713
15061155	0.106965914	0.14486751	0.060543004	0.07950601	0.018508945	0.084718674	0.018656252	0.04887718
15061180	0.106965914	0.14263743	0.020275412	0.061027154	0.018508945	0.05401486	0.020821828	0.036926046
15061205	0.106965914	0.12988421	0.012599667	0.05790536	0.018508945	0.05342698	0.020821828	0.03192632
15061230	0.106965914	0.10666612	0.012599667	0.06533146	0.018508945	0.053357303	0.020821828	0.03402625
15061255	0.106965914	0.10293493	0.012599667	0.077338606	0.018508945	0.056589752	0.020821828	0.03754136
15061280	0.06451644	0.10149348	0.012599667	0.07044518	0.02804539	0.062292635	0.020821828	0.03756012
15061305	0.025227323	0.10040046	0.012599667	0.062389523	0.029662317	0.06476425	0.020821828	0.043120965
15061330	0.025227323	0.098516464	0.012599667	0.057152197	0.029662317	0.064738214	0.020821828	0.04531297
15061355	0.025227323	0.124715805	0.012599667	0.07949521	0.029662317	0.08029094	0.020821828	0.074891895
15061380	0.025227323	0.14334528	0.012599667	0.12604305	0.029662317	0.11583787	0.020821828	0.10116774
15061405	0.067786865	0.15089472	0.012599667	0.15337539	0.023416793	0.15145159	0.020137971	0.11169205
15061430	0.106965914	0.13714454	0.012599667	0.1449151	0.022468643	0.15160996	0.017972367	0.111397125
15061455	0.106965914	0.12687856	0.012599667	0.12800089	0.043596186	0.1361925	0.017972367	0.09691733
15061480	0.106965914	0.114009075	0.012599667	0.10515916	0.0302198	0.1323157	0.017972367	0.0763185
15061505	0.106965914	0.11824956	0.012599667	0.1328348	0.029662317	0.113690466	0.017972367	0.09156479
15061530	0.106965914	0.13279904	0.012599667	0.15125896	0.029662317	0.12530367	0.017972367	0.12016897
15061555	0.106965914	0.1393783	0.012599667	0.15889388	0.029662317	0.15847293	0.017972367	0.13239151
15061580	0.106965914	0.14524543	0.012599667	0.16080907	0.029662317	0.1640825	0.017972367	0.12788308
15061605	0.106965914	0.12741882	0.041376192	0.1542438	0.029662317	0.15945062	0.017972367	0.11829667
15061630	0.24208452	0.102456406	0.060543004	0.13710916	0.039970957	0.15694991	0.017972367	0.118581794
15061655	0.106965914	0.10954873	0.060543004	0.120151386	0.02711934	0.16506596	0.017972367	0.11517935
15061680	0.106965914	0.1345072	0.060543004	0.1458635	0.029662317	0.16951478	0.017972367	0.119343735
15061705	0.106965914	0.13721922	0.060543004	0.16029614	0.029662317	0.1784951	0.017972367	0.1239434
15061730	0.106965914	0.13937873	0.060543004	0.16265213	0.03771599	0.18385693	0.032994945	0.12752794
15061755	0.10378677	0.14048772	0.060543004	0.15769792	0.031565294	0.1815196	0.057468362	0.12565166
15061780	0.09702768	0.13521303	0.060543004	0.15616688	0.026953403	0.18313186	0.057468362	0.12483772
15061805	0.09702768	0.1352642	0.060543004	0.15532874	0.034075007	0.16110279	0.057468362	0.12055669
15061830	0.09702768	0.13114776	0.060543004	0.15226683	0.009506123	0.16103742	0.057468362	0.123556636
15061855	0.099811405	0.13274133	0.060543004	0.1555945	0.004806915	0.1655746	0.057468362	0.12193269
15061880	0.106965914	0.13602194	0.060543004	0.15902573	0.0051837103	0.16552627	0.09252195	0.12571037
15061905	0.106965914	0.11899153	0.060543004	0.15894234	0.012388484	0.17402086	0.15453419	0.12779406
15061930	0.106965914	0.118499756	0.060543004	0.15306386	0.028622359	0.16494536	0.15453419	0.12024935
15061955	0.106965914	0.11486371	0.060543004	0.13889515	0.029662317	0.13164264	0.15453419	0.11503692
15061980	0.106965914	0.10918232	0.060543004	0.11536406	0.029662317	0.11283311	0.13120417	0.10629298
15062006	0.106965914	0.11069636	0.060543004	0.110172495	0.023138069	0.09580317	0.109272406	0.08984393
15062031	0.106965914	0.111954145	0.060543004	0.121410266	0.018508945	0.08757721	0.109272406	0.09351818
15062056	0.106965914	0.11447965	0.01451869	0.11204527	0.018508945	0.07372393	0.109272406	0.08000095
15062081	0.106965914	0.10455574	0.012599667	0.08076823	0.018508945	0.0630407	0.109272406	0.049071968
15062106	0.041605998	0.07410014	0.012599667	0.060640752	0.018508945	0.056036383	0.109272406	0.03288573
15062131	0.025227323	0.06405333	0.012599667	0.04788865	0.018508945	0.05217001	0.01979604	0.024390236
15062156	0.025227323	0.05620064	0.012599667	0.04780528	0.018508945	0.052354783	0.017972367	0.024390236
15062181	0.025227323	0.0562025	0.012599667	0.047800764	0.018508945	0.052354783	0.017972367	0.024390236
15062206	0.025227323	0.056342393	0.012599667	0.04765211	0.018508945	0.052354783	0.017972367	0.024272934
15062231	0.025227323	0.05454044	0.012599667	0.04578483	0.018508945	0.052208543	0.017972367	0.024387628
15062256	0.025227323	0.05377844	0.041376192	0.042787448	0.018508945	0.05063775	0.017972367	0.023779586
15062281	0.025227323	0.056832135	0.060543004	0.04217805	0.018508945	0.050459296	0.020251948	0.027028263
15062306	0.025227323	0.05895008	0.060543004	0.042797714	0.018508945	0.054799512	0.020821828	0.027161643
15062331	0.025227323	0.060959443	0.060543004	0.045578226	0.018508945	0.056050256	0.020821828	0.028708607
15062356	0.025227323	0.062469587	0.060543004	0.061292484	0.018508945	0.06110391	0.020821828	0.035023764
15062381	0.025227323	0.07513039	0.060543004	0.08492525	0.023584213	0.07438743	0.046998296	0.042825148
15062406	0.025227323	0.098007545	0.060543004	0.10207847	0.04184392	0.0868762	0.057468362	0.054289833
15062431	0.025227323	0.10908632	0.060543004	0.14664382	0.08272999	0.13307264	0.06378234	0.08959551
15062456	0.025227323	0.11444777	0.04486095	0.14952552	0.077645294	0.15161219	0.12588246	0.10751088
15062481	0.025227323	0.12895969	0.040938567	0.16598955	0.12675431	0.16530994	0.12726286	0.120314784
15062506	0.025227323	0.1387443	0.030353338	0.16930333	0.14748225	0.1668645	0.12726286	0.12787071
15062531	0.025227323	0.14965066	0.029840767	0.16810891	0.19741324	0.16926998	0.104979604	0.1377079
15062556	0.025227323	0.15199855	0.022339342	0.16604099	0.22671561	0.17065045	0.12726286	0.14990573
15062581	0.038331013	0.15049438	0.018616127	0.15744707	0.3011667	0.16287734	0.12726286	0.14688548
15062606	0.10100417	0.15089935	0.039243124	0.16449785	0.26898178	0.15877873	0.12726286	0.1495023
15062631	0.09742541	0.14563967	0.04987932	0.16256252	0.15331534	0.16793382	0.110555716	0.14834711
15062656	0.09251517	0.14369933	0.024200836	0.1588287	0.15331534	0.17971179	0.30175295	0.15761204
15062681	0.09224592	0.1382186	0.23034522	0.15793896	0.095910355	0.17386997	0.28687495	0.15590465
15062706	0.20259406	0.14393699	0.30258736	0.16337621	0.08493451	0.17383698	0.13570417	0.14760625
15062731	0.15207316	0.15606892	0.24114604	0.16079879	0.04885057	0.16262172	0.12711579	0.14397988
15062756	0.14456712	0.15926585	0.24114604	0.16556281	0.032449637	0.15378737	0.12578036	0.1470474
15062781	0.12953109	0.16057788	0.29343638	0.1668388	0.027543183	0.1595762	0.10423514	0.1445893
15062806	0.101254895	0.14937064	0.31778425	0.17077085	0.025000062	0.15648195	0.05745106	0.1330697
15062831	0.02003746	0.1494045	0.3117138	0.16982499	0.029662317	0.16360919	0.057214916	0.1282815
15062856	0.01840656	0.13984561	0.24114604	0.17035039	0.029662317	0.15339778	0.057468362	0.12796912
15062881	0.030538453	0.13963324	0.27199197	0.16982725	0.029662317	0.15666771	0.09915756	0.11847499
15062906	0.057898443	0.14447147	0.31778425	0.167089	0.045929715	0.17034015	0.043099187	0.115779206
15062931	0.019749915	0.13935412	0.07102348	0.16646978	0.058702946	0.17719176	0.020821828	0.12050007
15062956	0.022378132	0.1490058	0.060543004	0.1675537	0.043275427	0.17800349	0.020821828	0.115770094
15062981	0.022216173	0.14134383	0.060543004	0.16178456	0.029662317	0.16435435	0.020821828	0.0980327
15063006	0.020776104	0.13738948	0.05479497	0.14882515	0.027153198	0.16165021	0.020821828	0.09066887
15063031	0.023214318	0.12668538	0.012599667	0.13603926	0.018508945	0.17050862	0.020821828	0.087890625
15063056	0.028085908	0.12776454	0.012599667	0.14378387	0.023584213	0.16792494	0.04917684	0.08872919
15063081	0.105643384	0.1323928	0.012599667	0.15103352	0.029662317	0.1770316	0.109272406	0.11899464
15063106	0.105643384	0.14403716	0.012599667	0.15334408	0.028112298	0.17465681	0.109272406	0.13146645
15063131	0.105643384	0.14385182	0.012599667	0.15993826	0.029662317	0.1685048	0.047314346	0.1391682
15063156	0.1058021	0.14299987	0.012599667	0.14153877	0.050758068	0.14814492	0.020821828	0.11652521
15063181	0.106965914	0.14073832	0.012599667	0.14917251	0.08477429	0.14506468	0.020821828	0.1131455
15063206	0.106965914	0.13055062	0.012599667	0.15567827	0.08493451	0.15420078	0.020821828	0.100113094
15063231	0.106965914	0.124738276	0.012599667	0.15576822	0.08493451	0.15727536	0.020821828	0.109684646
15063256	0.106965914	0.12844846	0.012599667	0.16167782	0.06179839	0.15576728	0.020821828	0.12773237
15063281	0.106965914	0.13365892	0.049045138	0.16784796	0.0548003	0.15856573	0.021494478	0.12277042
15063306	0.038331013	0.12763229	0.060543004	0.17058203	0.02533609	0.15198036	0.058093052	0.12289968
15063331	0.023565019	0.1224255	0.060543004	0.15224761	0.014995971	0.15131727	0.029229172	0.08818211
15063356	0.0121597005	0.1261054	0.060543004	0.13509563	0.02213766	0.14509037	0.029229172	0.083990574
15063381	0.01256847	0.12642376	0.060543004	0.14711414	0.018208323	0.14357573	0.029229172	0.10792613
15063406	0.020334598	0.14549589	0.12328664	0.15142807	0.12493632	0.16466118	0.029229172	0.10089737
15063431	0.08510921	0.15680066	0.31778425	0.14897192	0.12901816	0.18063936	0.029229172	0.117776066
15063456	0.1006066	0.17215452	0.31778425	0.15940966	0.08029622	0.17683661	0.029194519	0.13071212
15063481	0.106965914	0.17998837	0.31778425	0.15556632	0.03782351	0.17833596	0.029229172	0.123527326
15063506	0.106965914	0.18532605	0.31778425	0.16157317	0.12888156	0.18647999	0.029229172	0.12308715
15063531	0.106965914	0.17847987	0.37452844	0.16341147	0.122581325	0.18254462	0.0284427	0.12373604
15063556	0.106965914	0.17799124	0.31778425	0.16153419	0.089958616	0.18763782	0.017972367	0.11624659
15063581	0.106965914	0.18374689	0.31778425	0.15527792	0.11638771	0.19828719	0.017972367	0.11145671
15063606	0.106965914	0.16256317	0.31778425	0.15519243	0.15396604	0.19742933	0.017972367	0.11345053
15063631	0.106965914	0.14313616	0.24424124	0.1569052	0.17667845	0.19632727	0.017972367	0.12406456
15063656	0.106965914	0.15132494	0.19366747	0.16283873	0.16993307	0.18716797	0.017972367	0.12868088
15063681	0.106965914	0.16606885	0.046429716	0.1741172	0.14977802	0.18189935	0.018884212	0.11406624
15063706	0.106965914	0.18410861	0.060543004	0.17439617	0.10184915	0.16808222	0.020821828	0.10182738
15063731	0.106965914	0.19467527	0.060543004	0.17772171	0.16409235	0.17841205	0.020821828	0.09731448
15063756	0.106965914	0.19357675	0.26744434	0.19349666	0.15513946	0.18387243	0.020821828	0.11724795
15063781	0.106965914	0.1981959	0.060543004	0.2006429	0.059363663	0.20527366	0.025221858	0.1396436
15063806	0.106965914	0.18744045	0.060543004	0.18910344	0.027229568	0.1999413	0.057468362	0.13349244
15063831	0.106965914	0.18512055	0.060543004	0.1814461	0.03722607	0.20174594	0.057468362	0.13476242
15063856	0.106965914	0.19052449	0.31778425	0.18118043	0.08597445	0.19373749	0.057468362	0.14020045
15063881	0.106965914	0.19781591	0.31778425	0.17936055	0.112900004	0.20280616	0.057468362	0.11554761
15063906	0.106965914	0.19711897	0.31778425	0.18254837	0.09775132	0.20568836	0.057468362	0.121895395
15063931	0.09782311	0.17824274	0.31778425	0.19134083	0.03642035	0.20916483	0.051394172	0.13569203
15063956	0.06953355	0.17702119	0.31778425	0.19074632	0.07975396	0.21262684	0.020821828	0.13596338
15063981	0.058826063	0.16715458	0.31778425	0.17149924	0.07195057	0.20402761	0.020821828	0.14916044
15064007	0.058826063	0.157515	0.27813178	0.16279128	0.06689768	0.20111984	0.04281625	0.13913628
15064032	0.061886083	0.1545827	0.25968236	0.16775283	0.09495856	0.19988044	0.056460798	0.1395282
15064057	0.10418422	0.16884103	0.2266848	0.16863	0.0976368	0.19446811	0.023082618	0.14418739
15064082	0.10497908	0.171037	0.060543004	0.16529599	0.05239269	0.18946266	0.020821828	0.14031564
15064107	0.06914409	0.16413552	0.02794996	0.16139096	0.053609647	0.16465008	0.020821828	0.13392311
15064132	0.025227323	0.13893819	0.012599667	0.14961891	0.058702946	0.15012594	0.020821828	0.13067622
15064157	0.025227323	0.12194933	0.02603146	0.1342423	0.045409594	0.13457704	0.020821828	0.1220605
15064182	0.025227323	0.13588738	0.060543004	0.14315102	0.043596186	0.16600311	0.020821828	0.11819979
15064207	0.051428124	0.15758082	0.060543004	0.15846375	0.034679316	0.17061125	0.020821828	0.11709471
15064232	0.106965914	0.18551221	0.19586684	0.16506077	0.02492262	0.18179166	0.020821828	0.11110449
15064257	0.106965914	0.20597331	0.31778425	0.15764797	0.039695438	0.19444983	0.019112172	0.10750052
15064282	0.106965914	0.20841116	0.31778425	0.14645591	0.050505593	0.19034976	0.017972367	0.10693368
15064307	0.47092026	0.20094962	0.50237954	0.12110214	0.09836756	0.19186775	0.01764255	0.09799558
15064332	0.47092026	0.20423143	0.7518475	0.12005733	0.112900004	0.1832837	0.017671347	0.1118089
15064357	0.47092026	0.20184365	0.7518475	0.13025875	0.112900004	0.1822742	0.01371357	0.11759224
15064382	0.47092026	0.19682774	0.7518475	0.13191706	0.13514967	0.1829999	0.009143739	0.11836819
15064407	0.47092026	0.20190927	0.6397374	0.13228913	0.14204517	0.18554379	0.011752662	0.12055527
15064432	0.4294366	0.18780988	0.31778425	0.14240487	0.11265489	0.19605514	0.013056829	0.1276221
15064457	0.106965914	0.18082418	0.31778425	0.14302614	0.047899146	0.19345576	0.015271006	0.13608617
15064482	0.106965914	0.17097679	0.18555182	0.1457381	0.02839085	0.20222029	0.019772446	0.1358678
15064507	0.106965914	0.14347085	0.060543004	0.15384966	0.020382721	0.19605091	0.020821828	0.12208157
15064532	0.041605998	0.13526142	0.060543004	0.15885565	0.021553798	0.17776385	0.020821828	0.11094545
15064557	0.025227323	0.10646324	0.060543004	0.15698178	0.024364255	0.15795577	0.020821828	0.11247139
15064582	0.025227323	0.11887058	0.060543004	0.1442481	0.018508945	0.13681275	0.020821828	0.10494128
15064607	0.025227323	0.119618624	0.060543004	0.13774577	0.018508945	0.14239444	0.047314346	0.11290783
15064632	0.025227323	0.11252776	0.060543004	0.1446333	0.018508945	0.15797827	0.106080666	0.13162407
15064657	0.025227323	0.108238764	0.060543004	0.12929687	0.018508945	0.16207223	0.052200556	0.11961699
15064682	0.025227323	0.12117734	0.060543004	0.12352836	0.018508945	0.16771911	0.109272406	0.122110195
15064707	0.025227323	0.15869564	0.056623742	0.13249463	0.02366166	0.17564248	0.109272406	0.13989468
15064732	0.025227323	0.1576829	0.02967564	0.13548201	0.021487013	0.18422899	0.109272406	0.15053883
15064757	0.025227323	0.14839956	0.017254744	0.1516282	0.029662317	0.19153763	0.109272406	0.1567252
15064782	0.025227323	0.13698247	0.0072755357	0.15788291	0.029662317	0.20709813	0.109272406	0.15365788
15064807	0.025227323	0.13438512	0.007540329	0.15686905	0.029662317	0.21411842	0.10393265	0.1536654
15064832	0.024543537	0.14194664	0.013112024	0.15752983	0.035794087	0.18820278	0.101623006	0.1393756
15064857	0.025227323	0.14561793	0.057256706	0.15883681	0.043596186	0.18848594	0.059729148	0.12988272
15064882	0.025227323	0.14855099	0.22100294	0.16069302	0.042481758	0.1874401	0.018192463	0.13781536
15064907	0.025227323	0.15436293	0.31778425	0.16321747	0.029662317	0.18969886	0.018328307	0.13637328
15064932	0.025227323	0.1600974	0.060543004	0.16503555	0.029026588	0.18323202	0.01685907	0.13039681
15064957	0.025227323	0.1521517	0.05113531	0.1670321	0.027331263	0.18063232	0.018628657	0.1240772
15064982	0.025227323	0.15362719	0.060543004	0.1647749	0.029662317	0.18357727	0.026761606	0.10825087
15065007	0.025227323	0.14587864	0.060543004	0.16139978	0.025754219	0.16944511	0.028892914	0.09041613
15065032	0.025227323	0.13276336	0.060543004	0.16225602	0.034321927	0.16042173	0.020821828	0.09302741
15065057	0.025227323	0.1296027	0.060543004	0.1637407	0.025813797	0.15720606	0.0543985	0.11419184
15065082	0.025227323	0.13337982	0.060543004	0.16457945	0.027039103	0.13684565	0.109272406	0.13478094
15065107	0.025227323	0.1332607	0.05096194	0.16362534	0.033501066	0.1209812	0.109272406	0.12992306
15065132	0.025227323	0.12973787	0.012599667	0.15175089	0.082522705	0.10346782	0.109272406	0.11822185
15065157	0.025227323	0.118257195	0.049045138	0.13122621	0.058778547	0.08115131	0.109272406	0.10501601
15065182	0.025227323	0.12364908	0.060543004	0.1299812	0.043596186	0.08357291	0.0869087	0.09098683
15065207	0.025227323	0.124933824	0.060543004	0.13219872	0.043596186	0.09348059	0.029229172	0.095155254
15065232	0.025227323	0.13463503	0.060543004	0.14076702	0.033007074	0.103629366	0.029229172	0.10208146
15065257	0.025227323	0.13839212	0.060543004	0.15610868	0.029662317	0.11188777	0.029229172	0.1295788
15065282	0.025227323	0.1396712	0.060543004	0.16118391	0.029662317	0.15615728	0.029229172	0.115142465
15065307	0.025227323	0.11690167	0.060543004	0.16106331	0.0403641	0.16024397	0.024179377	0.08311337
15065332	0.025227323	0.09977625	0.060543004	0.15932655	0.037466165	0.1527476	0.017972367	0.0597786
15065357	0.025227323	0.099893704	0.060543004	0.14842317	0.043596186	0.120815635	0.017972367	0.06731886
15065382	0.025227323	0.103033975	0.060543004	0.15180653	0.043596186	0.13558379	0.017972367	0.087327436
15065407	0.025227323	0.108442396	0.02411286	0.15427783	0.043596186	0.15268442	0.017972367	0.092745185
15065432	0.025227323	0.11393302	0.012599667	0.15983057	0.043596186	0.15230952	0.017972367	0.09205179
15065457	0.025227323	0.10918498	0.037540782	0.15484032	0.043596186	0.16719458	0.018200327	0.07598826
15065482	0.025227323	0.11395714	0.060543004	0.14741296	0.043596186	0.15665957	0.020821828	0.080595925
15065507	0.025227323	0.10711363	0.060543004	0.11845799	0.028491478	0.14026201	0.020821828	0.07767181
15065532	0.025227323	0.098082736	0.060543004	0.09403759	0.018508945	0.09084396	0.020821828	0.056837812
15065557	0.025227323	0.086704046	0.060543004	0.08678274	0.018508945	0.080721214	0.020821828	0.046509936
15065582	0.025227323	0.07424632	0.060543004	0.070369706	0.018508945	0.07462284	0.020821828	0.04468222
15065607	0.025227323	0.07341312	0.060543004	0.058948085	0.018508945	0.07531254	0.020821828	0.044448838
15065632	0.025227323	0.08458395	0.060543004	0.05923824	0.018508945	0.071896985	0.020821828	0.04285553
15065657	0.025227323	0.106055215	0.060543004	0.063886955	0.02207834	0.06685062	0.020821828	0.042273298
15065682	0.025227323	0.113866046	0.060543004	0.06502704	0.029662317	0.064687535	0.020821828	0.044725627
15065707	0.025227323	0.115018725	0.03562287	0.06466699	0.029662317	0.05714716	0.020593878	0.05495611
15065732	0.025227323	0.116876245	0.012599667	0.0737986	0.035794087	0.06215185	0.017972367	0.06298044
15065757	0.051428124	0.10409145	0.012599667	0.07544725	0.043596186	0.08476241	0.017972367	0.066226125
15065782	0.106965914	0.10494375	0.012599667	0.08034767	0.046618443	0.10656519	0.017972367	0.079077885
15065807	0.106965914	0.10536587	0.012599667	0.08051404	0.058702946	0.070617154	0.017972367	0.07759085
15065832	0.106965914	0.10394266	0.012599667	0.092539474	0.058702946	0.06814389	0.017972367	0.077387005
15065857	0.106965914	0.114090025	0.012599667	0.10861017	0.03842641	0.06384136	0.017972367	0.07140376
15065882	0.106965914	0.129121	0.012599667	0.14036629	0.024364255	0.08296785	0.017972367	0.075477466
15065907	0.106965914	0.13075557	0.012599667	0.15709086	0.038214564	0.08765204	0.017972367	0.09205286
15065932	0.106965914	0.124596424	0.012599667	0.1594336	0.045929715	0.10786395	0.017972367	0.09296869
15065957	0.106965914	0.12424581	0.012599667	0.15794845	0.029662317	0.118070886	0.017972367	0.08949518
15065982	0.09718415	0.1220082	0.012599667	0.1477834	0.029662317	0.1483523	0.017972367	0.08542907
15066008	0.025227323	0.12417574	0.012599667	0.15491652	0.037466165	0.15642473	0.017972367	0.08185135
15066033	0.025227323	0.13246417	0.012599667	0.15768144	0.043596186	0.15908137	0.017972367	0.086910546
15066058	0.05797352	0.13356727	0.012599667	0.16424578	0.053265873	0.16370004	0.017972367	0.09364642
15066083	0.078437544	0.13074541	0.012599667	0.16127041	0.06521882	0.16793986	0.018656252	0.10146369
15066108	0.07106257	0.1316549	0.012599667	0.16106702	0.059176125	0.16115648	0.020821828	0.10986839
15066133	0.09702768	0.13576847	0.012599667	0.16046959	0.029662317	0.16450149	0.020821828	0.11082879
15066158	0.09702768	0.13933976	0.012599667	0.15989631	0.029662317	0.1642819	0.020821828	0.1101954
15066183	0.058826063	0.14196086	0.012599667	0.16006327	0.029662317	0.1692018	0.020821828	0.10735555
15066208	0.058826063	0.13859576	0.012599667	0.16029389	0.0292385	0.17175856	0.020821828	0.11709578
15066233	0.058826063	0.13786913	0.012599667	0.15897125	0.029662317	0.17199823	0.020821828	0.11881022
15066258	0.086343065	0.13101935	0.056711193	0.15595055	0.029662317	0.1545257	0.020821828	0.10404953
15066283	0.08787167	0.11725792	0.060543004	0.15034094	0.027153198	0.15263683	0.020821828	0.0642958
15066308	0.025227323	0.10195193	0.060543004	0.13073418	0.018508945	0.12723446	0.020821828	0.04352793
15066333	0.025227323	0.08665046	0.060543004	0.10671292	0.020907277	0.07521698	0.020137971	0.035615027
15066358	0.025227323	0.0908089	0.060543004	0.09159517	0.029662317	0.07003637	0.017972367	0.029871032
15066383	0.025227323	0.090148464	0.060543004	0.08314501	0.029662317	0.0654518	0.017972367	0.028512359
15066408	0.025227323	0.08564012	0.060543004	0.08006519	0.023138069	0.06211658	0.017972367	0.024731457
15066433	0.025227323	0.087474525	0.060543004	0.07664105	0.021799607	0.060675785	0.017972367	0.028466359
15066458	0.025227323	0.09855065	0.060543004	0.07325785	0.029662317	0.06249526	0.017972367	0.030179724
15066483	0.025227323	0.10945403	0.18555182	0.082750395	0.05103797	0.07431863	0.017972367	0.031968966
15066508	0.025227323	0.11944868	0.08149616	0.11054985	0.07263731	0.107473314	0.017972367	0.03222026
15066533	0.025227323	0.14073521	0.060543004	0.122146495	0.09558531	0.13568091	0.017972367	0.03441006
15066558	0.024885433	0.14231719	0.060543004	0.12616482	0.058702946	0.14318776	0.017972367	0.053617954
15066583	0.025227323	0.13644552	0.060543004	0.115652174	0.063047156	0.15256372	0.017972367	0.07865301
15066608	0.025227323	0.13008422	0.060543004	0.113408744	0.112900004	0.1515	0.017972367	0.08968079
15066633	0.025227323	0.1351035	0.060543004	0.11768104	0.09125197	0.15794274	0.017972367	0.090173334
15066658	0.07432555	0.13832006	0.060543004	0.13963468	0.058702946	0.15716115	0.017972367	0.09184773
15066683	0.106965914	0.14093176	0.060543004	0.15204959	0.033706415	0.15889612	0.017972367	0.092540905
15066708	0.106965914	0.14040926	0.058191556	0.14933182	0.025647454	0.15497425	0.017972367	0.078368604
15066733	0.106965914	0.12950778	0.025059378	0.14819129	0.018508945	0.15020451	0.017972367	0.07798299
15066758	0.106965914	0.12691039	0.012599667	0.14139009	0.018508945	0.12182467	0.017972367	0.08064851
15066783	0.106965914	0.12742934	0.012599667	0.13960722	0.018508945	0.11953306	0.017972367	0.06190355
15066808	0.106965914	0.13058437	0.012599667	0.14618002	0.018508945	0.108953565	0.017972367	0.078934
15066833	0.106965914	0.13087136	0.01451869	0.15620714	0.018508945	0.11239241	0.017972367	0.10479011
15066858	0.106965914	0.13324033	0.060543004	0.15751095	0.021788009	0.13891576	0.017972367	0.112523995
15066883	0.07432555	0.14383133	0.060543004	0.15398464	0.12537555	0.12975618	0.017972367	0.110948175
15066908	0.025227323	0.14376473	0.060543004	0.15036127	0.14450324	0.11555238	0.017972367	0.082556695
15066933	0.025227323	0.12831302	0.060543004	0.14498688	0.14450324	0.15512538	0.017972367	0.08571875
15066958	0.025227323	0.11848095	0.060543004	0.14001921	0.14450324	0.159463	0.018656252	0.09635943
15066983	0.025227323	0.123530716	0.060543004	0.15451834	0.14450324	0.15248795	0.020821828	0.11107527
15067008	0.025227323	0.14232424	0.31778425	0.164303	0.14450324	0.14669254	0.020821828	0.12277434
15067033	0.03177985	0.15175569	0.31778425	0.16458115	0.16089584	0.159455	0.025866447	0.13118142
15067058	0.106965914	0.15791625	0.31778425	0.15802197	0.04772801	0.15719792	0.056339525	0.14683536
15067083	0.106965914	0.16533929	0.30777472	0.15216482	0.046748973	0.15716924	0.06799027	0.14280641
15067108	0.106965914	0.17307907	0.060543004	0.15555578	0.08372867	0.16497172	0.12726286	0.150214
15067133	0.106965914	0.1669633	0.060543004	0.15475479	0.08493451	0.17333314	0.12726286	0.14109229
15067158	0.106965914	0.15866767	0.060543004	0.1605594	0.14786683	0.17527854	0.20701174	0.14262274
15067183	0.106965914	0.16177788	0.060543004	0.1592766	0.1996119	0.17659685	0.4322966	0.15472484
15067208	0.106965914	0.16054553	0.060543004	0.16121638	0.33626065	0.1681301	0.473454	0.14540912
15067233	0.106965914	0.16211972	0.060543004	0.16052951	0.25537217	0.16883406	0.6238984	0.14830641
15067258	0.106965914	0.15901828	0.012599667	0.15612349	0.19623819	0.18669268	0.6274635	0.14740124
15067283	0.106965914	0.15656641	0.012599667	0.16118205	0.14847733	0.18334898	0.45801157	0.15359156
15067308	0.08412753	0.15915109	0.012599667	0.16358858	0.112900004	0.16985434	0.2336896	0.13602272
15067333	0.106965914	0.16958612	0.012599667	0.16786727	0.10954836	0.15950915	0.18509148	0.13637516
15067358	0.19740932	0.16777337	0.012599667	0.16338974	0.04992872	0.16251403	0.120272085	0.13358791
15067383	0.47092026	0.1596491	0.012599667	0.16419524	0.036797028	0.16885397	0.22857547	0.13241011
15067408	0.47092026	0.15705527	0.012599667	0.16344798	0.018508945	0.1517011	0.20458493	0.12774257
15067433	0.47092026	0.14630905	0.05287856	0.16176283	0.018508945	0.16042447	0.14327557	0.11506956
15067458	0.47092026	0.14688036	0.060543004	0.16710445	0.018508945	0.15819484	0.12274212	0.11141281
15067483	0.47092026	0.1536589	0.060543004	0.16767198	0.018508945	0.16108891	0.097687624	0.11712821
15067508	0.47092026	0.1501064	0.060543004	0.16814592	0.018508945	0.17226814	0.10578724	0.10968389
15067533	0.47092026	0.14337675	0.060543004	0.16868815	0.018508945	0.18276376	0.109272406	0.10826106
15067558	0.18242647	0.13799225	0.060543004	0.1699368	0.018508945	0.17677528	0.29197043	0.12939483
15067583	0.103706405	0.1333971	0.060543004	0.16597012	0.023427457	0.17560808	0.25033078	0.12269923
15067608	0.025227323	0.1325857	0.20616132	0.16497532	0.026483571	0.18199195	0.10343242	0.12866412
15067633	0.025227323	0.13234302	0.31778425	0.16586189	0.029662317	0.1832085	0.086056806	0.13160661
15067658	0.025227323	0.12946913	0.31778425	0.1602416	0.035935998	0.19042528	0.03929855	0.1289703
15067683	0.025227323	0.13824117	0.24711488	0.16088542	0.058702946	0.19772819	0.028962351	0.12247831
15067708	0.025227323	0.1423859	0.31778425	0.16601814	0.033611804	0.1867798	0.029229172	0.12469392
15067733	0.025227323	0.14781636	0.31778425	0.16828735	0.072316825	0.19105771	0.029229172	0.11297354
15067758	0.025227323	0.1498769	0.31778425	0.17057669	0.19798599	0.17840473	0.029229172	0.09106502
15067783	0.025227323	0.16154769	0.31778425	0.17077424	0.058702946	0.16731298	0.029229172	0.071494326
15067808	0.025227323	0.16822773	0.37452844	0.1699093	0.047091257	0.1662294	0.021471549	0.07359178
15067833	0.025227323	0.16294852	0.31778425	0.16907981	0.03133474	0.1774598	0.029229172	0.12017995
15067858	0.025227323	0.1528449	0.31778425	0.17134324	0.1358689	0.1823881	0.025866449	0.14023551
15067883	0.025227323	0.15821147	0.31778425	0.17023769	0.20601952	0.17633966	0.020821828	0.13791828
15067908	0.025227323	0.14933196	0.31778425	0.17005253	0.20601952	0.16638009	0.020821828	0.1019997
15067933	0.025227323	0.13471994	0.17521727	0.15287924	0.102665685	0.12343587	0.020821828	0.068565056
15067958	0.025227323	0.12850067	0.060543004	0.12705508	0.029662317	0.12100977	0.020821828	0.055683687
15067983	0.025227323	0.12655991	0.060543004	0.12322641	0.029662317	0.13088827	0.039305743	0.054431498
15068009	0.025227323	0.12785164	0.060543004	0.14226235	0.029662317	0.12990084	0.13520767	0.06500855
15068034	0.061245307	0.12933119	0.19586684	0.13713083	0.029026588	0.12534253	0.15453419	0.060665503
15068059	0.106965914	0.13010174	0.09195994	0.124692924	0.020382721	0.13289875	0.13478419	0.06176631
15068084	0.106965914	0.13541055	0.060543004	0.13227585	0.018508945	0.16994008	0.057468362	0.06368883
15068109	0.106965914	0.15014017	0.060543004	0.14360225	0.031978283	0.17977771	0.057468362	0.083781645
15068134	0.106965914	0.15460946	0.07102348	0.15571633	0.058702946	0.18412265	0.057468362	0.106132224
15068159	0.106965914	0.15838268	0.31778425	0.15505251	0.058702946	0.19249287	0.057468362	0.10600574
15068184	0.106965914	0.15771289	0.31778425	0.15655044	0.058702946	0.19220886	0.057468362	0.09941779
15068209	0.106965914	0.15312001	0.31778425	0.15983859	0.058702946	0.18974914	0.057468362	0.10853646
15068234	0.106965914	0.15900399	0.31778425	0.16266033	0.058702946	0.19958036	0.039090976	0.13056526
15068259	0.34438607	0.17256947	0.31778425	0.16596025	0.058702946	0.20023784	0.018542271	0.14771801
15068284	0.106965914	0.17958222	0.31778425	0.16345799	0.04523071	0.20009774	0.017972367	0.14672416
15068309	0.106965914	0.17582045	0.31778425	0.16588864	0.026550615	0.19413586	0.017972367	0.13916221
15068334	0.106965914	0.17283832	0.31778425	0.16549186	0.029662317	0.19177702	0.017972367	0.13651638
15068359	0.106965914	0.1641564	0.24711485	0.16597602	0.029662317	0.19025184	0.020251948	0.11972096
15068384	0.106965914	0.16314894	0.060543004	0.16836128	0.029662317	0.18106508	0.020821828	0.10263391
15068409	0.106965914	0.16360414	0.060543004	0.16818693	0.029662317	0.18508431	0.020821828	0.109334685
15068434	0.106965914	0.16190797	0.060543004	0.16830176	0.029662317	0.18412706	0.020821828	0.12639038
15068459	0.106965914	0.16474345	0.060543004	0.1682227	0.029662317	0.18213433	0.020821828	0.13263844
15068484	0.051428128	0.16650185	0.22668482	0.16807023	0.06221053	0.18030596	0.020821828	0.12527889
15068509	0.038331013	0.16556837	0.060543004	0.16780038	0.15079005	0.19512677	0.020821828	0.14087284
15068534	0.106965914	0.17751516	0.060543004	0.16843276	0.14450324	0.19796981	0.020821828	0.14631578
15068559	0.106965914	0.17160134	0.11285628	0.16969308	0.14450324	0.20288655	0.08102796	0.14011306
15068584	0.15234205	0.16711247	0.31778425	0.17153145	0.14450324	0.20041828	0.109272406	0.14196177
15068609	0.47092026	0.16817904	0.31778425	0.17562003	0.21614076	0.19769843	0.038547117	0.1534523
15068634	0.47092026	0.15365316	0.31778425	0.1762743	0.38471606	0.2003952	0.020821828	0.17343274
15068659	0.47092026	0.14185758	0.31778425	0.17693478	0.38471606	0.18930548	0.020821828	0.16783619
15068684	0.47092026	0.13305435	0.31778425	0.17710122	0.1642093	0.18119764	0.020810366	0.163163
15068709	0.47092026	0.13873762	0.31778425	0.19576442	0.065045595	0.17727956	0.020683859	0.16037464
15068734	0.47092026	0.13623552	0.15449348	0.20039785	0.036635272	0.17655858	0.020695323	0.14116712
15068759	0.122120254	0.14920905	0.060543004	0.20274022	0.058702946	0.19366817	0.017327	0.13208564
15068784	0.106965914	0.33774927	0.31778425	0.22529764	0.058702946	0.19857192	0.055724226	0.13998911
15068809	0.106965914	0.5170869	0.26744434	0.23844422	0.048431598	0.20277265	0.02221684	0.14782012
15068834	0.106965914	0.5532501	0.17521727	0.19315872	0.043596186	0.1983237	0.01890274	0.15487862
15068859	0.24208452	0.94929224	0.060543004	0.17999968	0.043596186	0.20174268	0.022542624	0.15774041
15068884	1.0155567	1.0679076	0.060543004	0.17711605	0.04885057	0.2065167	0.041318644	0.15801728
15068909	1.4552827	1.2043706	0.060543004	0.17938891	0.038023505	0.19681351	0.109272406	0.16237108
15068934	1.4552827	1.0754626	0.060543004	0.17145225	0.025814865	0.19046979	0.109272406	0.16176984
15068959	1.4552827	1.0122846	0.09195993	0.17190072	0.018508945	0.19587012	0.109272406	0.16129102
15068984	1.6136254	1.2712324	0.31778425	0.17081375	0.018508945	0.18717793	0.109272406	0.16952392
15069009	1.8480277	1.149624	0.31778425	0.1713644	0.018508945	0.17273167	0.109272406	0.17480704
15069034	1.9754999	1.1600834	0.20616132	0.16996354	0.0403641	0.17363375	0.077458926	0.16849849
15069059	1.8546838	0.9115338	0.31778425	0.16736642	0.068700746	0.1851953	0.085438676	0.16136488
15069084	1.6913583	0.5029272	0.12328664	0.1646677	0.066759326	0.1858966	0.12726286	0.13988063
15069109	1.1897728	0.34215942	0.060543004	0.16150257	0.043596186	0.18017961	0.10776807	0.13648815
15069134	0.5732736	0.22417495	0.30777472	0.1550962	0.043596186	0.1806741	0.057468362	0.13964447
15069159	1.2622533	0.2915032	0.65588385	0.15731	0.043596186	0.18880191	0.057468362	0.15134302
15069184	1.5349224	0.837451	0.98839986	0.18379414	0.043596186	0.19031377	0.057468362	0.16615185
15069209	1.7940962	1.6340849	1.2018734	0.24129078	0.043596186	0.19136664	0.057468362	0.16045831
15069234	1.4552827	1.7706509	0.98839986	0.36714643	0.026762405	0.1859447	0.057468362	0.1499928
15069259	1.3909917	1.75338	0.98839986	0.3724746	0.026059717	0.18552583	0.057468362	0.13997889
15069284	0.9795048	1.6562144	0.98839986	0.43887532	0.024364255	0.17621942	0.03939914	0.13017184
15069309	1.2124155	1.8759016	1.029989	0.66770303	0.024364255	0.19067807	0.031092992	0.12564215
15069334	1.5460556	2.0537665	1.4279995	0.76709944	0.024364255	0.17424661	0.109272406	0.13448225
15069359	2.0648613	2.0891757	1.4279995	0.95048326	0.024364255	0.17584789	0.109272406	0.13103816
15069384	1.9754999	1.914288	1.3983	0.81081504	0.025211995	0.1675166	0.109272406	0.13455734
15069409	1.6772255	1.8856968	1.5077039	0.48739547	0.12707637	0.19316044	0.083710074	0.13013867
15069434	1.4552827	1.6117924	0.98839986	0.31936166	0.06498079	0.19304535	0.029229172	0.1317905
15069459	1.4552827	1.4973596	0.98839986	0.24375847	0.08807037	0.18410704	0.029229172	0.1388888
15069484	1.7517604	1.2645628	0.98839986	0.26651382	0.112900004	0.19121355	0.08371007	0.14785025
15069509	1.8480277	1.0745771	0.98839986	0.264578	0.112900004	0.19760433	0.109272406	0.14346984
15069534	1.7660611	0.5690496	0.98839986	0.16541964	0.11776084	0.18546058	0.109272406	0.16214007
15069559	1.4552827	0.48583025	0.9167886	0.1594523	0.1996119	0.17586547	0.10776211	0.17070544
15069584	1.2124155	0.40277314	0.31778425	0.1585303	0.35222164	0.17894983	0.057468362	0.1804477
15069609	0.49434954	0.24114926	0.31778425	0.1560122	0.3046901	0.1876704	0.09641057	0.17286365
15069634	0.47092026	0.17048194	0.09195994	0.16005242	0.3599492	0.16843808	0.15453419	0.1734235
15069659	0.25687566	0.18044594	0.01643766	0.16174611	0.29404142	0.16426894	0.13646206	0.17650786
15069684	0.106965914	0.19164485	0.037540782	0.1615967	0.25034678	0.15923448	0.11342107	0.178622
15069709	0.106965914	0.17013061	0.060543004	0.16236964	0.25034678	0.16198534	0.12654532	0.17276204
15069734	0.106965914	0.15244234	0.060543004	0.16203795	0.23210177	0.16100338	0.11480352	0.16537416
15069759	0.106965914	0.14900818	0.060543004	0.16423292	0.25262475	0.15496337	0.109272406	0.17034161
15069784	0.106965914	0.15677798	0.060543004	0.16329888	0.20601952	0.14214748	0.11342107	0.16040197
15069809	0.106965914	0.15628657	0.060543004	0.16335206	0.16786638	0.14248635	0.14575048	0.16306326
15069834	0.106965914	0.16414201	0.060543004	0.16091987	0.09930458	0.11833596	0.12654532	0.15617922
15069859	0.106965914	0.15709814	0.060543004	0.16024059	0.018508945	0.118862614	0.11964038	0.13754943
15069884	0.106965914	0.14834161	0.060543004	0.1600531	0.018508945	0.16281663	0.12516479	0.12913963
15069909	0.106965914	0.15249845	0.060543004	0.16134882	0.018508945	0.1654409	0.12654532	0.11879784
15069934	0.106965914	0.14686945	0.03562287	0.15773606	0.018508945	0.1650779	0.12240305	0.10872224
15069959	0.06451644	0.14238085	0.060543004	0.15746701	0.018508945	0.15601395	0.109272406	0.10407868
15069984	0.025227323	0.12788737	0.060543004	0.15913722	0.018508945	0.13098787	0.109272406	0.078636214
15070010	0.025227323	0.12284157	0.060543004	0.15722033	0.028491478	0.096569866	0.109272406	0.08868238
15070035	0.025227323	0.13163735	0.060543004	0.15297556	0.029662317	0.11857675	0.07410921	0.09886819
15070060	0.025227323	0.14264387	0.060543004	0.15079969	0.029662317	0.15574676	0.023176057	0.11879556
15070085	0.051428124	0.15101048	0.060543004	0.15011846	0.029662317	0.15718628	0.020821828	0.13290668
15070110	0.106965914	0.150374	0.060543004	0.1482183	0.029662317	0.16600189	0.020821828	0.14050397
15070135	0.106965914	0.15324399	0.27756923	0.14640331	0.030074798	0.1628149	0.018200327	0.13546532
15070160	0.106965914	0.15569448	0.31778425	0.15184169	0.033148993	0.1564084	0.018656252	0.14449774
15070185	0.106965914	0.14761187	0.31778425	0.15481046	0.058702946	0.14972532	0.020821828	0.14987677
15070210	0.106965914	0.161708	0.060543004	0.15762362	0.028236512	0.16375083	0.028892914	0.13828585
15070235	0.106965914	0.16739047	0.16486415	0.16275243	0.02964739	0.17062932	0.029229172	0.13195007
15070260	0.106965914	0.16293764	0.31778425	0.16455126	0.047091257	0.1610775	0.06770479	0.12693867
15070285	0.106965914	0.15774542	0.31778425	0.16593277	0.10424655	0.1739933	0.109272406	0.11643288
15070310	0.09718415	0.13425954	0.24424124	0.16471663	0.112900004	0.17777702	0.109272406	0.10945208
15070335	0.025227323	0.12208675	0.2386467	0.16524363	0.102081954	0.17686346	0.109272406	0.11051427
15070360	0.025227323	0.117288426	0.19089645	0.16262388	0.042529043	0.17411244	0.109272406	0.10791075
15070385	0.023061955	0.13536468	0.052299753	0.16236913	0.029662317	0.17241783	0.109272406	0.09886865
15070410	0.020856887	0.13878994	0.054271754	0.16034397	0.029662317	0.17378026	0.07410921	0.11425406
15070435	0.045835145	0.1396068	0.060543004	0.15714179	0.038023505	0.1679451	0.029229172	0.11581611
15070460	0.035622466	0.13465723	0.060543004	0.15090412	0.030912142	0.16659975	0.021158153	0.11640055
15070485	0.035622466	0.1374203	0.05479497	0.14857173	0.011670803	0.16141817	0.020821828	0.11992091
15070510	0.035622466	0.1535807	0.012599667	0.115470946	0.011670803	0.15642741	0.01899819	0.1236021
15070535	0.035622466	0.15212926	0.05862721	0.13301885	0.013496257	0.15798044	0.020821828	0.1212773
15070560	0.035622466	0.14778322	0.060543004	0.13728812	0.020770907	0.16002803	0.020821828	0.11696283
15070585	0.045184623	0.13992229	0.10241368	0.12723094	0.028689664	0.16136444	0.020821828	0.10714309
15070610	0.10577386	0.12790738	0.31778425	0.1213355	0.029662317	0.15003607	0.020821828	0.10917296
15070635	0.106965914	0.12521096	0.31778425	0.13058352	0.027543183	0.14592856	0.020821828	0.10070565
15070660	0.02850374	0.1264818	0.31778425	0.1284143	0.029662317	0.12083456	0.020821828	0.09429449
15070685	0.025227323	0.12600505	0.31778425	0.129354	0.029662317	0.12988606	0.068558276	0.101670444
15070710	0.025227323	0.12487412	0.31778425	0.13603725	0.02670709	0.14205274	0.109272406	0.103177294
15070735	0.025227323	0.13077143	0.31778425	0.15105817	0.018508945	0.16110797	0.109272406	0.11067886
15070760	0.025227323	0.13633075	0.31778425	0.16547382	0.018508945	0.16287902	0.08977137	0.11695239
15070785	0.025227323	0.1450792	0.31778425	0.16977862	0.021186015	0.1641569	0.020821828	0.13544007
15070810	0.106965914	0.15298879	0.21106108	0.1712853	0.0288436	0.17279448	0.02216712	0.13258433
15070835	0.106965914	0.15347213	0.040938567	0.17107132	0.023815745	0.16793576	0.09461318	0.12963656
15070860	0.101532266	0.14657703	0.040938567	0.16439337	0.012179299	0.15450573	0.10741877	0.121853076
15070885	0.09861846	0.14332741	0.03698237	0.1692125	0.014611747	0.122241095	0.109272406	0.11224445
15070910	0.09941377	0.14053819	0.027302606	0.17242578	0.026534086	0.13522747	0.109272406	0.12326427
15070935	0.09397602	0.14018339	0.004729983	0.17053199	0.029662317	0.16596282	0.045634158	0.15182734
15070960	0.08023309	0.1371145	0.0065423534	0.16810712	0.029662317	0.17362124	0.020821828	0.16564074
15070985	0.09702768	0.13747638	0.010889784	0.16572797	0.027798818	0.17129974	0.020821828	0.14556271
15071010	0.10497908	0.13351268	0.007849921	0.16148427	0.022846414	0.16518262	0.021830799	0.14111301
15071035	0.106965914	0.11961631	0.0124096805	0.15467	0.024364255	0.17345849	0.029229172	0.12308686
15071060	0.106965914	0.13331501	0.012599667	0.16290502	0.024364255	0.16436279	0.02788412	0.10531598
15071085	0.106965914	0.13641605	0.012599667	0.16356924	0.024364255	0.16873324	0.020821828	0.10902962
15071110	0.106965914	0.13567199	0.012599667	0.15987568	0.018977396	0.18150368	0.020821828	0.093709186
15071135	0.07432555	0.12942252	0.012599667	0.15752296	0.018508945	0.16229141	0.020821828	0.07472089
15071160	0.025227323	0.11887812	0.012599667	0.15345871	0.018508945	0.09208973	0.020821828	0.054167077
15071185	0.025227323	0.11829822	0.012599667	0.15381311	0.018508945	0.08659361	0.020821828	0.055801958
15071210	0.025227323	0.12573123	0.012599667	0.15199387	0.018508945	0.08523376	0.020821828	0.058496162
15071235	0.025227323	0.122169234	0.012599667	0.15306719	0.018508945	0.07232475	0.020821828	0.07709655
15071260	0.024543535	0.12879467	0.012599667	0.15965635	0.018508945	0.1303172	0.020479903	0.092684254
15071285	0.018699711	0.12931228	0.012599667	0.15774533	0.02413006	0.15282121	0.017972367	0.09790683
15071310	0.038302634	0.1310373	0.041376192	0.15997961	0.024364255	0.16168466	0.013258944	0.12553918
15071335	0.058826063	0.12860796	0.060543004	0.16020258	0.029450407	0.17717707	0.0072300704	0.13036978
15071360	0.058826063	0.12498286	0.060543004	0.1592837	0.029662317	0.18320909	0.006933277	0.13160631
15071385	0.040265117	0.13254642	0.03189499	0.15909943	0.029662317	0.1894444	0.006933277	0.11962789
15071410	0.026018664	0.1369659	0.026806789	0.15657686	0.043606445	0.18962869	0.007310868	0.10678586
15071435	0.032233216	0.14432536	0.026806789	0.15927804	0.046392288	0.19383164	0.006232093	0.11115215
15071460	0.08621475	0.14716703	0.03437563	0.16092312	0.029341923	0.2011296	0.0075001963	0.11939398
15071485	0.099413775	0.14880471	0.060543004	0.16057524	0.027500933	0.1991682	0.0095182555	0.121157564
15071510	0.106965914	0.1533384	0.060543004	0.15785822	0.029194253	0.19186364	0.010706595	0.11737819
15071535	0.077593714	0.1400363	0.060543004	0.15358034	0.018955132	0.17512287	0.018913139	0.11112069
15071560	0.025227323	0.1354207	0.060543004	0.14277972	0.018508945	0.17511961	0.029211847	0.09837526
15071585	0.025227323	0.14077261	0.060543004	0.1276192	0.018508945	0.16818276	0.029229172	0.1038456
15071610	0.025227323	0.13128194	0.060543004	0.110851064	0.021799607	0.16089585	0.029229172	0.10688256
15071635	0.025227323	0.12959847	0.060543004	0.11745469	0.018508945	0.15082836	0.041658618	0.105628446
15071660	0.025227323	0.1193014	0.060543004	0.10787812	0.018508945	0.124673635	0.057468362	0.10374217
15071685	0.025227323	0.10599351	0.060543004	0.114506364	0.025201332	0.11452846	0.057468362	0.09465951
15071710	0.025227323	0.101515874	0.060543004	0.116368055	0.029662317	0.12143195	0.057468362	0.08362068
15071735	0.025227323	0.09640938	0.060543004	0.11843682	0.029662317	0.13032979	0.04113573	0.07260014
15071760	0.025227323	0.09464966	0.060543004	0.1155653	0.029662317	0.14571458	0.020821828	0.07558885
15071785	0.025227323	0.085654184	0.060543004	0.12788133	0.029662317	0.15526724	0.020821828	0.07492632
15071810	0.025227323	0.08139494	0.060543004	0.13295616	0.025000062	0.15501143	0.020821828	0.103852704
15071835	0.025227323	0.10022646	0.060543004	0.123521544	0.024364255	0.16216162	0.020821828	0.11665323
15071860	0.025227323	0.10959412	0.031786647	0.1316322	0.024364255	0.16016674	0.020821828	0.122018166
15071885	0.025227323	0.12235732	0.02986836	0.13521734	0.019680064	0.14763227	0.020137971	0.13442823
15071910	0.025227323	0.1371297	0.060543004	0.14737515	0.018508945	0.15022933	0.024293344	0.14021912
15071935	0.025227323	0.13502803	0.060543004	0.15277359	0.018508945	0.16007648	0.03885436	0.13934755
15071960	0.025227323	0.12981656	0.060543004	0.1526641	0.018506145	0.16127065	0.109272406	0.124963045
15071985	0.025227323	0.12985513	0.060543004	0.1471141	0.018497745	0.16214474	0.189789	0.123272724
15072011	0.025227323	0.1317759	0.060543004	0.14385009	0.028491478	0.15509629	0.32699794	0.11932611
15072036	0.025227323	0.13064271	0.060543004	0.14404117	0.029662317	0.12376237	0.32699794	0.11860516
15072061	0.025227323	0.13474676	0.060543004	0.15793781	0.029662317	0.16326673	0.32699794	0.12511607
15072086	0.025227323	0.13612902	0.060543004	0.16557673	0.039964028	0.17619419	0.32699794	0.1299389
15072111	0.025227323	0.14480215	0.060543004	0.17000082	0.039106697	0.17760488	0.32699794	0.1249824
15072136	0.025227323	0.14206138	0.060543004	0.16494831	0.017819058	0.16591361	0.32699794	0.12476247
15072161	0.023517832	0.13841078	0.060543004	0.16136143	0.015350997	0.16308218	0.21892948	0.119893506
15072186	0.022378132	0.14506948	0.048782654	0.16498464	0.025813797	0.1693088	0.19382046	0.114777885
15072211	0.024771467	0.14247906	0.040938567	0.1664452	0.033226017	0.15919304	0.109272406	0.1163754
15072236	0.025227323	0.13935816	0.057407666	0.16553456	0.03518767	0.14569347	0.06334097	0.10807659
15072261	0.025227323	0.14194807	0.060543004	0.16702643	0.0734792	0.14761169	0.020821828	0.10656333
15072286	0.035055622	0.14387463	0.060543004	0.16511035	0.05050559	0.14572701	0.021158153	0.09798469
15072311	0.106965914	0.15080535	0.060543004	0.15769413	0.043596186	0.12808952	0.029229172	0.082798466
15072336	0.106965914	0.1389629	0.060543004	0.15158504	0.043596186	0.14600503	0.029229172	0.08385728
15072361	0.106965914	0.12484952	0.060543004	0.15525293	0.08655628	0.14729884	0.029229172	0.09331556
15072386	0.106965914	0.12169485	0.11285628	0.1567599	0.20615321	0.1375678	0.029229172	0.0887537
15072411	0.106965914	0.12651017	0.31778425	0.16036391	0.10025729	0.12623334	0.029229172	0.089258716
15072436	0.106965914	0.12482523	0.31778425	0.14884514	0.08433161	0.13480324	0.022839747	0.09062986
15072461	0.106965914	0.12812859	0.31778425	0.15386397	0.04398075	0.15223798	0.020821828	0.10855711
15072486	0.106965914	0.12624314	0.31778425	0.15539646	0.03518234	0.16120541	0.020821828	0.1289442
15072511	0.106965914	0.1413582	0.31778425	0.15671006	0.02002906	0.16004983	0.020821828	0.14314047
15072536	0.03177985	0.14332196	0.27756923	0.15929973	0.011129104	0.15698402	0.020707853	0.14572592
15072561	0.025227323	0.14765137	0.060543004	0.14961109	0.0046163835	0.16137157	0.017972367	0.14138609
15072586	0.025227323	0.16251665	0.05607501	0.15491402	0.0032799942	0.17036684	0.017972367	0.13244024
15072611	0.024771467	0.16280754	0.16400145	0.15150273	0.0029098622	0.15913019	0.017972367	0.13790944
15072636	0.024885433	0.15139696	0.2647901	0.15300505	0.012115037	0.1598468	0.017972367	0.13438967
15072661	0.025227323	0.14091209	0.060543004	0.15390752	0.03889885	0.16251902	0.017972367	0.1317729
15072686	0.067786865	0.13386117	0.060543004	0.15873784	0.04065733	0.15229201	0.02227549	0.12277034
15072711	0.106965914	0.12819111	0.057021096	0.15732962	0.043596186	0.13522354	0.056796663	0.1103076
15072736	0.106965914	0.12829423	0.05913433	0.1559842	0.0590751	0.12655972	0.057468362	0.10801251
15072761	0.106965914	0.12843905	0.060543004	0.15783316	0.09172373	0.13579476	0.057468362	0.12315718
15072786	0.106965914	0.13105844	0.060543004	0.16154073	0.08022923	0.15177938	0.057468362	0.12942412
15072811	0.106965914	0.13050127	0.1441063	0.16177335	0.12214366	0.15642631	0.057468362	0.12691242
15072836	0.106965914	0.13608614	0.31778425	0.16184865	0.08303853	0.16849634	0.057468362	0.11882941
15072861	0.106965914	0.13408586	0.31778425	0.1621902	0.11045645	0.17846897	0.123932116	0.12273625
15072886	0.106965914	0.13667966	0.2964894	0.15940604	0.08065586	0.16217408	0.26266396	0.12350966
15072911	0.0802929	0.13926162	0.1365461	0.16013426	0.1258162	0.17588317	0.68906456	0.13927507
15072936	0.022378132	0.13902879	0.090580076	0.1517956	0.17989913	0.18249507	0.6416887	0.12861568
15072961	0.08173935	0.14492449	0.037424065	0.15858327	0.2376534	0.16903836	0.33916464	0.1417842
15072986	0.09702768	0.15025261	0.017579095	0.16206788	0.22298655	0.17878366	0.32809833	0.14727625
15073011	0.09224792	0.14785066	0.02483745	0.16380604	0.15063727	0.1802914	0.32809833	0.14473447
15073036	0.105376475	0.1421858	0.02573716	0.16415934	0.080404	0.17655376	0.32809833	0.14794412
15073061	0.09702768	0.14650677	0.019138832	0.15942629	0.043596186	0.16185673	0.32809833	0.14717515
15073086	0.09702768	0.13195775	0.014783462	0.15858677	0.041289467	0.16320983	0.32809833	0.1478025
15073111	0.09702768	0.11939071	0.018630125	0.15372518	0.02913601	0.16146153	0.20855016	0.14104748
15073136	0.10418422	0.11182763	0.041149184	0.15677118	0.018506145	0.15654975	0.109272406	0.12795702
15073161	0.106965914	0.11639488	0.14226995	0.15544565	0.018508945	0.15302143	0.021974232	0.13397756
15073186	0.06451644	0.0999096	0.11325651	0.13316667	0.018508945	0.13851616	0.017972367	0.11063711
15073211	0.025227323	0.097825736	0.060543004	0.09297621	0.018508945	0.10453665	0.017972367	0.07599655
15073236	0.025227323	0.09890582	0.060543004	0.07259381	0.018508945	0.071281105	0.017972367	0.06410369
15073261	0.025227323	0.09705275	0.060543004	0.06627932	0.018508945	0.06416182	0.017972367	0.04135348
15073286	0.025227323	0.097219855	0.060543004	0.059877917	0.018508945	0.050713256	0.017972367	0.03522992
15073311	0.025227323	0.09821333	0.20616132	0.052738428	0.018508945	0.05053392	0.017972367	0.035080194
15073336	0.025227323	0.09885536	0.28766644	0.06174025	0.018508945	0.050345585	0.017972367	0.05449173
15073361	0.025227323	0.10110235	0.060543004	0.066004395	0.018508945	0.049651608	0.017972367	0.062578395
15073386	0.025227323	0.093229145	0.060543004	0.07439555	0.018720906	0.050914317	0.017972367	0.05181521
15073411	0.025227323	0.08345769	0.07102348	0.067574054	0.01935679	0.057259634	0.017972367	0.048810363
15073436	0.025227323	0.09181112	0.31778425	0.07935165	0.018508945	0.061350316	0.017972367	0.04677728
15073461	0.025227323	0.10297996	0.31778425	0.09268929	0.018508945	0.06355862	0.018770231	0.06265308
15073486	0.025227323	0.113768056	0.31778425	0.116578266	0.018508945	0.07153402	0.025193868	0.07795066
15073511	0.025227323	0.13769662	0.31778425	0.14584304	0.018508945	0.11480859	0.029229172	0.11359524
15073536	0.025227323	0.16235894	0.31778425	0.15190235	0.018508945	0.13068435	0.029229172	0.12970065
15073561	0.023517832	0.16320457	0.17521727	0.16300961	0.02670709	0.15648836	0.029229172	0.14250892
15073586	0.022378132	0.16522768	0.060543004	0.16395718	0.027871056	0.15732473	0.029229172	0.13259308
15073611	0.04724242	0.15708625	0.28766644	0.16742156	0.020857288	0.15492715	0.029229172	0.12416662
15073636	0.055115294	0.1665419	0.31778425	0.1694747	0.029662317	0.15743719	0.029229172	0.12284798
15073661	0.029973513	0.17508772	0.20616129	0.17241955	0.031892195	0.16125458	0.029229172	0.12669489
15073686	0.031103382	0.15653107	0.060543004	0.17122984	0.045698095	0.17081554	0.029229172	0.13270798
15073711	0.045835145	0.150219	0.060543004	0.1685759	0.083125696	0.1743981	0.026875298	0.13562927
15073736	0.06993218	0.14799376	0.060543004	0.16643155	0.08493451	0.17542177	0.019340128	0.13641255
15073761	0.106965914	0.15167445	0.060543004	0.16395211	0.050217155	0.1770194	0.017972367	0.13006927
15073786	0.10100417	0.1508441	0.060543004	0.16026781	0.043596186	0.17521048	0.017972367	0.13720107
15073811	0.09702768	0.1494143	0.060543004	0.15985626	0.04525269	0.17674339	0.017972367	0.13687253
15073836	0.06456513	0.14894265	0.060543004	0.15951353	0.013607314	0.1779095	0.017972367	0.13884562
15073861	0.022378132	0.14559679	0.01835657	0.1599642	0.012298358	0.17985494	0.017972367	0.14846064
15073886	0.025113361	0.13358232	0.012599667	0.15943706	0.010319416	0.1747368	0.017972367	0.1500529
15073911	0.025227323	0.12977019	0.012599667	0.15558875	0.0101031605	0.16854438	0.020593878	0.14908083
15073936	0.025227323	0.13235962	0.012599667	0.15467657	0.01273579	0.15541247	0.020821828	0.14626037
15073961	0.025227323	0.13598117	0.012599667	0.14039883	0.02187159	0.15833756	0.020821828	0.1393865
15073986	0.025227323	0.12992436	0.012599667	0.12114583	0.017090635	0.16727714	0.020821828	0.13452396
15074012	0.024999397	0.1282244	0.05096194	0.08638924	0.041429076	0.17096356	0.020821828	0.14007196
15074037	0.025227323	0.13025805	0.060543004	0.092828184	0.043596186	0.17619428	0.020821828	0.12724225
15074062	0.077593714	0.12973568	0.060543004	0.114166975	0.036908817	0.16825625	0.020821828	0.12031096
15074087	0.106965914	0.1333212	0.060543004	0.13457684	0.029662317	0.17849681	0.020821828	0.1100941
15074112	0.106965914	0.1332188	0.060543004	0.12916751	0.029662317	0.15180254	0.020821828	0.08214919
15074137	0.106965914	0.12530108	0.060543004	0.12579745	0.022970647	0.14512481	0.0543985	0.061846077
15074162	0.106965914	0.12450024	0.060543004	0.10803163	0.018508945	0.12676208	0.057939574	0.053461358
15074187	0.106965914	0.13248023	0.060543004	0.12068864	0.01848095	0.13724461	0.109272406	0.06495401
15074212	0.106965914	0.13769561	0.060543004	0.13301688	0.018005028	0.1469764	0.109272406	0.064651355
15074237	0.106965914	0.14035928	0.060543004	0.14469662	0.01780906	0.13659185	0.109272406	0.070192546
15074262	0.32996	0.14268443	0.022194179	0.15067229	0.023080885	0.16838953	0.109272406	0.1073056
15074287	0.31546736	0.13981128	0.045211	0.15392011	0.027772034	0.17273453	0.109272406	0.12768894
15074312	0.106965914	0.13218287	0.05897541	0.15814482	0.020730248	0.17379555	0.109272406	0.12883282
15074337	0.106965914	0.1448076	0.040938567	0.15919375	0.015493113	0.17326298	0.109272406	0.13440396
15074362	0.106965914	0.13524777	0.021787876	0.15854715	0.008042313	0.17905702	0.109272406	0.14257891
15074387	0.0974254	0.12849668	0.025317693	0.15342651	0.010583135	0.15468997	0.109272406	0.14273742
15074412	0.077176966	0.120798945	0.017499108	0.14936835	0.010713662	0.17717119	0.06303306	0.14104152
15074437	0.09702768	0.11579419	0.02533169	0.15057884	0.012250227	0.18499273	0.015402457	0.1388857
15074462	0.06800437	0.11884246	0.023083951	0.15337503	0.0047183824	0.19387515	0.01739979	0.15410316
15074487	0.064150386	0.12218917	0.026806789	0.15359183	0.006938211	0.1940605	0.020136105	0.16205347
15074512	0.021633115	0.11805259	0.033590883	0.15767337	0.007234603	0.18353279	0.020207023	0.1520333
15074537	0.022748841	0.12509881	0.057407666	0.16042766	0.0077712554	0.1862697	0.019340128	0.15741414
15074562	0.024748674	0.12093559	0.042507596	0.15742126	0.010533272	0.17635602	0.0700773	0.15467611
15074587	0.016429259	0.12532413	0.060543004	0.15286013	0.008666159	0.18056425	0.109272406	0.15113087
15074612	0.015958922	0.12706906	0.054648794	0.1545293	0.007592461	0.1790362	0.109272406	0.14571472
15074637	0.018738903	0.121088415	0.04322055	0.1517378	0.010449944	0.165605	0.109272406	0.13415521
15074662	0.021228807	0.12284288	0.03446158	0.15039441	0.0106198015	0.16848627	0.109272406	0.11702656
15074687	0.018738903	0.117974214	0.03006267	0.14582151	0.011515211	0.16802119	0.109272406	0.10806964
15074712	0.018738903	0.12248253	0.02979559	0.14812948	0.016219689	0.16863742	0.109272406	0.10903469
15074737	0.011662935	0.12157662	0.028839203	0.1522226	0.0056123706	0.17444654	0.109272406	0.11286932
15074762	0.0066499505	0.124746926	0.029317403	0.15301141	0.0020266655	0.1764699	0.109272406	0.115961716
15074787	0.0066499505	0.12101206	0.029317403	0.14904103	0.0013199997	0.16850382	0.10195195	0.10976025
15074812	0.0052051763	0.12916192	0.11997875	0.1468817	0.0010553332	0.1771197	0.025940157	0.106569216
15074837	0.003639992	0.13058822	0.14061219	0.14914137	0.00080999994	0.1781789	0.0554826	0.10990694
15074862	0.018442554	0.13534933	0.10428129	0.15629089	0.0007918665	0.1865778	0.057023227	0.12340473
15074887	0.028278628	0.14979142	0.07116911	0.15650478	0.0009932	0.18878424	0.14183293	0.12432324
15074912	0.02206341	0.15151483	0.07067235	0.1608753	0.0016170659	0.18133941	0.15339413	0.1311016
15074937	0.035622466	0.15151629	0.10780028	0.16308042	0.0024973305	0.18956175	0.17039979	0.13443612
15074962	0.030832317	0.15060455	0.1310446	0.16374093	0.003543593	0.19162422	0.17737314	0.14232942
15074987	0.027194249	0.14891623	0.12485692	0.16415262	0.005607838	0.19252872	0.12497125	0.14354311
15075012	0.021498345	0.13684607	0.11415113	0.16501	0.009090675	0.19192205	0.12285115	0.15423144
15075037	0.03403263	0.13478395	0.079058416	0.16222848	0.010455809	0.18738732	0.089432076	0.15239538
15075062	0.042870864	0.121918455	0.028488148	0.16868013	0.011726932	0.18671945	0.0750107	0.14136085
15075087	0.047192477	0.12191837	0.08245055	0.16677214	0.012784985	0.1864855	0.10757771	0.13718574
15075112	0.04051012	0.11792022	0.14607555	0.16316697	0.0116729345	0.17842588	0.06902093	0.1456043
15075137	0.035622466	0.12850209	0.108060785	0.16164936	0.0100215655	0.17867275	0.059480518	0.14449334
15075162	0.035622466	0.13021651	0.024010094	0.15797572	0.0058645	0.1843529	0.051944505	0.14937022
15075187	0.030826317	0.13203332	0.023327086	0.16223152	0.009327197	0.1756644	0.019219615	0.157063
15075212	0.022556487	0.1344761	0.017444717	0.16090275	0.015223012	0.17089441	0.008937882	0.15320724
15075237	0.04204761	0.14663135	0.016277283	0.16124451	0.0144147	0.18029337	0.012861779	0.16057776
15075262	0.038970932	0.14438497	0.014578284	0.16071887	0.01201811	0.17412151	0.017151292	0.15785134
15075287	0.028278628	0.13322589	0.0168696	0.15981805	0.013221613	0.17242005	0.029554099	0.13816638
15075312	0.10617043	0.13304742	0.0048743812	0.1609989	0.011884387	0.17738727	0.040680777	0.14698556
15075337	0.11053041	0.13446577	0.0026171969	0.162052	0.00920987	0.19793317	0.07089779	0.14897922
15075362	0.15207316	0.1332555	0.00062999997	0.16185714	0.016978918	0.20072547	0.10254418	0.14277658
15075387	0.13893223	0.14375931	0.00062999997	0.16069922	0.044661283	0.20017278	0.103952006	0.13793561
15075412	0.10503676	0.13648494	0.00043000001	0.15959625	0.1133123	0.19611363	0.10382138	0.12736923
15075437	0.10503676	0.12927392	0.00062999997	0.16047049	0.160135	0.19551027	0.049627762	0.124849975
15075462	0.17261589	0.12654105	0.00064199994	0.16156062	0.23890994	0.18900633	0.032644738	0.1301611
15075487	0.5419652	0.1362845	0.0013435996	0.16062024	0.26141092	0.19210514	0.033147927	0.13335638
15075512	0.67531675	0.15139121	0.0055327723	0.15966246	0.27388087	0.18692201	0.035223518	0.14157596
15075537	0.43156803	0.15235418	0.008836686	0.1618963	0.18638419	0.18075743	0.030880421	0.14069441
15075562	0.40579602	0.15796128	0.008909882	0.16331798	0.18711486	0.18457375	0.027728712	0.14356491
15075587	0.1042801	0.15627944	0.008909882	0.16606042	0.053351756	0.17910317	0.02634522	0.13812402
15075612	0.10242402	0.15751582	0.010467808	0.16715541	0.015444586	0.17804487	0.019938411	0.13465318
15075637	0.09414088	0.1448655	0.012377683	0.1649535	0.012626997	0.17429426	0.018242324	0.1386471
15075662	0.09437184	0.13618839	0.012599667	0.16674882	0.011323092	0.16112784	0.01770734	0.1343945
15075687	0.09702768	0.132543	0.012599667	0.1648642	0.01629928	0.15826884	0.017103435	0.13114215
15075712	0.031350862	0.1277292	0.012599667	0.15935554	0.01645459	0.1547102	0.020821828	0.13237303
15075737	0.022378132	0.12543297	0.012599667	0.14616746	0.024542335	0.15453386	0.026539017	0.13268238
15075762	0.022378132	0.12573862	0.012599667	0.1508295	0.015027301	0.1504979	0.029229172	0.13512376
15075787	0.019925881	0.11997351	0.012599667	0.15610729	0.013881422	0.14876662	0.029229172	0.1302354
15075812	0.019517161	0.115989715	0.012599667	0.14810164	0.017162492	0.15755421	0.029229172	0.1298812
15075837	0.024543537	0.12946074	0.012599667	0.13973626	0.017404588	0.16375092	0.029229172	0.12397763
15075862	0.025227323	0.13095951	0.02986836	0.15136501	0.029445078	0.16620249	0.029229172	0.129103
15075887	0.025227323	0.13916855	0.060543004	0.16086578	0.024951277	0.17230421	0.027211575	0.12814334
15075912	0.025227323	0.13799825	0.060543004	0.16450962	0.018152205	0.17645164	0.09969398	0.13590412
15075937	0.025227323	0.13951427	0.060543004	0.16410194	0.018163135	0.16808581	0.12214499	0.13671303
15075962	0.025227323	0.1406385	0.23691197	0.161883	0.034374166	0.1713201	0.15453419	0.13206907
15075987	0.025227323	0.13926327	0.31778425	0.16109163	0.052192833	0.17249204	0.08863191	0.12299291
15076013	0.025227323	0.13753995	0.31778425	0.1646069	0.0768724	0.17369054	0.057468362	0.12821855
15076038	0.025227323	0.1419805	0.31778425	0.16674346	0.06424074	0.18143415	0.057468362	0.13412651
15076063	0.025227323	0.14292222	0.31778425	0.16873929	0.034295145	0.18080044	0.057468362	0.13196951
15076088	0.025227323	0.13580528	0.31778425	0.16502261	0.017974233	0.17216134	0.057468362	0.12756923
15076113	0.08412754	0.13128597	0.2266848	0.16024913	0.010735661	0.17806312	0.057468362	0.12909825
15076138	0.106965914	0.13098925	0.060543004	0.1606911	0.006954744	0.19615662	0.057468362	0.1232138
15076163	0.106965914	0.13099992	0.060543004	0.15691645	0.0036959914	0.20182467	0.057468362	0.12013813
15076188	0.10179928	0.13380666	0.060543004	0.15554646	0.007924984	0.2040041	0.03188353	0.11492826
15076213	0.10179929	0.13409844	0.02794996	0.15592092	0.025596539	0.20748799	0.017972367	0.107476205
15076238	0.106965914	0.13182768	0.012599667	0.1522221	0.022683255	0.20509195	0.017972367	0.11036169
15076263	0.106965914	0.13454494	0.012599667	0.15370172	0.011492281	0.19452538	0.017972367	0.11340112
15076288	0.106965914	0.13626638	0.012599667	0.15591347	0.01668856	0.18903916	0.017972367	0.10797642
15076313	0.106965914	0.13245456	0.05862721	0.15300584	0.007176072	0.17590562	0.017972367	0.113725394
15076338	0.06451644	0.1328364	0.060543004	0.15182897	0.012965904	0.17754027	0.017972367	0.115378775
15076363	0.025227323	0.13608411	0.060543004	0.1492868	0.013655576	0.17428815	0.017972367	0.10944652
15076388	0.025227323	0.1298677	0.060543004	0.1545099	0.011170301	0.18759666	0.017972367	0.09529272
15076413	0.035055622	0.13308537	0.060543004	0.15704164	0.0032973273	0.19412778	0.019226149	0.111110196
15076438	0.106965914	0.13696319	0.1683406	0.1568757	0.0039509227	0.19768688	0.024184976	0.1145968
15076463	0.106965914	0.13370672	0.22863486	0.16137743	0.0053191744	0.19337747	0.045269206	0.103576735
15076488	0.10179928	0.13132483	0.23614593	0.16500837	0.0035969254	0.19054621	0.109272406	0.09360765
15076513	0.10020901	0.13116598	0.1782545	0.16792692	0.008600827	0.19728525	0.109272406	0.1026517
15076538	0.106436916	0.13444465	0.1782545	0.16758028	0.009164538	0.19172537	0.109272406	0.10789496
15076563	0.060919117	0.13655426	0.053049512	0.16664043	0.011199233	0.18263544	0.109272406	0.095344186
15076588	0.0129096415	0.13570607	0.05157394	0.16327792	0.013390534	0.18912873	0.109272406	0.10980109
15076613	0.018750101	0.13668668	0.02691155	0.1648122	0.018821822	0.19815142	0.109272406	0.124366194
15076638	0.014283916	0.1410805	0.010908583	0.1683753	0.020037059	0.20193154	0.109272406	0.11959301
15076663	0.013940348	0.15563235	0.012122903	0.16967605	0.020655328	0.2079292	0.109272406	0.12783647
15076688	0.022628471	0.14443478	0.0181622	0.16952792	0.02106751	0.21034265	0.0739559	0.15273009
15076713	0.043050297	0.12735933	0.016684424	0.16521868	0.021994894	0.20993963	0.019682063	0.15051411
15076738	0.058826063	0.13586494	0.011229363	0.16409773	0.024475023	0.19421646	0.017972367	0.154387
15076763	0.041193545	0.12845497	0.011389753	0.16226324	0.02121081	0.1936696	0.018333504	0.15033984
15076788	0.0692267	0.14483237	0.008021514	0.16140655	0.019248545	0.1939479	0.0203278	0.14814162
15076813	0.106965914	0.1384983	0.0055007725	0.15989728	0.016379267	0.19228838	0.015454184	0.14294317
15076838	0.106965914	0.12378866	0.006455555	0.1557872	0.016151432	0.19092877	0.014441764	0.13859063
15076863	0.03177985	0.13065031	0.017766666	0.16492693	0.01559297	0.19658631	0.051424395	0.13649867
15076888	0.035055622	0.15473685	0.02271165	0.2047721	0.0077717886	0.19662744	0.08452134	0.13516137
15076913	0.19740932	0.2276973	0.07182223	0.24356632	0.006902345	0.19187668	0.12512061	0.12893772
15076938	0.5788958	0.47800308	0.04044457	0.25978187	0.04481726	0.18451211	0.23072077	0.13190518
15076963	1.1243525	0.9559864	0.2483562	0.25341815	0.055068295	0.18833892	0.36571592	0.13811791
15076988	1.6834284	1.2950162	0.84936416	0.3215817	0.059595507	0.19883186	0.66937715	0.14898458
15077013	1.7922782	1.9884657	0.9117675	0.58110106	0.0791621	0.19825903	0.9176868	0.1584123
15077038	1.9934856	2.1427855	0.9338596	0.63973296	0.108009994	0.21157406	0.7644515	0.16639566
15077063	2.632143	2.3271766	1.3091196	0.6376136	0.11104842	0.21590132	0.8002831	0.20963211
15077088	2.788741	2.4340005	1.4279995	0.58914745	0.18166134	0.21118388	0.94778585	0.23236781
15077113	3.253766	2.5637662	1.4279995	0.94669473	0.12589478	0.20194045	0.9740528	0.32039198
15077138	3.4672663	2.5708523	1.4279995	1.20173	0.10138091	0.19980957	0.69302136	0.35165063
15077163	3.7033298	2.6013541	1.4233322	1.2595701	0.14859878	0.20665716	0.6840022	0.40702718
15077188	3.7733037	2.5368822	1.4103962	1.3654957	0.1392333	0.2166115	0.79866064	0.3773817
15077213	3.741818	2.5109186	1.2551206	1.4414239	0.11323029	0.20615347	0.6205185	0.3637011
15077238	3.8115911	2.4097526	0.9711859	1.3647704	0.10058469	0.20114246	0.517014	0.36809492
15077263	3.9194448	2.5274296	0.9549649	1.3483627	0.19261622	0.19858277	0.41816786	0.56168205
15077288	3.8774142	2.4884503	1.1471937	1.2885151	0.20838195	0.19959459	0.6421948	0.4318677
15077313	3.8666246	2.6318398	1.1284078	1.2721121	0.16437085	0.20795727	0.9647541	0.34509295
15077338	3.884543	2.639139	0.98839986	1.058804	0.0867437	0.21584186	0.8802024	0.29667962
15077363	3.9023821	2.7340205	0.98839986	1.1643347	0.04464717	0.21643075	0.8534249	0.24151754
15077388	3.808696	2.6909418	0.98839986	1.1430118	0.082522705	0.20716235	0.8534249	0.23180598
15077413	3.6178582	2.7869492	1.0702814	1.1772699	0.05381522	0.20461178	0.7476187	0.18123478
15077438	3.8038292	2.863454	1.4279995	1.2689037	0.044947	0.1972533	0.71228063	0.21198717
15077463	3.7655246	2.8451488	1.029989	1.2662907	0.02881468	0.18831456	0.7199917	0.19423857
15077488	3.6520267	2.8007512	0.98839986	1.4068139	0.024364255	0.17738727	0.7199917	0.18581872
15077513	3.5649765	2.7163584	0.98839986	1.4058552	0.050892957	0.17281714	0.49541563	0.17170896
15077538	3.6177325	2.7276454	0.93515337	1.2272302	0.16736765	0.1668059	0.2772255	0.16976693
15077563	3.5960877	2.7805867	0.98839986	1.2136666	0.20650347	0.16066825	0.073626526	0.16663967
15077588	3.4622772	2.6376693	0.98839986	1.2825689	0.21145089	0.15503609	0.025193868	0.17586517
15077613	3.341563	2.6131165	0.76208	1.1201305	0.27343655	0.14964509	0.024521274	0.17000583
15077638	3.1843266	2.5401099	0.60631454	0.8164967	0.2517879	0.15194678	0.029229172	0.1679495
15077663	2.8952937	2.49701	0.6887109	0.5975307	0.23170125	0.15716699	0.029229172	0.18345155
15077688	2.691307	2.4799898	0.31778425	0.31900948	0.23170125	0.16904126	0.022503436	0.17274842
15077713	2.4676073	2.4894567	0.31778425	0.40424758	0.15070765	0.17703202	0.029406559	0.17251292
15077738	2.3590405	2.3850627	0.31778425	0.24007751	0.07200669	0.17782101	0.057468362	0.1684438
15077763	2.1694424	2.313211	0.102413684	0.2071616	0.029327663	0.16599944	0.057468362	0.15071349
15077788	1.694774	2.1983063	0.060543004	0.17069584	0.018508945	0.1639612	0.10370177	0.13230976
15077813	1.2689224	1.9050494	0.060543004	0.16422713	0.01921162	0.16163501	0.10999142	0.12783603
15077838	0.9795048	2.002955	0.060543004	0.16311383	0.024364255	0.1646598	0.10999142	0.13077167
15077863	0.9795048	1.9828051	0.060543004	0.16023912	0.029026588	0.16729957	0.09740801	0.14996679
15077888	0.85304695	1.9196156	0.05287855	0.16044508	0.029662317	0.16256878	0.057468362	0.15263265
15077913	0.47092026	1.5389208	0.012599667	0.15806389	0.14322054	0.16323611	0.057468362	0.15007952
15077938	0.47092026	0.61013126	0.012599667	0.15536372	0.16633841	0.16743141	0.057468362	0.14406046
15077963	0.47092026	0.2092894	0.012599667	0.14053649	0.20381765	0.17376389	0.054538827	0.12521453
15077988	0.32996	0.13569745	0.012599667	0.14164782	0.20601952	0.16973057	0.020821828	0.10928885
15078014	0.106965914	0.13470924	0.012599667	0.13404426	0.10774262	0.16637598	0.020821828	0.11287263
15078039	0.106965914	0.13283637	0.012599667	0.13905287	0.029662317	0.18124124	0.023985032	0.12426887
15078064	0.106965914	0.13283288	0.012599667	0.13821706	0.12600656	0.17833522	0.020821828	0.12190397
15078089	0.106965914	0.13617738	0.012599667	0.15235157	0.15527318	0.17570552	0.020821828	0.11798903
15078114	0.106965914	0.13327268	0.012599667	0.14850178	0.14450324	0.18039912	0.020821828	0.11835036
15078139	0.106965914	0.14382985	0.012599667	0.14065094	0.15016119	0.17752364	0.020821828	0.11170598
15078164	0.08412753	0.14316593	0.012599667	0.13761684	0.14450324	0.18301587	0.039036885	0.11568108
15078189	0.025227323	0.15396926	0.012599667	0.13594699	0.14450324	0.1794695	0.11756777	0.113483265
15078214	0.025227323	0.16440412	0.012599667	0.14064336	0.14450324	0.16088626	0.18081802	0.124083474
15078239	0.023061955	0.16182344	0.041376192	0.14270613	0.11579412	0.15579253	0.18306905	0.122279346
15078264	0.07317867	0.15622124	0.060543004	0.14782056	0.024364255	0.15762654	0.18306905	0.11144207
15078289	0.1033893	0.15130126	0.060543004	0.13688625	0.01874317	0.15268302	0.23888183	0.103054896
15078314	0.106965914	0.14900696	0.060543004	0.14451426	0.018508945	0.16831106	0.5083518	0.10194288
15078339	0.10179928	0.15644163	0.060543004	0.15620005	0.018508945	0.17516835	0.5513054	0.11594637
15078364	0.1033893	0.15186918	0.060543004	0.16438441	0.0741007	0.17723025	0.5513054	0.1259134
15078389	0.106965914	0.15616861	0.060543004	0.16536087	0.14450324	0.17916666	0.5513054	0.13753605
15078414	0.32996	0.15576166	0.060543004	0.16673848	0.14450324	0.18481721	0.34515274	0.1362201
15078439	0.47092026	0.13984826	0.060543004	0.16653073	0.14450324	0.19290355	0.16755423	0.12237777
15078464	0.47092026	0.13259372	0.15449348	0.16695341	0.14450324	0.18019018	0.070787795	0.12564307
15078489	0.30091032	0.13181831	0.16486415	0.16941169	0.14450324	0.1779122	0.057468362	0.12667815
15078514	0.106965914	0.14074355	0.04486095	0.17202756	0.14869359	0.18543725	0.10029775	0.13973239
15078539	0.106965914	0.13957879	0.04329208	0.17157489	0.15228328	0.19089821	0.13920715	0.14035583
15078564	0.105376475	0.13955188	0.0527036	0.17248845	0.0436552	0.18956271	0.10717669	0.13913172
15078589	0.1033893	0.14496973	0.060543004	0.16920856	0.024364255	0.18101457	0.109272406	0.13485664
15078614	0.06948607	0.13761005	0.052358076	0.16693127	0.027543183	0.1832299	0.109272406	0.13828802
15078639	0.024035685	0.13650155	0.04329208	0.16753133	0.030762346	0.17945236	0.109272406	0.13278103
15078664	0.024035685	0.14127189	0.047307152	0.16662353	0.043596186	0.16724947	0.109272406	0.14009234
15078689	0.041193545	0.15254208	0.040938567	0.16108295	0.07171863	0.16901968	0.38946432	0.13386163
15078714	0.09183486	0.1556662	0.029029923	0.15629639	0.088397235	0.165968	0.64531624	0.1282862
15078739	0.15207316	0.149708	0.012599667	0.15961237	0.05239269	0.16863051	0.67885816	0.12898827
15078764	0.19464776	0.1422094	0.012599667	0.16176906	0.05239269	0.1606301	0.6588274	0.13902405
15078789	0.2633591	0.1456744	0.012599667	0.16208498	0.045523606	0.16158989	0.43059278	0.15353245
15078814	0.34802645	0.13450162	0.012599667	0.16206676	0.035505876	0.16127628	0.7007164	0.14722374
15078839	0.47092026	0.13294399	0.012599667	0.1548776	0.0292385	0.1626493	0.7007164	0.14632866
15078864	0.46850884	0.13392946	0.012599667	0.15504335	0.024364255	0.16124892	0.7004345	0.1485906
15078889	0.4405959	0.12771282	0.012599667	0.15246604	0.01921162	0.15174244	0.47246987	0.1395734
15078914	0.15860501	0.13160086	0.012599667	0.14671709	0.018508945	0.15094829	0.41780475	0.1327838
15078939	0.1033893	0.1390211	0.012599667	0.1469448	0.019401316	0.15449758	0.16729654	0.13573226
15078964	0.106965914	0.13887216	0.012599667	0.14648989	0.029662317	0.1450302	0.12654532	0.12560979
15078989	0.0710566	0.14965117	0.049045138	0.14879462	0.037466165	0.15699506	0.12585507	0.11553691
15079014	0.025227323	0.1609271	0.060543004	0.14345905	0.043596186	0.16067198	0.12654532	0.12151613
15079039	0.025227323	0.14667273	0.060543004	0.14636534	0.043596186	0.16473621	0.1182587	0.11587634
15079064	0.025227323	0.1418304	0.060543004	0.13447143	0.05216048	0.16315275	0.109272406	0.11875938
15079089	0.025227323	0.13391027	0.060543004	0.13058138	0.08493451	0.16618712	0.109272406	0.11596836
15079114	0.025227323	0.13131762	0.060543004	0.13684344	0.08493451	0.16560787	0.109272406	0.11982158
15079139	0.025105761	0.1326738	0.060543004	0.15757975	0.06262718	0.15390909	0.14008023	0.12737414
15079164	0.024581127	0.13312209	0.060543004	0.16024625	0.038023505	0.1709466	0.15453419	0.13533361
15079189	0.024847444	0.13462424	0.060543004	0.1604233	0.03579409	0.18558708	0.08705334	0.14326045
15079214	0.025166543	0.13342302	0.07102348	0.15599072	0.029662317	0.18994145	0.03513144	0.14359151
15079239	0.025227323	0.1371858	0.1087352	0.15444732	0.029662317	0.18480392	0.026290437	0.15083723
15079264	0.025227323	0.14439927	0.24114604	0.15691495	0.028178938	0.18799734	0.016642833	0.1384294
15079289	0.025227323	0.14258909	0.25659886	0.15126324	0.024364255	0.18387452	0.014532688	0.14327006
15079314	0.025227323	0.14841233	0.28540432	0.15748584	0.024364255	0.18275036	0.013653842	0.14385715
15079339	0.025227323	0.14459181	0.024393978	0.15497944	0.024364255	0.18717071	0.030870963	0.12550697
15079364	0.025227323	0.13316916	0.027372183	0.14140709	0.020851156	0.18637863	0.05433712	0.12011269
15079389	0.024771467	0.12336152	0.08157988	0.13969964	0.018508945	0.18135796	0.022893602	0.12087631
15079414	0.025227323	0.12506479	0.26692307	0.14758725	0.018508945	0.17596829	0.0074489973	0.11533812
15079439	0.025227323	0.13015935	0.31778425	0.15916377	0.02295905	0.16702697	0.012562604	0.122827105
15079464	0.025227323	0.124145344	0.30777472	0.1607258	0.018508945	0.1320011	0.020015066	0.116544574
15079489	0.025227323	0.13478678	0.060543004	0.15962303	0.02492262	0.15194672	0.02058028	0.117388815
15079514	0.059128337	0.12811553	0.060543004	0.15736428	0.029662317	0.1583983	0.020821828	0.113585636
15079539	0.09550196	0.12830353	0.060543004	0.16085744	0.029662317	0.16689369	0.020821828	0.11133524
15079564	0.04982538	0.12405275	0.055839777	0.15977523	0.037466165	0.16506612	0.020821828	0.104955286
15079589	0.058826063	0.12371066	0.060543004	0.16120866	0.043596186	0.16410354	0.01979604	0.109008506
15079614	0.06953355	0.12674588	0.060543004	0.16200301	0.053870074	0.1545087	0.018656252	0.11676808
15079639	0.09702768	0.12914884	0.043293674	0.15313336	0.043511868	0.15829551	0.020821828	0.11235845
15079664	0.09702768	0.13675542	0.012599667	0.15492329	0.058702946	0.15419367	0.020821828	0.10642047
15079689	0.09702768	0.1226368	0.047128156	0.1579342	0.03895921	0.1507687	0.020821828	0.098455474
15079714	0.09702768	0.12144112	0.060543004	0.16155112	0.05405913	0.14297129	0.020821828	0.08891024
15079739	0.10179929	0.12443631	0.060543004	0.16168988	0.058702946	0.11041488	0.020821828	0.08346483
15079764	0.106965914	0.12377726	0.16486415	0.16033626	0.04244472	0.11427431	0.020821828	0.09388293
15079789	0.106965914	0.12149727	0.31778425	0.15765662	0.029662317	0.112160996	0.020821828	0.09125589
15079814	0.106965914	0.11612246	0.31778425	0.14623277	0.029662317	0.106677905	0.020821828	0.08681244
15079839	0.106965914	0.10121663	0.31778425	0.09877898	0.024030356	0.11201821	0.020821828	0.06518702
15079864	0.106965914	0.1069334	0.31778425	0.08641358	0.018508945	0.11720757	0.020137971	0.061498657
15079889	0.106965914	0.108241044	0.31778425	0.08781253	0.018508945	0.11970225	0.017972367	0.05438584
15079914	0.106965914	0.11132375	0.31778425	0.08717191	0.018508945	0.14924762	0.017972367	0.0873754
15079939	0.106965914	0.12813368	0.19586684	0.107243806	0.018508945	0.15445195	0.017972367	0.10096845
15079964	0.09782311	0.12888715	0.060543004	0.11330661	0.018508945	0.15715033	0.020593878	0.103166595
15079989	0.09702768	0.13617045	0.060543004	0.10187136	0.018508945	0.14856309	0.020821828	0.096326694
15080015	0.09702768	0.13406639	0.060543004	0.0967519	0.018508945	0.13715716	0.020821828	0.092162594
15080040	0.09702768	0.1362105	0.060543004	0.10211627	0.018508945	0.13967285	0.020821828	0.07782973
15080065	0.09702768	0.13178739	0.033704817	0.08170539	0.018508945	0.12407628	0.020821828	0.08088
15080090	0.10020901	0.111108065	0.012599667	0.07095879	0.018508945	0.12796551	0.020821828	0.09319784
15080115	0.106965914	0.092789516	0.012599667	0.056665108	0.018508945	0.106378615	0.020821828	0.08846779
15080140	0.106965914	0.09248862	0.03562287	0.056077793	0.018508945	0.0962383	0.020821828	0.07461564
15080165	0.106965914	0.07303965	0.060543004	0.050679937	0.018508945	0.06999871	0.020821828	0.06478818
15080190	0.106965914	0.063245624	0.060543004	0.046753302	0.018508945	0.06224926	0.020821828	0.053728774
15080215	0.106965914	0.06308217	0.060543004	0.05204694	0.018508945	0.06264819	0.018200327	0.044672027
15080240	0.106965914	0.063664466	0.060543004	0.054449037	0.018508945	0.06404671	0.017972367	0.045559794
15080265	0.106965914	0.06703678	0.060543004	0.054024577	0.018508945	0.06436333	0.020137971	0.04343511
15080290	0.09718415	0.086948544	0.060543004	0.05636421	0.018508945	0.064683825	0.020821828	0.04385753
15080315	0.025227323	0.092074335	0.060543004	0.06849271	0.018508945	0.05983247	0.020821828	0.03847307
15080340	0.06451644	0.104458794	0.060543004	0.09248863	0.018508945	0.06684314	0.020821828	0.07684997
15080365	0.106965914	0.12776133	0.060543004	0.1113981	0.018508945	0.13483058	0.020821828	0.097145736
15080390	0.106965914	0.13298073	0.037540782	0.13278267	0.018508945	0.17264184	0.020821828	0.0997276
15080415	0.106965914	0.14266118	0.012599667	0.13814029	0.022022221	0.16487435	0.020821828	0.07740402
15080440	0.106965914	0.14273584	0.012599667	0.13998735	0.023413727	0.15996861	0.020821828	0.063182786
15080465	0.106965914	0.14454392	0.012599667	0.13886288	0.016622033	0.16932589	0.08809599	0.0778247
15080490	0.106965914	0.14698727	0.012599667	0.13768962	0.015822671	0.17669752	0.109272406	0.109317616
15080515	0.106965914	0.14513806	0.02986836	0.13867123	0.015822671	0.17424051	0.0420909	0.110874236
15080540	0.106965914	0.14211124	0.060543004	0.13940495	0.015822671	0.17783767	0.02855665	0.11008561
15080565	0.106965914	0.13796529	0.060543004	0.12401943	0.01630941	0.1580254	0.029229172	0.089353055
15080590	0.106965914	0.11180799	0.060543004	0.10634558	0.018362304	0.14455152	0.029229172	0.053655714
15080615	0.106965914	0.08093043	0.060543004	0.07658306	0.018508945	0.106403664	0.029229172	0.056212455
15080640	0.106965914	0.08481337	0.060543004	0.06986417	0.018508945	0.07953934	0.029229172	0.07836981
15080665	0.106965914	0.08991708	0.060543004	0.065629974	0.018508945	0.09978403	0.11852522	0.09892419
15080690	0.106965914	0.09988059	0.060543004	0.07516134	0.018508945	0.1440914	0.12654532	0.10504477
15080715	0.09392146	0.09968473	0.060543004	0.07508971	0.018508945	0.1406303	0.12628739	0.10183886
15080740	0.025227323	0.091204524	0.060543004	0.07993476	0.018508945	0.12281096	0.15453419	0.09924199
15080765	0.025227323	0.075835854	0.060543004	0.10013038	0.026093572	0.12992465	0.19314215	0.09863904
15080790	0.025227323	0.08009769	0.060543004	0.12252548	0.029662317	0.15653117	0.17138496	0.10326484
15080815	0.025227323	0.091782	0.060543004	0.12960193	0.029662317	0.16063592	0.15453419	0.1135254
15080840	0.025227323	0.10783006	0.060543004	0.13006434	0.029662317	0.1636472	0.15453419	0.1200569
15080865	0.025227323	0.10582608	0.060543004	0.14123026	0.022524495	0.15844713	0.1796522	0.11668543
15080890	0.025227323	0.107677564	0.060543004	0.14041689	0.018508945	0.150516	0.17851278	0.117491186
15080915	0.025227323	0.09889917	0.037540782	0.11657883	0.018508945	0.14622164	0.08474055	0.121139824
15080940	0.025227323	0.096994594	0.012599667	0.11131939	0.018720906	0.11836769	0.057468362	0.112615675
15080965	0.025227323	0.08646685	0.012599667	0.09439623	0.020204626	0.10087404	0.052952584	0.08517991
15080990	0.025227323	0.079310924	0.012599667	0.07692288	0.018508945	0.0657469	0.029229172	0.069030225
15081015	0.025227323	0.070506066	0.012599667	0.06668338	0.018508945	0.06294346	0.025193868	0.05565512
15081040	0.025227323	0.06085363	0.012599667	0.06084776	0.018508945	0.06161961	0.020821828	0.042746976
15081065	0.025227323	0.058261856	0.012599667	0.058751255	0.018508945	0.06156665	0.020821828	0.03590654
15081090	0.025227323	0.05857198	0.012599667	0.052909628	0.018508945	0.05887136	0.020821828	0.028281897
15081115	0.025227323	0.060249045	0.047128156	0.04650365	0.018508945	0.057409197	0.018314311	0.02912721
15081140	0.025227323	0.062005013	0.060543004	0.045194432	0.018508945	0.0542223	0.017972367	0.026367366
15081165	0.025227323	0.069199726	0.060543004	0.045040503	0.018508945	0.059248805	0.017972367	0.024366543
15081190	0.025227323	0.06937297	0.060543004	0.04492712	0.018508945	0.0692838	0.018770231	0.02651985
15081215	0.025227323	0.10993172	0.060543004	0.04916039	0.018508945	0.086634144	0.020821828	0.03826353
15081240	0.025227323	0.123078436	0.060543004	0.058572337	0.018508945	0.122116715	0.020821828	0.05560784
15081265	0.025227323	0.12861812	0.060543004	0.072458774	0.018508945	0.12279354	0.03841868	0.07059473
15081290	0.025227323	0.13289908	0.060543004	0.0782861	0.018508945	0.09920789	0.057468362	0.06309149
15081315	0.067786865	0.11931459	0.060543004	0.080381095	0.018508945	0.081380755	0.12102806	0.06239575
15081340	0.106965914	0.10480644	0.060543004	0.077929735	0.018508945	0.07675856	0.21384287	0.07663411
15081365	0.106965914	0.094821036	0.05096194	0.07559775	0.021788009	0.0839937	0.23195119	0.08327365
15081390	0.1033893	0.0818883	0.060543004	0.08139178	0.029662317	0.08393206	0.23195119	0.08439514
15081415	0.106965914	0.09957625	0.060543004	0.095745444	0.029662317	0.088820115	0.23195119	0.09897567
15081440	0.106965914	0.11419067	0.060543004	0.11751045	0.029662317	0.1081503	0.2180027	0.10452947
15081465	0.10140173	0.13748404	0.060543004	0.13612734	0.029662317	0.1270709	0.12726286	0.111750156
15081490	0.06035614	0.14703342	0.060543004	0.14398643	0.029662317	0.14445838	0.12726286	0.11724496
15081515	0.058826063	0.14383225	0.060543004	0.14831288	0.029662317	0.15671626	0.10430888	0.13226092
15081540	0.08481587	0.14160146	0.060543004	0.12723948	0.029662317	0.16242704	0.057468362	0.13118307
15081565	0.09901613	0.1473376	0.060543004	0.12676097	0.029216245	0.16703261	0.0296214	0.11692977
15081590	0.15234205	0.13914053	0.060543004	0.14156023	0.018508945	0.16492628	0.018884212	0.11242607
15081615	0.47092026	0.13169396	0.060543004	0.14628744	0.018508945	0.15543106	0.017972367	0.10555017
15081640	0.47092026	0.111295685	0.060543004	0.13685995	0.018508945	0.14420074	0.017972367	0.099342614
15081665	0.47092026	0.101537034	0.060543004	0.1214591	0.018508945	0.1412701	0.017972367	0.09462552
15081690	0.24208452	0.08576745	0.060543004	0.10020326	0.018508945	0.13131306	0.017972367	0.07485375
15081715	0.106965914	0.068935186	0.060543004	0.09098357	0.018508945	0.11713165	0.017972367	0.0625259
15081740	0.106965914	0.06749585	0.060543004	0.08635087	0.018508945	0.12857124	0.017972367	0.050072744
15081765	0.106965914	0.07342039	0.060543004	0.08904731	0.018508945	0.12617967	0.017972367	0.06578523
15081790	0.18242647	0.08607803	0.060543004	0.07493959	0.018508945	0.13582046	0.017972367	0.06824905
15081815	0.106965914	0.08649121	0.060543004	0.054466456	0.018508945	0.117614	0.017972367	0.056252524
15081840	0.106965914	0.072865754	0.060543004	0.053532228	0.018508945	0.10105705	0.017972367	0.039883777
15081865	0.106965914	0.06497854	0.037540782	0.05222039	0.018508945	0.060300797	0.017972367	0.03427182
15081890	0.106965914	0.073031545	0.012599667	0.05038923	0.018508945	0.060210958	0.017972367	0.02948144
15081915	0.106965914	0.07060304	0.012599667	0.05342847	0.018508945	0.060537666	0.017972367	0.031708464
15081940	0.106965914	0.064474106	0.012599667	0.060316995	0.018508945	0.06548594	0.017972367	0.03656642
15081965	0.106965914	0.06536031	0.012599667	0.06336069	0.018508945	0.108101144	0.017972367	0.037855655
15081990	0.106965914	0.063690916	0.012599667	0.06786786	0.02061694	0.13467978	0.017972367	0.03644158
15082016	0.08412753	0.0603908	0.012599667	0.06956555	0.024364255	0.13691166	0.017972367	0.040396675
15082041	0.025227323	0.06299424	0.012599667	0.06765443	0.024364255	0.15361391	0.017972367	0.042867035
15082066	0.025227323	0.08614598	0.012599667	0.06923115	0.024364255	0.16333202	0.017972367	0.050937757
15082091	0.025227323	0.077053815	0.012599667	0.07182872	0.024364255	0.17374839	0.017972367	0.057375595
15082116	0.025227323	0.09249364	0.012599667	0.08553751	0.024364255	0.17761436	0.017972367	0.062612385
15082141	0.025227323	0.094449505	0.012599667	0.08572005	0.020851156	0.17198962	0.017972367	0.06187895
15082166	0.025227323	0.0826786	0.012599667	0.073910266	0.018508945	0.14798108	0.017972367	0.04922712
15082191	0.025227323	0.07285868	0.012599667	0.062679514	0.018508945	0.10395008	0.017972367	0.0392427
15082216	0.025227323	0.059278175	0.012599667	0.048354775	0.018508945	0.084824145	0.017972367	0.032892212
15082241	0.025227323	0.055648953	0.033704817	0.049240172	0.018508945	0.0660281	0.020251948	0.0260984
15082266	0.025227323	0.05280772	0.060543004	0.04959266	0.018508945	0.061352655	0.020821828	0.026000693
15082291	0.025227323	0.058012396	0.060543004	0.050747797	0.018508945	0.0621832	0.020821828	0.03229876
15082316	0.025227323	0.06168343	0.060543004	0.049946204	0.018508945	0.06388858	0.020821828	0.040286407
15082341	0.025227323	0.06212528	0.060543004	0.05517672	0.018508945	0.053947687	0.020821828	0.046943992
15082366	0.025227323	0.0625125	0.060543004	0.064952895	0.018508945	0.0535717	0.020821828	0.05126965
15082391	0.025227323	0.06603591	0.060543004	0.06906873	0.018508945	0.05413747	0.020821828	0.05385731
15082416	0.025227323	0.09154995	0.060543004	0.07706365	0.018508945	0.055149376	0.020821828	0.0704442
15082441	0.10370642	0.103532925	0.060543004	0.09127337	0.018508945	0.059529126	0.020821828	0.09755121
15082466	0.106965914	0.11942974	0.060543004	0.12670127	0.018508945	0.1063351	0.026202735	0.10591209
15082491	0.106965914	0.12598081	0.060543004	0.13748577	0.018508945	0.09903155	0.022503436	0.102760226
15082516	0.106965914	0.11682921	0.060543004	0.14356163	0.018508945	0.09186678	0.020821828	0.10206537
15082541	0.106965914	0.10984467	0.060543004	0.1369639	0.018508945	0.09718174	0.020821828	0.102771446
15082566	0.106965914	0.10721493	0.060543004	0.124234065	0.018508945	0.10977064	0.020821828	0.0756042
15082591	0.106965914	0.10718927	0.060543004	0.12496996	0.018508945	0.14088932	0.020821828	0.06662749
15082616	0.106965914	0.109584056	0.060543004	0.13923723	0.018508945	0.12922122	0.020821828	0.087880656
15082641	0.106965914	0.11609626	0.060543004	0.13992298	0.018508945	0.13410047	0.028220389	0.09597336
15082666	0.044880535	0.113279924	0.060543004	0.13640064	0.018508945	0.119626045	0.029229172	0.08488573
15082691	0.025227323	0.10563782	0.060543004	0.11173566	0.018508945	0.10504821	0.029229172	0.08800143
15082716	0.025227323	0.10539153	0.02411286	0.08119808	0.018508945	0.09845273	0.023848673	0.08365244
15082741	0.025227323	0.11356775	0.012599667	0.05659476	0.018508945	0.08991094	0.020821828	0.0693852
15082766	0.025227323	0.12129723	0.012599667	0.07300389	0.018508945	0.101450905	0.020821828	0.049262688
15082791	0.025227323	0.1275044	0.012599667	0.11509943	0.018508945	0.12678121	0.020821828	0.060930356
15082816	0.025227323	0.13701382	0.012599667	0.12275243	0.018508945	0.16250867	0.020821828	0.07819763
15082841	0.025227323	0.13414633	0.012599667	0.12949131	0.018508945	0.16781744	0.020821828	0.096253306
15082866	0.025227323	0.116005145	0.012599667	0.10954715	0.018508945	0.16809952	0.020821828	0.0720399
15082891	0.025227323	0.1086325	0.012599667	0.09853785	0.018508945	0.1668214	0.018314311	0.047474906
15082916	0.025227323	0.103218794	0.012599667	0.08386047	0.029662317	0.15728304	0.017972367	0.041570574
15082941	0.025227323	0.11333033	0.012599667	0.086071864	0.027599296	0.15885413	0.017972367	0.042149693
15082966	0.025227323	0.117043816	0.012599667	0.12760274	0.018508945	0.16520685	0.019340128	0.057215646
15082991	0.025227323	0.11551066	0.012599667	0.10799937	0.01935679	0.1603764	0.026539017	0.05097808
15083016	0.025227323	0.10474554	0.012599667	0.08021748	0.029428152	0.15788954	0.029229172	0.044580087
15083041	0.025227323	0.0821826	0.012599667	0.06642333	0.029662317	0.15282592	0.029229172	0.04605703
15083066	0.025227323	0.06426792	0.012599667	0.06963828	0.029662317	0.14063078	0.029229172	0.03472516
15083091	0.025227323	0.06514095	0.012599667	0.069383115	0.028491478	0.13834865	0.029229172	0.03469418
15083116	0.025227323	0.070657596	0.012599667	0.074212536	0.018508945	0.12854211	0.029229172	0.04133925
15083141	0.025227323	0.085529834	0.012599667	0.08037251	0.018508945	0.12813544	0.029229172	0.07015151
15083166	0.025227323	0.10421014	0.012599667	0.10327245	0.018508945	0.14041582	0.029229172	0.09022908
15083191	0.025227323	0.09685685	0.012599667	0.12177127	0.018508945	0.13885778	0.029229172	0.089120775
15083216	0.025227323	0.08143303	0.012599667	0.09511556	0.018508945	0.13470106	0.025193868	0.080816
15083241	0.025227323	0.056462094	0.012599667	0.06967981	0.018508945	0.08856107	0.018884212	0.05143234
15083266	0.025227323	0.05725892	0.060543004	0.07193528	0.02001493	0.06705396	0.020023996	0.046795547
15083291	0.025227323	0.057756886	0.060543004	0.07490696	0.029662317	0.070743084	0.020821828	0.053817123
15083316	0.025227323	0.057763547	0.060543004	0.07951684	0.029662317	0.0780396	0.020821828	0.068693444
15083341	0.025227323	0.058087572	0.060543004	0.091190934	0.041367266	0.08325128	0.020821828	0.08801977
15083366	0.025227323	0.067261994	0.060543004	0.08886765	0.043596186	0.09159906	0.020821828	0.09215762
15083391	0.025227323	0.074008584	0.060543004	0.090596706	0.0601444	0.12969697	0.020821828	0.10474306
15083416	0.025227323	0.100224376	0.060543004	0.118202195	0.08493451	0.13807431	0.020821828	0.112656645
15083441	0.025227323	0.120978855	0.060543004	0.14646459	0.19561407	0.15779065	0.020821828	0.11740997
15083466	0.025227323	0.13662672	0.060543004	0.15276821	0.25725195	0.18369386	0.020706786	0.122251995
15083491	0.024885433	0.13797025	0.18555182	0.14859176	0.26166666	0.17800492	0.019958673	0.122359686
15083516	0.023973703	0.14228776	0.060543004	0.14860353	0.31858027	0.16726106	0.018758766	0.12528898
15083541	0.038331013	0.1469897	0.060543004	0.15989463	0.22621557	0.16636655	0.017910108	0.12773359
15083566	0.106965914	0.15002075	0.060543004	0.15760331	0.20838195	0.17687663	0.01689973	0.1273939
15083591	0.106965914	0.15395316	0.047214054	0.1540456	0.18642099	0.16910006	0.017770665	0.13022119
15083616	0.106965914	0.15041094	0.04564535	0.1505709	0.15331534	0.17276604	0.017972367	0.12129338
15083641	0.106965914	0.13791391	0.060543004	0.13777867	0.06174649	0.16490734	0.017972367	0.10400024
15083666	0.106965914	0.1256638	0.060543004	0.12423951	0.023584213	0.15700191	0.017972367	0.0976931
15083691	0.106965914	0.114879854	0.060543004	0.10801786	0.018508945	0.1561349	0.018656252	0.09009768
15083716	0.106965914	0.12239096	0.060543004	0.1193399	0.018508945	0.15210956	0.020821828	0.08449045
15083741	0.106965914	0.12628412	0.060543004	0.11248548	0.018508945	0.14921112	0.020821828	0.08842823
15083766	0.106965914	0.11402406	0.060543004	0.065377384	0.018508945	0.11198071	0.020821828	0.07927872
15083791	0.08739312	0.09979485	0.060543004	0.051159978	0.018508945	0.09285049	0.020821828	0.058981776
15083816	0.025227323	0.058638766	0.060543004	0.0471137	0.018508945	0.057957813	0.020821828	0.02699089
15083841	0.025227323	0.067592025	0.060543004	0.046244398	0.018508945	0.06142634	0.020821828	0.023689002
15083866	0.025227323	0.070195004	0.060543004	0.045926496	0.018508945	0.06800817	0.020821828	0.023370042
15083891	0.025227323	0.07024109	0.060543004	0.045650676	0.018508945	0.07026552	0.020821828	0.02254185
15083916	0.025227323	0.06874299	0.03562287	0.04479906	0.018508945	0.0620493	0.020821828	0.02174662
15083941	0.025227323	0.07225993	0.012599667	0.042300403	0.018508945	0.06111388	0.020137971	0.021134645
15083966	0.025227323	0.07028408	0.012599667	0.042817846	0.018508945	0.06917478	0.017972367	0.021054253
15083991	0.025227323	0.0734393	0.012599667	0.045923054	0.027375648	0.07918142	0.017972367	0.023484856
15084017	0.025227323	0.07660796	0.012599667	0.046902254	0.043596186	0.08623533	0.017972367	0.024340376
15084042	0.025227323	0.07446657	0.012599667	0.05093129	0.043596186	0.09275167	0.017972367	0.024498537
15084067	0.025227323	0.068180636	0.012599667	0.053244546	0.043596186	0.13407311	0.017972367	0.025881767
15084092	0.025227323	0.06995268	0.012599667	0.053253204	0.053526837	0.1381732	0.017972367	0.026429072
15084117	0.025227323	0.07332869	0.012599667	0.061319947	0.08493451	0.14541546	0.017972367	0.030598775
15084142	0.025227323	0.07319519	0.012599667	0.06429534	0.08493451	0.15085205	0.017972367	0.033823326
15084167	0.025227323	0.076704934	0.03562287	0.08138013	0.060432673	0.15430291	0.017972367	0.036209777
15084192	0.067786865	0.076770276	0.060543004	0.079739735	0.03256065	0.13632238	0.017972367	0.03468284
15084217	0.106965914	0.07431778	0.060543004	0.07986535	0.018508945	0.08768353	0.017972367	0.034522116
15084242	0.106965914	0.0765402	0.060543004	0.074568614	0.018508945	0.07288483	0.017972367	0.030669317
15084267	0.106965914	0.07745002	0.060543004	0.07582937	0.018508945	0.062148944	0.017972367	0.029780805
15084292	0.106965914	0.07799545	0.060543004	0.07595168	0.01893287	0.064331755	0.017972367	0.039844498
15084317	0.106965914	0.078178495	0.060543004	0.084252074	0.018508945	0.06704044	0.017972367	0.042453587
15084342	0.106965914	0.088605314	0.060543004	0.08017944	0.018508945	0.06474617	0.017972367	0.049343914
15084367	0.106965914	0.0933654	0.060543004	0.09082954	0.018508945	0.09071289	0.017972367	0.06776388
15084392	0.106965914	0.09873445	0.060543004	0.1031118	0.018508945	0.11975722	0.017972367	0.071910545
15084417	0.080861054	0.100996435	0.037540782	0.10654387	0.020739846	0.13044158	0.019454107	0.07389438
15084442	0.025227323	0.090246916	0.012599667	0.12533736	0.029662317	0.14289783	0.020821828	0.07762955
15084467	0.025227323	0.08216713	0.012599667	0.11451301	0.029662317	0.1290531	0.020821828	0.08071461
15084492	0.025227323	0.08682491	0.012599667	0.12155534	0.026093572	0.10907768	0.020821828	0.09109622
15084517	0.025227323	0.07231848	0.012599667	0.113583684	0.018508945	0.10499793	0.021830799	0.089386344
15084542	0.025227323	0.07750495	0.012599667	0.11275613	0.018508945	0.10369682	0.029229172	0.08927223
15084567	0.025227323	0.08381213	0.012599667	0.13305447	0.018508945	0.10049838	0.029229172	0.08915584
15084592	0.025227323	0.097696275	0.012599667	0.13143073	0.023584213	0.12830687	0.029229172	0.093083605
15084617	0.025227323	0.11275953	0.012599667	0.13715738	0.029695636	0.1381507	0.029229172	0.10548669
15084642	0.025227323	0.13028985	0.012599667	0.14732549	0.035794087	0.13370329	0.029229172	0.108903535
15084667	0.041605994	0.12832984	0.012599667	0.13480806	0.043596186	0.1262552	0.024857573	0.11182789
15084692	0.106965914	0.123511344	0.009369863	0.119187415	0.043596186	0.10505308	0.020821828	0.08854097
15084717	0.106965914	0.12040139	0.007849921	0.11543934	0.043596186	0.13397753	0.020821828	0.09437905
15084742	0.106965914	0.12450201	0.007849921	0.12802052	0.045251623	0.15281685	0.020821828	0.10427168
15084767	0.106965914	0.12819731	0.0124096805	0.14138311	0.08493451	0.15817842	0.020479903	0.10212448
15084792	0.106965914	0.11490607	0.012599667	0.13975665	0.06179839	0.15768096	0.017972367	0.10271983
15084817	0.106965914	0.09744106	0.012599667	0.12355178	0.03913814	0.14799255	0.017972367	0.0939672
15084842	0.106965914	0.07841405	0.012599667	0.09607032	0.024755204	0.11128993	0.017972367	0.060904846
15084867	0.13724671	0.07688257	0.012599667	0.072831675	0.018508945	0.06393215	0.017972367	0.039662912
15084892	0.47092026	0.078682035	0.012599667	0.06664488	0.018508945	0.061769083	0.017972367	0.0377945
15084917	0.106965914	0.07376905	0.012200097	0.058936343	0.018508945	0.06868447	0.017972367	0.042582035
15084942	0.106965914	0.07023908	0.012244495	0.053358555	0.018508945	0.07440552	0.017972367	0.044733137
15084967	0.106965914	0.07198073	0.012599667	0.053453162	0.018508945	0.07132487	0.019226149	0.041469544
15084992	0.106965914	0.07581963	0.012599667	0.05859168	0.018508945	0.07051042	0.020821828	0.049324736
15085017	0.106965914	0.0798213	0.012599667	0.06203161	0.018508945	0.089731336	0.020821828	0.05612415
15085042	0.106965914	0.10718189	0.012599667	0.066745505	0.018508945	0.09727411	0.020821828	0.08892657
15085067	0.106965914	0.11867833	0.008419901	0.08154619	0.018508945	0.09896353	0.020821828	0.111540705
15085092	0.106965914	0.13258845	0.024098866	0.11135036	0.018508945	0.13876192	0.020821828	0.11623621
15085117	0.03334662	0.13049123	0.008342302	0.13169941	0.018508945	0.14866489	0.020821828	0.11778234
15085142	0.0879434	0.13393873	0.0068579465	0.15248077	0.019401316	0.16070494	0.020821828	0.115467496
15085167	0.043978617	0.13267908	0.004769983	0.15549299	0.029662317	0.16294198	0.020821828	0.1114952
15085192	0.035622466	0.12833169	0.006753549	0.1578904	0.025647454	0.16785318	0.020821828	0.11634098
15085217	0.04247283	0.13424838	0.007379933	0.15687263	0.017395258	0.16641954	0.020251948	0.12349977
15085242	0.15207316	0.13904539	0.0045439843	0.1557338	0.017395258	0.16133684	0.028892914	0.129718
15085267	0.15207316	0.12973137	0.006649151	0.160339	0.023357075	0.1659689	0.029229172	0.13477439
15085292	0.18934342	0.12900117	0.008663092	0.1584991	0.02688516	0.172748	0.029229172	0.13789436
15085317	0.26954344	0.13123724	0.016766017	0.15899041	0.025813797	0.17582905	0.029229172	0.13981771
15085342	0.45641354	0.13227686	0.0071399393	0.16237882	0.027131205	0.17970327	0.029229172	0.13814929
15085367	0.18863961	0.13690786	0.012029711	0.16149779	0.018508945	0.17943144	0.029229172	0.1400598
15085392	0.10656858	0.13567436	0.012599667	0.15881588	0.018469749	0.18244173	0.029229172	0.14827354
15085417	0.106965914	0.13802037	0.012599667	0.15766957	0.017157959	0.18106017	0.029229172	0.16275015
15085442	0.106965914	0.13766348	0.012288891	0.15924774	0.015822671	0.17953268	0.029229172	0.16757652
15085467	0.02850374	0.13161802	0.011489746	0.15980002	0.015643226	0.18121263	0.027211575	0.16741082
15085492	0.026280975	0.11930296	0.020205427	0.1588842	0.018492147	0.18614025	0.018086348	0.16684082
15085517	0.09702768	0.1211789	0.053671427	0.15696234	0.018508945	0.18555763	0.017972367	0.15559886
15085542	0.09702768	0.12572965	0.049318	0.15130606	0.01848095	0.1892001	0.01717089	0.14395754
15085567	0.09822079	0.12704313	0.044575233	0.1424244	0.01314482	0.19407359	0.014509491	0.13518047
15085592	0.10299183	0.12700579	0.045302503	0.15319952	0.016866399	0.1931957	0.016020248	0.13686997
15085617	0.106965914	0.13420157	0.041847784	0.16403511	0.018508945	0.19758531	0.017851586	0.13675153
15085642	0.106965914	0.14953548	0.052685622	0.16415426	0.018508945	0.20364755	0.017972367	0.12315297
15085667	0.106965914	0.14660393	0.058077745	0.17094702	0.02225643	0.19240583	0.017972367	0.11778174
15085692	0.106965914	0.14450473	0.060543004	0.1746361	0.022724845	0.19210759	0.017972367	0.122949556
15085717	0.106965914	0.14195217	0.060543004	0.17419088	0.024364255	0.19127776	0.017972367	0.114966184
15085742	0.106965914	0.13554242	0.060543004	0.15819302	0.024364255	0.18294248	0.017972367	0.12665313
15085767	0.106965914	0.13236293	0.060543004	0.14947534	0.024364255	0.1808385	0.017972367	0.12337455
15085792	0.106965914	0.13408247	0.060543004	0.14881952	0.024364255	0.17431681	0.017972367	0.1275681
15085817	0.106965914	0.13210797	0.060543004	0.1592691	0.024364255	0.17355159	0.018542271	0.12748362
15085842	0.041605998	0.13540968	0.060543004	0.15762855	0.024364255	0.18585716	0.025193868	0.12592314
15085867	0.025227323	0.13659307	0.060543004	0.15677641	0.01986976	0.18405426	0.029229172	0.13799074
15085892	0.10044582	0.13325089	0.060543004	0.1518463	0.033419512	0.16500342	0.029229172	0.12269163
15085917	0.106965914	0.13122515	0.060543004	0.14455706	0.029662317	0.14245723	0.029229172	0.116040826
15085942	0.106965914	0.12991351	0.060543004	0.1352033	0.029662317	0.15052223	0.029229172	0.107453674
15085967	0.106965914	0.13499266	0.059759222	0.13986664	0.0335645	0.15055756	0.029229172	0.109511055
15085992	0.106965914	0.142405	0.051919475	0.13722298	0.043596186	0.1612351	0.061297607	0.11238832
15086018	0.106965914	0.1412193	0.060543004	0.15004236	0.043596186	0.16433895	0.109272406	0.10062151
15086043	0.106965914	0.13742307	0.060543004	0.14348395	0.043596186	0.1608321	0.109272406	0.08673082
15086068	0.106965914	0.14145137	0.060543004	0.13958165	0.042481758	0.15937893	0.0773103	0.0623354
15086093	0.106965914	0.13831237	0.060543004	0.124451116	0.020739846	0.14708772	0.024857573	0.05033879
15086118	0.106965914	0.1375707	0.060543004	0.103131086	0.018508945	0.1444849	0.020821828	0.03755258
15086143	0.106965914	0.12504691	0.060543004	0.095352486	0.018508945	0.1246853	0.020821828	0.035785258
15086168	0.106965914	0.12267702	0.060543004	0.12399877	0.018508945	0.12207189	0.020821828	0.035230592
15086193	0.106965914	0.121807925	0.045211	0.12181779	0.018508945	0.119483694	0.020821828	0.036503345
15086218	0.106965914	0.12681001	0.03562287	0.124504894	0.018508945	0.11358927	0.020821828	0.04374671
15086243	0.106965914	0.12826501	0.060543004	0.089826405	0.028747907	0.12207128	0.020137971	0.044219464
15086268	0.080861054	0.12153663	0.060543004	0.10317244	0.029662317	0.12420538	0.020821828	0.052310333
15086293	0.025227323	0.1266995	0.060543004	0.11615585	0.029662317	0.095178664	0.020821828	0.05339119
15086318	0.025227323	0.12658441	0.060543004	0.12908787	0.13546	0.12683745	0.020821828	0.07028802
15086343	0.025227323	0.12939551	0.11285628	0.1320009	0.16468787	0.12520212	0.020821828	0.069673285
15086368	0.051428124	0.13212353	0.31778425	0.13973276	0.16468787	0.17550606	0.020821828	0.08100963
15086393	0.106965914	0.14326711	0.31778425	0.14169315	0.15443973	0.17537975	0.020821828	0.07986331
15086418	0.106965914	0.15976909	0.31778425	0.13116515	0.13494553	0.17283957	0.020821828	0.102758184
15086443	0.106965914	0.17409751	0.31778425	0.11370142	0.01874317	0.16686776	0.020821828	0.12094979
15086468	0.106965914	0.17468071	0.31778425	0.12170864	0.018508945	0.17158674	0.016910395	0.120126635
15086493	0.106965914	0.17829417	0.2266848	0.13775414	0.018508945	0.14243963	0.012995367	0.12385576
15086518	0.106965914	0.1731138	0.060543004	0.14044681	0.018508945	0.1101387	0.010093829	0.124391176
15086543	0.106965914	0.1726074	0.26744437	0.15225476	0.018508945	0.10893805	0.016090907	0.12102749
15086568	0.106965914	0.16766238	0.31778425	0.1541114	0.018508945	0.14805867	0.02017143	0.124066114
15086593	0.09718415	0.16097096	0.26744434	0.15922505	0.018508945	0.15105677	0.017687745	0.12935215
15086618	0.025227323	0.15075803	0.060543004	0.15114489	0.018508945	0.11262506	0.016593104	0.12790158
15086643	0.025227323	0.14530867	0.060543004	0.1441251	0.018508945	0.13904572	0.018599328	0.1258904
15086668	0.025227323	0.14227684	0.060543004	0.13171975	0.018508945	0.1474457	0.020506164	0.11673621
15086693	0.025227323	0.13591239	0.060543004	0.12264323	0.018508945	0.13846147	0.018348971	0.11721859
15086718	0.025227323	0.13762608	0.060543004	0.1143959	0.018508945	0.15310764	0.020821828	0.10818572
15086743	0.041605994	0.14171398	0.060543004	0.12540382	0.095201194	0.15831903	0.022839747	0.11211601
15086768	0.106965914	0.13898462	0.060543004	0.1371794	0.15826172	0.1632846	0.029229172	0.114209644
15086793	0.106965914	0.14078331	0.022194179	0.13280985	0.15945673	0.16681358	0.029229172	0.110367835
15086818	0.106965914	0.14395085	0.012599667	0.123445675	0.15587099	0.16268004	0.022503436	0.10052927
15086843	0.106965914	0.13257197	0.012599667	0.11588654	0.14450324	0.16362317	0.0756332	0.09104377
15086868	0.106965914	0.1387994	0.012599667	0.1198816	0.14450324	0.15631667	0.109272406	0.09485741
15086893	0.106965914	0.13743918	0.012599667	0.12599418	0.14450324	0.1495947	0.109272406	0.09152557
15086918	0.21234852	0.1401376	0.012599667	0.12969065	0.14450324	0.13175058	0.109272406	0.09849842
15086943	0.47092026	0.14201292	0.012599667	0.14989421	0.019680064	0.16355322	0.109272406	0.103929356
15086968	0.47092026	0.14188921	0.012599667	0.15411395	0.018508945	0.16946578	0.109272406	0.11414164
15086993	0.27161205	0.14480352	0.012599667	0.1573524	0.018508945	0.1708003	0.08809599	0.1232624
15087018	0.106965914	0.14200535	0.012599667	0.15897827	0.018508945	0.16567332	0.020821828	0.11102185
15087043	0.106965914	0.14114836	0.031786647	0.15935639	0.018508945	0.16113462	0.020821828	0.11298071
15087068	0.106965914	0.14629315	0.060543004	0.15345344	0.018508945	0.16163781	0.020810366	0.11144694
15087093	0.086408444	0.14541942	0.060543004	0.1487819	0.018508945	0.16853735	0.017529769	0.11414801
15087118	0.043978617	0.14588109	0.060543004	0.15153253	0.021553798	0.1594004	0.012467278	0.121017985
15087143	0.058826063	0.14628062	0.060543004	0.15504006	0.023193253	0.15902668	0.01447896	0.13387781
15087168	0.058826063	0.14275697	0.060543004	0.15609753	0.01893287	0.15457425	0.013914351	0.1365898
15087193	0.09092346	0.14539823	0.060543004	0.14578441	0.02895982	0.12646198	0.010895651	0.12943308
15087218	0.024999397	0.14568573	0.060543004	0.13289762	0.029662317	0.11360218	0.01760309	0.12034458
15087243	0.025227323	0.1449519	0.060543004	0.13093533	0.029662317	0.15190837	0.018086348	0.11179612
15087268	0.025227323	0.15433702	0.054271754	0.12947105	0.029662317	0.14591351	0.02317606	0.118415944
15087293	0.025227323	0.15438446	0.041376192	0.142346	0.029662317	0.16744348	0.029229172	0.119896255
15087318	0.025227323	0.14141786	0.012599667	0.14278966	0.025847789	0.17107072	0.029229172	0.11697198
15087343	0.025227323	0.14179558	0.011649736	0.1412021	0.024364255	0.1708481	0.03148946	0.12146615
15087368	0.025227323	0.14307497	0.012219694	0.13539359	0.13016202	0.17714135	0.057468362	0.1217148
15087393	0.025227323	0.13627967	0.008799886	0.12652901	0.14450324	0.17754593	0.057468362	0.12395577
15087418	0.025227323	0.12610123	0.008989879	0.13231175	0.14450324	0.17828494	0.057468362	0.12617277
15087443	0.025227323	0.12464462	0.01567776	0.124243185	0.14450324	0.17155242	0.09314631	0.13112888
15087468	0.025227323	0.11055604	0.060543004	0.12310209	0.14450324	0.17312185	0.12726286	0.13031027
15087493	0.025227323	0.10964799	0.060543004	0.1182487	0.13769092	0.16371572	0.124480665	0.12725498
15087518	0.025227323	0.11140174	0.060543004	0.12779562	0.030871898	0.17428464	0.057468362	0.111215524
15087543	0.025227323	0.11252172	0.060543004	0.14376363	0.029662317	0.17635061	0.057468362	0.090518504
15087568	0.025227323	0.11410647	0.27756923	0.15573043	0.029662317	0.16892274	0.057468362	0.110242985
15087593	0.025227323	0.11600088	0.31778425	0.15971163	0.029662317	0.16706598	0.056796663	0.107672825
15087618	0.025227323	0.11654461	0.31778425	0.15917064	0.025647454	0.16322628	0.028612629	0.10934826
15087643	0.025227323	0.11734918	0.31778425	0.16198891	0.01935679	0.16832525	0.057468362	0.105874136
15087668	0.025227323	0.12726179	0.704726	0.16222014	0.03988702	0.18057775	0.057468362	0.11275571
15087693	0.025227323	0.12946597	0.72058666	0.16249654	0.043606445	0.19628873	0.04428193	0.11673583
15087718	0.025227323	0.12969068	0.31778425	0.15557784	0.04058379	0.19780953	0.020821828	0.12578192
15087743	0.054701116	0.12984604	0.31778425	0.14739563	0.08258024	0.19915198	0.020821828	0.12869343
15087768	0.106965914	0.13118929	0.31778425	0.14657867	0.112900004	0.18415727	0.0455328	0.1411845
15087793	0.106965914	0.1346193	0.31475043	0.12697649	0.112900004	0.18398693	0.057468362	0.1367013
15087818	0.10617122	0.12953888	0.31778425	0.1393108	0.12423762	0.18521169	0.093817785	0.13159919
15087843	0.09702768	0.12730205	0.31778425	0.14592871	0.14686388	0.19674757	0.12726286	0.13426009
15087868	0.054742653	0.12947783	0.25351298	0.1470156	0.09532012	0.19265485	0.1251922	0.12140363
15087893	0.031103382	0.1338071	0.1965991	0.15316702	0.08493451	0.17901415	0.061677948	0.121012196
15087918	0.058826063	0.13419147	0.04903635	0.15308231	0.0846769	0.16318506	0.057468362	0.12166925
15087943	0.09550196	0.14614826	0.040938567	0.15846638	0.042907365	0.17098157	0.057468362	0.1158898
15087968	0.09702768	0.14446503	0.030764343	0.15832913	0.029662317	0.18933335	0.057468362	0.1147869
15087993	0.10497908	0.1551934	0.22537401	0.16049233	0.029662317	0.18883416	0.057468362	0.111631945
15088019	0.106965914	0.14924511	0.29773515	0.16110694	0.046392288	0.18412271	0.042788275	0.119888775
15088044	0.106965914	0.1420194	0.060543004	0.1595039	0.09229823	0.18648422	0.023176057	0.13169551
15088069	0.106965914	0.14520796	0.060543004	0.14615652	0.15201703	0.17805597	0.019340128	0.12622526
15088094	0.106965914	0.14295122	0.060543004	0.12833291	0.13016202	0.1779601	0.017972367	0.12520874
15088119	0.106965914	0.14847966	0.060543004	0.12520891	0.024364255	0.18238887	0.017972367	0.12824468
15088144	0.106965914	0.1522746	0.060543004	0.11938939	0.024364255	0.18406697	0.017972367	0.11770086
15088169	0.106965914	0.14234194	0.060543004	0.12072663	0.024364255	0.1806438	0.017972367	0.096326694
15088194	0.106965914	0.13600758	0.060543004	0.12476259	0.024364255	0.15141954	0.017972367	0.091819555
15088219	0.106965914	0.13133499	0.060543004	0.116138265	0.020382721	0.114984974	0.017972367	0.097998396
15088244	0.077593714	0.12768763	0.05096194	0.0999286	0.019445842	0.07863267	0.017972367	0.09956542
15088269	0.025227323	0.12554947	0.060543004	0.08388531	0.018508945	0.06753717	0.017972367	0.08144742
15088294	0.025227323	0.11032833	0.060543004	0.071371034	0.018508945	0.058856517	0.017972367	0.07192913
15088319	0.025227323	0.07825048	0.060543004	0.060995832	0.018508945	0.056676805	0.017972367	0.051742584
15088344	0.025227323	0.0722404	0.060543004	0.057069153	0.018508945	0.05364728	0.017972367	0.034770265
15088369	0.025227323	0.065000504	0.060543004	0.04897231	0.018508945	0.05403097	0.017972367	0.030885696
15088394	0.025227323	0.07301569	0.060543004	0.052643508	0.02492262	0.053954557	0.017972367	0.035152048
15088419	0.025227323	0.07217133	0.060543004	0.0464599	0.025368746	0.059594512	0.017972367	0.030395702
15088444	0.025227323	0.07132691	0.060543004	0.047895312	0.018508945	0.0645075	0.017972367	0.0352225
15088469	0.025227323	0.0731256	0.09195993	0.048876777	0.027688328	0.06779902	0.017972367	0.033531338
15088494	0.025227323	0.10397257	0.1337037	0.050962836	0.029662317	0.078926295	0.017972367	0.03742087
15088519	0.025227323	0.11988637	0.060543004	0.07797599	0.1593277	0.10487388	0.017972367	0.045443356
15088544	0.025227323	0.12722045	0.060543004	0.114683	0.17133859	0.1455967	0.017972367	0.06594223
15088569	0.025227323	0.14033979	0.060543004	0.1204985	0.19234839	0.15891631	0.017972367	0.08494915
15088594	0.025227323	0.13793051	0.060543004	0.113516	0.17000236	0.16405983	0.017972367	0.08533278
15088619	0.025227323	0.13095699	0.060543004	0.09055576	0.15945673	0.15514357	0.017972367	0.07393207
15088644	0.025227323	0.13295561	0.060543004	0.08728321	0.15826172	0.14825603	0.017972367	0.06234236
15088669	0.025227323	0.12726745	0.060543004	0.0886115	0.14450324	0.12939161	0.020821828	0.0600532
15088694	0.025227323	0.13554168	0.060543004	0.088283986	0.10047009	0.14326966	0.020821828	0.07067199
15088719	0.025227323	0.12339578	0.060543004	0.08098768	0.018508945	0.14065644	0.020821828	0.066279486
15088744	0.025227323	0.11092011	0.060543004	0.06894225	0.018508945	0.13655041	0.020821828	0.05703661
15088769	0.025227323	0.08592574	0.03945856	0.051022872	0.018508945	0.12815113	0.020821828	0.0348382
15088794	0.025227323	0.06668046	0.012599667	0.04419835	0.018508945	0.06478797	0.020821828	0.029925838
15088819	0.025227323	0.06616907	0.012599667	0.04422903	0.018508945	0.05337286	0.020821828	0.026561737
15088844	0.025227323	0.062232345	0.012599667	0.044040084	0.018508945	0.05114232	0.020821828	0.026855305
15088869	0.025227323	0.059359163	0.012599667	0.042729378	0.018508945	0.05097285	0.020821828	0.027933314
15088894	0.025227323	0.05833201	0.012599667	0.04243253	0.018508945	0.050743	0.020821828	0.027615145
15088919	0.025227323	0.059294105	0.012599667	0.043333158	0.018508945	0.050804228	0.017972367	0.027126983
15088944	0.025227323	0.05931309	0.012599667	0.043551117	0.018508945	0.05154319	0.017972367	0.027083576
15088969	0.025227323	0.05931309	0.012599667	0.043551594	0.018508945	0.051417366	0.017972367	0.027350292
15088994	0.025227323	0.05931309	0.012599667	0.043556273	0.018508945	0.051822662	0.017972367	0.028343976
15089019	0.025227323	0.062301695	0.012599667	0.05120012	0.018508945	0.058831125	0.017972367	0.029748753
15089044	0.025227323	0.08546071	0.012599667	0.054475427	0.018508945	0.06332199	0.017972367	0.035232827
15089069	0.025227323	0.10052192	0.012599667	0.05639164	0.018508945	0.09759909	0.017972367	0.039643824
15089094	0.025227323	0.10145189	0.012599667	0.060692996	0.018508945	0.10383533	0.017972367	0.03467807
15089119	0.025227323	0.1018419	0.012599667	0.054958925	0.018508945	0.10495062	0.017972367	0.034673452
15089144	0.0710566	0.085657865	0.012599667	0.055851087	0.018508945	0.10031161	0.017972367	0.037189156
15089169	0.106965914	0.07897648	0.012599667	0.063244	0.019914284	0.09798582	0.017972367	0.04549858
15089194	0.106965914	0.07740803	0.012599667	0.06386848	0.024364255	0.08949667	0.017972367	0.04269333
15089219	0.106965914	0.07992388	0.012599667	0.0633505	0.024364255	0.13853814	0.017972367	0.04269333
15089244	0.106965914	0.071969	0.012599667	0.061895818	0.024364255	0.14535868	0.017972367	0.055035427
15089269	0.106965914	0.08306043	0.012599667	0.0637594	0.024364255	0.14537674	0.017972367	0.072581485
15089294	0.106965914	0.101427555	0.02986836	0.07854295	0.028602766	0.16022593	0.019910019	0.08636671
15089319	0.106965914	0.11479325	0.060543004	0.13034801	0.029662317	0.16024947	0.020821828	0.0971387
15089344	0.106965914	0.11492721	0.060543004	0.118913285	0.029662317	0.15978971	0.020821828	0.090177864
15089369	0.077593714	0.100486726	0.060543004	0.07604085	0.023483574	0.15168403	0.020821828	0.07163088
15089394	0.025227323	0.079957396	0.060543004	0.053752914	0.018508945	0.08164948	0.020821828	0.054145783
15089419	0.025227323	0.07113059	0.060543004	0.050878003	0.018508945	0.07030217	0.020821828	0.04717137
15089444	0.025227323	0.07113059	0.060543004	0.050878003	0.018508945	0.07012066	0.020821828	0.045027092
15089469	0.025227323	0.07113059	0.060543004	0.050082758	0.018508945	0.06930454	0.020821828	0.038447127
15089494	0.025227323	0.064815104	0.060543004	0.047154263	0.018508945	0.0654365	0.020821828	0.03506145
15089519	0.025227323	0.052299604	0.060543004	0.042152703	0.018508945	0.054478288	0.020821828	0.026825741
15089544	0.025227323	0.05060421	0.043293674	0.04199651	0.018508945	0.050338924	0.018884212	0.021855637
15089569	0.025227323	0.05081223	0.012599667	0.043421745	0.018508945	0.050939366	0.017972367	0.026260495
15089594	0.025227323	0.05081612	0.012599667	0.044511452	0.018508945	0.050831437	0.017972367	0.02866888
15089619	0.025227323	0.05078791	0.012599667	0.044505686	0.018508945	0.050831437	0.017972367	0.02866888
15089644	0.025227323	0.05414532	0.012599667	0.044505686	0.018508945	0.05182478	0.017972367	0.02866888
15089669	0.025227323	0.06436446	0.012599667	0.04978162	0.018508945	0.05540426	0.017972367	0.032725394
15089694	0.025227323	0.07436989	0.012599667	0.051478222	0.018508945	0.05912943	0.017972367	0.06117575
15089719	0.025227323	0.077810064	0.012599667	0.05315958	0.020148503	0.07431397	0.017972367	0.086782485
15089744	0.025227323	0.084264755	0.012599667	0.05334872	0.024364255	0.07762818	0.017972367	0.08762957
15089769	0.025227323	0.071242824	0.012599667	0.047888324	0.024364255	0.08248645	0.017972367	0.08426534
15089794	0.025227323	0.06368524	0.012599667	0.046128646	0.02061694	0.07612407	0.017972367	0.07526614
15089819	0.025227323	0.06504625	0.012599667	0.052628875	0.024364255	0.0729824	0.017972367	0.053881988
15089844	0.025227323	0.06469943	0.012599667	0.059559107	0.024364255	0.0753033	0.017972367	0.050417557
15089869	0.025227323	0.06469943	0.012599667	0.059221536	0.024364255	0.075289235	0.017972367	0.051574945
15089894	0.025227323	0.06469943	0.012599667	0.047363624	0.024364255	0.07151434	0.017972367	0.05136472
15089919	0.025227323	0.06392497	0.012599667	0.049716726	0.021553798	0.07493143	0.017972367	0.03988801
15089944	0.025227323	0.07065308	0.012599667	0.052172452	0.018508945	0.07106477	0.017972367	0.0382898
15089969	0.025227323	0.08382347	0.012599667	0.061411023	0.018508945	0.08679308	0.019112172	0.036300287
15089994	0.025227323	0.088525966	0.012599667	0.068042174	0.018508945	0.08726531	0.020821828	0.03619255
15090020	0.025227323	0.08553973	0.012599667	0.06556298	0.018508945	0.080509365	0.020821828	0.03587462
15090045	0.025227323	0.074350804	0.012599667	0.05991295	0.018508945	0.075206146	0.020821828	0.028166145
15090070	0.025227323	0.07082242	0.012599667	0.059808105	0.018508945	0.05722417	0.020821828	0.0215953
15090095	0.025227323	0.06466842	0.012599667	0.056417227	0.018508945	0.05456175	0.020821828	0.0215953
15090120	0.025227323	0.06466842	0.012599667	0.05279331	0.018508945	0.052096814	0.020821828	0.022156224
15090145	0.025227323	0.06407821	0.012599667	0.05090703	0.018508945	0.052096814	0.020821828	0.023066625
15090170	0.025227323	0.054273427	0.012599667	0.047066137	0.018508945	0.05114329	0.020821828	0.02157113
15090195	0.025227323	0.050680637	0.012599667	0.042657673	0.018508945	0.048871413	0.020821828	0.021373019
15090220	0.025227323	0.05039805	0.012599667	0.04201892	0.018508945	0.048871413	0.019682063	0.021373019
15090245	0.025227323	0.05039805	0.012599667	0.04200831	0.018508945	0.048871413	0.017972367	0.021373019
15090270	0.025227323	0.05039805	0.012599667	0.042001188	0.018508945	0.048871413	0.017972367	0.021373019
15090295	0.025227323	0.05039805	0.012599667	0.0420018	0.018508945	0.048900098	0.017972367	0.021373019
15090320	0.025227323	0.05039805	0.012599667	0.04200487	0.018508945	0.048875883	0.017972367	0.021373019
15090345	0.025227323	0.05039805	0.012599667	0.041629046	0.018508945	0.048875883	0.017972367	0.019945353
15090370	0.025227323	0.05039805	0.012599667	0.041555434	0.018508945	0.048875883	0.017972367	0.01949656
15090395	0.025227323	0.05039805	0.012599667	0.0418659	0.018508945	0.048875883	0.017972367	0.01949656
15090420	0.025227323	0.053526208	0.012599667	0.044546157	0.018508945	0.048875883	0.017972367	0.019602463
15090445	0.077593714	0.0565224	0.012599667	0.048138216	0.01921162	0.048875883	0.017972367	0.02175349
15090470	0.106965914	0.0569887	0.012599667	0.051368818	0.024364255	0.052459314	0.017972367	0.025052026
15090495	0.106965914	0.063105136	0.047128156	0.07058865	0.024364255	0.05873373	0.017972367	0.027290821
15090520	0.106965914	0.06452608	0.060543004	0.08202922	0.024364255	0.062264606	0.017972367	0.029651463
15090545	0.106965914	0.075644955	0.060543004	0.09911981	0.024364255	0.062554196	0.017972367	0.03505446
15090570	0.106965914	0.08215983	0.060543004	0.13493279	0.024364255	0.076850176	0.017972367	0.044052377
15090595	0.106965914	0.08469017	0.060543004	0.14758569	0.02457619	0.12415677	0.017972367	0.058611304
15090620	0.106965914	0.1075317	0.060543004	0.15069748	0.03198681	0.14399701	0.019682063	0.07121034
15090645	0.106965914	0.09084974	0.04112481	0.1558315	0.036635272	0.15513766	0.020821828	0.083683774
15090670	0.0710566	0.075551674	0.026806789	0.15676422	0.029662317	0.14621541	0.020281008	0.07995319
15090695	0.025227323	0.073642075	0.038677953	0.15669964	0.029662317	0.15257269	0.020821828	0.08376451
15090720	0.025227323	0.066532314	0.05113531	0.14674649	0.06772954	0.1539549	0.020821828	0.07983178
15090745	0.025227323	0.07420729	0.047128152	0.14622143	0.12876375	0.16095398	0.020821828	0.081323236
15090770	0.03177985	0.06947395	0.012599667	0.14065158	0.15331534	0.16440108	0.020821828	0.07887186
15090795	0.106965914	0.06468904	0.033704817	0.12936893	0.14503184	0.15101409	0.020821828	0.06286968
15090820	0.106965914	0.08714464	0.060543004	0.12705015	0.07861619	0.13411777	0.020821828	0.054861993
15090845	0.106965914	0.08447716	0.060543004	0.1268013	0.066759326	0.12314561	0.020821828	0.06377156
15090870	0.106965914	0.091036946	0.060543004	0.11181228	0.08493451	0.12666458	0.019112172	0.07376778
15090895	0.106965914	0.08612642	0.060543004	0.0862509	0.08493451	0.11875425	0.017972367	0.06407359
15090920	0.106965914	0.07680054	0.060543004	0.06697723	0.041192085	0.09548636	0.017972367	0.03821811
15090945	0.106965914	0.07774885	0.060543004	0.06975393	0.021353444	0.08305384	0.017972367	0.039154053
15090970	0.106965914	0.079843044	0.060543004	0.08419719	0.018508945	0.09164928	0.017972367	0.04307072
15090995	0.106965914	0.0819228	0.060543004	0.10044953	0.018508945	0.098823115	0.017972367	0.056859776
15091020	0.035055622	0.081664264	0.060543004	0.09781365	0.018508945	0.10447219	0.017972367	0.04803294
15091045	0.025227323	0.07364541	0.03945856	0.0769583	0.018508945	0.0669844	0.017972367	0.0405747
15091070	0.025227323	0.057404175	0.012599667	0.060178146	0.018508945	0.060009003	0.017972367	0.028148323
15091095	0.025227323	0.056959376	0.012599667	0.050831407	0.018508945	0.058803305	0.017972367	0.0257712
15091120	0.025227323	0.057032004	0.012599667	0.050249144	0.018508945	0.05851105	0.017972367	0.025624797
15091145	0.025227323	0.056870416	0.012599667	0.048236445	0.018508945	0.05800821	0.017972367	0.025624797
15091170	0.025227323	0.057360798	0.012599667	0.042553738	0.018508945	0.05151446	0.017972367	0.024666071
15091195	0.025227323	0.056492507	0.012599667	0.04199949	0.018508945	0.049584523	0.017972367	0.02150397
15091220	0.025227323	0.050827086	0.012599667	0.041925937	0.018508945	0.048875883	0.017972367	0.019626632
15091245	0.025227323	0.05039461	0.012599667	0.041532353	0.018508945	0.048875883	0.017972367	0.01949656
15091270	0.025227323	0.050384834	0.012599667	0.041519076	0.018508945	0.048875883	0.017972367	0.01949656
15091295	0.025227323	0.05034876	0.012599667	0.041519076	0.018508945	0.048875883	0.017972367	0.01949656
15091320	0.061245307	0.0503854	0.012599667	0.041523173	0.018508945	0.048875883	0.017972367	0.019549802
15091345	0.106965914	0.0503854	0.012599667	0.042370334	0.018508945	0.05545686	0.017972367	0.020441681
15091370	0.106965914	0.05063562	0.012599667	0.045155883	0.018508945	0.06016235	0.017972367	0.02208659
15091395	0.106965914	0.051225156	0.012599667	0.048521698	0.018508945	0.06260018	0.017972367	0.025717124
15091420	0.106965914	0.05170384	0.012599667	0.050838605	0.02389586	0.06357159	0.017972367	0.025920063
15091445	0.106965914	0.051752955	0.012599667	0.050860196	0.024364255	0.06471366	0.017972367	0.02585563
15091470	0.106965914	0.056849673	0.012599667	0.051621497	0.024364255	0.06632204	0.017972367	0.032037944
15091495	0.106965914	0.07375826	0.012599667	0.0639641	0.029662317	0.07404269	0.017972367	0.046635002
15091520	0.106965914	0.08388367	0.012599667	0.07546438	0.029662317	0.122145444	0.017972367	0.056757703
15091545	0.08739312	0.10045937	0.012599667	0.08129668	0.029662317	0.1282106	0.017972367	0.06916943
15091570	0.025227323	0.10471675	0.012599667	0.06778817	0.029662317	0.097164795	0.017972367	0.070667446
15091595	0.025227323	0.10639793	0.012599667	0.06296174	0.02832408	0.068785146	0.017972367	0.054789603
15091620	0.025227323	0.109079346	0.012599667	0.059415758	0.018508945	0.098198	0.017972367	0.06293002
15091645	0.025227323	0.11167292	0.012599667	0.058618426	0.022970647	0.08754364	0.019112172	0.08329034
15091670	0.025227323	0.108019724	0.012599667	0.06473777	0.029662317	0.10262634	0.020821828	0.089885265
15091695	0.025227323	0.107541576	0.012599667	0.07013607	0.018508945	0.100889996	0.020821828	0.0894898
15091720	0.025227323	0.10350849	0.012599667	0.053173542	0.018508945	0.11297186	0.020821828	0.07296182
15091745	0.025227323	0.0831383	0.012599667	0.052976876	0.018508945	0.11188191	0.020821828	0.061166078
15091770	0.025227323	0.07480802	0.02986836	0.05394064	0.018508945	0.066425145	0.03313927	0.057951212
15091795	0.025227323	0.07291038	0.060543004	0.05697328	0.018508945	0.06062278	0.109272406	0.07292454
15091820	0.025227323	0.07356875	0.060543004	0.059193462	0.018508945	0.06264022	0.109272406	0.072257355
15091845	0.025227323	0.07853283	0.060543004	0.05937776	0.018508945	0.06453098	0.109272406	0.07929951
15091870	0.02850374	0.0874628	0.060543004	0.06109804	0.018508945	0.08233844	0.109272406	0.081533745
15091895	0.106965914	0.10778062	0.060543004	0.07482548	0.018508945	0.08504142	0.057939574	0.10392016
15091920	0.106965914	0.11661905	0.060543004	0.095913455	0.018508945	0.094727024	0.020821828	0.11380479
15091945	0.106965914	0.124730065	0.060543004	0.111723125	0.018508945	0.13957122	0.020821828	0.117444076
15091970	0.106965914	0.12545455	0.060543004	0.112396196	0.018508945	0.116117895	0.020821828	0.11545858
15091995	0.106965914	0.110893846	0.060543004	0.09220143	0.018508945	0.114567876	0.020706786	0.10243565
15092021	0.106965914	0.096569404	0.033738796	0.10895455	0.02389586	0.114577025	0.020468438	0.09728925
15092046	0.106965914	0.118184455	0.007849921	0.12468654	0.024364255	0.14267579	0.020821828	0.109714806
15092071	0.106965914	0.113680914	0.007849921	0.1372727	0.022022221	0.16149119	0.02941176	0.11684552
15092096	0.106965914	0.10794157	0.012219695	0.116657555	0.018508945	0.1619471	0.109272406	0.11704909
15092121	0.038331013	0.103553385	0.012599667	0.10454419	0.018508945	0.15858033	0.109272406	0.11236848
15092146	0.025227323	0.08577053	0.012599667	0.0939413	0.018508945	0.12830204	0.109272406	0.08872241
15092171	0.025227323	0.082715064	0.012599667	0.070931405	0.018508945	0.10243872	0.109272406	0.045458674
15092196	0.025227323	0.076654494	0.012599667	0.05404921	0.018508945	0.096030235	0.109272406	0.03149271
15092221	0.025227323	0.07249875	0.012599667	0.057060793	0.018508945	0.091879785	0.109272406	0.032322407
15092246	0.025227323	0.089694604	0.020275412	0.07356426	0.018508945	0.104802385	0.109272406	0.037504464
15092271	0.025227323	0.096611515	0.060543004	0.084643066	0.018508945	0.12148088	0.109272406	0.057144612
15092296	0.025227323	0.095982194	0.060543004	0.084209934	0.018508945	0.121652454	0.109272406	0.06955285
15092321	0.025227323	0.09523563	0.060543004	0.05918452	0.018508945	0.10238342	0.052605066	0.06040235
15092346	0.025227323	0.07928887	0.060543004	0.05265428	0.018508945	0.06592113	0.017972367	0.052188367
15092371	0.025227323	0.087641895	0.060543004	0.05750978	0.019847497	0.06654227	0.017972367	0.059431672
15092396	0.025227323	0.1036396	0.060543004	0.06573868	0.029662317	0.08167933	0.017972367	0.0685651
15092421	0.025227323	0.11124088	0.060543004	0.07818942	0.029662317	0.11123516	0.017972367	0.07446264
15092446	0.025227323	0.11041696	0.060543004	0.08484873	0.025201332	0.12639703	0.017972367	0.08120112
15092471	0.025227323	0.095935315	0.060543004	0.06798433	0.018508945	0.12031786	0.020593878	0.08452946
15092496	0.025227323	0.093603596	0.05287855	0.059575215	0.018508945	0.07875566	0.020821828	0.06257503
15092521	0.025227323	0.09268454	0.012599667	0.053122804	0.018508945	0.08581813	0.023512367	0.048950076
15092546	0.025227323	0.07586333	0.012599667	0.054861248	0.018508945	0.12154184	0.029229172	0.04519251
15092571	0.025227323	0.085749924	0.012599667	0.06307773	0.018508945	0.12010726	0.029229172	0.053746313
15092596	0.025227323	0.09167658	0.012599667	0.065888435	0.018508945	0.123653665	0.029229172	0.052196547
15092621	0.01925001	0.09136321	0.012599667	0.06370896	0.018508945	0.13723657	0.029229172	0.04594606
15092646	0.0121597005	0.083748505	0.012599667	0.062392354	0.018508945	0.15517709	0.029229172	0.047332928
15092671	0.0121597005	0.08196783	0.041376192	0.07899505	0.018508945	0.16634741	0.029229172	0.064333335
15092696	0.0121597005	0.07586552	0.060543004	0.0901237	0.018508945	0.17609723	0.029229172	0.07165453
15092721	0.0121597005	0.08306192	0.060543004	0.111080825	0.018508945	0.18172076	0.021494478	0.09836991
15092746	0.0121597005	0.0970999	0.060543004	0.12753367	0.018508945	0.18035698	0.028220389	0.10868225
15092771	0.0203346	0.09801228	0.060543004	0.12161165	0.018508945	0.16584563	0.026539017	0.10562307
15092796	0.02408767	0.09687807	0.060543004	0.101323545	0.018508945	0.15933444	0.020821828	0.10995219
15092821	0.025227323	0.09232864	0.060543004	0.09714459	0.018508945	0.13951491	0.020821828	0.09857899
15092846	0.025227323	0.080164045	0.060543004	0.096488595	0.018508945	0.126785	0.020821828	0.09598878
15092871	0.025227323	0.10267672	0.060543004	0.10511489	0.018508945	0.12867448	0.020821828	0.10028562
15092896	0.025227323	0.11908726	0.060543004	0.116439074	0.018508945	0.10857625	0.020821828	0.11024569
15092921	0.025227323	0.122753106	0.060543004	0.11505671	0.018508945	0.10324186	0.020821828	0.117963105
15092946	0.025227323	0.12431921	0.060543004	0.110487536	0.018508945	0.10255143	0.03402037	0.09921019
15092971	0.025227323	0.117301755	0.060543004	0.08892408	0.018508945	0.08689237	0.057468362	0.076046765
15092996	0.025227323	0.11458699	0.060543004	0.06372805	0.018508945	0.0680778	0.025221858	0.050543502
15093021	0.02850374	0.09534772	0.060543004	0.053611636	0.018508945	0.06286891	0.044067204	0.032645524
15093046	0.106965914	0.06927425	0.060543004	0.066389844	0.018508945	0.05547993	0.057468362	0.03723806
15093071	0.106965914	0.06925255	0.060543004	0.068675175	0.020907277	0.058974147	0.057468362	0.038975403
15093096	0.106965914	0.07123868	0.060543004	0.060128108	0.029662317	0.06047982	0.057468362	0.041086763
15093121	0.106965914	0.065432325	0.060543004	0.0626802	0.029662317	0.05632545	0.057468362	0.04168631
15093146	0.106965914	0.068930656	0.060543004	0.071242005	0.027320601	0.07221608	0.057468362	0.042078793
15093171	0.106965914	0.08963144	0.02794996	0.08349538	0.029662317	0.074207276	0.057468362	0.047790468
15093196	0.106965914	0.10084106	0.027949963	0.08966699	0.04128294	0.12537491	0.049928986	0.06887703
15093221	0.106965914	0.110621475	0.060543004	0.09729092	0.05830922	0.15291908	0.020821828	0.08522333
15093246	0.106965914	0.1160426	0.060543004	0.1236077	0.08782931	0.16024792	0.020821828	0.09831481
15093271	0.106965914	0.13074934	0.16486415	0.13325453	0.08773342	0.1629625	0.019454105	0.10443546
15093296	0.106965914	0.12603074	0.31778425	0.14620215	0.14278433	0.16670029	0.017972367	0.10545868
15093321	0.106965914	0.12727298	0.31778425	0.15929955	0.3365205	0.16848919	0.017972367	0.11459654
15093346	0.041605998	0.13128623	0.31778425	0.15897733	0.3052631	0.15737925	0.017972367	0.11028777
15093371	0.025227323	0.13478655	0.31778425	0.15851535	0.34337848	0.16043696	0.017972367	0.118936315
15093396	0.025227323	0.13502312	0.31475043	0.15716292	0.28013676	0.1715957	0.017972367	0.11577311
15093421	0.025227323	0.13299695	0.31475043	0.15787114	0.20838195	0.1706599	0.017972367	0.11587401
15093446	0.025227323	0.1347557	0.58937186	0.1596218	0.16437085	0.16807425	0.017972367	0.12128782
15093471	0.025227323	0.12967697	0.31778425	0.15885092	0.15059164	0.15826684	0.017972367	0.11995477
15093496	0.025227323	0.12363544	0.31778425	0.15502708	0.06259498	0.14990534	0.017972367	0.11895008
15093521	0.025227323	0.12569816	0.21643427	0.15180412	0.020739846	0.16046268	0.017972367	0.12258786
15093546	0.025227323	0.1245624	0.060543004	0.14554912	0.018508945	0.13993284	0.017972367	0.10473122
15093571	0.025227323	0.11094676	0.060543004	0.13445792	0.018508945	0.10787584	0.017972367	0.08757892
15093596	0.025227323	0.1046862	0.060543004	0.116048515	0.018508945	0.09140003	0.017972367	0.056316137
15093621	0.025227323	0.09847817	0.060543004	0.087035105	0.018508945	0.082750514	0.017972367	0.040631384
15093646	0.025227323	0.09251863	0.060543004	0.0671822	0.018508945	0.06068982	0.017972367	0.038156018
15093671	0.025227323	0.07403907	0.060543004	0.052246258	0.018508945	0.053516075	0.017972367	0.034722745
15093696	0.025227323	0.07050483	0.01643766	0.047290474	0.018508945	0.053133354	0.017972367	0.030030027
15093721	0.025227323	0.06650387	0.012599667	0.045516968	0.018508945	0.05293429	0.017972367	0.028086722
15093746	0.025227323	0.062009767	0.012599667	0.043630064	0.018508945	0.05175796	0.017972367	0.02281943
15093771	0.10044582	0.055486366	0.012599667	0.043038234	0.018508945	0.051157504	0.020137971	0.021838501
15093796	0.106965914	0.053290144	0.012599667	0.04351166	0.018508945	0.050981507	0.020821828	0.021166086
15093821	0.106965914	0.052069336	0.012599667	0.043805093	0.018508945	0.05237472	0.020821828	0.021963224
15093846	0.106965914	0.058156073	0.012599667	0.05012986	0.018508945	0.05789323	0.020821828	0.026727945
15093871	0.106965914	0.06522857	0.012599667	0.065624475	0.018508945	0.060860842	0.020821828	0.039521486
15093896	0.106965914	0.07914983	0.012599667	0.07472347	0.018508945	0.06456041	0.020821828	0.042487547
15093921	0.106965914	0.10690169	0.012599667	0.08408132	0.022490637	0.06634845	0.020821828	0.052492097
15093946	0.106965914	0.12633671	0.012599667	0.11682916	0.024364255	0.089922845	0.020821828	0.06671585
15093971	0.106965914	0.13414758	0.022194179	0.13560797	0.021385305	0.11786136	0.020821828	0.087751016
15093996	0.048154593	0.14706057	0.060543004	0.14434151	0.018220725	0.13064179	0.020821828	0.11224906
15094022	0.025227323	0.1529077	0.060543004	0.1493784	0.023815747	0.12974443	0.018656252	0.11603604
15094047	0.025227323	0.1518016	0.060543004	0.15474576	0.026534487	0.14538619	0.017972367	0.11635799
15094072	0.025227323	0.13633817	0.060543004	0.14951113	0.029662317	0.14914191	0.017972367	0.10659507
15094097	0.025227323	0.1133894	0.060543004	0.1383692	0.029662317	0.1115478	0.017972367	0.0928535
15094122	0.025227323	0.094450966	0.060543004	0.13026579	0.025000062	0.10689378	0.017972367	0.092289
15094147	0.054701116	0.09793267	0.060543004	0.14819425	0.024364255	0.13001877	0.017972367	0.094982415
15094172	0.106965914	0.112976275	0.060543004	0.1507249	0.024364255	0.15739122	0.017972367	0.095064536
15094197	0.106965914	0.12176713	0.060543004	0.14424461	0.024364255	0.14593391	0.017972367	0.06648995
15094222	0.106965914	0.115735106	0.05096194	0.12585512	0.018508945	0.100131646	0.017972367	0.057002142
15094247	0.106965914	0.095815495	0.012599667	0.0879488	0.020461105	0.098426834	0.017972367	0.036884636
15094272	0.106965914	0.08421302	0.012599667	0.072186634	0.029662317	0.080157265	0.017972367	0.02868113
15094297	0.106965914	0.08405428	0.012599667	0.07268515	0.029662317	0.07798304	0.017972367	0.029097319
15094322	0.106965914	0.08980021	0.012599667	0.082650974	0.029662317	0.07798155	0.018656252	0.032296047
15094347	0.106965914	0.100063264	0.012599667	0.09409961	0.041924518	0.07512647	0.020821828	0.042836025
15094372	0.106965914	0.11833793	0.024112862	0.10193366	0.043596186	0.1046689	0.020821828	0.050947964
15094397	0.106965914	0.11881462	0.060543004	0.13167822	0.06510586	0.13313267	0.020821828	0.06757389
15094422	0.106965914	0.11533673	0.060543004	0.105549395	0.08493451	0.12648398	0.020821828	0.06771907
15094447	0.106965914	0.10849088	0.060543004	0.09207389	0.054592345	0.14372322	0.020821828	0.06690779
15094472	0.106965914	0.10069992	0.060543004	0.08785528	0.029662317	0.15763426	0.020821828	0.05425775
15094497	0.106965914	0.09428258	0.060543004	0.083758205	0.029662317	0.16563034	0.020821828	0.053337246
15094522	0.106965914	0.12732553	0.060543004	0.08714171	0.03913814	0.15094984	0.020821828	0.065009
15094547	0.106965914	0.14070153	0.060543004	0.10930587	0.03133474	0.1501255	0.020821828	0.07235268
15094572	0.106965914	0.14051473	0.060543004	0.123849206	0.029662317	0.16879639	0.020137971	0.10003708
15094597	0.106965914	0.14625192	0.060543004	0.13804224	0.032449637	0.17382932	0.017972367	0.10688268
15094622	0.106965914	0.14959005	0.060543004	0.14540167	0.029662317	0.16885659	0.017972367	0.09938419
15094647	0.106965914	0.14368898	0.060543004	0.14569128	0.029662317	0.15763514	0.017972367	0.09875861
15094672	0.106965914	0.13429704	0.060543004	0.13789123	0.029662317	0.15732548	0.017972367	0.09007566
15094697	0.106965914	0.13046801	0.060543004	0.1502653	0.029662317	0.15005046	0.017972367	0.09465988
15094722	0.106965914	0.11363605	0.060543004	0.15252373	0.025814865	0.12285364	0.017972367	0.09747976
15094747	0.106965914	0.10823764	0.060543004	0.15028173	0.029662317	0.1422789	0.017972367	0.09805511
15094772	0.09392146	0.0921047	0.060543004	0.15029426	0.029662317	0.13766862	0.017972367	0.09476641
15094797	0.025227323	0.09367363	0.060543004	0.14191994	0.020461105	0.12447652	0.017972367	0.080738306
15094822	0.08412754	0.07717323	0.060543004	0.14283416	0.02389586	0.13609251	0.017972367	0.05027537
15094847	0.106965914	0.08168186	0.012599667	0.15231033	0.024364255	0.15384915	0.017972367	0.047247335
15094872	0.106965914	0.08887015	0.012599667	0.15798225	0.024364255	0.15500116	0.017972367	0.06599045
15094897	0.106965914	0.096648395	0.018356571	0.1585446	0.024364255	0.13233314	0.017972367	0.07271619
15094922	0.106965914	0.09420574	0.060543004	0.1525311	0.021788009	0.10736598	0.017972367	0.0791498
15094947	0.106965914	0.08437657	0.060543004	0.13908412	0.018508945	0.09304333	0.017972367	0.07957247
15094972	0.106965914	0.0768549	0.060543004	0.10592453	0.018508945	0.08354621	0.017972367	0.070093155
15094997	0.106965914	0.05861157	0.060543004	0.08229351	0.018508945	0.08168149	0.017972367	0.056913763
15095022	0.106965914	0.05734764	0.060543004	0.06756626	0.018508945	0.068453684	0.017972367	0.041765437
15095047	0.106965914	0.05833018	0.060543004	0.065144345	0.018508945	0.06385404	0.017972367	0.039568797
15095072	0.106965914	0.059311792	0.060543004	0.05098571	0.018508945	0.058786392	0.017972367	0.037179872
15095097	0.106965914	0.055841833	0.060543004	0.048419863	0.018508945	0.055323333	0.017972367	0.034759954
15095122	0.106965914	0.05567868	0.060543004	0.0516195	0.018508945	0.054761708	0.017972367	0.0315035
15095147	0.106965914	0.05960697	0.05479497	0.049607456	0.018508945	0.065717384	0.017972367	0.032860428
15095172	0.025227323	0.06015517	0.012599667	0.05300881	0.018508945	0.06644353	0.017972367	0.028023496
15095197	0.035055622	0.06559335	0.012599667	0.053974316	0.018508945	0.06956822	0.017972367	0.027627513
15095222	0.106965914	0.07791859	0.012599667	0.060965925	0.018508945	0.073524386	0.017972367	0.028973937
15095247	0.106965914	0.0879748	0.012599667	0.06866902	0.022245765	0.08009714	0.017972367	0.030745625
15095272	0.106965914	0.10147239	0.012599667	0.06969464	0.029662317	0.10530724	0.017972367	0.0313731
15095297	0.106965914	0.10846617	0.012599667	0.0772343	0.029662317	0.11470112	0.020251948	0.035286024
15095322	0.106965914	0.11013576	0.012599667	0.076649874	0.029662317	0.1075598	0.020821828	0.03805323
15095347	0.106965914	0.108388364	0.012599667	0.087947085	0.029662317	0.10263488	0.020821828	0.05145192
15095372	0.2862911	0.098224774	0.012599667	0.07189438	0.029662317	0.082737476	0.03402037	0.054321647
15095397	0.47092026	0.13016498	0.012599667	0.10513206	0.024755204	0.08196978	0.10160429	0.06984824
15095422	0.47092026	0.12993838	0.012599667	0.11040729	0.018508945	0.07125315	0.10999142	0.08010857
15095447	0.4571733	0.119146824	0.012599667	0.09486297	0.018508945	0.07028633	0.10999142	0.079846084
15095472	0.106965914	0.102124274	0.012599667	0.077072665	0.018508945	0.06043084	0.10999142	0.06225288
15095497	0.30091032	0.09521505	0.012599667	0.08074102	0.018508945	0.055941433	0.12173987	0.055413157
15095522	0.47092026	0.10038632	0.012599667	0.08570622	0.018508945	0.056253552	0.12726286	0.040625483
15095547	0.47092026	0.108829916	0.012599667	0.09844372	0.018508945	0.056451276	0.08197216	0.041024044
15095572	0.56312966	0.1214052	0.031786647	0.10762787	0.018508945	0.060456514	0.057468362	0.034276143
15095597	0.9086643	0.13025881	0.22668482	0.116315395	0.018508945	0.064203426	0.057468362	0.03841859
15095622	0.47092026	0.1238051	0.31778425	0.1012633	0.018508945	0.058157608	0.052952584	0.053954512
15095647	0.7350591	0.12053327	0.31778425	0.09900795	0.023584213	0.08301295	0.024521274	0.06772733
15095672	1.1326703	0.13027331	0.31778425	0.11005451	0.029662317	0.14363104	0.029229172	0.08463082
15095697	1.4552827	0.24976785	0.31778425	0.12042428	0.029662317	0.15451321	0.029229172	0.09789227
15095722	1.80784	0.6443307	0.31778425	0.14424211	0.029662317	0.15580183	0.029229172	0.123657815
15095747	1.8480277	1.0220832	0.58363247	0.15354313	0.029662317	0.16022849	0.056339525	0.14121823
15095772	1.8480277	1.6290638	0.98839986	0.269224	0.031892195	0.1700154	0.057468362	0.14898744
15095797	1.9887472	1.7959851	0.98839986	0.52192605	0.06769216	0.17306279	0.057468362	0.15705581
15095822	2.1694424	1.853212	0.98839986	1.1303988	0.058702946	0.1738641	0.057468362	0.15704158
15095847	2.1694424	1.9814265	0.60045516	1.4769607	0.04244472	0.18026543	0.09258261	0.14370763
15095872	2.4592094	2.2718139	0.83185244	1.6287022	0.029662317	0.17508465	0.35195765	0.14874326
15095897	2.5160813	2.3038552	1.1284078	1.7789257	0.052199222	0.16314387	0.5281143	0.17784557
15095922	2.749225	2.383289	1.5765051	2.0009346	0.058702946	0.15908764	0.46335727	0.32744086
15095947	2.5891159	2.4277017	1.7862191	2.0969157	0.052661654	0.15181163	0.5301908	0.2533781
15095972	2.5978854	2.367551	1.7988362	2.1198406	0.041367266	0.14490865	0.84830976	0.1783253
15095997	2.6322222	2.355626	1.7862191	1.9271176	0.023416793	0.15057206	0.72636396	0.1327604
15096023	2.5160813	2.438038	1.606944	1.9096184	0.018508945	0.14756647	0.6840022	0.1325336
15096048	2.6065795	2.3349998	1.4964769	1.7686548	0.018508945	0.14767389	0.6840022	0.14804584
15096073	2.6322222	2.3419168	1.74744	1.6840587	0.018508945	0.15089284	0.6840022	0.16406426
15096098	2.5065703	2.3628173	1.7988362	1.6644042	0.018508945	0.15027297	0.6583678	0.16941392
15096123	2.4872758	2.221132	1.707192	1.4558177	0.02108537	0.14076826	0.32967308	0.11892701
15096148	2.1022012	2.1080227	1.707192	1.2181082	0.12058622	0.1432347	0.20963673	0.120329045
15096173	1.9769518	2.0220008	1.2877861	1.1126533	0.14450324	0.12367594	0.18306905	0.12961796
15096198	2.4373703	1.7186121	0.98839986	0.8780914	0.14450324	0.11283599	0.1749163	0.12054884
15096223	2.4183464	1.0212879	0.98839986	0.32445815	0.14570074	0.11981155	0.109272406	0.11062558
15096248	2.4183464	1.6199939	0.98839986	0.2896557	0.24714917	0.121905625	0.109272406	0.10307068
15096273	2.2741785	1.8035684	0.8891341	0.193868	0.41073358	0.106767535	0.109272406	0.099886954
15096298	2.0018275	1.4274273	0.7518475	0.13402838	0.41073358	0.09659758	0.11756777	0.100019485
15096323	1.9066094	1.097935	0.39319772	0.1384388	0.35035357	0.09512758	0.12516479	0.09495574
15096348	2.1009147	1.1048678	0.31778425	0.13847156	0.16567782	0.10132426	0.06770479	0.11158661
15096373	2.1694424	1.1310972	0.6887109	0.1424267	0.20601952	0.12621823	0.029229172	0.12845549
15096398	2.1471035	1.436728	0.31778425	0.15822387	0.24587835	0.14360556	0.024521274	0.13327862
15096423	1.5387214	1.1035204	0.31778425	0.18312451	0.39295733	0.15851164	0.052718904	0.13321638
15096448	1.0767395	0.819959	0.21643427	0.14718902	0.29870826	0.15611884	0.109272406	0.12633367
15096473	0.5822323	0.48430598	0.060543004	0.15005803	0.25350782	0.1707913	0.109272406	0.11728348
15096498	0.53281534	0.33592242	0.060543004	0.15482146	0.31858027	0.18594621	0.109272406	0.11166903
15096523	0.47805795	0.3003968	0.060543004	0.15837757	0.31858027	0.19229405	0.109272406	0.114776894
15096548	0.66309476	0.22568151	0.09195993	0.15625557	0.20599392	0.19989967	0.07090737	0.11793889
15096573	0.57327366	0.14033529	0.31778425	0.15791745	0.08493451	0.1872901	0.029229172	0.120996505
15096598	0.11126269	0.14375678	0.31778425	0.15864538	0.06482139	0.1933806	0.09010641	0.099230096
15096623	0.106171235	0.15251942	0.09195994	0.15933225	0.024309073	0.18617976	0.109272406	0.085253924
15096648	0.106965914	0.14841035	0.060543004	0.15551649	0.018508945	0.16343471	0.109272406	0.083798856
15096673	0.106965914	0.14008746	0.060543004	0.15251312	0.021799607	0.14509909	0.06450153	0.073901474
15096698	0.106965914	0.13685071	0.060543004	0.14164233	0.018508945	0.12157267	0.029229172	0.06767884
15096723	0.03177985	0.13739046	0.060543004	0.11388239	0.018508945	0.09149173	0.029229172	0.045097485
15096748	0.025227323	0.12743643	0.060543004	0.09167588	0.018508945	0.08936593	0.029229172	0.042422503
15096773	0.025227323	0.11312137	0.060543004	0.09267999	0.018508945	0.07775666	0.029229172	0.039538413
15096798	0.025227323	0.106755346	0.09195994	0.0887963	0.018508945	0.08822265	0.022839747	0.04447627
15096823	0.025227323	0.109344564	0.060543004	0.11329147	0.018508945	0.11667985	0.020821828	0.054935575
15096848	0.025227323	0.1064505	0.060543004	0.11678082	0.018508945	0.11687009	0.018656252	0.055783108
15096873	0.025227323	0.097033665	0.060543004	0.08518474	0.018508945	0.09371063	0.017972367	0.041796327
15096898	0.025227323	0.0774259	0.060543004	0.06055826	0.02804539	0.057934478	0.017972367	0.040138364
15096923	0.025227323	0.060737178	0.060543004	0.063452944	0.029662317	0.05545309	0.017972367	0.037428558
15096948	0.025227323	0.064481735	0.060543004	0.07018089	0.029662317	0.05565673	0.017972367	0.043465093
15096973	0.025227323	0.067500845	0.060543004	0.0839297	0.03133474	0.057309523	0.017972367	0.06437515
15096998	0.025227323	0.086630836	0.060543004	0.09663041	0.043596186	0.060698345	0.017972367	0.07416436
15097023	0.025227323	0.10476868	0.060543004	0.09953068	0.043596186	0.07607803	0.017972367	0.07418811
15097048	0.051428124	0.09571786	0.060543004	0.0848584	0.043596186	0.086556345	0.017972367	0.07509731
15097073	0.106965914	0.08496563	0.060543004	0.07190023	0.040407933	0.08798705	0.017972367	0.06667268
15097098	0.106965914	0.08905667	0.060543004	0.05245754	0.018955132	0.09257816	0.017972367	0.06344089
15097123	0.106965914	0.09281944	0.060543004	0.056532174	0.018508945	0.09462677	0.017972367	0.054613262
15097148	0.106965914	0.094864294	0.060543004	0.073430836	0.018508945	0.09944512	0.017972367	0.0482298
15097173	0.106965914	0.0899338	0.060543004	0.065643236	0.018508945	0.10672265	0.018656252	0.037790015
15097198	0.106965914	0.08272512	0.060543004	0.06418973	0.018508945	0.10097319	0.020821828	0.03541653
15097223	0.106965914	0.07473156	0.060543004	0.06466131	0.018508945	0.112115175	0.020821828	0.034902662
15097248	0.106965914	0.07473718	0.060543004	0.06550522	0.018508945	0.11797531	0.020821828	0.03614147
15097273	0.09718415	0.07541481	0.060543004	0.071537435	0.018508945	0.106581494	0.020821828	0.03907925
15097298	0.025227323	0.089916855	0.060543004	0.09030856	0.018508945	0.11118974	0.020821828	0.061319903
15097323	0.025227323	0.10598147	0.060543004	0.114043936	0.018508945	0.13649383	0.020821828	0.09972958
15097348	0.024999397	0.11397601	0.16486415	0.12930083	0.018508945	0.13273525	0.020821828	0.119623385
15097373	0.022378132	0.11828988	0.31778425	0.13715757	0.018508945	0.14971614	0.020821828	0.122486964
15097398	0.01589893	0.12563369	0.31778425	0.14528547	0.018508945	0.17512636	0.020821828	0.12250189
15097423	0.04949978	0.1279662	0.62310326	0.15082204	0.027877988	0.16794416	0.08456252	0.11965259
15097448	0.058826063	0.1279217	0.31778425	0.15866917	0.029662317	0.15281981	0.024184976	0.12275849
15097473	0.058826063	0.12730268	0.31778425	0.15885575	0.029662317	0.15164058	0.029229172	0.112141766
15097498	0.09111946	0.113144256	0.31778425	0.1533023	0.029662317	0.15490074	0.029229172	0.10245134
15097523	0.106965914	0.10253143	0.31778425	0.14285049	0.029662317	0.1361212	0.029229172	0.07355985
15097548	0.106965914	0.08163221	0.31778425	0.12736598	0.029662317	0.1283834	0.029229172	0.052642852
15097573	0.106965914	0.06302974	0.31778425	0.093456894	0.029662317	0.10508241	0.029229172	0.039824665
15097598	0.106965914	0.060447052	0.21643427	0.06218785	0.026260981	0.08390507	0.029229172	0.03712274
15097623	0.106965914	0.05555366	0.060543004	0.04914035	0.018508945	0.06862351	0.029229172	0.02859886
15097648	0.061245307	0.050947055	0.060543004	0.045850277	0.018508945	0.05107802	0.029229172	0.022406906
15097673	0.025227323	0.050511762	0.022194179	0.042819723	0.018508945	0.04953055	0.021158153	0.020425752
15097698	0.025227323	0.050499946	0.012599667	0.04153827	0.018508945	0.04889804	0.019682063	0.01949656
15097723	0.025227323	0.050499946	0.012599667	0.041534528	0.018508945	0.048898265	0.017972367	0.01949656
15097748	0.025227323	0.050499946	0.012599667	0.041520983	0.018508945	0.048898265	0.017972367	0.01949656
15097773	0.025227323	0.05048068	0.012599667	0.041519076	0.018508945	0.048898265	0.017972367	0.01949656
15097798	0.025227323	0.05046375	0.012599667	0.041519076	0.018508945	0.048876986	0.017972367	0.01949656
15097823	0.025227323	0.05040136	0.012599667	0.041519076	0.018508945	0.048873633	0.017972367	0.01949656
15097848	0.025227323	0.050364032	0.012599667	0.041519076	0.018508945	0.048875883	0.017972367	0.01949656
15097873	0.025227323	0.050364032	0.012599667	0.041519076	0.018508945	0.048875883	0.017972367	0.01949656
15097898	0.025227323	0.050364032	0.012599667	0.041519076	0.018508945	0.048875883	0.017972367	0.01949656
15097923	0.025227323	0.050364032	0.012599667	0.041519076	0.018508945	0.048875883	0.017972367	0.01949656
15097948	0.025227323	0.050364032	0.012599667	0.041519076	0.018508945	0.048875883	0.032683514	0.01949656
15097973	0.025227323	0.050670356	0.012599667	0.041519076	0.018508945	0.048892558	0.109272406	0.022600606
15097998	0.025227323	0.0517911	0.012599667	0.041519076	0.018508945	0.049207225	0.109272406	0.028340489
15098024	0.025227323	0.052034944	0.012599667	0.041519076	0.018508945	0.050181687	0.109272406	0.03185983
15098049	0.025227323	0.05569227	0.012599667	0.04170756	0.018508945	0.050936297	0.109272406	0.036585405
15098074	0.025227323	0.06181389	0.012599667	0.04236166	0.018508945	0.050936297	0.109272406	0.036876023
15098099	0.025227323	0.062209845	0.012599667	0.043071747	0.018508945	0.051255196	0.109272406	0.03793733
15098124	0.025227323	0.065370604	0.012599667	0.043090835	0.018508945	0.059727147	0.109272406	0.045921773
15098149	0.025227323	0.07392165	0.012599667	0.043090984	0.018508945	0.088457644	0.109272406	0.056068003
15098174	0.025227323	0.09479605	0.012599667	0.043381825	0.018508945	0.10955179	0.109272406	0.06605877
15098199	0.025227323	0.11194198	0.012599667	0.056595415	0.018508945	0.121702746	0.034319263	0.07264885
15098224	0.025227323	0.13116018	0.012599667	0.06510651	0.020148503	0.14698073	0.020821828	0.06587905
15098249	0.025227323	0.12798497	0.012599667	0.07875712	0.024364255	0.16340545	0.020821828	0.065441445
15098274	0.025227323	0.1264662	0.012599667	0.0943023	0.024364255	0.16551837	0.020821828	0.059213758
15098299	0.025227323	0.13501686	0.012599667	0.10094015	0.025635859	0.16339651	0.07916927	0.06434846
15098324	0.025227323	0.13585553	0.012599667	0.12268775	0.07132843	0.1774363	0.109272406	0.076919645
15098349	0.025227323	0.13751772	0.012599667	0.13558292	0.08244218	0.18355238	0.109272406	0.08511214
15098374	0.025227323	0.13624483	0.012599667	0.14980692	0.20601952	0.19113699	0.109272406	0.09078328
15098399	0.025227323	0.14551821	0.018356571	0.15556397	0.20910874	0.19244878	0.109272406	0.09696041
15098424	0.025227323	0.15852596	0.060543004	0.16381356	0.17497852	0.18825585	0.10996399	0.08903183
15098449	0.025227323	0.15324028	0.060543004	0.1669637	0.12909181	0.17528951	0.12516479	0.103349
15098474	0.025227323	0.14707127	0.060543004	0.16318001	0.15331534	0.16914698	0.109272406	0.11988756
15098499	0.025227323	0.13973816	0.060543004	0.16205451	0.14141023	0.15448338	0.109272406	0.11571566
15098524	0.025227323	0.13754523	0.060543004	0.15670726	0.040251665	0.12188791	0.109272406	0.104825705
15098549	0.025227323	0.12386815	0.060543004	0.14815074	0.029662317	0.1001443	0.042061996	0.09605913
15098574	0.025227323	0.13219005	0.30777472	0.15042464	0.029662317	0.08465111	0.029229172	0.09125382
15098599	0.025227323	0.13755971	0.31778425	0.14903069	0.027153198	0.08167122	0.029229172	0.09974752
15098624	0.025227323	0.1322509	0.31778425	0.14639455	0.018508945	0.08736901	0.021830799	0.09717849
15098649	0.025227323	0.13834308	0.28766644	0.14207613	0.032138202	0.0952141	0.020821828	0.08227213
15098674	0.025227323	0.13287076	0.060543004	0.10494834	0.14450324	0.1011772	0.020707853	0.05497633
15098699	0.025227323	0.13077798	0.060543004	0.07640937	0.14450324	0.10213362	0.017972367	0.054642633
15098724	0.025227323	0.13096398	0.060543004	0.07849124	0.14450324	0.10200375	0.017972367	0.046843693
15098749	0.025227323	0.13122289	0.060543004	0.12090264	0.14450324	0.118356794	0.017972367	0.052691445
15098774	0.025227323	0.13208625	0.060543004	0.1476941	0.14450324	0.14627868	0.017972367	0.063198715
15098799	0.025227323	0.1359812	0.060543004	0.15704016	0.14450324	0.15893793	0.017972367	0.08643775
15098824	0.025227323	0.14245462	0.01451869	0.15999682	0.1534794	0.18210283	0.017972367	0.12747443
15098849	0.025227323	0.13541493	0.012599667	0.16220385	0.09847198	0.18401527	0.017972367	0.1257479
15098874	0.025227323	0.12801062	0.012599667	0.16478762	0.07031763	0.19060951	0.017972367	0.13165775
15098899	0.025227323	0.14326435	0.012599667	0.16841269	0.112900004	0.1897644	0.017972367	0.13903314
15098924	0.025227323	0.14404972	0.012599667	0.16785143	0.06739018	0.1720579	0.017972367	0.1357368
15098949	0.025227323	0.13132657	0.012599667	0.16462877	0.058702946	0.15740618	0.017972367	0.13349372
15098974	0.025227323	0.121555924	0.012599667	0.16093676	0.13295105	0.1549378	0.019454107	0.13648579
15098999	0.025227323	0.123610534	0.012599667	0.15679519	0.28944674	0.16895229	0.020821828	0.12022623
15099024	0.025227323	0.13676527	0.012599667	0.16359615	0.35878393	0.18387231	0.020821828	0.12369576
15099049	0.025227323	0.14929983	0.012599667	0.15901801	0.36552635	0.17697115	0.020821828	0.12039124
15099074	0.025227323	0.14041924	0.054794975	0.15137789	0.25245306	0.16549623	0.03668377	0.094459385
15099099	0.025227323	0.13626583	0.060543004	0.14582655	0.20601952	0.17327127	0.109272406	0.083537444
15099124	0.025227323	0.12731433	0.060543004	0.13372558	0.20601952	0.18115896	0.109272406	0.08466001
15099149	0.025227323	0.12114844	0.060543004	0.15020159	0.20601952	0.17147268	0.22425954	0.090535775
15099174	0.025227323	0.12114064	0.060543004	0.1502998	0.17665903	0.18156086	0.2994193	0.09638436
15099199	0.025227323	0.116338834	0.060543004	0.14629886	0.1014024	0.18039814	0.2994193	0.090043545
15099224	0.025227323	0.10076867	0.060543004	0.14084771	0.019445842	0.17764793	0.16663498	0.059760243
15099249	0.025227323	0.10841385	0.060543004	0.14014837	0.018508945	0.17172948	0.109272406	0.048288524
15099274	0.025227323	0.12052974	0.060543004	0.14592749	0.018508945	0.17026678	0.109272406	0.055294275
15099299	0.025227323	0.13123803	0.060543004	0.15596285	0.018508945	0.17612374	0.12171247	0.065336764
15099324	0.025227323	0.12878211	0.01835657	0.157374	0.018508945	0.17519253	0.12033113	0.076496646
15099349	0.025227323	0.1388889	0.012599667	0.16286625	0.018508945	0.17704436	0.054887902	0.09464572
15099374	0.025227323	0.13992684	0.012599667	0.16260475	0.02804459	0.15149826	0.029229172	0.09316988
15099399	0.025227323	0.13369681	0.012599667	0.1477036	0.043596186	0.150733	0.024184976	0.068365365
15099424	0.025227323	0.1282798	0.012599667	0.13784227	0.043596186	0.14113873	0.020821828	0.056830436
15099449	0.025227323	0.124232024	0.012599667	0.12944546	0.043596186	0.13607576	0.020821828	0.050183535
15099474	0.025227323	0.109717734	0.012599667	0.11266713	0.039695438	0.089310855	0.038203903	0.05676104
15099499	0.025227323	0.10976697	0.012599667	0.10839635	0.029662317	0.08880305	0.057468362	0.0817478
15099524	0.025227323	0.11415191	0.012599667	0.0860015	0.029662317	0.08353345	0.057468362	0.09714608
15099549	0.025227323	0.109240085	0.012599667	0.0782882	0.029662317	0.086012214	0.036737867	0.086704105
15099574	0.025227323	0.106188744	0.012599667	0.07498534	0.023416793	0.06883299	0.020821828	0.06062877
15099599	0.025227323	0.08333407	0.012599667	0.0687682	0.018508945	0.056453943	0.024857573	0.03995958
15099624	0.025227323	0.09328526	0.012599667	0.07036474	0.018508945	0.060992077	0.045269206	0.042389616
15099649	0.025227323	0.10931749	0.012599667	0.092287645	0.018508945	0.06856072	0.109272406	0.07105325
15099674	0.025227323	0.12043267	0.012599667	0.098039076	0.018508945	0.079299495	0.109272406	0.07577622
15099699	0.025227323	0.11642232	0.012599667	0.095254004	0.018508945	0.07328564	0.109272406	0.068596795
15099724	0.025227323	0.10093844	0.012599667	0.078126445	0.018508945	0.06571528	0.109272406	0.05031106
15099749	0.025227323	0.09532085	0.012599667	0.060973495	0.018508945	0.062479377	0.109272406	0.03813356
15099774	0.025227323	0.102322236	0.012599667	0.08863078	0.018508945	0.074247554	0.109272406	0.04782702
15099799	0.025227323	0.111924626	0.012599667	0.09957667	0.018508945	0.07955471	0.109272406	0.06354131
15099824	0.025227323	0.11806823	0.012599667	0.12658346	0.018508945	0.0912821	0.109272406	0.08004625
15099849	0.025227323	0.11489761	0.012599667	0.1262958	0.020907277	0.09693383	0.07090737	0.07693173
15099874	0.080861054	0.12050887	0.012599667	0.10598703	0.029662317	0.10422404	0.02754785	0.0634495
15099899	0.106965914	0.12339053	0.012599667	0.103617996	0.050896157	0.08505137	0.020821828	0.06966102
15099924	0.106965914	0.120033994	0.012599667	0.12814525	0.058702946	0.06835717	0.025221858	0.085065454
15099949	0.106965914	0.12303026	0.009559854	0.1329956	0.058702946	0.07119967	0.057468362	0.10052642
15099974	0.106965914	0.12982795	0.009559854	0.13406006	0.15784638	0.080798715	0.057468362	0.11413861
[truncated: 1 more rows]
