# Supplementary material for: Getting personal with epigenetics: towards individual-specific epigenomic imputation with machine learning
Source: Nat Commun. 2023 Aug 7;14:4750. doi: 10.1038/s41467-023-40211-2 (PMC10406842; doi:10.1038/s41467-023-40211-2)
Supplement: Supplementary file 4 — Source Data [file 41467_2023_40211_MOESM4_ESM.zip › Source Data/Figure6/Figure6C_individual_specific_peaks_AUPRC.csv]

track	transfer_individual	target_individual	predictor	AUPRC	tissue	assay
Aorta-H3K27ac	male_54	male_37	Pos. Fraction	0.0007373191443422	Aorta	H3K27ac
Aorta-H3K27ac	male_54	male_37	Training Ind. Track	0.0176506182325326	Aorta	H3K27ac
Aorta-H3K27ac	male_54	male_37	AVG	0.0058931726286639	Aorta	H3K27ac
Aorta-H3K27ac	female_53	male_37	Pos. Fraction	0.0012541037828302	Aorta	H3K27ac
Aorta-H3K27ac	female_53	male_37	Training Ind. Track	0.025162931853406	Aorta	H3K27ac
Aorta-H3K27ac	female_53	male_37	AVG	0.0084649229979079	Aorta	H3K27ac
Aorta-H3K27ac	female_51	male_37	Pos. Fraction	0.0007683483424533	Aorta	H3K27ac
Aorta-H3K27ac	female_51	male_37	Training Ind. Track	0.0143812961031534	Aorta	H3K27ac
Aorta-H3K27ac	female_51	male_37	AVG	0.0107836184385958	Aorta	H3K27ac
Aorta-H3K27ac	male_37	male_54	Pos. Fraction	0.0242602554852312	Aorta	H3K27ac
Aorta-H3K27ac	male_37	male_54	Training Ind. Track	0.3807109153279575	Aorta	H3K27ac
Aorta-H3K27ac	male_37	male_54	AVG	0.220643825266699	Aorta	H3K27ac
Aorta-H3K27ac	female_53	male_54	Pos. Fraction	0.0105105840846726	Aorta	H3K27ac
Aorta-H3K27ac	female_53	male_54	Training Ind. Track	0.1495651828513552	Aorta	H3K27ac
Aorta-H3K27ac	female_53	male_54	AVG	0.0826069655247487	Aorta	H3K27ac
Aorta-H3K27ac	female_51	male_54	Pos. Fraction	0.0084564326552646	Aorta	H3K27ac
Aorta-H3K27ac	female_51	male_54	Training Ind. Track	0.1550961955034925	Aorta	H3K27ac
Aorta-H3K27ac	female_51	male_54	AVG	0.0701959461363857	Aorta	H3K27ac
Aorta-H3K27ac	male_37	female_53	Pos. Fraction	0.0247686838061841	Aorta	H3K27ac
Aorta-H3K27ac	male_37	female_53	Training Ind. Track	0.3517706001622996	Aorta	H3K27ac
Aorta-H3K27ac	male_37	female_53	AVG	0.2560182312725837	Aorta	H3K27ac
Aorta-H3K27ac	male_54	female_53	Pos. Fraction	0.0104373152395368	Aorta	H3K27ac
Aorta-H3K27ac	male_54	female_53	Training Ind. Track	0.1576946175453376	Aorta	H3K27ac
Aorta-H3K27ac	male_54	female_53	AVG	0.1069525432108546	Aorta	H3K27ac
Aorta-H3K27ac	female_51	female_53	Pos. Fraction	0.0097416141142983	Aorta	H3K27ac
Aorta-H3K27ac	female_51	female_53	Training Ind. Track	0.1593866028187312	Aorta	H3K27ac
Aorta-H3K27ac	female_51	female_53	AVG	0.0877302452227591	Aorta	H3K27ac
Aorta-H3K27ac	male_37	female_51	Pos. Fraction	0.0257608667207494	Aorta	H3K27ac
Aorta-H3K27ac	male_37	female_51	Training Ind. Track	0.3756038570081819	Aorta	H3K27ac
Aorta-H3K27ac	male_37	female_51	AVG	0.2893426192986137	Aorta	H3K27ac
Aorta-H3K27ac	male_54	female_51	Pos. Fraction	0.0099641446983078	Aorta	H3K27ac
Aorta-H3K27ac	male_54	female_51	Training Ind. Track	0.1673820919860019	Aorta	H3K27ac
Aorta-H3K27ac	male_54	female_51	AVG	0.1155753579644814	Aorta	H3K27ac
Aorta-H3K27ac	female_53	female_51	Pos. Fraction	0.0112494181203449	Aorta	H3K27ac
Aorta-H3K27ac	female_53	female_51	Training Ind. Track	0.1569550392659058	Aorta	H3K27ac
Aorta-H3K27ac	female_53	female_51	AVG	0.1033752986862857	Aorta	H3K27ac
Aorta-H3K36me3	male_54	male_37	Pos. Fraction	0.0204472622664826	Aorta	H3K36me3
Aorta-H3K36me3	male_54	male_37	Training Ind. Track	0.2710989533624293	Aorta	H3K36me3
Aorta-H3K36me3	male_54	male_37	AVG	0.5771871078361885	Aorta	H3K36me3
Aorta-H3K36me3	female_53	male_37	Pos. Fraction	0.0114877133880466	Aorta	H3K36me3
Aorta-H3K36me3	female_53	male_37	Training Ind. Track	0.202029359290276	Aorta	H3K36me3
Aorta-H3K36me3	female_53	male_37	AVG	0.3847429925268648	Aorta	H3K36me3
Aorta-H3K36me3	female_51	male_37	Pos. Fraction	0.0066992564136409	Aorta	H3K36me3
Aorta-H3K36me3	female_51	male_37	Training Ind. Track	0.1052622509577539	Aorta	H3K36me3
Aorta-H3K36me3	female_51	male_37	AVG	0.2681056525344979	Aorta	H3K36me3
Aorta-H3K36me3	male_37	male_54	Pos. Fraction	0.0016048850843838	Aorta	H3K36me3
Aorta-H3K36me3	male_37	male_54	Training Ind. Track	0.0235686930193819	Aorta	H3K36me3
Aorta-H3K36me3	male_37	male_54	AVG	0.0668098861276422	Aorta	H3K36me3
Aorta-H3K36me3	female_53	male_54	Pos. Fraction	0.0021376136377211	Aorta	H3K36me3
Aorta-H3K36me3	female_53	male_54	Training Ind. Track	0.0464635336525401	Aorta	H3K36me3
Aorta-H3K36me3	female_53	male_54	AVG	0.0972699936509364	Aorta	H3K36me3
Aorta-H3K36me3	female_51	male_54	Pos. Fraction	0.0011841851728788	Aorta	H3K36me3
Aorta-H3K36me3	female_51	male_54	Training Ind. Track	0.0179438737025294	Aorta	H3K36me3
Aorta-H3K36me3	female_51	male_54	AVG	0.0577150851861155	Aorta	H3K36me3
Aorta-H3K36me3	male_37	female_53	Pos. Fraction	0.0079869631183621	Aorta	H3K36me3
Aorta-H3K36me3	male_37	female_53	Training Ind. Track	0.1133238168278384	Aorta	H3K36me3
Aorta-H3K36me3	male_37	female_53	AVG	0.3904700042742257	Aorta	H3K36me3
Aorta-H3K36me3	male_54	female_53	Pos. Fraction	0.0175624581413009	Aorta	H3K36me3
Aorta-H3K36me3	male_54	female_53	Training Ind. Track	0.2190064842976836	Aorta	H3K36me3
Aorta-H3K36me3	male_54	female_53	AVG	0.5907686687981594	Aorta	H3K36me3
Aorta-H3K36me3	female_51	female_53	Pos. Fraction	0.0045516406388682	Aorta	H3K36me3
Aorta-H3K36me3	female_51	female_53	Training Ind. Track	0.0834632987770115	Aorta	H3K36me3
Aorta-H3K36me3	female_51	female_53	AVG	0.267712827770274	Aorta	H3K36me3
Aorta-H3K36me3	male_37	female_51	Pos. Fraction	0.0191342461647966	Aorta	H3K36me3
Aorta-H3K36me3	male_37	female_51	Training Ind. Track	0.2193998246326697	Aorta	H3K36me3
Aorta-H3K36me3	male_37	female_51	AVG	0.5194099060616951	Aorta	H3K36me3
Aorta-H3K36me3	male_54	female_51	Pos. Fraction	0.0321555676940166	Aorta	H3K36me3
Aorta-H3K36me3	male_54	female_51	Training Ind. Track	0.3067233894092203	Aorta	H3K36me3
Aorta-H3K36me3	male_54	female_51	AVG	0.6956150828781535	Aorta	H3K36me3
Aorta-H3K36me3	female_53	female_51	Pos. Fraction	0.0204017787812541	Aorta	H3K36me3
Aorta-H3K36me3	female_53	female_51	Training Ind. Track	0.3091876297536044	Aorta	H3K36me3
Aorta-H3K36me3	female_53	female_51	AVG	0.5177454975587877	Aorta	H3K36me3
Aorta-H3K4me1	male_54	male_37	Pos. Fraction	0.0375677943247535	Aorta	H3K4me1
Aorta-H3K4me1	male_54	male_37	Training Ind. Track	0.3732028789331997	Aorta	H3K4me1
Aorta-H3K4me1	male_54	male_37	AVG	0.3076010201959658	Aorta	H3K4me1
Aorta-H3K4me1	female_53	male_37	Pos. Fraction	0.0339897994493508	Aorta	H3K4me1
Aorta-H3K4me1	female_53	male_37	Training Ind. Track	0.3366767472918444	Aorta	H3K4me1
Aorta-H3K4me1	female_53	male_37	AVG	0.2908189198176927	Aorta	H3K4me1
Aorta-H3K4me1	female_51	male_37	Pos. Fraction	0.0527888482786931	Aorta	H3K4me1
Aorta-H3K4me1	female_51	male_37	Training Ind. Track	0.3738958657010898	Aorta	H3K4me1
Aorta-H3K4me1	female_51	male_37	AVG	0.4369987761139099	Aorta	H3K4me1
Aorta-H3K4me1	male_37	male_54	Pos. Fraction	0.0039683523896922	Aorta	H3K4me1
Aorta-H3K4me1	male_37	male_54	Training Ind. Track	0.060111062606749	Aorta	H3K4me1
Aorta-H3K4me1	male_37	male_54	AVG	0.0774459252993458	Aorta	H3K4me1
Aorta-H3K4me1	female_53	male_54	Pos. Fraction	0.0104924248123128	Aorta	H3K4me1
Aorta-H3K4me1	female_53	male_54	Training Ind. Track	0.1325421304633459	Aorta	H3K4me1
Aorta-H3K4me1	female_53	male_54	AVG	0.1683783688403451	Aorta	H3K4me1
Aorta-H3K4me1	female_51	male_54	Pos. Fraction	0.0213500944021819	Aorta	H3K4me1
Aorta-H3K4me1	female_51	male_54	Training Ind. Track	0.2226980985611848	Aorta	H3K4me1
Aorta-H3K4me1	female_51	male_54	AVG	0.3196719851169658	Aorta	H3K4me1
Aorta-H3K4me1	male_37	female_53	Pos. Fraction	0.0044217676529675	Aorta	H3K4me1
Aorta-H3K4me1	male_37	female_53	Training Ind. Track	0.0637175371524552	Aorta	H3K4me1
Aorta-H3K4me1	male_37	female_53	AVG	0.057551209657255	Aorta	H3K4me1
Aorta-H3K4me1	male_54	female_53	Pos. Fraction	0.0146802804662451	Aorta	H3K4me1
Aorta-H3K4me1	male_54	female_53	Training Ind. Track	0.1878338259433534	Aorta	H3K4me1
Aorta-H3K4me1	male_54	female_53	AVG	0.1565396614031322	Aorta	H3K4me1
Aorta-H3K4me1	female_51	female_53	Pos. Fraction	0.0248258277907392	Aorta	H3K4me1
Aorta-H3K4me1	female_51	female_53	Training Ind. Track	0.2656927728416165	Aorta	H3K4me1
Aorta-H3K4me1	female_51	female_53	AVG	0.2719312844957766	Aorta	H3K4me1
Aorta-H3K4me1	male_37	female_51	Pos. Fraction	0.0002402713360946	Aorta	H3K4me1
Aorta-H3K4me1	male_37	female_51	Training Ind. Track	0.0022009418839883	Aorta	H3K4me1
Aorta-H3K4me1	male_37	female_51	AVG	0.0064238597307722	Aorta	H3K4me1
Aorta-H3K4me1	male_54	female_51	Pos. Fraction	0.0016120816228687	Aorta	H3K4me1
Aorta-H3K4me1	male_54	female_51	Training Ind. Track	0.0263701988119805	Aorta	H3K4me1
Aorta-H3K4me1	male_54	female_51	AVG	0.0589532078739904	Aorta	H3K4me1
Aorta-H3K4me1	female_53	female_51	Pos. Fraction	0.0009914694510057	Aorta	H3K4me1
Aorta-H3K4me1	female_53	female_51	Training Ind. Track	0.0135435142838735	Aorta	H3K4me1
Aorta-H3K4me1	female_53	female_51	AVG	0.0294331863381108	Aorta	H3K4me1
Aorta-H3K4me3	male_54	male_37	Pos. Fraction	0.0002607596998498	Aorta	H3K4me3
Aorta-H3K4me3	male_54	male_37	Training Ind. Track	0.010378248095699	Aorta	H3K4me3
Aorta-H3K4me3	male_54	male_37	AVG	0.0159891410774331	Aorta	H3K4me3
Aorta-H3K4me3	female_53	male_37	Pos. Fraction	0.0017470060046394	Aorta	H3K4me3
Aorta-H3K4me3	female_53	male_37	Training Ind. Track	0.0279354844094692	Aorta	H3K4me3
Aorta-H3K4me3	female_53	male_37	AVG	0.0914396613246915	Aorta	H3K4me3
Aorta-H3K4me3	female_51	male_37	Pos. Fraction	0.0003429056182103	Aorta	H3K4me3
Aorta-H3K4me3	female_51	male_37	Training Ind. Track	0.0105018043461933	Aorta	H3K4me3
Aorta-H3K4me3	female_51	male_37	AVG	0.0061257043179025	Aorta	H3K4me3
Aorta-H3K4me3	male_37	male_54	Pos. Fraction	0.0115858437595339	Aorta	H3K4me3
Aorta-H3K4me3	male_37	male_54	Training Ind. Track	0.1596362236177706	Aorta	H3K4me3
Aorta-H3K4me3	male_37	male_54	AVG	0.4361696867575082	Aorta	H3K4me3
Aorta-H3K4me3	female_53	male_54	Pos. Fraction	0.0105745289336307	Aorta	H3K4me3
Aorta-H3K4me3	female_53	male_54	Training Ind. Track	0.1166732302039671	Aorta	H3K4me3
Aorta-H3K4me3	female_53	male_54	AVG	0.3585876865296286	Aorta	H3K4me3
Aorta-H3K4me3	female_51	male_54	Pos. Fraction	0.0047179340383771	Aorta	H3K4me3
Aorta-H3K4me3	female_51	male_54	Training Ind. Track	0.1492571069265324	Aorta	H3K4me3
Aorta-H3K4me3	female_51	male_54	AVG	0.1484613541591469	Aorta	H3K4me3
Aorta-H3K4me3	male_37	female_53	Pos. Fraction	0.0034083832636119	Aorta	H3K4me3
Aorta-H3K4me3	male_37	female_53	Training Ind. Track	0.0647690236871464	Aorta	H3K4me3
Aorta-H3K4me3	male_37	female_53	AVG	0.2615117528934027	Aorta	H3K4me3
Aorta-H3K4me3	male_54	female_53	Pos. Fraction	0.0008980892814314	Aorta	H3K4me3
Aorta-H3K4me3	male_54	female_53	Training Ind. Track	0.028235938374122	Aorta	H3K4me3
Aorta-H3K4me3	male_54	female_53	AVG	0.0467604944805608	Aorta	H3K4me3
Aorta-H3K4me3	female_51	female_53	Pos. Fraction	0.0009780264588956	Aorta	H3K4me3
Aorta-H3K4me3	female_51	female_53	Training Ind. Track	0.0246308961471512	Aorta	H3K4me3
Aorta-H3K4me3	female_51	female_53	AVG	0.0287132961078676	Aorta	H3K4me3
Aorta-H3K4me3	male_37	female_51	Pos. Fraction	0.0094229165389323	Aorta	H3K4me3
Aorta-H3K4me3	male_37	female_51	Training Ind. Track	0.1447280282321879	Aorta	H3K4me3
Aorta-H3K4me3	male_37	female_51	AVG	0.4328058941235132	Aorta	H3K4me3
Aorta-H3K4me3	male_54	female_51	Pos. Fraction	0.002455923018357	Aorta	H3K4me3
Aorta-H3K4me3	male_54	female_51	Training Ind. Track	0.1006588314645318	Aorta	H3K4me3
Aorta-H3K4me3	male_54	female_51	AVG	0.1175133663469379	Aorta	H3K4me3
Aorta-H3K4me3	female_53	female_51	Pos. Fraction	0.0083872566974113	Aorta	H3K4me3
Aorta-H3K4me3	female_53	female_51	Training Ind. Track	0.1070080040540858	Aorta	H3K4me3
Aorta-H3K4me3	female_53	female_51	AVG	0.3371325478302779	Aorta	H3K4me3
Aorta-H3K9me3	male_54	male_37	Pos. Fraction	0.0011505807938126	Aorta	H3K9me3
Aorta-H3K9me3	male_54	male_37	Training Ind. Track	0.0079582540890653	Aorta	H3K9me3
Aorta-H3K9me3	male_54	male_37	AVG	0.0204796950677593	Aorta	H3K9me3
Aorta-H3K9me3	female_53	male_37	Pos. Fraction	0.0008919186516629	Aorta	H3K9me3
Aorta-H3K9me3	female_53	male_37	Training Ind. Track	0.0030513990716026	Aorta	H3K9me3
Aorta-H3K9me3	female_53	male_37	AVG	0.0207375995564092	Aorta	H3K9me3
Aorta-H3K9me3	female_51	male_37	Pos. Fraction	0.001553959566381	Aorta	H3K9me3
Aorta-H3K9me3	female_51	male_37	Training Ind. Track	0.0125612660954703	Aorta	H3K9me3
Aorta-H3K9me3	female_51	male_37	AVG	0.0698219504441906	Aorta	H3K9me3
Aorta-H3K9me3	male_37	male_54	Pos. Fraction	0.0049059958272352	Aorta	H3K9me3
Aorta-H3K9me3	male_37	male_54	Training Ind. Track	0.0218004856121465	Aorta	H3K9me3
Aorta-H3K9me3	male_37	male_54	AVG	0.4146191520063363	Aorta	H3K9me3
Aorta-H3K9me3	female_53	male_54	Pos. Fraction	0.0015718299507622	Aorta	H3K9me3
Aorta-H3K9me3	female_53	male_54	Training Ind. Track	0.0148025140814566	Aorta	H3K9me3
Aorta-H3K9me3	female_53	male_54	AVG	0.1795967107795072	Aorta	H3K9me3
Aorta-H3K9me3	female_51	male_54	Pos. Fraction	0.0050569407881525	Aorta	H3K9me3
Aorta-H3K9me3	female_51	male_54	Training Ind. Track	0.058526643581276	Aorta	H3K9me3
Aorta-H3K9me3	female_51	male_54	AVG	0.4344358585985632	Aorta	H3K9me3
Aorta-H3K9me3	male_37	female_53	Pos. Fraction	0.0181545969860766	Aorta	H3K9me3
Aorta-H3K9me3	male_37	female_53	Training Ind. Track	0.0466953920578127	Aorta	H3K9me3
Aorta-H3K9me3	male_37	female_53	AVG	0.3855375869654295	Aorta	H3K9me3
Aorta-H3K9me3	male_54	female_53	Pos. Fraction	0.0151798883173489	Aorta	H3K9me3
Aorta-H3K9me3	male_54	female_53	Training Ind. Track	0.152189132393368	Aorta	H3K9me3
Aorta-H3K9me3	male_54	female_53	AVG	0.2738019059116423	Aorta	H3K9me3
Aorta-H3K9me3	female_51	female_53	Pos. Fraction	0.0184496186299889	Aorta	H3K9me3
Aorta-H3K9me3	female_51	female_53	Training Ind. Track	0.0914217321380061	Aorta	H3K9me3
Aorta-H3K9me3	female_51	female_53	AVG	0.3881711996981564	Aorta	H3K9me3
Aorta-H3K9me3	male_37	female_51	Pos. Fraction	0.0004590918461486	Aorta	H3K9me3
Aorta-H3K9me3	male_37	female_51	Training Ind. Track	0.0017942464638291	Aorta	H3K9me3
Aorta-H3K9me3	male_37	female_51	AVG	0.1183503910246508	Aorta	H3K9me3
Aorta-H3K9me3	male_54	female_51	Pos. Fraction	0.0002113311662104	Aorta	H3K9me3
Aorta-H3K9me3	male_54	female_51	Training Ind. Track	0.0103864846808728	Aorta	H3K9me3
Aorta-H3K9me3	male_54	female_51	AVG	0.0810776458887892	Aorta	H3K9me3
Aorta-H3K9me3	female_53	female_51	Pos. Fraction	0.0001041439626629	Aorta	H3K9me3
Aorta-H3K9me3	female_53	female_51	Training Ind. Track	0.0008245427767594	Aorta	H3K9me3
Aorta-H3K9me3	female_53	female_51	AVG	0.0117740743381763	Aorta	H3K9me3
Esophagus Muscularis Mucosa-H3K27ac	male_54	male_37	Pos. Fraction	0.0133793892786575	Esophagus Muscularis Mucosa	H3K27ac
Esophagus Muscularis Mucosa-H3K27ac	male_54	male_37	Training Ind. Track	0.238556710290784	Esophagus Muscularis Mucosa	H3K27ac
Esophagus Muscularis Mucosa-H3K27ac	male_54	male_37	AVG	0.1572762597990373	Esophagus Muscularis Mucosa	H3K27ac
Esophagus Muscularis Mucosa-H3K27ac	female_53	male_37	Pos. Fraction	0.0160273813438395	Esophagus Muscularis Mucosa	H3K27ac
Esophagus Muscularis Mucosa-H3K27ac	female_53	male_37	Training Ind. Track	0.245544381206852	Esophagus Muscularis Mucosa	H3K27ac
Esophagus Muscularis Mucosa-H3K27ac	female_53	male_37	AVG	0.1865625678694383	Esophagus Muscularis Mucosa	H3K27ac
Esophagus Muscularis Mucosa-H3K27ac	female_51	male_37	Pos. Fraction	0.0156738194559307	Esophagus Muscularis Mucosa	H3K27ac
Esophagus Muscularis Mucosa-H3K27ac	female_51	male_37	Training Ind. Track	0.2963557732406138	Esophagus Muscularis Mucosa	H3K27ac
Esophagus Muscularis Mucosa-H3K27ac	female_51	male_37	AVG	0.2022343760052103	Esophagus Muscularis Mucosa	H3K27ac
Esophagus Muscularis Mucosa-H3K27ac	male_37	male_54	Pos. Fraction	0.0059382513980033	Esophagus Muscularis Mucosa	H3K27ac
Esophagus Muscularis Mucosa-H3K27ac	male_37	male_54	Training Ind. Track	0.1202139139660624	Esophagus Muscularis Mucosa	H3K27ac
Esophagus Muscularis Mucosa-H3K27ac	male_37	male_54	AVG	0.0710097799493447	Esophagus Muscularis Mucosa	H3K27ac
Esophagus Muscularis Mucosa-H3K27ac	female_53	male_54	Pos. Fraction	0.0109970390542591	Esophagus Muscularis Mucosa	H3K27ac
Esophagus Muscularis Mucosa-H3K27ac	female_53	male_54	Training Ind. Track	0.1715059624421018	Esophagus Muscularis Mucosa	H3K27ac
Esophagus Muscularis Mucosa-H3K27ac	female_53	male_54	AVG	0.1269770734575791	Esophagus Muscularis Mucosa	H3K27ac
Esophagus Muscularis Mucosa-H3K27ac	female_51	male_54	Pos. Fraction	0.010402171785304	Esophagus Muscularis Mucosa	H3K27ac
Esophagus Muscularis Mucosa-H3K27ac	female_51	male_54	Training Ind. Track	0.2076835621257623	Esophagus Muscularis Mucosa	H3K27ac
Esophagus Muscularis Mucosa-H3K27ac	female_51	male_54	AVG	0.1431248820671892	Esophagus Muscularis Mucosa	H3K27ac
Esophagus Muscularis Mucosa-H3K27ac	male_37	female_53	Pos. Fraction	0.0051298507875188	Esophagus Muscularis Mucosa	H3K27ac
Esophagus Muscularis Mucosa-H3K27ac	male_37	female_53	Training Ind. Track	0.0885822466207656	Esophagus Muscularis Mucosa	H3K27ac
Esophagus Muscularis Mucosa-H3K27ac	male_37	female_53	AVG	0.0780787992327473	Esophagus Muscularis Mucosa	H3K27ac
Esophagus Muscularis Mucosa-H3K27ac	male_54	female_53	Pos. Fraction	0.0076041078489419	Esophagus Muscularis Mucosa	H3K27ac
Esophagus Muscularis Mucosa-H3K27ac	male_54	female_53	Training Ind. Track	0.1398114097037663	Esophagus Muscularis Mucosa	H3K27ac
Esophagus Muscularis Mucosa-H3K27ac	male_54	female_53	AVG	0.1189601003205296	Esophagus Muscularis Mucosa	H3K27ac
Esophagus Muscularis Mucosa-H3K27ac	female_51	female_53	Pos. Fraction	0.009726903157374	Esophagus Muscularis Mucosa	H3K27ac
Esophagus Muscularis Mucosa-H3K27ac	female_51	female_53	Training Ind. Track	0.180521307216779	Esophagus Muscularis Mucosa	H3K27ac
Esophagus Muscularis Mucosa-H3K27ac	female_51	female_53	AVG	0.1643892405005868	Esophagus Muscularis Mucosa	H3K27ac
Esophagus Muscularis Mucosa-H3K27ac	male_37	female_51	Pos. Fraction	0.0039337556772293	Esophagus Muscularis Mucosa	H3K27ac
Esophagus Muscularis Mucosa-H3K27ac	male_37	female_51	Training Ind. Track	0.0846381020726421	Esophagus Muscularis Mucosa	H3K27ac
Esophagus Muscularis Mucosa-H3K27ac	male_37	female_51	AVG	0.0689122501230367	Esophagus Muscularis Mucosa	H3K27ac
Esophagus Muscularis Mucosa-H3K27ac	male_54	female_51	Pos. Fraction	0.0061669550878331	Esophagus Muscularis Mucosa	H3K27ac
Esophagus Muscularis Mucosa-H3K27ac	male_54	female_51	Training Ind. Track	0.1275943630718547	Esophagus Muscularis Mucosa	H3K27ac
Esophagus Muscularis Mucosa-H3K27ac	male_54	female_51	AVG	0.1092978227592725	Esophagus Muscularis Mucosa	H3K27ac
Esophagus Muscularis Mucosa-H3K27ac	female_53	female_51	Pos. Fraction	0.0087985425373003	Esophagus Muscularis Mucosa	H3K27ac
Esophagus Muscularis Mucosa-H3K27ac	female_53	female_51	Training Ind. Track	0.142236312050681	Esophagus Muscularis Mucosa	H3K27ac
Esophagus Muscularis Mucosa-H3K27ac	female_53	female_51	AVG	0.1675015025690772	Esophagus Muscularis Mucosa	H3K27ac
Esophagus Muscularis Mucosa-H3K36me3	male_54	male_37	Pos. Fraction	0.0506985670014775	Esophagus Muscularis Mucosa	H3K36me3
Esophagus Muscularis Mucosa-H3K36me3	male_54	male_37	Training Ind. Track	0.3820807326090943	Esophagus Muscularis Mucosa	H3K36me3
Esophagus Muscularis Mucosa-H3K36me3	male_54	male_37	AVG	0.8412476238120664	Esophagus Muscularis Mucosa	H3K36me3
Esophagus Muscularis Mucosa-H3K36me3	female_53	male_37	Pos. Fraction	0.0237057218583738	Esophagus Muscularis Mucosa	H3K36me3
Esophagus Muscularis Mucosa-H3K36me3	female_53	male_37	Training Ind. Track	0.3269170053676194	Esophagus Muscularis Mucosa	H3K36me3
Esophagus Muscularis Mucosa-H3K36me3	female_53	male_37	AVG	0.5926526206820965	Esophagus Muscularis Mucosa	H3K36me3
Esophagus Muscularis Mucosa-H3K36me3	female_51	male_37	Pos. Fraction	0.0308362124702763	Esophagus Muscularis Mucosa	H3K36me3
Esophagus Muscularis Mucosa-H3K36me3	female_51	male_37	Training Ind. Track	0.3434310434439294	Esophagus Muscularis Mucosa	H3K36me3
Esophagus Muscularis Mucosa-H3K36me3	female_51	male_37	AVG	0.7002457131140183	Esophagus Muscularis Mucosa	H3K36me3
Esophagus Muscularis Mucosa-H3K36me3	male_37	male_54	Pos. Fraction	0.0012656953755754	Esophagus Muscularis Mucosa	H3K36me3
Esophagus Muscularis Mucosa-H3K36me3	male_37	male_54	Training Ind. Track	0.0145767577672124	Esophagus Muscularis Mucosa	H3K36me3
Esophagus Muscularis Mucosa-H3K36me3	male_37	male_54	AVG	0.0250832340540716	Esophagus Muscularis Mucosa	H3K36me3
Esophagus Muscularis Mucosa-H3K36me3	female_53	male_54	Pos. Fraction	0.0034270796213135	Esophagus Muscularis Mucosa	H3K36me3
Esophagus Muscularis Mucosa-H3K36me3	female_53	male_54	Training Ind. Track	0.0550655433362775	Esophagus Muscularis Mucosa	H3K36me3
Esophagus Muscularis Mucosa-H3K36me3	female_53	male_54	AVG	0.0998113479954782	Esophagus Muscularis Mucosa	H3K36me3
Esophagus Muscularis Mucosa-H3K36me3	female_51	male_54	Pos. Fraction	0.0054162236730637	Esophagus Muscularis Mucosa	H3K36me3
Esophagus Muscularis Mucosa-H3K36me3	female_51	male_54	Training Ind. Track	0.0713356276792332	Esophagus Muscularis Mucosa	H3K36me3
Esophagus Muscularis Mucosa-H3K36me3	female_51	male_54	AVG	0.1784665567293176	Esophagus Muscularis Mucosa	H3K36me3
Esophagus Muscularis Mucosa-H3K36me3	male_37	female_53	Pos. Fraction	0.0075220506008684	Esophagus Muscularis Mucosa	H3K36me3
Esophagus Muscularis Mucosa-H3K36me3	male_37	female_53	Training Ind. Track	0.1322993916552831	Esophagus Muscularis Mucosa	H3K36me3
Esophagus Muscularis Mucosa-H3K36me3	male_37	female_53	AVG	0.2822429979645693	Esophagus Muscularis Mucosa	H3K36me3
Esophagus Muscularis Mucosa-H3K36me3	male_54	female_53	Pos. Fraction	0.0372373168818663	Esophagus Muscularis Mucosa	H3K36me3
Esophagus Muscularis Mucosa-H3K36me3	male_54	female_53	Training Ind. Track	0.3098132932741523	Esophagus Muscularis Mucosa	H3K36me3
Esophagus Muscularis Mucosa-H3K36me3	male_54	female_53	AVG	0.7839104994723478	Esophagus Muscularis Mucosa	H3K36me3
Esophagus Muscularis Mucosa-H3K36me3	female_51	female_53	Pos. Fraction	0.0213470194567419	Esophagus Muscularis Mucosa	H3K36me3
Esophagus Muscularis Mucosa-H3K36me3	female_51	female_53	Training Ind. Track	0.2350323461118822	Esophagus Muscularis Mucosa	H3K36me3
Esophagus Muscularis Mucosa-H3K36me3	female_51	female_53	AVG	0.631486102374337	Esophagus Muscularis Mucosa	H3K36me3
Esophagus Muscularis Mucosa-H3K36me3	male_37	female_51	Pos. Fraction	0.0041323329293992	Esophagus Muscularis Mucosa	H3K36me3
Esophagus Muscularis Mucosa-H3K36me3	male_37	female_51	Training Ind. Track	0.0752209556554839	Esophagus Muscularis Mucosa	H3K36me3
Esophagus Muscularis Mucosa-H3K36me3	male_37	female_51	AVG	0.1388980674145706	Esophagus Muscularis Mucosa	H3K36me3
Esophagus Muscularis Mucosa-H3K36me3	male_54	female_51	Pos. Fraction	0.0289146386762677	Esophagus Muscularis Mucosa	H3K36me3
Esophagus Muscularis Mucosa-H3K36me3	male_54	female_51	Training Ind. Track	0.2711582768963489	Esophagus Muscularis Mucosa	H3K36me3
Esophagus Muscularis Mucosa-H3K36me3	male_54	female_51	AVG	0.6987470601881696	Esophagus Muscularis Mucosa	H3K36me3
Esophagus Muscularis Mucosa-H3K36me3	female_53	female_51	Pos. Fraction	0.0107802902763731	Esophagus Muscularis Mucosa	H3K36me3
Esophagus Muscularis Mucosa-H3K36me3	female_53	female_51	Training Ind. Track	0.1573757578372481	Esophagus Muscularis Mucosa	H3K36me3
Esophagus Muscularis Mucosa-H3K36me3	female_53	female_51	AVG	0.3981847047948955	Esophagus Muscularis Mucosa	H3K36me3
Esophagus Muscularis Mucosa-H3K4me1	male_54	male_37	Pos. Fraction	0.022772401993358	Esophagus Muscularis Mucosa	H3K4me1
Esophagus Muscularis Mucosa-H3K4me1	male_54	male_37	Training Ind. Track	0.261880575377357	Esophagus Muscularis Mucosa	H3K4me1
Esophagus Muscularis Mucosa-H3K4me1	male_54	male_37	AVG	0.2496964920831624	Esophagus Muscularis Mucosa	H3K4me1
Esophagus Muscularis Mucosa-H3K4me1	female_53	male_37	Pos. Fraction	0.0433687548060532	Esophagus Muscularis Mucosa	H3K4me1
Esophagus Muscularis Mucosa-H3K4me1	female_53	male_37	Training Ind. Track	0.3073116659880489	Esophagus Muscularis Mucosa	H3K4me1
Esophagus Muscularis Mucosa-H3K4me1	female_53	male_37	AVG	0.4391556086981285	Esophagus Muscularis Mucosa	H3K4me1
Esophagus Muscularis Mucosa-H3K4me1	female_51	male_37	Pos. Fraction	0.0261973787051712	Esophagus Muscularis Mucosa	H3K4me1
Esophagus Muscularis Mucosa-H3K4me1	female_51	male_37	Training Ind. Track	0.2669336954695311	Esophagus Muscularis Mucosa	H3K4me1
Esophagus Muscularis Mucosa-H3K4me1	female_51	male_37	AVG	0.2882452120121068	Esophagus Muscularis Mucosa	H3K4me1
Esophagus Muscularis Mucosa-H3K4me1	male_37	male_54	Pos. Fraction	0.0125630048094791	Esophagus Muscularis Mucosa	H3K4me1
Esophagus Muscularis Mucosa-H3K4me1	male_37	male_54	Training Ind. Track	0.1518344042568901	Esophagus Muscularis Mucosa	H3K4me1
Esophagus Muscularis Mucosa-H3K4me1	male_37	male_54	AVG	0.1255559209086824	Esophagus Muscularis Mucosa	H3K4me1
Esophagus Muscularis Mucosa-H3K4me1	female_53	male_54	Pos. Fraction	0.0355445382596239	Esophagus Muscularis Mucosa	H3K4me1
Esophagus Muscularis Mucosa-H3K4me1	female_53	male_54	Training Ind. Track	0.2662934462864496	Esophagus Muscularis Mucosa	H3K4me1
Esophagus Muscularis Mucosa-H3K4me1	female_53	male_54	AVG	0.3427102456493948	Esophagus Muscularis Mucosa	H3K4me1
Esophagus Muscularis Mucosa-H3K4me1	female_51	male_54	Pos. Fraction	0.0193833511345554	Esophagus Muscularis Mucosa	H3K4me1
Esophagus Muscularis Mucosa-H3K4me1	female_51	male_54	Training Ind. Track	0.2155425380285414	Esophagus Muscularis Mucosa	H3K4me1
Esophagus Muscularis Mucosa-H3K4me1	female_51	male_54	AVG	0.2064429013522045	Esophagus Muscularis Mucosa	H3K4me1
Esophagus Muscularis Mucosa-H3K4me1	male_37	female_53	Pos. Fraction	0.0101250527840732	Esophagus Muscularis Mucosa	H3K4me1
Esophagus Muscularis Mucosa-H3K4me1	male_37	female_53	Training Ind. Track	0.0741505924801507	Esophagus Muscularis Mucosa	H3K4me1
Esophagus Muscularis Mucosa-H3K4me1	male_37	female_53	AVG	0.1085598578011002	Esophagus Muscularis Mucosa	H3K4me1
Esophagus Muscularis Mucosa-H3K4me1	male_54	female_53	Pos. Fraction	0.0123226910803722	Esophagus Muscularis Mucosa	H3K4me1
Esophagus Muscularis Mucosa-H3K4me1	male_54	female_53	Training Ind. Track	0.1004999372702626	Esophagus Muscularis Mucosa	H3K4me1
Esophagus Muscularis Mucosa-H3K4me1	male_54	female_53	AVG	0.1376288533210647	Esophagus Muscularis Mucosa	H3K4me1
Esophagus Muscularis Mucosa-H3K4me1	female_51	female_53	Pos. Fraction	0.0142827560651306	Esophagus Muscularis Mucosa	H3K4me1
Esophagus Muscularis Mucosa-H3K4me1	female_51	female_53	Training Ind. Track	0.1073651984372344	Esophagus Muscularis Mucosa	H3K4me1
Esophagus Muscularis Mucosa-H3K4me1	female_51	female_53	AVG	0.1852201809364693	Esophagus Muscularis Mucosa	H3K4me1
Esophagus Muscularis Mucosa-H3K4me1	male_37	female_51	Pos. Fraction	0.0106366826771765	Esophagus Muscularis Mucosa	H3K4me1
Esophagus Muscularis Mucosa-H3K4me1	male_37	female_51	Training Ind. Track	0.1253125492171505	Esophagus Muscularis Mucosa	H3K4me1
Esophagus Muscularis Mucosa-H3K4me1	male_37	female_51	AVG	0.1410081978166927	Esophagus Muscularis Mucosa	H3K4me1
Esophagus Muscularis Mucosa-H3K4me1	male_54	female_51	Pos. Fraction	0.0139319042956444	Esophagus Muscularis Mucosa	H3K4me1
Esophagus Muscularis Mucosa-H3K4me1	male_54	female_51	Training Ind. Track	0.1632561749546054	Esophagus Muscularis Mucosa	H3K4me1
Esophagus Muscularis Mucosa-H3K4me1	male_54	female_51	AVG	0.2017356935044041	Esophagus Muscularis Mucosa	H3K4me1
Esophagus Muscularis Mucosa-H3K4me1	female_53	female_51	Pos. Fraction	0.0322385850979097	Esophagus Muscularis Mucosa	H3K4me1
Esophagus Muscularis Mucosa-H3K4me1	female_53	female_51	Training Ind. Track	0.2501888116493158	Esophagus Muscularis Mucosa	H3K4me1
Esophagus Muscularis Mucosa-H3K4me1	female_53	female_51	AVG	0.4496487949833493	Esophagus Muscularis Mucosa	H3K4me1
Esophagus Muscularis Mucosa-H3K4me3	male_54	male_37	Pos. Fraction	0.0018237696240954	Esophagus Muscularis Mucosa	H3K4me3
Esophagus Muscularis Mucosa-H3K4me3	male_54	male_37	Training Ind. Track	0.0809439155423085	Esophagus Muscularis Mucosa	H3K4me3
Esophagus Muscularis Mucosa-H3K4me3	male_54	male_37	AVG	0.201514630819293	Esophagus Muscularis Mucosa	H3K4me3
Esophagus Muscularis Mucosa-H3K4me3	female_53	male_37	Pos. Fraction	0.0017039000378644	Esophagus Muscularis Mucosa	H3K4me3
Esophagus Muscularis Mucosa-H3K4me3	female_53	male_37	Training Ind. Track	0.1076835569802063	Esophagus Muscularis Mucosa	H3K4me3
Esophagus Muscularis Mucosa-H3K4me3	female_53	male_37	AVG	0.1604203185301503	Esophagus Muscularis Mucosa	H3K4me3
Esophagus Muscularis Mucosa-H3K4me3	female_51	male_37	Pos. Fraction	0.0022617033318769	Esophagus Muscularis Mucosa	H3K4me3
Esophagus Muscularis Mucosa-H3K4me3	female_51	male_37	Training Ind. Track	0.1364028891000666	Esophagus Muscularis Mucosa	H3K4me3
Esophagus Muscularis Mucosa-H3K4me3	female_51	male_37	AVG	0.2450539685707901	Esophagus Muscularis Mucosa	H3K4me3
Esophagus Muscularis Mucosa-H3K4me3	male_37	male_54	Pos. Fraction	0.0028290327631976	Esophagus Muscularis Mucosa	H3K4me3
Esophagus Muscularis Mucosa-H3K4me3	male_37	male_54	Training Ind. Track	0.1237834277795175	Esophagus Muscularis Mucosa	H3K4me3
Esophagus Muscularis Mucosa-H3K4me3	male_37	male_54	AVG	0.1533714685084241	Esophagus Muscularis Mucosa	H3K4me3
Esophagus Muscularis Mucosa-H3K4me3	female_53	male_54	Pos. Fraction	0.0025525090763302	Esophagus Muscularis Mucosa	H3K4me3
Esophagus Muscularis Mucosa-H3K4me3	female_53	male_54	Training Ind. Track	0.1365170075649635	Esophagus Muscularis Mucosa	H3K4me3
Esophagus Muscularis Mucosa-H3K4me3	female_53	male_54	AVG	0.1264115085368776	Esophagus Muscularis Mucosa	H3K4me3
Esophagus Muscularis Mucosa-H3K4me3	female_51	male_54	Pos. Fraction	0.0029315354436135	Esophagus Muscularis Mucosa	H3K4me3
Esophagus Muscularis Mucosa-H3K4me3	female_51	male_54	Training Ind. Track	0.1797136264711401	Esophagus Muscularis Mucosa	H3K4me3
Esophagus Muscularis Mucosa-H3K4me3	female_51	male_54	AVG	0.1885877540554124	Esophagus Muscularis Mucosa	H3K4me3
Esophagus Muscularis Mucosa-H3K4me3	male_37	female_53	Pos. Fraction	0.0021173217401371	Esophagus Muscularis Mucosa	H3K4me3
Esophagus Muscularis Mucosa-H3K4me3	male_37	female_53	Training Ind. Track	0.1198167878236634	Esophagus Muscularis Mucosa	H3K4me3
Esophagus Muscularis Mucosa-H3K4me3	male_37	female_53	AVG	0.1239273968897612	Esophagus Muscularis Mucosa	H3K4me3
Esophagus Muscularis Mucosa-H3K4me3	male_54	female_53	Pos. Fraction	0.0019961177107716	Esophagus Muscularis Mucosa	H3K4me3
Esophagus Muscularis Mucosa-H3K4me3	male_54	female_53	Training Ind. Track	0.0954480793023375	Esophagus Muscularis Mucosa	H3K4me3
Esophagus Muscularis Mucosa-H3K4me3	male_54	female_53	AVG	0.1600456229236045	Esophagus Muscularis Mucosa	H3K4me3
Esophagus Muscularis Mucosa-H3K4me3	female_51	female_53	Pos. Fraction	0.0024315721619851	Esophagus Muscularis Mucosa	H3K4me3
Esophagus Muscularis Mucosa-H3K4me3	female_51	female_53	Training Ind. Track	0.1773360720235819	Esophagus Muscularis Mucosa	H3K4me3
Esophagus Muscularis Mucosa-H3K4me3	female_51	female_53	AVG	0.1933694643216466	Esophagus Muscularis Mucosa	H3K4me3
Esophagus Muscularis Mucosa-H3K4me3	male_37	female_51	Pos. Fraction	0.0018174977012253	Esophagus Muscularis Mucosa	H3K4me3
Esophagus Muscularis Mucosa-H3K4me3	male_37	female_51	Training Ind. Track	0.1134608690894901	Esophagus Muscularis Mucosa	H3K4me3
Esophagus Muscularis Mucosa-H3K4me3	male_37	female_51	AVG	0.1447700827028339	Esophagus Muscularis Mucosa	H3K4me3
Esophagus Muscularis Mucosa-H3K4me3	male_54	female_51	Pos. Fraction	0.0014701588945356	Esophagus Muscularis Mucosa	H3K4me3
Esophagus Muscularis Mucosa-H3K4me3	male_54	female_51	Training Ind. Track	0.0708408167577361	Esophagus Muscularis Mucosa	H3K4me3
Esophagus Muscularis Mucosa-H3K4me3	male_54	female_51	AVG	0.1386712661921895	Esophagus Muscularis Mucosa	H3K4me3
Esophagus Muscularis Mucosa-H3K4me3	female_53	female_51	Pos. Fraction	0.0015465027358917	Esophagus Muscularis Mucosa	H3K4me3
Esophagus Muscularis Mucosa-H3K4me3	female_53	female_51	Training Ind. Track	0.1046475928338189	Esophagus Muscularis Mucosa	H3K4me3
Esophagus Muscularis Mucosa-H3K4me3	female_53	female_51	AVG	0.1320046400045256	Esophagus Muscularis Mucosa	H3K4me3
Esophagus Muscularis Mucosa-H3K9me3	male_54	male_37	Pos. Fraction	0.0255313634007257	Esophagus Muscularis Mucosa	H3K9me3
Esophagus Muscularis Mucosa-H3K9me3	male_54	male_37	Training Ind. Track	0.1401812618372411	Esophagus Muscularis Mucosa	H3K9me3
Esophagus Muscularis Mucosa-H3K9me3	male_54	male_37	AVG	0.4399620910824221	Esophagus Muscularis Mucosa	H3K9me3
Esophagus Muscularis Mucosa-H3K9me3	female_53	male_37	Pos. Fraction	0.0346747091267264	Esophagus Muscularis Mucosa	H3K9me3
Esophagus Muscularis Mucosa-H3K9me3	female_53	male_37	Training Ind. Track	0.0679067718630981	Esophagus Muscularis Mucosa	H3K9me3
Esophagus Muscularis Mucosa-H3K9me3	female_53	male_37	AVG	0.5895188570909561	Esophagus Muscularis Mucosa	H3K9me3
Esophagus Muscularis Mucosa-H3K9me3	female_51	male_37	Pos. Fraction	0.0322214844547845	Esophagus Muscularis Mucosa	H3K9me3
Esophagus Muscularis Mucosa-H3K9me3	female_51	male_37	Training Ind. Track	0.2432818471267308	Esophagus Muscularis Mucosa	H3K9me3
Esophagus Muscularis Mucosa-H3K9me3	female_51	male_37	AVG	0.5358880603926901	Esophagus Muscularis Mucosa	H3K9me3
Esophagus Muscularis Mucosa-H3K9me3	male_37	male_54	Pos. Fraction	0.0047216688524143	Esophagus Muscularis Mucosa	H3K9me3
Esophagus Muscularis Mucosa-H3K9me3	male_37	male_54	Training Ind. Track	0.0280882248093667	Esophagus Muscularis Mucosa	H3K9me3
Esophagus Muscularis Mucosa-H3K9me3	male_37	male_54	AVG	0.0816202614312877	Esophagus Muscularis Mucosa	H3K9me3
Esophagus Muscularis Mucosa-H3K9me3	female_53	male_54	Pos. Fraction	0.0142761457255196	Esophagus Muscularis Mucosa	H3K9me3
Esophagus Muscularis Mucosa-H3K9me3	female_53	male_54	Training Ind. Track	0.0335712924385768	Esophagus Muscularis Mucosa	H3K9me3
Esophagus Muscularis Mucosa-H3K9me3	female_53	male_54	AVG	0.4274063031343034	Esophagus Muscularis Mucosa	H3K9me3
Esophagus Muscularis Mucosa-H3K9me3	female_51	male_54	Pos. Fraction	0.0123068881530736	Esophagus Muscularis Mucosa	H3K9me3
Esophagus Muscularis Mucosa-H3K9me3	female_51	male_54	Training Ind. Track	0.1181417697542041	Esophagus Muscularis Mucosa	H3K9me3
Esophagus Muscularis Mucosa-H3K9me3	female_51	male_54	AVG	0.3167823206638364	Esophagus Muscularis Mucosa	H3K9me3
Esophagus Muscularis Mucosa-H3K9me3	male_37	female_53	Pos. Fraction	0.0004560573951635	Esophagus Muscularis Mucosa	H3K9me3
Esophagus Muscularis Mucosa-H3K9me3	male_37	female_53	Training Ind. Track	0.0006367777461391	Esophagus Muscularis Mucosa	H3K9me3
Esophagus Muscularis Mucosa-H3K9me3	male_37	female_53	AVG	0.0014628322422128	Esophagus Muscularis Mucosa	H3K9me3
Esophagus Muscularis Mucosa-H3K9me3	male_54	female_53	Pos. Fraction	0.0005680219210545	Esophagus Muscularis Mucosa	H3K9me3
Esophagus Muscularis Mucosa-H3K9me3	male_54	female_53	Training Ind. Track	0.001091786740282	Esophagus Muscularis Mucosa	H3K9me3
Esophagus Muscularis Mucosa-H3K9me3	male_54	female_53	AVG	0.0133253424353074	Esophagus Muscularis Mucosa	H3K9me3
Esophagus Muscularis Mucosa-H3K9me3	female_51	female_53	Pos. Fraction	0.0006464209291038	Esophagus Muscularis Mucosa	H3K9me3
Esophagus Muscularis Mucosa-H3K9me3	female_51	female_53	Training Ind. Track	0.0034376499427895	Esophagus Muscularis Mucosa	H3K9me3
Esophagus Muscularis Mucosa-H3K9me3	female_51	female_53	AVG	0.0249749358575824	Esophagus Muscularis Mucosa	H3K9me3
Esophagus Muscularis Mucosa-H3K9me3	male_37	female_51	Pos. Fraction	0.000142187048575	Esophagus Muscularis Mucosa	H3K9me3
Esophagus Muscularis Mucosa-H3K9me3	male_37	female_51	Training Ind. Track	0.0018101812893774	Esophagus Muscularis Mucosa	H3K9me3
Esophagus Muscularis Mucosa-H3K9me3	male_37	female_51	AVG	0.0083603433267756	Esophagus Muscularis Mucosa	H3K9me3
Esophagus Muscularis Mucosa-H3K9me3	male_54	female_51	Pos. Fraction	0.0007931570762052	Esophagus Muscularis Mucosa	H3K9me3
Esophagus Muscularis Mucosa-H3K9me3	male_54	female_51	Training Ind. Track	0.008445742393174	Esophagus Muscularis Mucosa	H3K9me3
Esophagus Muscularis Mucosa-H3K9me3	male_54	female_51	AVG	0.0876412249976222	Esophagus Muscularis Mucosa	H3K9me3
Esophagus Muscularis Mucosa-H3K9me3	female_53	female_51	Pos. Fraction	0.0028997850360866	Esophagus Muscularis Mucosa	H3K9me3
Esophagus Muscularis Mucosa-H3K9me3	female_53	female_51	Training Ind. Track	0.0144776527176085	Esophagus Muscularis Mucosa	H3K9me3
Esophagus Muscularis Mucosa-H3K9me3	female_53	female_51	AVG	0.3603559983446772	Esophagus Muscularis Mucosa	H3K9me3
Stomach-H3K27ac	male_54	male_37	Pos. Fraction	0.0213521367769033	Stomach	H3K27ac
Stomach-H3K27ac	male_54	male_37	Training Ind. Track	0.2239027543138136	Stomach	H3K27ac
Stomach-H3K27ac	male_54	male_37	AVG	0.4126191628816916	Stomach	H3K27ac
Stomach-H3K27ac	female_53	male_37	Pos. Fraction	0.0137278845131235	Stomach	H3K27ac
Stomach-H3K27ac	female_53	male_37	Training Ind. Track	0.1711529756227247	Stomach	H3K27ac
Stomach-H3K27ac	female_53	male_37	AVG	0.3537668790741358	Stomach	H3K27ac
Stomach-H3K27ac	female_51	male_37	Pos. Fraction	0.0145629632856796	Stomach	H3K27ac
Stomach-H3K27ac	female_51	male_37	Training Ind. Track	0.1604190896093952	Stomach	H3K27ac
Stomach-H3K27ac	female_51	male_37	AVG	0.335511941355978	Stomach	H3K27ac
Stomach-H3K27ac	male_37	male_54	Pos. Fraction	0.0053362801957824	Stomach	H3K27ac
Stomach-H3K27ac	male_37	male_54	Training Ind. Track	0.0756736727219974	Stomach	H3K27ac
Stomach-H3K27ac	male_37	male_54	AVG	0.0842665770903228	Stomach	H3K27ac
Stomach-H3K27ac	female_53	male_54	Pos. Fraction	0.0066714227270857	Stomach	H3K27ac
Stomach-H3K27ac	female_53	male_54	Training Ind. Track	0.0965803548221091	Stomach	H3K27ac
Stomach-H3K27ac	female_53	male_54	AVG	0.2307010244682006	Stomach	H3K27ac
Stomach-H3K27ac	female_51	male_54	Pos. Fraction	0.0058441679684825	Stomach	H3K27ac
Stomach-H3K27ac	female_51	male_54	Training Ind. Track	0.080835724079863	Stomach	H3K27ac
Stomach-H3K27ac	female_51	male_54	AVG	0.1145906779490813	Stomach	H3K27ac
Stomach-H3K27ac	male_37	female_53	Pos. Fraction	0.0154725777503619	Stomach	H3K27ac
Stomach-H3K27ac	male_37	female_53	Training Ind. Track	0.1813990604835852	Stomach	H3K27ac
Stomach-H3K27ac	male_37	female_53	AVG	0.1816171721983389	Stomach	H3K27ac
Stomach-H3K27ac	male_54	female_53	Pos. Fraction	0.0243832693681747	Stomach	H3K27ac
Stomach-H3K27ac	male_54	female_53	Training Ind. Track	0.2059972494979346	Stomach	H3K27ac
Stomach-H3K27ac	male_54	female_53	AVG	0.3334438907280867	Stomach	H3K27ac
Stomach-H3K27ac	female_51	female_53	Pos. Fraction	0.0179518338488731	Stomach	H3K27ac
Stomach-H3K27ac	female_51	female_53	Training Ind. Track	0.1782572321298954	Stomach	H3K27ac
Stomach-H3K27ac	female_51	female_53	AVG	0.3005548316422436	Stomach	H3K27ac
Stomach-H3K27ac	male_37	female_51	Pos. Fraction	0.0184010998037836	Stomach	H3K27ac
Stomach-H3K27ac	male_37	female_51	Training Ind. Track	0.1961395672123284	Stomach	H3K27ac
Stomach-H3K27ac	male_37	female_51	AVG	0.2735147620524179	Stomach	H3K27ac
Stomach-H3K27ac	male_54	female_51	Pos. Fraction	0.0256864657451515	Stomach	H3K27ac
Stomach-H3K27ac	male_54	female_51	Training Ind. Track	0.2221823263867842	Stomach	H3K27ac
Stomach-H3K27ac	male_54	female_51	AVG	0.3774506101089753	Stomach	H3K27ac
Stomach-H3K27ac	female_53	female_51	Pos. Fraction	0.0200608454867755	Stomach	H3K27ac
Stomach-H3K27ac	female_53	female_51	Training Ind. Track	0.1864859177793014	Stomach	H3K27ac
Stomach-H3K27ac	female_53	female_51	AVG	0.4290427864137247	Stomach	H3K27ac
Stomach-H3K36me3	male_54	male_37	Pos. Fraction	0.0743961038769259	Stomach	H3K36me3
Stomach-H3K36me3	male_54	male_37	Training Ind. Track	0.4810967492381204	Stomach	H3K36me3
Stomach-H3K36me3	male_54	male_37	AVG	0.9056717092636252	Stomach	H3K36me3
Stomach-H3K36me3	female_53	male_37	Pos. Fraction	0.0241718868900385	Stomach	H3K36me3
Stomach-H3K36me3	female_53	male_37	Training Ind. Track	0.4644632211897154	Stomach	H3K36me3
Stomach-H3K36me3	female_53	male_37	AVG	0.576310720897355	Stomach	H3K36me3
Stomach-H3K36me3	female_51	male_37	Pos. Fraction	0.0181239135695655	Stomach	H3K36me3
Stomach-H3K36me3	female_51	male_37	Training Ind. Track	0.2766532078838131	Stomach	H3K36me3
Stomach-H3K36me3	female_51	male_37	AVG	0.479746616490208	Stomach	H3K36me3
Stomach-H3K36me3	male_37	male_54	Pos. Fraction	4.945401175729247e-05	Stomach	H3K36me3
Stomach-H3K36me3	male_37	male_54	Training Ind. Track	0.0008395381799823	Stomach	H3K36me3
Stomach-H3K36me3	male_37	male_54	AVG	0.0054329728287184	Stomach	H3K36me3
Stomach-H3K36me3	female_53	male_54	Pos. Fraction	0.000168755537291	Stomach	H3K36me3
Stomach-H3K36me3	female_53	male_54	Training Ind. Track	0.0056265595825337	Stomach	H3K36me3
Stomach-H3K36me3	female_53	male_54	AVG	0.0068012933044598	Stomach	H3K36me3
Stomach-H3K36me3	female_51	male_54	Pos. Fraction	9.648372193075e-05	Stomach	H3K36me3
Stomach-H3K36me3	female_51	male_54	Training Ind. Track	0.0020144660957432	Stomach	H3K36me3
Stomach-H3K36me3	female_51	male_54	AVG	0.0033358003305414	Stomach	H3K36me3
Stomach-H3K36me3	male_37	female_53	Pos. Fraction	0.0034697572765197	Stomach	H3K36me3
Stomach-H3K36me3	male_37	female_53	Training Ind. Track	0.0915896970770774	Stomach	H3K36me3
Stomach-H3K36me3	male_37	female_53	AVG	0.1830592670114766	Stomach	H3K36me3
Stomach-H3K36me3	male_54	female_53	Pos. Fraction	0.0551421618285079	Stomach	H3K36me3
Stomach-H3K36me3	male_54	female_53	Training Ind. Track	0.4591192425829572	Stomach	H3K36me3
Stomach-H3K36me3	male_54	female_53	AVG	0.875007712562418	Stomach	H3K36me3
Stomach-H3K36me3	female_51	female_53	Pos. Fraction	0.0071825013325825	Stomach	H3K36me3
Stomach-H3K36me3	female_51	female_53	Training Ind. Track	0.1458762749699356	Stomach	H3K36me3
Stomach-H3K36me3	female_51	female_53	AVG	0.3054217402101939	Stomach	H3K36me3
Stomach-H3K36me3	male_37	female_51	Pos. Fraction	0.0096339605484609	Stomach	H3K36me3
Stomach-H3K36me3	male_37	female_51	Training Ind. Track	0.1709728038228382	Stomach	H3K36me3
Stomach-H3K36me3	male_37	female_51	AVG	0.3265175814547888	Stomach	H3K36me3
Stomach-H3K36me3	male_54	female_51	Pos. Fraction	0.0665009317971724	Stomach	H3K36me3
Stomach-H3K36me3	male_54	female_51	Training Ind. Track	0.4644760972086705	Stomach	H3K36me3
Stomach-H3K36me3	male_54	female_51	AVG	0.8682523709176133	Stomach	H3K36me3
Stomach-H3K36me3	female_53	female_51	Pos. Fraction	0.0191850045079604	Stomach	H3K36me3
Stomach-H3K36me3	female_53	female_51	Training Ind. Track	0.3613736765027123	Stomach	H3K36me3
Stomach-H3K36me3	female_53	female_51	AVG	0.51668180962349	Stomach	H3K36me3
Stomach-H3K4me1	male_54	male_37	Pos. Fraction	0.0693812163784523	Stomach	H3K4me1
Stomach-H3K4me1	male_54	male_37	Training Ind. Track	0.3943638090117516	Stomach	H3K4me1
Stomach-H3K4me1	male_54	male_37	AVG	0.6079805592452667	Stomach	H3K4me1
Stomach-H3K4me1	female_53	male_37	Pos. Fraction	0.062990997583602	Stomach	H3K4me1
Stomach-H3K4me1	female_53	male_37	Training Ind. Track	0.3491729030727773	Stomach	H3K4me1
Stomach-H3K4me1	female_53	male_37	AVG	0.5942618950131915	Stomach	H3K4me1
Stomach-H3K4me1	female_51	male_37	Pos. Fraction	0.0398311392563261	Stomach	H3K4me1
Stomach-H3K4me1	female_51	male_37	Training Ind. Track	0.276721551966958	Stomach	H3K4me1
Stomach-H3K4me1	female_51	male_37	AVG	0.3984881176183669	Stomach	H3K4me1
Stomach-H3K4me1	male_37	male_54	Pos. Fraction	0.0029467960261089	Stomach	H3K4me1
Stomach-H3K4me1	male_37	male_54	Training Ind. Track	0.0303821190274818	Stomach	H3K4me1
Stomach-H3K4me1	male_37	male_54	AVG	0.0416623916913218	Stomach	H3K4me1
Stomach-H3K4me1	female_53	male_54	Pos. Fraction	0.0127977619733662	Stomach	H3K4me1
Stomach-H3K4me1	female_53	male_54	Training Ind. Track	0.1020681576241538	Stomach	H3K4me1
Stomach-H3K4me1	female_53	male_54	AVG	0.2357031068937888	Stomach	H3K4me1
Stomach-H3K4me1	female_51	male_54	Pos. Fraction	0.0055780680362938	Stomach	H3K4me1
Stomach-H3K4me1	female_51	male_54	Training Ind. Track	0.0463406281999143	Stomach	H3K4me1
Stomach-H3K4me1	female_51	male_54	AVG	0.0662441049363866	Stomach	H3K4me1
Stomach-H3K4me1	male_37	female_53	Pos. Fraction	0.0061659645867211	Stomach	H3K4me1
Stomach-H3K4me1	male_37	female_53	Training Ind. Track	0.0480972633017669	Stomach	H3K4me1
Stomach-H3K4me1	male_37	female_53	AVG	0.0455443209424888	Stomach	H3K4me1
Stomach-H3K4me1	male_54	female_53	Pos. Fraction	0.0228579362510177	Stomach	H3K4me1
Stomach-H3K4me1	male_54	female_53	Training Ind. Track	0.1651095290782108	Stomach	H3K4me1
Stomach-H3K4me1	male_54	female_53	AVG	0.2493384074634219	Stomach	H3K4me1
Stomach-H3K4me1	female_51	female_53	Pos. Fraction	0.0112526369660119	Stomach	H3K4me1
Stomach-H3K4me1	female_51	female_53	Training Ind. Track	0.0808112923962313	Stomach	H3K4me1
Stomach-H3K4me1	female_51	female_53	AVG	0.1043624366990239	Stomach	H3K4me1
Stomach-H3K4me1	male_37	female_51	Pos. Fraction	0.0187508688441382	Stomach	H3K4me1
Stomach-H3K4me1	male_37	female_51	Training Ind. Track	0.1604785069512055	Stomach	H3K4me1
Stomach-H3K4me1	male_37	female_51	AVG	0.2745958992521953	Stomach	H3K4me1
Stomach-H3K4me1	male_54	female_51	Pos. Fraction	0.0516371132838173	Stomach	H3K4me1
Stomach-H3K4me1	male_54	female_51	Training Ind. Track	0.3251039633408956	Stomach	H3K4me1
Stomach-H3K4me1	male_54	female_51	AVG	0.5685899464240328	Stomach	H3K4me1
Stomach-H3K4me1	female_53	female_51	Pos. Fraction	0.0474307667680486	Stomach	H3K4me1
Stomach-H3K4me1	female_53	female_51	Training Ind. Track	0.2570404177335947	Stomach	H3K4me1
Stomach-H3K4me1	female_53	female_51	AVG	0.5638972599973235	Stomach	H3K4me1
Stomach-H3K4me3	male_54	male_37	Pos. Fraction	0.0033860646996089	Stomach	H3K4me3
Stomach-H3K4me3	male_54	male_37	Training Ind. Track	0.080737660473537	Stomach	H3K4me3
Stomach-H3K4me3	male_54	male_37	AVG	0.4341490810284806	Stomach	H3K4me3
Stomach-H3K4me3	female_53	male_37	Pos. Fraction	0.0019004955873379	Stomach	H3K4me3
Stomach-H3K4me3	female_53	male_37	Training Ind. Track	0.0582033390517198	Stomach	H3K4me3
Stomach-H3K4me3	female_53	male_37	AVG	0.343892245119123	Stomach	H3K4me3
Stomach-H3K4me3	female_51	male_37	Pos. Fraction	0.0046240542547808	Stomach	H3K4me3
Stomach-H3K4me3	female_51	male_37	Training Ind. Track	0.1127621924172634	Stomach	H3K4me3
Stomach-H3K4me3	female_51	male_37	AVG	0.4873804041478094	Stomach	H3K4me3
Stomach-H3K4me3	male_37	male_54	Pos. Fraction	0.0011549461161225	Stomach	H3K4me3
Stomach-H3K4me3	male_37	male_54	Training Ind. Track	0.045151258059201	Stomach	H3K4me3
Stomach-H3K4me3	male_37	male_54	AVG	0.1695057556766475	Stomach	H3K4me3
Stomach-H3K4me3	female_53	male_54	Pos. Fraction	0.001231527093596	Stomach	H3K4me3
Stomach-H3K4me3	female_53	male_54	Training Ind. Track	0.0390212287142376	Stomach	H3K4me3
Stomach-H3K4me3	female_53	male_54	AVG	0.3043770488218308	Stomach	H3K4me3
Stomach-H3K4me3	female_51	male_54	Pos. Fraction	0.0025949739762872	Stomach	H3K4me3
Stomach-H3K4me3	female_51	male_54	Training Ind. Track	0.0853553380383251	Stomach	H3K4me3
Stomach-H3K4me3	female_51	male_54	AVG	0.2904084493307438	Stomach	H3K4me3
Stomach-H3K4me3	male_37	female_53	Pos. Fraction	0.0043599958136914	Stomach	H3K4me3
Stomach-H3K4me3	male_37	female_53	Training Ind. Track	0.0789246893208203	Stomach	H3K4me3
Stomach-H3K4me3	male_37	female_53	AVG	0.1286883677929639	Stomach	H3K4me3
Stomach-H3K4me3	male_54	female_53	Pos. Fraction	0.0059626436781609	Stomach	H3K4me3
Stomach-H3K4me3	male_54	female_53	Training Ind. Track	0.0826537055124368	Stomach	H3K4me3
Stomach-H3K4me3	male_54	female_53	AVG	0.2434454785254675	Stomach	H3K4me3
Stomach-H3K4me3	female_51	female_53	Pos. Fraction	0.0068913276975745	Stomach	H3K4me3
Stomach-H3K4me3	female_51	female_53	Training Ind. Track	0.1122086213916863	Stomach	H3K4me3
Stomach-H3K4me3	female_51	female_53	AVG	0.302723742200132	Stomach	H3K4me3
Stomach-H3K4me3	male_37	female_51	Pos. Fraction	0.0011950277936743	Stomach	H3K4me3
Stomach-H3K4me3	male_37	female_51	Training Ind. Track	0.0353303956988897	Stomach	H3K4me3
Stomach-H3K4me3	male_37	female_51	AVG	0.1546471351096341	Stomach	H3K4me3
Stomach-H3K4me3	male_54	female_51	Pos. Fraction	0.0014012323735039	Stomach	H3K4me3
Stomach-H3K4me3	male_54	female_51	Training Ind. Track	0.0390297518511084	Stomach	H3K4me3
Stomach-H3K4me3	male_54	female_51	AVG	0.1858865778379022	Stomach	H3K4me3
Stomach-H3K4me3	female_53	female_51	Pos. Fraction	0.000986709925141	Stomach	H3K4me3
Stomach-H3K4me3	female_53	female_51	Training Ind. Track	0.021219509171204	Stomach	H3K4me3
Stomach-H3K4me3	female_53	female_51	AVG	0.3103427251104722	Stomach	H3K4me3
Stomach-H3K9me3	male_54	male_37	Pos. Fraction	0.0166624537807222	Stomach	H3K9me3
Stomach-H3K9me3	male_54	male_37	Training Ind. Track	0.0704395074811028	Stomach	H3K9me3
Stomach-H3K9me3	male_54	male_37	AVG	0.4389878944449205	Stomach	H3K9me3
Stomach-H3K9me3	female_53	male_37	Pos. Fraction	0.0052973818605547	Stomach	H3K9me3
Stomach-H3K9me3	female_53	male_37	Training Ind. Track	0.0324316797765405	Stomach	H3K9me3
Stomach-H3K9me3	female_53	male_37	AVG	0.1368810825469354	Stomach	H3K9me3
Stomach-H3K9me3	female_51	male_37	Pos. Fraction	0.0152126840057124	Stomach	H3K9me3
Stomach-H3K9me3	female_51	male_37	Training Ind. Track	0.1243014962684864	Stomach	H3K9me3
Stomach-H3K9me3	female_51	male_37	AVG	0.3916046373678779	Stomach	H3K9me3
Stomach-H3K9me3	male_37	male_54	Pos. Fraction	0.0030088440198573	Stomach	H3K9me3
Stomach-H3K9me3	male_37	male_54	Training Ind. Track	0.0144794027860532	Stomach	H3K9me3
Stomach-H3K9me3	male_37	male_54	AVG	0.0605751453132239	Stomach	H3K9me3
Stomach-H3K9me3	female_53	male_54	Pos. Fraction	0.0019612825175651	Stomach	H3K9me3
Stomach-H3K9me3	female_53	male_54	Training Ind. Track	0.0063736760654073	Stomach	H3K9me3
Stomach-H3K9me3	female_53	male_54	AVG	0.0236566118076871	Stomach	H3K9me3
Stomach-H3K9me3	female_51	male_54	Pos. Fraction	0.0047015404718757	Stomach	H3K9me3
Stomach-H3K9me3	female_51	male_54	Training Ind. Track	0.0352411200899313	Stomach	H3K9me3
Stomach-H3K9me3	female_51	male_54	AVG	0.1853012364896896	Stomach	H3K9me3
Stomach-H3K9me3	male_37	female_53	Pos. Fraction	0.0348940982258324	Stomach	H3K9me3
Stomach-H3K9me3	male_37	female_53	Training Ind. Track	0.192093475720229	Stomach	H3K9me3
Stomach-H3K9me3	male_37	female_53	AVG	0.3190828472797054	Stomach	H3K9me3
Stomach-H3K9me3	male_54	female_53	Pos. Fraction	0.0447195393650103	Stomach	H3K9me3
Stomach-H3K9me3	male_54	female_53	Training Ind. Track	0.1305497522015404	Stomach	H3K9me3
Stomach-H3K9me3	male_54	female_53	AVG	0.4425921430869016	Stomach	H3K9me3
Stomach-H3K9me3	female_51	female_53	Pos. Fraction	0.0427766606407485	Stomach	H3K9me3
Stomach-H3K9me3	female_51	female_53	Training Ind. Track	0.2158925438052836	Stomach	H3K9me3
Stomach-H3K9me3	female_51	female_53	AVG	0.4156272703160323	Stomach	H3K9me3
Stomach-H3K9me3	male_37	female_51	Pos. Fraction	0.002903061437332	Stomach	H3K9me3
Stomach-H3K9me3	male_37	female_51	Training Ind. Track	0.0250255083057868	Stomach	H3K9me3
Stomach-H3K9me3	male_37	female_51	AVG	0.0908460911836265	Stomach	H3K9me3
Stomach-H3K9me3	male_54	female_51	Pos. Fraction	0.0059996884423882	Stomach	H3K9me3
Stomach-H3K9me3	male_54	female_51	Training Ind. Track	0.0308688391175215	Stomach	H3K9me3
Stomach-H3K9me3	male_54	female_51	AVG	0.28093093849474	Stomach	H3K9me3
Stomach-H3K9me3	female_53	female_51	Pos. Fraction	0.0011982630175809	Stomach	H3K9me3
Stomach-H3K9me3	female_53	female_51	Training Ind. Track	0.0076020206919604	Stomach	H3K9me3
Stomach-H3K9me3	female_53	female_51	AVG	0.0387236961844243	Stomach	H3K9me3
Upper Lobe of Left Lung-H3K27ac	male_54	male_37	Pos. Fraction	0.0043246981222405	Upper Lobe of Left Lung	H3K27ac
Upper Lobe of Left Lung-H3K27ac	male_54	male_37	Training Ind. Track	0.0549286554685313	Upper Lobe of Left Lung	H3K27ac
Upper Lobe of Left Lung-H3K27ac	male_54	male_37	AVG	0.0934274136630229	Upper Lobe of Left Lung	H3K27ac
Upper Lobe of Left Lung-H3K27ac	female_53	male_37	Pos. Fraction	0.0048180144692758	Upper Lobe of Left Lung	H3K27ac
Upper Lobe of Left Lung-H3K27ac	female_53	male_37	Training Ind. Track	0.0564621189894716	Upper Lobe of Left Lung	H3K27ac
Upper Lobe of Left Lung-H3K27ac	female_53	male_37	AVG	0.1275803865239794	Upper Lobe of Left Lung	H3K27ac
Upper Lobe of Left Lung-H3K27ac	female_51	male_37	Pos. Fraction	0.0022674129688625	Upper Lobe of Left Lung	H3K27ac
Upper Lobe of Left Lung-H3K27ac	female_51	male_37	Training Ind. Track	0.0308543007092415	Upper Lobe of Left Lung	H3K27ac
Upper Lobe of Left Lung-H3K27ac	female_51	male_37	AVG	0.0440385475786018	Upper Lobe of Left Lung	H3K27ac
Upper Lobe of Left Lung-H3K27ac	male_37	male_54	Pos. Fraction	0.0170802047883993	Upper Lobe of Left Lung	H3K27ac
Upper Lobe of Left Lung-H3K27ac	male_37	male_54	Training Ind. Track	0.184514048370643	Upper Lobe of Left Lung	H3K27ac
Upper Lobe of Left Lung-H3K27ac	male_37	male_54	AVG	0.3472666895334607	Upper Lobe of Left Lung	H3K27ac
Upper Lobe of Left Lung-H3K27ac	female_53	male_54	Pos. Fraction	0.0133573091625291	Upper Lobe of Left Lung	H3K27ac
Upper Lobe of Left Lung-H3K27ac	female_53	male_54	Training Ind. Track	0.1103255229154429	Upper Lobe of Left Lung	H3K27ac
Upper Lobe of Left Lung-H3K27ac	female_53	male_54	AVG	0.2594841878545008	Upper Lobe of Left Lung	H3K27ac
Upper Lobe of Left Lung-H3K27ac	female_51	male_54	Pos. Fraction	0.006386970272467	Upper Lobe of Left Lung	H3K27ac
Upper Lobe of Left Lung-H3K27ac	female_51	male_54	Training Ind. Track	0.0892619184800204	Upper Lobe of Left Lung	H3K27ac
Upper Lobe of Left Lung-H3K27ac	female_51	male_54	AVG	0.1231258040639876	Upper Lobe of Left Lung	H3K27ac
Upper Lobe of Left Lung-H3K27ac	male_37	female_53	Pos. Fraction	0.0197938611496239	Upper Lobe of Left Lung	H3K27ac
Upper Lobe of Left Lung-H3K27ac	male_37	female_53	Training Ind. Track	0.1813214663687358	Upper Lobe of Left Lung	H3K27ac
Upper Lobe of Left Lung-H3K27ac	male_37	female_53	AVG	0.2890184418290772	Upper Lobe of Left Lung	H3K27ac
Upper Lobe of Left Lung-H3K27ac	male_54	female_53	Pos. Fraction	0.0156664868192077	Upper Lobe of Left Lung	H3K27ac
Upper Lobe of Left Lung-H3K27ac	male_54	female_53	Training Ind. Track	0.1323286688482759	Upper Lobe of Left Lung	H3K27ac
Upper Lobe of Left Lung-H3K27ac	male_54	female_53	AVG	0.2103072689672616	Upper Lobe of Left Lung	H3K27ac
Upper Lobe of Left Lung-H3K27ac	female_51	female_53	Pos. Fraction	0.0098300788548139	Upper Lobe of Left Lung	H3K27ac
Upper Lobe of Left Lung-H3K27ac	female_51	female_53	Training Ind. Track	0.1074592904968822	Upper Lobe of Left Lung	H3K27ac
Upper Lobe of Left Lung-H3K27ac	female_51	female_53	AVG	0.1385106170445896	Upper Lobe of Left Lung	H3K27ac
Upper Lobe of Left Lung-H3K27ac	male_37	female_51	Pos. Fraction	0.0285635402224342	Upper Lobe of Left Lung	H3K27ac
Upper Lobe of Left Lung-H3K27ac	male_37	female_51	Training Ind. Track	0.2504897544583686	Upper Lobe of Left Lung	H3K27ac
Upper Lobe of Left Lung-H3K27ac	male_37	female_51	AVG	0.3357907029865321	Upper Lobe of Left Lung	H3K27ac
Upper Lobe of Left Lung-H3K27ac	male_54	female_51	Pos. Fraction	0.020087694634213	Upper Lobe of Left Lung	H3K27ac
Upper Lobe of Left Lung-H3K27ac	male_54	female_51	Training Ind. Track	0.2045467179039108	Upper Lobe of Left Lung	H3K27ac
Upper Lobe of Left Lung-H3K27ac	male_54	female_51	AVG	0.2297907947008643	Upper Lobe of Left Lung	H3K27ac
Upper Lobe of Left Lung-H3K27ac	female_53	female_51	Pos. Fraction	0.0212766443587874	Upper Lobe of Left Lung	H3K27ac
Upper Lobe of Left Lung-H3K27ac	female_53	female_51	Training Ind. Track	0.1907498160304206	Upper Lobe of Left Lung	H3K27ac
Upper Lobe of Left Lung-H3K27ac	female_53	female_51	AVG	0.2480211526573665	Upper Lobe of Left Lung	H3K27ac
Upper Lobe of Left Lung-H3K36me3	male_54	male_37	Pos. Fraction	0.043419428266374	Upper Lobe of Left Lung	H3K36me3
Upper Lobe of Left Lung-H3K36me3	male_54	male_37	Training Ind. Track	0.3334431553289887	Upper Lobe of Left Lung	H3K36me3
Upper Lobe of Left Lung-H3K36me3	male_54	male_37	AVG	0.778266566494989	Upper Lobe of Left Lung	H3K36me3
Upper Lobe of Left Lung-H3K36me3	female_53	male_37	Pos. Fraction	0.0094624961185619	Upper Lobe of Left Lung	H3K36me3
Upper Lobe of Left Lung-H3K36me3	female_53	male_37	Training Ind. Track	0.1672676851539357	Upper Lobe of Left Lung	H3K36me3
Upper Lobe of Left Lung-H3K36me3	female_53	male_37	AVG	0.3065394399072227	Upper Lobe of Left Lung	H3K36me3
Upper Lobe of Left Lung-H3K36me3	female_51	male_37	Pos. Fraction	0.0387482747550766	Upper Lobe of Left Lung	H3K36me3
Upper Lobe of Left Lung-H3K36me3	female_51	male_37	Training Ind. Track	0.395484066057622	Upper Lobe of Left Lung	H3K36me3
Upper Lobe of Left Lung-H3K36me3	female_51	male_37	AVG	0.7329686643095107	Upper Lobe of Left Lung	H3K36me3
Upper Lobe of Left Lung-H3K36me3	male_37	male_54	Pos. Fraction	0.0016310575644163	Upper Lobe of Left Lung	H3K36me3
Upper Lobe of Left Lung-H3K36me3	male_37	male_54	Training Ind. Track	0.0242918292785552	Upper Lobe of Left Lung	H3K36me3
Upper Lobe of Left Lung-H3K36me3	male_37	male_54	AVG	0.0466086480291448	Upper Lobe of Left Lung	H3K36me3
Upper Lobe of Left Lung-H3K36me3	female_53	male_54	Pos. Fraction	0.0008283008257197	Upper Lobe of Left Lung	H3K36me3
Upper Lobe of Left Lung-H3K36me3	female_53	male_54	Training Ind. Track	0.0085385989452162	Upper Lobe of Left Lung	H3K36me3
Upper Lobe of Left Lung-H3K36me3	female_53	male_54	AVG	0.0135947280626106	Upper Lobe of Left Lung	H3K36me3
Upper Lobe of Left Lung-H3K36me3	female_51	male_54	Pos. Fraction	0.0073471412514719	Upper Lobe of Left Lung	H3K36me3
Upper Lobe of Left Lung-H3K36me3	female_51	male_54	Training Ind. Track	0.1037927950937566	Upper Lobe of Left Lung	H3K36me3
Upper Lobe of Left Lung-H3K36me3	female_51	male_54	AVG	0.2170031909641818	Upper Lobe of Left Lung	H3K36me3
Upper Lobe of Left Lung-H3K36me3	male_37	female_53	Pos. Fraction	0.0202326965141947	Upper Lobe of Left Lung	H3K36me3
Upper Lobe of Left Lung-H3K36me3	male_37	female_53	Training Ind. Track	0.2866061278128056	Upper Lobe of Left Lung	H3K36me3
Upper Lobe of Left Lung-H3K36me3	male_37	female_53	AVG	0.6574070692559042	Upper Lobe of Left Lung	H3K36me3
Upper Lobe of Left Lung-H3K36me3	male_54	female_53	Pos. Fraction	0.0529122380357454	Upper Lobe of Left Lung	H3K36me3
Upper Lobe of Left Lung-H3K36me3	male_54	female_53	Training Ind. Track	0.3750771838622184	Upper Lobe of Left Lung	H3K36me3
Upper Lobe of Left Lung-H3K36me3	male_54	female_53	AVG	0.8777596611091546	Upper Lobe of Left Lung	H3K36me3
Upper Lobe of Left Lung-H3K36me3	female_51	female_53	Pos. Fraction	0.0484059221057037	Upper Lobe of Left Lung	H3K36me3
Upper Lobe of Left Lung-H3K36me3	female_51	female_53	Training Ind. Track	0.4512777090767374	Upper Lobe of Left Lung	H3K36me3
Upper Lobe of Left Lung-H3K36me3	female_51	female_53	AVG	0.8534841298191533	Upper Lobe of Left Lung	H3K36me3
Upper Lobe of Left Lung-H3K36me3	male_37	female_51	Pos. Fraction	0.0013169164965069	Upper Lobe of Left Lung	H3K36me3
Upper Lobe of Left Lung-H3K36me3	male_37	female_51	Training Ind. Track	0.0273850553145926	Upper Lobe of Left Lung	H3K36me3
Upper Lobe of Left Lung-H3K36me3	male_37	female_51	AVG	0.1791603884453863	Upper Lobe of Left Lung	H3K36me3
Upper Lobe of Left Lung-H3K36me3	male_54	female_51	Pos. Fraction	0.0119603619768592	Upper Lobe of Left Lung	H3K36me3
Upper Lobe of Left Lung-H3K36me3	male_54	female_51	Training Ind. Track	0.1492880322312171	Upper Lobe of Left Lung	H3K36me3
Upper Lobe of Left Lung-H3K36me3	male_54	female_51	AVG	0.5568367447046234	Upper Lobe of Left Lung	H3K36me3
Upper Lobe of Left Lung-H3K36me3	female_53	female_51	Pos. Fraction	0.0005975654682246	Upper Lobe of Left Lung	H3K36me3
Upper Lobe of Left Lung-H3K36me3	female_53	female_51	Training Ind. Track	0.0134555356413482	Upper Lobe of Left Lung	H3K36me3
Upper Lobe of Left Lung-H3K36me3	female_53	female_51	AVG	0.0548256811263572	Upper Lobe of Left Lung	H3K36me3
Upper Lobe of Left Lung-H3K4me1	male_54	male_37	Pos. Fraction	0.0102130611072577	Upper Lobe of Left Lung	H3K4me1
Upper Lobe of Left Lung-H3K4me1	male_54	male_37	Training Ind. Track	0.1016244708957202	Upper Lobe of Left Lung	H3K4me1
Upper Lobe of Left Lung-H3K4me1	male_54	male_37	AVG	0.2125038127942752	Upper Lobe of Left Lung	H3K4me1
Upper Lobe of Left Lung-H3K4me1	female_53	male_37	Pos. Fraction	0.0126232153678662	Upper Lobe of Left Lung	H3K4me1
Upper Lobe of Left Lung-H3K4me1	female_53	male_37	Training Ind. Track	0.1534470751208987	Upper Lobe of Left Lung	H3K4me1
Upper Lobe of Left Lung-H3K4me1	female_53	male_37	AVG	0.2517241622574532	Upper Lobe of Left Lung	H3K4me1
Upper Lobe of Left Lung-H3K4me1	female_51	male_37	Pos. Fraction	0.0071209799138133	Upper Lobe of Left Lung	H3K4me1
Upper Lobe of Left Lung-H3K4me1	female_51	male_37	Training Ind. Track	0.0695442090017427	Upper Lobe of Left Lung	H3K4me1
Upper Lobe of Left Lung-H3K4me1	female_51	male_37	AVG	0.1357578601697673	Upper Lobe of Left Lung	H3K4me1
Upper Lobe of Left Lung-H3K4me1	male_37	male_54	Pos. Fraction	0.0217772948614463	Upper Lobe of Left Lung	H3K4me1
Upper Lobe of Left Lung-H3K4me1	male_37	male_54	Training Ind. Track	0.1847659936234175	Upper Lobe of Left Lung	H3K4me1
Upper Lobe of Left Lung-H3K4me1	male_37	male_54	AVG	0.2706848928005682	Upper Lobe of Left Lung	H3K4me1
Upper Lobe of Left Lung-H3K4me1	female_53	male_54	Pos. Fraction	0.0215771113150462	Upper Lobe of Left Lung	H3K4me1
Upper Lobe of Left Lung-H3K4me1	female_53	male_54	Training Ind. Track	0.2038104004327454	Upper Lobe of Left Lung	H3K4me1
Upper Lobe of Left Lung-H3K4me1	female_53	male_54	AVG	0.2634005740662141	Upper Lobe of Left Lung	H3K4me1
Upper Lobe of Left Lung-H3K4me1	female_51	male_54	Pos. Fraction	0.0118977574262146	Upper Lobe of Left Lung	H3K4me1
Upper Lobe of Left Lung-H3K4me1	female_51	male_54	Training Ind. Track	0.1134539706855528	Upper Lobe of Left Lung	H3K4me1
Upper Lobe of Left Lung-H3K4me1	female_51	male_54	AVG	0.1481476954464149	Upper Lobe of Left Lung	H3K4me1
Upper Lobe of Left Lung-H3K4me1	male_37	female_53	Pos. Fraction	0.0145798615332224	Upper Lobe of Left Lung	H3K4me1
Upper Lobe of Left Lung-H3K4me1	male_37	female_53	Training Ind. Track	0.143680719281831	Upper Lobe of Left Lung	H3K4me1
Upper Lobe of Left Lung-H3K4me1	male_37	female_53	AVG	0.2985662321388878	Upper Lobe of Left Lung	H3K4me1
Upper Lobe of Left Lung-H3K4me1	male_54	female_53	Pos. Fraction	0.0121158834870766	Upper Lobe of Left Lung	H3K4me1
Upper Lobe of Left Lung-H3K4me1	male_54	female_53	Training Ind. Track	0.1161714321306103	Upper Lobe of Left Lung	H3K4me1
Upper Lobe of Left Lung-H3K4me1	male_54	female_53	AVG	0.2532223945657221	Upper Lobe of Left Lung	H3K4me1
Upper Lobe of Left Lung-H3K4me1	female_51	female_53	Pos. Fraction	0.0082682747399012	Upper Lobe of Left Lung	H3K4me1
Upper Lobe of Left Lung-H3K4me1	female_51	female_53	Training Ind. Track	0.0827746585720373	Upper Lobe of Left Lung	H3K4me1
Upper Lobe of Left Lung-H3K4me1	female_51	female_53	AVG	0.1784409706758526	Upper Lobe of Left Lung	H3K4me1
Upper Lobe of Left Lung-H3K4me1	male_37	female_51	Pos. Fraction	0.0331140829426417	Upper Lobe of Left Lung	H3K4me1
Upper Lobe of Left Lung-H3K4me1	male_37	female_51	Training Ind. Track	0.2568618841385637	Upper Lobe of Left Lung	H3K4me1
Upper Lobe of Left Lung-H3K4me1	male_37	female_51	AVG	0.3659241489600974	Upper Lobe of Left Lung	H3K4me1
Upper Lobe of Left Lung-H3K4me1	male_54	female_51	Pos. Fraction	0.0265111816595727	Upper Lobe of Left Lung	H3K4me1
Upper Lobe of Left Lung-H3K4me1	male_54	female_51	Training Ind. Track	0.2246045891979154	Upper Lobe of Left Lung	H3K4me1
Upper Lobe of Left Lung-H3K4me1	male_54	female_51	AVG	0.3189926862254312	Upper Lobe of Left Lung	H3K4me1
Upper Lobe of Left Lung-H3K4me1	female_53	female_51	Pos. Fraction	0.032324056133778	Upper Lobe of Left Lung	H3K4me1
Upper Lobe of Left Lung-H3K4me1	female_53	female_51	Training Ind. Track	0.2809126028648655	Upper Lobe of Left Lung	H3K4me1
Upper Lobe of Left Lung-H3K4me1	female_53	female_51	AVG	0.3592429825426526	Upper Lobe of Left Lung	H3K4me1
Upper Lobe of Left Lung-H3K4me3	male_54	male_37	Pos. Fraction	0.0039362285014379	Upper Lobe of Left Lung	H3K4me3
Upper Lobe of Left Lung-H3K4me3	male_54	male_37	Training Ind. Track	0.1203083025906071	Upper Lobe of Left Lung	H3K4me3
Upper Lobe of Left Lung-H3K4me3	male_54	male_37	AVG	0.3222800396880637	Upper Lobe of Left Lung	H3K4me3
Upper Lobe of Left Lung-H3K4me3	female_53	male_37	Pos. Fraction	0.0129953037863222	Upper Lobe of Left Lung	H3K4me3
Upper Lobe of Left Lung-H3K4me3	female_53	male_37	Training Ind. Track	0.0844666606017792	Upper Lobe of Left Lung	H3K4me3
Upper Lobe of Left Lung-H3K4me3	female_53	male_37	AVG	0.7873159904087048	Upper Lobe of Left Lung	H3K4me3
Upper Lobe of Left Lung-H3K4me3	female_51	male_37	Pos. Fraction	0.0059025706197773	Upper Lobe of Left Lung	H3K4me3
Upper Lobe of Left Lung-H3K4me3	female_51	male_37	Training Ind. Track	0.1920837661664272	Upper Lobe of Left Lung	H3K4me3
Upper Lobe of Left Lung-H3K4me3	female_51	male_37	AVG	0.4377342369208244	Upper Lobe of Left Lung	H3K4me3
Upper Lobe of Left Lung-H3K4me3	male_37	male_54	Pos. Fraction	0.0012452577981017	Upper Lobe of Left Lung	H3K4me3
Upper Lobe of Left Lung-H3K4me3	male_37	male_54	Training Ind. Track	0.0455066226192764	Upper Lobe of Left Lung	H3K4me3
Upper Lobe of Left Lung-H3K4me3	male_37	male_54	AVG	0.113038830041617	Upper Lobe of Left Lung	H3K4me3
Upper Lobe of Left Lung-H3K4me3	female_53	male_54	Pos. Fraction	0.0103426768417963	Upper Lobe of Left Lung	H3K4me3
Upper Lobe of Left Lung-H3K4me3	female_53	male_54	Training Ind. Track	0.0889934440356504	Upper Lobe of Left Lung	H3K4me3
Upper Lobe of Left Lung-H3K4me3	female_53	male_54	AVG	0.7905649188681159	Upper Lobe of Left Lung	H3K4me3
Upper Lobe of Left Lung-H3K4me3	female_51	male_54	Pos. Fraction	0.0034052154652673	Upper Lobe of Left Lung	H3K4me3
Upper Lobe of Left Lung-H3K4me3	female_51	male_54	Training Ind. Track	0.1474542764410752	Upper Lobe of Left Lung	H3K4me3
Upper Lobe of Left Lung-H3K4me3	female_51	male_54	AVG	0.3073850783897692	Upper Lobe of Left Lung	H3K4me3
Upper Lobe of Left Lung-H3K4me3	male_37	female_53	Pos. Fraction	9.664687388252053e-06	Upper Lobe of Left Lung	H3K4me3
Upper Lobe of Left Lung-H3K4me3	male_37	female_53	Training Ind. Track	6.918903562785858e-06	Upper Lobe of Left Lung	H3K4me3
Upper Lobe of Left Lung-H3K4me3	male_37	female_53	AVG	4.266166901187993e-05	Upper Lobe of Left Lung	H3K4me3
Upper Lobe of Left Lung-H3K4me3	male_54	female_53	Pos. Fraction	3.4847003120660347e-05	Upper Lobe of Left Lung	H3K4me3
Upper Lobe of Left Lung-H3K4me3	male_54	female_53	Training Ind. Track	0.0026567316109035	Upper Lobe of Left Lung	H3K4me3
Upper Lobe of Left Lung-H3K4me3	male_54	female_53	AVG	0.0048647185485452	Upper Lobe of Left Lung	H3K4me3
Upper Lobe of Left Lung-H3K4me3	female_51	female_53	Pos. Fraction	2.1439697892477697e-05	Upper Lobe of Left Lung	H3K4me3
Upper Lobe of Left Lung-H3K4me3	female_51	female_53	Training Ind. Track	0.0012515948133835	Upper Lobe of Left Lung	H3K4me3
Upper Lobe of Left Lung-H3K4me3	female_51	female_53	AVG	0.0009378615688082	Upper Lobe of Left Lung	H3K4me3
Upper Lobe of Left Lung-H3K4me3	male_37	female_51	Pos. Fraction	0.0003375206210974	Upper Lobe of Left Lung	H3K4me3
Upper Lobe of Left Lung-H3K4me3	male_37	female_51	Training Ind. Track	0.0103775367064117	Upper Lobe of Left Lung	H3K4me3
Upper Lobe of Left Lung-H3K4me3	male_37	female_51	AVG	0.0511467598482568	Upper Lobe of Left Lung	H3K4me3
Upper Lobe of Left Lung-H3K4me3	male_54	female_51	Pos. Fraction	0.0005664491571103	Upper Lobe of Left Lung	H3K4me3
Upper Lobe of Left Lung-H3K4me3	male_54	female_51	Training Ind. Track	0.0309479857792301	Upper Lobe of Left Lung	H3K4me3
Upper Lobe of Left Lung-H3K4me3	male_54	female_51	AVG	0.0986063685864515	Upper Lobe of Left Lung	H3K4me3
Upper Lobe of Left Lung-H3K4me3	female_53	female_51	Pos. Fraction	0.0074860581156442	Upper Lobe of Left Lung	H3K4me3
Upper Lobe of Left Lung-H3K4me3	female_53	female_51	Training Ind. Track	0.0956976183881699	Upper Lobe of Left Lung	H3K4me3
Upper Lobe of Left Lung-H3K4me3	female_53	female_51	AVG	0.7973467080207439	Upper Lobe of Left Lung	H3K4me3
Upper Lobe of Left Lung-H3K9me3	male_54	male_37	Pos. Fraction	0.0006210397598843	Upper Lobe of Left Lung	H3K9me3
Upper Lobe of Left Lung-H3K9me3	male_54	male_37	Training Ind. Track	0.0067728352850636	Upper Lobe of Left Lung	H3K9me3
Upper Lobe of Left Lung-H3K9me3	male_54	male_37	AVG	0.0872078436935948	Upper Lobe of Left Lung	H3K9me3
Upper Lobe of Left Lung-H3K9me3	female_53	male_37	Pos. Fraction	0.0012100626104604	Upper Lobe of Left Lung	H3K9me3
Upper Lobe of Left Lung-H3K9me3	female_53	male_37	Training Ind. Track	0.0278125200925384	Upper Lobe of Left Lung	H3K9me3
Upper Lobe of Left Lung-H3K9me3	female_53	male_37	AVG	0.2149165053891635	Upper Lobe of Left Lung	H3K9me3
Upper Lobe of Left Lung-H3K9me3	female_51	male_37	Pos. Fraction	0.0004498358323382	Upper Lobe of Left Lung	H3K9me3
Upper Lobe of Left Lung-H3K9me3	female_51	male_37	Training Ind. Track	0.0047244093939093	Upper Lobe of Left Lung	H3K9me3
Upper Lobe of Left Lung-H3K9me3	female_51	male_37	AVG	0.0714494872348433	Upper Lobe of Left Lung	H3K9me3
Upper Lobe of Left Lung-H3K9me3	male_37	male_54	Pos. Fraction	0.013265934085233	Upper Lobe of Left Lung	H3K9me3
Upper Lobe of Left Lung-H3K9me3	male_37	male_54	Training Ind. Track	0.0991308049767891	Upper Lobe of Left Lung	H3K9me3
Upper Lobe of Left Lung-H3K9me3	male_37	male_54	AVG	0.4943526177998485	Upper Lobe of Left Lung	H3K9me3
Upper Lobe of Left Lung-H3K9me3	female_53	male_54	Pos. Fraction	0.0113120294761853	Upper Lobe of Left Lung	H3K9me3
Upper Lobe of Left Lung-H3K9me3	female_53	male_54	Training Ind. Track	0.1344147127853231	Upper Lobe of Left Lung	H3K9me3
Upper Lobe of Left Lung-H3K9me3	female_53	male_54	AVG	0.418335857028647	Upper Lobe of Left Lung	H3K9me3
Upper Lobe of Left Lung-H3K9me3	female_51	male_54	Pos. Fraction	0.0072541632231559	Upper Lobe of Left Lung	H3K9me3
Upper Lobe of Left Lung-H3K9me3	female_51	male_54	Training Ind. Track	0.0461493414606801	Upper Lobe of Left Lung	H3K9me3
Upper Lobe of Left Lung-H3K9me3	female_51	male_54	AVG	0.28465083337039	Upper Lobe of Left Lung	H3K9me3
Upper Lobe of Left Lung-H3K9me3	male_37	female_53	Pos. Fraction	0.0046436989191289	Upper Lobe of Left Lung	H3K9me3
Upper Lobe of Left Lung-H3K9me3	male_37	female_53	Training Ind. Track	0.0448182874947719	Upper Lobe of Left Lung	H3K9me3
Upper Lobe of Left Lung-H3K9me3	male_37	female_53	AVG	0.3033316365833969	Upper Lobe of Left Lung	H3K9me3
Upper Lobe of Left Lung-H3K9me3	male_54	female_53	Pos. Fraction	0.0020854485493015	Upper Lobe of Left Lung	H3K9me3
Upper Lobe of Left Lung-H3K9me3	male_54	female_53	Training Ind. Track	0.0238475804976771	Upper Lobe of Left Lung	H3K9me3
Upper Lobe of Left Lung-H3K9me3	male_54	female_53	AVG	0.1134096488884264	Upper Lobe of Left Lung	H3K9me3
Upper Lobe of Left Lung-H3K9me3	female_51	female_53	Pos. Fraction	0.002072831559645	Upper Lobe of Left Lung	H3K9me3
Upper Lobe of Left Lung-H3K9me3	female_51	female_53	Training Ind. Track	0.0139144971309614	Upper Lobe of Left Lung	H3K9me3
Upper Lobe of Left Lung-H3K9me3	female_51	female_53	AVG	0.131647304950017	Upper Lobe of Left Lung	H3K9me3
Upper Lobe of Left Lung-H3K9me3	male_37	female_51	Pos. Fraction	0.0211959317509437	Upper Lobe of Left Lung	H3K9me3
Upper Lobe of Left Lung-H3K9me3	male_37	female_51	Training Ind. Track	0.1295054135462873	Upper Lobe of Left Lung	H3K9me3
Upper Lobe of Left Lung-H3K9me3	male_37	female_51	AVG	0.376224544365723	Upper Lobe of Left Lung	H3K9me3
Upper Lobe of Left Lung-H3K9me3	male_54	female_51	Pos. Fraction	0.0153896320450587	Upper Lobe of Left Lung	H3K9me3
Upper Lobe of Left Lung-H3K9me3	male_54	female_51	Training Ind. Track	0.1009006655247405	Upper Lobe of Left Lung	H3K9me3
Upper Lobe of Left Lung-H3K9me3	male_54	female_51	AVG	0.2359507488236736	Upper Lobe of Left Lung	H3K9me3
Upper Lobe of Left Lung-H3K9me3	female_53	female_51	Pos. Fraction	0.0194219454546656	Upper Lobe of Left Lung	H3K9me3
Upper Lobe of Left Lung-H3K9me3	female_53	female_51	Training Ind. Track	0.1206402461611793	Upper Lobe of Left Lung	H3K9me3
Upper Lobe of Left Lung-H3K9me3	female_53	female_51	AVG	0.3380092803888746	Upper Lobe of Left Lung	H3K9me3
Sigmoid Colon-H3K27ac	male_54	male_37	Pos. Fraction	0.0182035524545062	Sigmoid Colon	H3K27ac
Sigmoid Colon-H3K27ac	male_54	male_37	Training Ind. Track	0.2659980168521581	Sigmoid Colon	H3K27ac
Sigmoid Colon-H3K27ac	male_54	male_37	AVG	0.1727838935120261	Sigmoid Colon	H3K27ac
Sigmoid Colon-H3K27ac	female_53	male_37	Pos. Fraction	0.0204969577742723	Sigmoid Colon	H3K27ac
Sigmoid Colon-H3K27ac	female_53	male_37	Training Ind. Track	0.1454930815423201	Sigmoid Colon	H3K27ac
Sigmoid Colon-H3K27ac	female_53	male_37	AVG	0.1484466436697883	Sigmoid Colon	H3K27ac
Sigmoid Colon-H3K27ac	female_51	male_37	Pos. Fraction	0.0084395235492042	Sigmoid Colon	H3K27ac
Sigmoid Colon-H3K27ac	female_51	male_37	Training Ind. Track	0.1529160810060887	Sigmoid Colon	H3K27ac
Sigmoid Colon-H3K27ac	female_51	male_37	AVG	0.058603394521463	Sigmoid Colon	H3K27ac
Sigmoid Colon-H3K27ac	male_37	male_54	Pos. Fraction	0.0032086463930534	Sigmoid Colon	H3K27ac
Sigmoid Colon-H3K27ac	male_37	male_54	Training Ind. Track	0.062158799684348	Sigmoid Colon	H3K27ac
Sigmoid Colon-H3K27ac	male_37	male_54	AVG	0.05499581816187	Sigmoid Colon	H3K27ac
Sigmoid Colon-H3K27ac	female_53	male_54	Pos. Fraction	0.0106424608225886	Sigmoid Colon	H3K27ac
Sigmoid Colon-H3K27ac	female_53	male_54	Training Ind. Track	0.0886149099905657	Sigmoid Colon	H3K27ac
Sigmoid Colon-H3K27ac	female_53	male_54	AVG	0.0873009692184846	Sigmoid Colon	H3K27ac
Sigmoid Colon-H3K27ac	female_51	male_54	Pos. Fraction	0.0029142958337503	Sigmoid Colon	H3K27ac
Sigmoid Colon-H3K27ac	female_51	male_54	Training Ind. Track	0.0545166518320791	Sigmoid Colon	H3K27ac
Sigmoid Colon-H3K27ac	female_51	male_54	AVG	0.0259649335204077	Sigmoid Colon	H3K27ac
Sigmoid Colon-H3K27ac	male_37	female_53	Pos. Fraction	0.0130370915841109	Sigmoid Colon	H3K27ac
Sigmoid Colon-H3K27ac	male_37	female_53	Training Ind. Track	0.1333577901677418	Sigmoid Colon	H3K27ac
Sigmoid Colon-H3K27ac	male_37	female_53	AVG	0.2083457330551533	Sigmoid Colon	H3K27ac
Sigmoid Colon-H3K27ac	male_54	female_53	Pos. Fraction	0.0180871875432118	Sigmoid Colon	H3K27ac
Sigmoid Colon-H3K27ac	male_54	female_53	Training Ind. Track	0.1616128042947842	Sigmoid Colon	H3K27ac
Sigmoid Colon-H3K27ac	male_54	female_53	AVG	0.2788873749703293	Sigmoid Colon	H3K27ac
Sigmoid Colon-H3K27ac	female_51	female_53	Pos. Fraction	0.0108510359801966	Sigmoid Colon	H3K27ac
Sigmoid Colon-H3K27ac	female_51	female_53	Training Ind. Track	0.1152536973907008	Sigmoid Colon	H3K27ac
Sigmoid Colon-H3K27ac	female_51	female_53	AVG	0.1539566164902581	Sigmoid Colon	H3K27ac
Sigmoid Colon-H3K27ac	male_37	female_51	Pos. Fraction	0.0121956177392198	Sigmoid Colon	H3K27ac
Sigmoid Colon-H3K27ac	male_37	female_51	Training Ind. Track	0.2316481376275984	Sigmoid Colon	H3K27ac
Sigmoid Colon-H3K27ac	male_37	female_51	AVG	0.2098780265747303	Sigmoid Colon	H3K27ac
Sigmoid Colon-H3K27ac	male_54	female_51	Pos. Fraction	0.0215781348820445	Sigmoid Colon	H3K27ac
Sigmoid Colon-H3K27ac	male_54	female_51	Training Ind. Track	0.2886169230334846	Sigmoid Colon	H3K27ac
Sigmoid Colon-H3K27ac	male_54	female_51	AVG	0.3011563953096906	Sigmoid Colon	H3K27ac
Sigmoid Colon-H3K27ac	female_53	female_51	Pos. Fraction	0.02205461389009	Sigmoid Colon	H3K27ac
Sigmoid Colon-H3K27ac	female_53	female_51	Training Ind. Track	0.1748634810301248	Sigmoid Colon	H3K27ac
Sigmoid Colon-H3K27ac	female_53	female_51	AVG	0.2363552667247268	Sigmoid Colon	H3K27ac
Sigmoid Colon-H3K36me3	male_54	male_37	Pos. Fraction	0.0395981633154003	Sigmoid Colon	H3K36me3
Sigmoid Colon-H3K36me3	male_54	male_37	Training Ind. Track	0.3511256865935779	Sigmoid Colon	H3K36me3
Sigmoid Colon-H3K36me3	male_54	male_37	AVG	0.7893522024540296	Sigmoid Colon	H3K36me3
Sigmoid Colon-H3K36me3	female_53	male_37	Pos. Fraction	0.0629171105731017	Sigmoid Colon	H3K36me3
Sigmoid Colon-H3K36me3	female_53	male_37	Training Ind. Track	0.2852322669106245	Sigmoid Colon	H3K36me3
Sigmoid Colon-H3K36me3	female_53	male_37	AVG	0.8978489272956486	Sigmoid Colon	H3K36me3
Sigmoid Colon-H3K36me3	female_51	male_37	Pos. Fraction	0.0411107569422308	Sigmoid Colon	H3K36me3
Sigmoid Colon-H3K36me3	female_51	male_37	Training Ind. Track	0.323298106673079	Sigmoid Colon	H3K36me3
Sigmoid Colon-H3K36me3	female_51	male_37	AVG	0.8065310573750102	Sigmoid Colon	H3K36me3
Sigmoid Colon-H3K36me3	male_37	male_54	Pos. Fraction	0.0015223455513723	Sigmoid Colon	H3K36me3
Sigmoid Colon-H3K36me3	male_37	male_54	Training Ind. Track	0.0322590554813553	Sigmoid Colon	H3K36me3
Sigmoid Colon-H3K36me3	male_37	male_54	AVG	0.0413022938710563	Sigmoid Colon	H3K36me3
Sigmoid Colon-H3K36me3	female_53	male_54	Pos. Fraction	0.0261342373059821	Sigmoid Colon	H3K36me3
Sigmoid Colon-H3K36me3	female_53	male_54	Training Ind. Track	0.1950593653389471	Sigmoid Colon	H3K36me3
Sigmoid Colon-H3K36me3	female_53	male_54	AVG	0.661445723038432	Sigmoid Colon	H3K36me3
Sigmoid Colon-H3K36me3	female_51	male_54	Pos. Fraction	0.0117810736317101	Sigmoid Colon	H3K36me3
Sigmoid Colon-H3K36me3	female_51	male_54	Training Ind. Track	0.1260867340976204	Sigmoid Colon	H3K36me3
Sigmoid Colon-H3K36me3	female_51	male_54	AVG	0.437757464040004	Sigmoid Colon	H3K36me3
Sigmoid Colon-H3K36me3	male_37	female_53	Pos. Fraction	1.872695706454948e-05	Sigmoid Colon	H3K36me3
Sigmoid Colon-H3K36me3	male_37	female_53	Training Ind. Track	0.0007677782418508	Sigmoid Colon	H3K36me3
Sigmoid Colon-H3K36me3	male_37	female_53	AVG	0.0013251020546794	Sigmoid Colon	H3K36me3
Sigmoid Colon-H3K36me3	male_54	female_53	Pos. Fraction	0.0002056774482184	Sigmoid Colon	H3K36me3
Sigmoid Colon-H3K36me3	male_54	female_53	Training Ind. Track	0.0037403548072196	Sigmoid Colon	H3K36me3
Sigmoid Colon-H3K36me3	male_54	female_53	AVG	0.029580147046004	Sigmoid Colon	H3K36me3
Sigmoid Colon-H3K36me3	female_51	female_53	Pos. Fraction	0.0002227513921962	Sigmoid Colon	H3K36me3
Sigmoid Colon-H3K36me3	female_51	female_53	Training Ind. Track	0.0028884210915567	Sigmoid Colon	H3K36me3
Sigmoid Colon-H3K36me3	female_51	female_53	AVG	0.0526678942667707	Sigmoid Colon	H3K36me3
Sigmoid Colon-H3K36me3	male_37	female_51	Pos. Fraction	0.0021949554259407	Sigmoid Colon	H3K36me3
Sigmoid Colon-H3K36me3	male_37	female_51	Training Ind. Track	0.0322295859147396	Sigmoid Colon	H3K36me3
Sigmoid Colon-H3K36me3	male_37	female_51	AVG	0.0748012115059762	Sigmoid Colon	H3K36me3
Sigmoid Colon-H3K36me3	male_54	female_51	Pos. Fraction	0.0109677123938678	Sigmoid Colon	H3K36me3
Sigmoid Colon-H3K36me3	male_54	female_51	Training Ind. Track	0.1273360997728259	Sigmoid Colon	H3K36me3
Sigmoid Colon-H3K36me3	male_54	female_51	AVG	0.4139342158071641	Sigmoid Colon	H3K36me3
Sigmoid Colon-H3K36me3	female_53	female_51	Pos. Fraction	0.0253130865688841	Sigmoid Colon	H3K36me3
Sigmoid Colon-H3K36me3	female_53	female_51	Training Ind. Track	0.1793965340551518	Sigmoid Colon	H3K36me3
Sigmoid Colon-H3K36me3	female_53	female_51	AVG	0.6671928913620263	Sigmoid Colon	H3K36me3
Sigmoid Colon-H3K4me1	male_54	male_37	Pos. Fraction	0.0326710196464419	Sigmoid Colon	H3K4me1
Sigmoid Colon-H3K4me1	male_54	male_37	Training Ind. Track	0.290129172371158	Sigmoid Colon	H3K4me1
Sigmoid Colon-H3K4me1	male_54	male_37	AVG	0.2861799769476542	Sigmoid Colon	H3K4me1
Sigmoid Colon-H3K4me1	female_53	male_37	Pos. Fraction	0.0700229918616108	Sigmoid Colon	H3K4me1
Sigmoid Colon-H3K4me1	female_53	male_37	Training Ind. Track	0.1097075337443517	Sigmoid Colon	H3K4me1
Sigmoid Colon-H3K4me1	female_53	male_37	AVG	0.6140029469362116	Sigmoid Colon	H3K4me1
Sigmoid Colon-H3K4me1	female_51	male_37	Pos. Fraction	0.0218895158524799	Sigmoid Colon	H3K4me1
Sigmoid Colon-H3K4me1	female_51	male_37	Training Ind. Track	0.1974024477633234	Sigmoid Colon	H3K4me1
Sigmoid Colon-H3K4me1	female_51	male_37	AVG	0.161865399223861	Sigmoid Colon	H3K4me1
Sigmoid Colon-H3K4me1	male_37	male_54	Pos. Fraction	0.0055550584937142	Sigmoid Colon	H3K4me1
Sigmoid Colon-H3K4me1	male_37	male_54	Training Ind. Track	0.0643851161837051	Sigmoid Colon	H3K4me1
Sigmoid Colon-H3K4me1	male_37	male_54	AVG	0.0733587986521171	Sigmoid Colon	H3K4me1
Sigmoid Colon-H3K4me1	female_53	male_54	Pos. Fraction	0.044166271303967	Sigmoid Colon	H3K4me1
Sigmoid Colon-H3K4me1	female_53	male_54	Training Ind. Track	0.0740806219781306	Sigmoid Colon	H3K4me1
Sigmoid Colon-H3K4me1	female_53	male_54	AVG	0.5879529462945648	Sigmoid Colon	H3K4me1
Sigmoid Colon-H3K4me1	female_51	male_54	Pos. Fraction	0.0083416466627178	Sigmoid Colon	H3K4me1
Sigmoid Colon-H3K4me1	female_51	male_54	Training Ind. Track	0.0828143426859295	Sigmoid Colon	H3K4me1
Sigmoid Colon-H3K4me1	female_51	male_54	AVG	0.0825011290175901	Sigmoid Colon	H3K4me1
Sigmoid Colon-H3K4me1	male_37	female_53	Pos. Fraction	2.276020010140061e-05	Sigmoid Colon	H3K4me1
Sigmoid Colon-H3K4me1	male_37	female_53	Training Ind. Track	1.6840815608929134e-05	Sigmoid Colon	H3K4me1
Sigmoid Colon-H3K4me1	male_37	female_53	AVG	0.0050725196226155	Sigmoid Colon	H3K4me1
Sigmoid Colon-H3K4me1	male_54	female_53	Pos. Fraction	4.3524707143626186e-05	Sigmoid Colon	H3K4me1
Sigmoid Colon-H3K4me1	male_54	female_53	Training Ind. Track	0.0002465487937196	Sigmoid Colon	H3K4me1
Sigmoid Colon-H3K4me1	male_54	female_53	AVG	0.0015313752499798	Sigmoid Colon	H3K4me1
Sigmoid Colon-H3K4me1	female_51	female_53	Pos. Fraction	3.5071858340867285e-05	Sigmoid Colon	H3K4me1
Sigmoid Colon-H3K4me1	female_51	female_53	Training Ind. Track	5.48565961047164e-05	Sigmoid Colon	H3K4me1
Sigmoid Colon-H3K4me1	female_51	female_53	AVG	0.0033481716306645	Sigmoid Colon	H3K4me1
Sigmoid Colon-H3K4me1	male_37	female_51	Pos. Fraction	0.0149393244458676	Sigmoid Colon	H3K4me1
Sigmoid Colon-H3K4me1	male_37	female_51	Training Ind. Track	0.1510172630713769	Sigmoid Colon	H3K4me1
Sigmoid Colon-H3K4me1	male_37	female_51	AVG	0.2347260636771605	Sigmoid Colon	H3K4me1
Sigmoid Colon-H3K4me1	male_54	female_51	Pos. Fraction	0.0287537960035155	Sigmoid Colon	H3K4me1
Sigmoid Colon-H3K4me1	male_54	female_51	Training Ind. Track	0.2414257390342086	Sigmoid Colon	H3K4me1
Sigmoid Colon-H3K4me1	male_54	female_51	AVG	0.3883004170274095	Sigmoid Colon	H3K4me1
Sigmoid Colon-H3K4me1	female_53	female_51	Pos. Fraction	0.0635122805737016	Sigmoid Colon	H3K4me1
Sigmoid Colon-H3K4me1	female_53	female_51	Training Ind. Track	0.0994955121899858	Sigmoid Colon	H3K4me1
Sigmoid Colon-H3K4me1	female_53	female_51	AVG	0.6953863035469269	Sigmoid Colon	H3K4me1
Sigmoid Colon-H3K4me3	male_54	male_37	Pos. Fraction	0.0046751046243171	Sigmoid Colon	H3K4me3
Sigmoid Colon-H3K4me3	male_54	male_37	Training Ind. Track	0.1410528249191791	Sigmoid Colon	H3K4me3
Sigmoid Colon-H3K4me3	male_54	male_37	AVG	0.377442364055095	Sigmoid Colon	H3K4me3
Sigmoid Colon-H3K4me3	female_53	male_37	Pos. Fraction	0.0088143979783841	Sigmoid Colon	H3K4me3
Sigmoid Colon-H3K4me3	female_53	male_37	Training Ind. Track	0.0680848307048693	Sigmoid Colon	H3K4me3
Sigmoid Colon-H3K4me3	female_53	male_37	AVG	0.6542095709471574	Sigmoid Colon	H3K4me3
Sigmoid Colon-H3K4me3	female_51	male_37	Pos. Fraction	0.0026311438766409	Sigmoid Colon	H3K4me3
Sigmoid Colon-H3K4me3	female_51	male_37	Training Ind. Track	0.0971848582210795	Sigmoid Colon	H3K4me3
Sigmoid Colon-H3K4me3	female_51	male_37	AVG	0.1912765884803278	Sigmoid Colon	H3K4me3
Sigmoid Colon-H3K4me3	male_37	male_54	Pos. Fraction	0.0005107237133177	Sigmoid Colon	H3K4me3
Sigmoid Colon-H3K4me3	male_37	male_54	Training Ind. Track	0.0203610562295464	Sigmoid Colon	H3K4me3
Sigmoid Colon-H3K4me3	male_37	male_54	AVG	0.1079410672751508	Sigmoid Colon	H3K4me3
Sigmoid Colon-H3K4me3	female_53	male_54	Pos. Fraction	0.0047273077820287	Sigmoid Colon	H3K4me3
Sigmoid Colon-H3K4me3	female_53	male_54	Training Ind. Track	0.0655195389383693	Sigmoid Colon	H3K4me3
Sigmoid Colon-H3K4me3	female_53	male_54	AVG	0.6411270723023619	Sigmoid Colon	H3K4me3
Sigmoid Colon-H3K4me3	female_51	male_54	Pos. Fraction	0.0006872556702299	Sigmoid Colon	H3K4me3
Sigmoid Colon-H3K4me3	female_51	male_54	Training Ind. Track	0.028581132083867	Sigmoid Colon	H3K4me3
Sigmoid Colon-H3K4me3	female_51	male_54	AVG	0.1029623873976844	Sigmoid Colon	H3K4me3
Sigmoid Colon-H3K4me3	male_37	female_53	Pos. Fraction	0.0001291655902867	Sigmoid Colon	H3K4me3
Sigmoid Colon-H3K4me3	male_37	female_53	Training Ind. Track	0.0009786940721051	Sigmoid Colon	H3K4me3
Sigmoid Colon-H3K4me3	male_37	female_53	AVG	0.0023774148024157	Sigmoid Colon	H3K4me3
Sigmoid Colon-H3K4me3	male_54	female_53	Pos. Fraction	0.0001611595205726	Sigmoid Colon	H3K4me3
Sigmoid Colon-H3K4me3	male_54	female_53	Training Ind. Track	0.001617636740012	Sigmoid Colon	H3K4me3
Sigmoid Colon-H3K4me3	male_54	female_53	AVG	0.0052160810577912	Sigmoid Colon	H3K4me3
Sigmoid Colon-H3K4me3	female_51	female_53	Pos. Fraction	0.0001245511894267	Sigmoid Colon	H3K4me3
Sigmoid Colon-H3K4me3	female_51	female_53	Training Ind. Track	0.000738956665295	Sigmoid Colon	H3K4me3
Sigmoid Colon-H3K4me3	female_51	female_53	AVG	0.0013993256733866	Sigmoid Colon	H3K4me3
Sigmoid Colon-H3K4me3	male_37	female_51	Pos. Fraction	0.0013785086273706	Sigmoid Colon	H3K4me3
Sigmoid Colon-H3K4me3	male_37	female_51	Training Ind. Track	0.0680041631348225	Sigmoid Colon	H3K4me3
Sigmoid Colon-H3K4me3	male_37	female_51	AVG	0.1852085034830457	Sigmoid Colon	H3K4me3
Sigmoid Colon-H3K4me3	male_54	female_51	Pos. Fraction	0.0034871076079861	Sigmoid Colon	H3K4me3
Sigmoid Colon-H3K4me3	male_54	female_51	Training Ind. Track	0.1220271227552259	Sigmoid Colon	H3K4me3
Sigmoid Colon-H3K4me3	male_54	female_51	AVG	0.3679407940068614	Sigmoid Colon	H3K4me3
Sigmoid Colon-H3K4me3	female_53	female_51	Pos. Fraction	0.0075383781007319	Sigmoid Colon	H3K4me3
Sigmoid Colon-H3K4me3	female_53	female_51	Training Ind. Track	0.0687370338666924	Sigmoid Colon	H3K4me3
Sigmoid Colon-H3K4me3	female_53	female_51	AVG	0.6978546647179826	Sigmoid Colon	H3K4me3
Sigmoid Colon-H3K9me3	male_54	male_37	Pos. Fraction	0.0212996274953038	Sigmoid Colon	H3K9me3
Sigmoid Colon-H3K9me3	male_54	male_37	Training Ind. Track	0.1032207766554696	Sigmoid Colon	H3K9me3
Sigmoid Colon-H3K9me3	male_54	male_37	AVG	0.3298010989148283	Sigmoid Colon	H3K9me3
Sigmoid Colon-H3K9me3	female_53	male_37	Pos. Fraction	0.0285192916891724	Sigmoid Colon	H3K9me3
Sigmoid Colon-H3K9me3	female_53	male_37	Training Ind. Track	0.0356635624738739	Sigmoid Colon	H3K9me3
Sigmoid Colon-H3K9me3	female_53	male_37	AVG	0.4904938675018069	Sigmoid Colon	H3K9me3
Sigmoid Colon-H3K9me3	female_51	male_37	Pos. Fraction	0.0264737703187671	Sigmoid Colon	H3K9me3
Sigmoid Colon-H3K9me3	female_51	male_37	Training Ind. Track	0.0818741788970103	Sigmoid Colon	H3K9me3
Sigmoid Colon-H3K9me3	female_51	male_37	AVG	0.4435968690768738	Sigmoid Colon	H3K9me3
Sigmoid Colon-H3K9me3	male_37	male_54	Pos. Fraction	0.0068509256901073	Sigmoid Colon	H3K9me3
Sigmoid Colon-H3K9me3	male_37	male_54	Training Ind. Track	0.0335597085513807	Sigmoid Colon	H3K9me3
Sigmoid Colon-H3K9me3	male_37	male_54	AVG	0.0998264818003853	Sigmoid Colon	H3K9me3
Sigmoid Colon-H3K9me3	female_53	male_54	Pos. Fraction	0.0142713245062115	Sigmoid Colon	H3K9me3
Sigmoid Colon-H3K9me3	female_53	male_54	Training Ind. Track	0.0190227652576735	Sigmoid Colon	H3K9me3
Sigmoid Colon-H3K9me3	female_53	male_54	AVG	0.3680053952108059	Sigmoid Colon	H3K9me3
Sigmoid Colon-H3K9me3	female_51	male_54	Pos. Fraction	0.0127454084863837	Sigmoid Colon	H3K9me3
Sigmoid Colon-H3K9me3	female_51	male_54	Training Ind. Track	0.0433040016596571	Sigmoid Colon	H3K9me3
Sigmoid Colon-H3K9me3	female_51	male_54	AVG	0.3025586562273837	Sigmoid Colon	H3K9me3
Sigmoid Colon-H3K9me3	male_37	female_53	Pos. Fraction	8.489468176139185e-05	Sigmoid Colon	H3K9me3
Sigmoid Colon-H3K9me3	male_37	female_53	Training Ind. Track	0.0001398291544122	Sigmoid Colon	H3K9me3
Sigmoid Colon-H3K9me3	male_37	female_53	AVG	0.0002375017136103	Sigmoid Colon	H3K9me3
Sigmoid Colon-H3K9me3	male_54	female_53	Pos. Fraction	8.810983668582623e-05	Sigmoid Colon	H3K9me3
Sigmoid Colon-H3K9me3	male_54	female_53	Training Ind. Track	0.0001410675817809	Sigmoid Colon	H3K9me3
Sigmoid Colon-H3K9me3	male_54	female_53	AVG	0.0001580611525179	Sigmoid Colon	H3K9me3
Sigmoid Colon-H3K9me3	female_51	female_53	Pos. Fraction	9.822203457415616e-05	Sigmoid Colon	H3K9me3
Sigmoid Colon-H3K9me3	female_51	female_53	Training Ind. Track	0.0005481309098535	Sigmoid Colon	H3K9me3
Sigmoid Colon-H3K9me3	female_51	female_53	AVG	0.0002838845535269	Sigmoid Colon	H3K9me3
Sigmoid Colon-H3K9me3	male_37	female_51	Pos. Fraction	0.0021554233802958	Sigmoid Colon	H3K9me3
Sigmoid Colon-H3K9me3	male_37	female_51	Training Ind. Track	0.0070186699884668	Sigmoid Colon	H3K9me3
Sigmoid Colon-H3K9me3	male_37	female_51	AVG	0.0173722442852316	Sigmoid Colon	H3K9me3
Sigmoid Colon-H3K9me3	male_54	female_51	Pos. Fraction	0.0027247411680995	Sigmoid Colon	H3K9me3
Sigmoid Colon-H3K9me3	male_54	female_51	Training Ind. Track	0.0089996836267929	Sigmoid Colon	H3K9me3
Sigmoid Colon-H3K9me3	male_54	female_51	AVG	0.0373752300648266	Sigmoid Colon	H3K9me3
Sigmoid Colon-H3K9me3	female_53	female_51	Pos. Fraction	0.0043050466416548	Sigmoid Colon	H3K9me3
Sigmoid Colon-H3K9me3	female_53	female_51	Training Ind. Track	0.0056444612292427	Sigmoid Colon	H3K9me3
Sigmoid Colon-H3K9me3	female_53	female_51	AVG	0.1712602179608396	Sigmoid Colon	H3K9me3
Spleen-H3K27ac	male_54	male_37	Pos. Fraction	0.0045784553029864	Spleen	H3K27ac
Spleen-H3K27ac	male_54	male_37	Training Ind. Track	0.1043505312849561	Spleen	H3K27ac
Spleen-H3K27ac	male_54	male_37	AVG	0.0194837469570674	Spleen	H3K27ac
Spleen-H3K27ac	female_53	male_37	Pos. Fraction	0.0075439016950629	Spleen	H3K27ac
Spleen-H3K27ac	female_53	male_37	Training Ind. Track	0.1342381874922122	Spleen	H3K27ac
Spleen-H3K27ac	female_53	male_37	AVG	0.0360774496545638	Spleen	H3K27ac
Spleen-H3K27ac	female_51	male_37	Pos. Fraction	0.0139228931979354	Spleen	H3K27ac
Spleen-H3K27ac	female_51	male_37	Training Ind. Track	0.2509708603682435	Spleen	H3K27ac
Spleen-H3K27ac	female_51	male_37	AVG	0.0665200847462453	Spleen	H3K27ac
Spleen-H3K27ac	male_37	male_54	Pos. Fraction	0.0167300256885949	Spleen	H3K27ac
Spleen-H3K27ac	male_37	male_54	Training Ind. Track	0.3423508106593403	Spleen	H3K27ac
Spleen-H3K27ac	male_37	male_54	AVG	0.1015128605088095	Spleen	H3K27ac
Spleen-H3K27ac	female_53	male_54	Pos. Fraction	0.0152932278406155	Spleen	H3K27ac
Spleen-H3K27ac	female_53	male_54	Training Ind. Track	0.2262225788720009	Spleen	H3K27ac
Spleen-H3K27ac	female_53	male_54	AVG	0.0834236209798591	Spleen	H3K27ac
Spleen-H3K27ac	female_51	male_54	Pos. Fraction	0.0223610800817792	Spleen	H3K27ac
Spleen-H3K27ac	female_51	male_54	Training Ind. Track	0.3322884068694274	Spleen	H3K27ac
Spleen-H3K27ac	female_51	male_54	AVG	0.1190403482782326	Spleen	H3K27ac
Spleen-H3K27ac	male_37	female_53	Pos. Fraction	0.0149760028669893	Spleen	H3K27ac
Spleen-H3K27ac	male_37	female_53	Training Ind. Track	0.2879267098639627	Spleen	H3K27ac
Spleen-H3K27ac	male_37	female_53	AVG	0.0776931080034382	Spleen	H3K27ac
Spleen-H3K27ac	male_54	female_53	Pos. Fraction	0.0105681318870334	Spleen	H3K27ac
Spleen-H3K27ac	male_54	female_53	Training Ind. Track	0.1833262034668573	Spleen	H3K27ac
Spleen-H3K27ac	male_54	female_53	AVG	0.0456181345815144	Spleen	H3K27ac
Spleen-H3K27ac	female_51	female_53	Pos. Fraction	0.0192640328713865	Spleen	H3K27ac
Spleen-H3K27ac	female_51	female_53	Training Ind. Track	0.282545807403432	Spleen	H3K27ac
Spleen-H3K27ac	female_51	female_53	AVG	0.098315456891089	Spleen	H3K27ac
Spleen-H3K27ac	male_37	female_51	Pos. Fraction	0.0080047082884722	Spleen	H3K27ac
Spleen-H3K27ac	male_37	female_51	Training Ind. Track	0.1555892521603074	Spleen	H3K27ac
Spleen-H3K27ac	male_37	female_51	AVG	0.0530876503796366	Spleen	H3K27ac
Spleen-H3K27ac	male_54	female_51	Pos. Fraction	0.0042946473666845	Spleen	H3K27ac
Spleen-H3K27ac	male_54	female_51	Training Ind. Track	0.0928536140669546	Spleen	H3K27ac
Spleen-H3K27ac	male_54	female_51	AVG	0.0206728875309032	Spleen	H3K27ac
Spleen-H3K27ac	female_53	female_51	Pos. Fraction	0.0059285185162129	Spleen	H3K27ac
Spleen-H3K27ac	female_53	female_51	Training Ind. Track	0.0981560528956375	Spleen	H3K27ac
Spleen-H3K27ac	female_53	female_51	AVG	0.0404364609661806	Spleen	H3K27ac
Spleen-H3K4me1	male_54	male_37	Pos. Fraction	0.0267623319242587	Spleen	H3K4me1
Spleen-H3K4me1	male_54	male_37	Training Ind. Track	0.2972908504904171	Spleen	H3K4me1
Spleen-H3K4me1	male_54	male_37	AVG	0.130881702981233	Spleen	H3K4me1
Spleen-H3K4me1	female_53	male_37	Pos. Fraction	0.0506487712956197	Spleen	H3K4me1
Spleen-H3K4me1	female_53	male_37	Training Ind. Track	0.4538155625956987	Spleen	H3K4me1
Spleen-H3K4me1	female_53	male_37	AVG	0.3081807822345275	Spleen	H3K4me1
Spleen-H3K4me1	female_51	male_37	Pos. Fraction	0.0499999227633422	Spleen	H3K4me1
Spleen-H3K4me1	female_51	male_37	Training Ind. Track	0.3909580571301174	Spleen	H3K4me1
Spleen-H3K4me1	female_51	male_37	AVG	0.2810047684254019	Spleen	H3K4me1
Spleen-H3K4me1	male_37	male_54	Pos. Fraction	0.0123347974913536	Spleen	H3K4me1
Spleen-H3K4me1	male_37	male_54	Training Ind. Track	0.1628690446823409	Spleen	H3K4me1
Spleen-H3K4me1	male_37	male_54	AVG	0.0937749867409166	Spleen	H3K4me1
Spleen-H3K4me1	female_53	male_54	Pos. Fraction	0.0395523593431527	Spleen	H3K4me1
Spleen-H3K4me1	female_53	male_54	Training Ind. Track	0.3755724105057725	Spleen	H3K4me1
Spleen-H3K4me1	female_53	male_54	AVG	0.2741609715598406	Spleen	H3K4me1
Spleen-H3K4me1	female_51	male_54	Pos. Fraction	0.0373323385251814	Spleen	H3K4me1
Spleen-H3K4me1	female_51	male_54	Training Ind. Track	0.3462670735747083	Spleen	H3K4me1
Spleen-H3K4me1	female_51	male_54	AVG	0.2348651184793039	Spleen	H3K4me1
Spleen-H3K4me1	male_37	female_53	Pos. Fraction	0.0026716777118094	Spleen	H3K4me1
Spleen-H3K4me1	male_37	female_53	Training Ind. Track	0.0335561188531325	Spleen	H3K4me1
Spleen-H3K4me1	male_37	female_53	AVG	0.0154446201190089	Spleen	H3K4me1
Spleen-H3K4me1	male_54	female_53	Pos. Fraction	0.0055362379539249	Spleen	H3K4me1
Spleen-H3K4me1	male_54	female_53	Training Ind. Track	0.0687638202884572	Spleen	H3K4me1
Spleen-H3K4me1	male_54	female_53	AVG	0.0259645555081745	Spleen	H3K4me1
Spleen-H3K4me1	female_51	female_53	Pos. Fraction	0.0146788268060633	Spleen	H3K4me1
Spleen-H3K4me1	female_51	female_53	Training Ind. Track	0.1683476771073178	Spleen	H3K4me1
Spleen-H3K4me1	female_51	female_53	AVG	0.1063633987137291	Spleen	H3K4me1
Spleen-H3K4me1	male_37	female_51	Pos. Fraction	0.0061076152105471	Spleen	H3K4me1
Spleen-H3K4me1	male_37	female_51	Training Ind. Track	0.0667613690586863	Spleen	H3K4me1
Spleen-H3K4me1	male_37	female_51	AVG	0.0506210206966979	Spleen	H3K4me1
Spleen-H3K4me1	male_54	female_51	Pos. Fraction	0.0072855713042446	Spleen	H3K4me1
Spleen-H3K4me1	male_54	female_51	Training Ind. Track	0.0885149067241106	Spleen	H3K4me1
Spleen-H3K4me1	male_54	female_51	AVG	0.0477465513018302	Spleen	H3K4me1
Spleen-H3K4me1	female_53	female_51	Pos. Fraction	0.0188162904280275	Spleen	H3K4me1
Spleen-H3K4me1	female_53	female_51	Training Ind. Track	0.2126414022382637	Spleen	H3K4me1
Spleen-H3K4me1	female_53	female_51	AVG	0.1830623931512422	Spleen	H3K4me1
Spleen-H3K4me3	male_54	male_37	Pos. Fraction	0.0016162916278312	Spleen	H3K4me3
Spleen-H3K4me3	male_54	male_37	Training Ind. Track	0.1048785730016801	Spleen	H3K4me3
Spleen-H3K4me3	male_54	male_37	AVG	0.1042379967579153	Spleen	H3K4me3
Spleen-H3K4me3	female_53	male_37	Pos. Fraction	3.824837444408613e-05	Spleen	H3K4me3
Spleen-H3K4me3	female_53	male_37	Training Ind. Track	0.0018664573039537	Spleen	H3K4me3
Spleen-H3K4me3	female_53	male_37	AVG	0.0041992378663178	Spleen	H3K4me3
Spleen-H3K4me3	female_51	male_37	Pos. Fraction	0.0007753479420262	Spleen	H3K4me3
Spleen-H3K4me3	female_51	male_37	Training Ind. Track	0.055671739823456	Spleen	H3K4me3
Spleen-H3K4me3	female_51	male_37	AVG	0.0415230624734969	Spleen	H3K4me3
Spleen-H3K4me3	male_37	male_54	Pos. Fraction	0.0013451829796616	Spleen	H3K4me3
Spleen-H3K4me3	male_37	male_54	Training Ind. Track	0.0740082479764742	Spleen	H3K4me3
Spleen-H3K4me3	male_37	male_54	AVG	0.0902276929625277	Spleen	H3K4me3
Spleen-H3K4me3	female_53	male_54	Pos. Fraction	7.049700387733522e-05	Spleen	H3K4me3
Spleen-H3K4me3	female_53	male_54	Training Ind. Track	0.0123430136370443	Spleen	H3K4me3
Spleen-H3K4me3	female_53	male_54	AVG	0.0005134777349996	Spleen	H3K4me3
Spleen-H3K4me3	female_51	male_54	Pos. Fraction	0.0006321497096711	Spleen	H3K4me3
Spleen-H3K4me3	female_51	male_54	Training Ind. Track	0.0395435126008318	Spleen	H3K4me3
Spleen-H3K4me3	female_51	male_54	AVG	0.0159229502504668	Spleen	H3K4me3
Spleen-H3K4me3	male_37	female_53	Pos. Fraction	0.0134325917562037	Spleen	H3K4me3
Spleen-H3K4me3	male_37	female_53	Training Ind. Track	0.2019460515484762	Spleen	H3K4me3
Spleen-H3K4me3	male_37	female_53	AVG	0.2152613409995428	Spleen	H3K4me3
Spleen-H3K4me3	male_54	female_53	Pos. Fraction	0.0137129584424422	Spleen	H3K4me3
Spleen-H3K4me3	male_54	female_53	Training Ind. Track	0.1934839508098451	Spleen	H3K4me3
Spleen-H3K4me3	male_54	female_53	AVG	0.2141910516648477	Spleen	H3K4me3
Spleen-H3K4me3	female_51	female_53	Pos. Fraction	0.0110863626313454	Spleen	H3K4me3
Spleen-H3K4me3	female_51	female_53	Training Ind. Track	0.2355412798589051	Spleen	H3K4me3
Spleen-H3K4me3	female_51	female_53	AVG	0.12932960545233	Spleen	H3K4me3
Spleen-H3K4me3	male_37	female_51	Pos. Fraction	0.0035205613956162	Spleen	H3K4me3
Spleen-H3K4me3	male_37	female_51	Training Ind. Track	0.1335583293262209	Spleen	H3K4me3
Spleen-H3K4me3	male_37	female_51	AVG	0.1888763563827153	Spleen	H3K4me3
Spleen-H3K4me3	male_54	female_51	Pos. Fraction	0.0036379506753657	Spleen	H3K4me3
Spleen-H3K4me3	male_54	female_51	Training Ind. Track	0.1634271391439817	Spleen	H3K4me3
Spleen-H3K4me3	male_54	female_51	AVG	0.1697029379076454	Spleen	H3K4me3
Spleen-H3K4me3	female_53	female_51	Pos. Fraction	0.0003809838081881	Spleen	H3K4me3
Spleen-H3K4me3	female_53	female_51	Training Ind. Track	0.0192419900796039	Spleen	H3K4me3
Spleen-H3K4me3	female_53	female_51	AVG	0.0204224111618989	Spleen	H3K4me3
Spleen-H3K9me3	male_54	male_37	Pos. Fraction	0.0134402621549878	Spleen	H3K9me3
Spleen-H3K9me3	male_54	male_37	Training Ind. Track	0.093310144824175	Spleen	H3K9me3
Spleen-H3K9me3	male_54	male_37	AVG	0.0918521094108218	Spleen	H3K9me3
Spleen-H3K9me3	female_53	male_37	Pos. Fraction	0.033649029625776	Spleen	H3K9me3
Spleen-H3K9me3	female_53	male_37	Training Ind. Track	0.2555180617432163	Spleen	H3K9me3
Spleen-H3K9me3	female_53	male_37	AVG	0.2739276403666897	Spleen	H3K9me3
Spleen-H3K9me3	female_51	male_37	Pos. Fraction	0.0560386338474024	Spleen	H3K9me3
Spleen-H3K9me3	female_51	male_37	Training Ind. Track	0.3132982044792081	Spleen	H3K9me3
Spleen-H3K9me3	female_51	male_37	AVG	0.5256905220699883	Spleen	H3K9me3
Spleen-H3K9me3	male_37	male_54	Pos. Fraction	0.0439237193846288	Spleen	H3K9me3
Spleen-H3K9me3	male_37	male_54	Training Ind. Track	0.2580759980864355	Spleen	H3K9me3
Spleen-H3K9me3	male_37	male_54	AVG	0.2459304357145821	Spleen	H3K9me3
Spleen-H3K9me3	female_53	male_54	Pos. Fraction	0.0600087992106456	Spleen	H3K9me3
Spleen-H3K9me3	female_53	male_54	Training Ind. Track	0.3685470946679157	Spleen	H3K9me3
Spleen-H3K9me3	female_53	male_54	AVG	0.3333994086094717	Spleen	H3K9me3
Spleen-H3K9me3	female_51	male_54	Pos. Fraction	0.0848309658902943	Spleen	H3K9me3
Spleen-H3K9me3	female_51	male_54	Training Ind. Track	0.3559111618090546	Spleen	H3K9me3
Spleen-H3K9me3	female_51	male_54	AVG	0.5354975037660601	Spleen	H3K9me3
Spleen-H3K9me3	male_37	female_53	Pos. Fraction	0.0062365546189044	Spleen	H3K9me3
Spleen-H3K9me3	male_37	female_53	Training Ind. Track	0.0540272741041776	Spleen	H3K9me3
Spleen-H3K9me3	male_37	female_53	AVG	0.0959754125156282	Spleen	H3K9me3
Spleen-H3K9me3	male_54	female_53	Pos. Fraction	0.0027637111315473	Spleen	H3K9me3
Spleen-H3K9me3	male_54	female_53	Training Ind. Track	0.0255009407842176	Spleen	H3K9me3
Spleen-H3K9me3	male_54	female_53	AVG	0.0372127895739666	Spleen	H3K9me3
Spleen-H3K9me3	female_51	female_53	Pos. Fraction	0.0295576280382104	Spleen	H3K9me3
Spleen-H3K9me3	female_51	female_53	Training Ind. Track	0.2648197915577488	Spleen	H3K9me3
Spleen-H3K9me3	female_51	female_53	AVG	0.4999773381823422	Spleen	H3K9me3
Spleen-H3K9me3	male_37	female_51	Pos. Fraction	0.0002211212873619	Spleen	H3K9me3
Spleen-H3K9me3	male_37	female_51	Training Ind. Track	0.0022515791169583	Spleen	H3K9me3
Spleen-H3K9me3	male_37	female_51	AVG	0.00187925722371	Spleen	H3K9me3
Spleen-H3K9me3	male_54	female_51	Pos. Fraction	0.0001501929618132	Spleen	H3K9me3
Spleen-H3K9me3	male_54	female_51	Training Ind. Track	0.0014508391171997	Spleen	H3K9me3
Spleen-H3K9me3	male_54	female_51	AVG	0.0031917450712152	Spleen	H3K9me3
Spleen-H3K9me3	female_53	female_51	Pos. Fraction	0.0003945257096729	Spleen	H3K9me3
Spleen-H3K9me3	female_53	female_51	Training Ind. Track	0.0049307671841625	Spleen	H3K9me3
Spleen-H3K9me3	female_53	female_51	AVG	0.0091030035089919	Spleen	H3K9me3
Aorta-H3K27ac	male_54	male_37	eDICE	0.0092025037384276	Aorta	H3K27ac
Aorta-H3K36me3	male_54	male_37	eDICE	0.5704492250699903	Aorta	H3K36me3
Aorta-H3K4me1	male_54	male_37	eDICE	0.3525913648314152	Aorta	H3K4me1
Aorta-H3K4me3	male_54	male_37	eDICE	0.0120129470895233	Aorta	H3K4me3
Aorta-H3K9me3	male_54	male_37	eDICE	0.0201120920075419	Aorta	H3K9me3
Esophagus Muscularis Mucosa-H3K27ac	male_54	male_37	eDICE	0.3304424151808594	Esophagus Muscularis Mucosa	H3K27ac
Esophagus Muscularis Mucosa-H3K36me3	male_54	male_37	eDICE	0.8647636508634022	Esophagus Muscularis Mucosa	H3K36me3
Esophagus Muscularis Mucosa-H3K4me1	male_54	male_37	eDICE	0.3563876033683086	Esophagus Muscularis Mucosa	H3K4me1
Esophagus Muscularis Mucosa-H3K4me3	male_54	male_37	eDICE	0.323244104616458	Esophagus Muscularis Mucosa	H3K4me3
Esophagus Muscularis Mucosa-H3K9me3	male_54	male_37	eDICE	0.463652821591711	Esophagus Muscularis Mucosa	H3K9me3
Stomach-H3K27ac	male_54	male_37	eDICE	0.3999703982476471	Stomach	H3K27ac
Stomach-H3K36me3	male_54	male_37	eDICE	0.9122258337773108	Stomach	H3K36me3
Stomach-H3K4me1	male_54	male_37	eDICE	0.6240696550525804	Stomach	H3K4me1
Stomach-H3K4me3	male_54	male_37	eDICE	0.5008509666623854	Stomach	H3K4me3
Stomach-H3K9me3	male_54	male_37	eDICE	0.4319455529484982	Stomach	H3K9me3
Upper Lobe of Left Lung-H3K27ac	male_54	male_37	eDICE	0.1547255418983083	Upper Lobe of Left Lung	H3K27ac
Upper Lobe of Left Lung-H3K36me3	male_54	male_37	eDICE	0.7953134760852366	Upper Lobe of Left Lung	H3K36me3
Upper Lobe of Left Lung-H3K4me1	male_54	male_37	eDICE	0.2551787166636244	Upper Lobe of Left Lung	H3K4me1
Upper Lobe of Left Lung-H3K4me3	male_54	male_37	eDICE	0.4448329313289134	Upper Lobe of Left Lung	H3K4me3
Upper Lobe of Left Lung-H3K9me3	male_54	male_37	eDICE	0.0844576883244717	Upper Lobe of Left Lung	H3K9me3
Sigmoid Colon-H3K27ac	male_54	male_37	eDICE	0.3684858809171963	Sigmoid Colon	H3K27ac
Sigmoid Colon-H3K36me3	male_54	male_37	eDICE	0.8093636053816553	Sigmoid Colon	H3K36me3
Sigmoid Colon-H3K4me1	male_54	male_37	eDICE	0.4274305367583086	Sigmoid Colon	H3K4me1
Sigmoid Colon-H3K4me3	male_54	male_37	eDICE	0.5186786296871937	Sigmoid Colon	H3K4me3
Sigmoid Colon-H3K9me3	male_54	male_37	eDICE	0.3488541318410586	Sigmoid Colon	H3K9me3
Spleen-H3K27ac	male_54	male_37	eDICE	0.0332799704987436	Spleen	H3K27ac
Spleen-H3K4me1	male_54	male_37	eDICE	0.1895240408360679	Spleen	H3K4me1
Spleen-H3K4me3	male_54	male_37	eDICE	0.1392020764816595	Spleen	H3K4me3
Spleen-H3K9me3	male_54	male_37	eDICE	0.091733336700338	Spleen	H3K9me3
Aorta-H3K27ac	female_53	male_37	eDICE	0.0129674591787321	Aorta	H3K27ac
Aorta-H3K36me3	female_53	male_37	eDICE	0.3865380194951716	Aorta	H3K36me3
Aorta-H3K4me1	female_53	male_37	eDICE	0.3567330978124156	Aorta	H3K4me1
Aorta-H3K4me3	female_53	male_37	eDICE	0.1245086202530999	Aorta	H3K4me3
Aorta-H3K9me3	female_53	male_37	eDICE	0.0179968461276183	Aorta	H3K9me3
Esophagus Muscularis Mucosa-H3K27ac	female_53	male_37	eDICE	0.3872740635137447	Esophagus Muscularis Mucosa	H3K27ac
Esophagus Muscularis Mucosa-H3K36me3	female_53	male_37	eDICE	0.6355539792147588	Esophagus Muscularis Mucosa	H3K36me3
Esophagus Muscularis Mucosa-H3K4me1	female_53	male_37	eDICE	0.5805990539175357	Esophagus Muscularis Mucosa	H3K4me1
Esophagus Muscularis Mucosa-H3K4me3	female_53	male_37	eDICE	0.2881437491092625	Esophagus Muscularis Mucosa	H3K4me3
Esophagus Muscularis Mucosa-H3K9me3	female_53	male_37	eDICE	0.602844969377309	Esophagus Muscularis Mucosa	H3K9me3
Stomach-H3K27ac	female_53	male_37	eDICE	0.3300233286419296	Stomach	H3K27ac
Stomach-H3K36me3	female_53	male_37	eDICE	0.6021842077350551	Stomach	H3K36me3
Stomach-H3K4me1	female_53	male_37	eDICE	0.6006339346495723	Stomach	H3K4me1
Stomach-H3K4me3	female_53	male_37	eDICE	0.3592578193058183	Stomach	H3K4me3
Stomach-H3K9me3	female_53	male_37	eDICE	0.1372592841467269	Stomach	H3K9me3
Upper Lobe of Left Lung-H3K27ac	female_53	male_37	eDICE	0.1513879965046322	Upper Lobe of Left Lung	H3K27ac
Upper Lobe of Left Lung-H3K36me3	female_53	male_37	eDICE	0.3122694818609694	Upper Lobe of Left Lung	H3K36me3
Upper Lobe of Left Lung-H3K4me1	female_53	male_37	eDICE	0.2528040542190601	Upper Lobe of Left Lung	H3K4me1
Upper Lobe of Left Lung-H3K4me3	female_53	male_37	eDICE	0.8174286258681462	Upper Lobe of Left Lung	H3K4me3
Upper Lobe of Left Lung-H3K9me3	female_53	male_37	eDICE	0.1631562705380782	Upper Lobe of Left Lung	H3K9me3
Sigmoid Colon-H3K27ac	female_53	male_37	eDICE	0.338265381313543	Sigmoid Colon	H3K27ac
Sigmoid Colon-H3K36me3	female_53	male_37	eDICE	0.8809487619745022	Sigmoid Colon	H3K36me3
Sigmoid Colon-H3K4me1	female_53	male_37	eDICE	0.680739049694346	Sigmoid Colon	H3K4me1
Sigmoid Colon-H3K4me3	female_53	male_37	eDICE	0.7388234473599017	Sigmoid Colon	H3K4me3
Sigmoid Colon-H3K9me3	female_53	male_37	eDICE	0.5127199758589259	Sigmoid Colon	H3K9me3
Spleen-H3K27ac	female_53	male_37	eDICE	0.0669889001414679	Spleen	H3K27ac
Spleen-H3K4me1	female_53	male_37	eDICE	0.4299748546675448	Spleen	H3K4me1
Spleen-H3K4me3	female_53	male_37	eDICE	0.0062854263315265	Spleen	H3K4me3
Spleen-H3K9me3	female_53	male_37	eDICE	0.2742470306715963	Spleen	H3K9me3
Aorta-H3K27ac	female_51	male_37	eDICE	0.0117557644999901	Aorta	H3K27ac
Aorta-H3K36me3	female_51	male_37	eDICE	0.2720726256376231	Aorta	H3K36me3
Aorta-H3K4me1	female_51	male_37	eDICE	0.479990250300065	Aorta	H3K4me1
Aorta-H3K4me3	female_51	male_37	eDICE	0.0130382042751588	Aorta	H3K4me3
Aorta-H3K9me3	female_51	male_37	eDICE	0.0693428390657241	Aorta	H3K9me3
Esophagus Muscularis Mucosa-H3K27ac	female_51	male_37	eDICE	0.3870528233268715	Esophagus Muscularis Mucosa	H3K27ac
Esophagus Muscularis Mucosa-H3K36me3	female_51	male_37	eDICE	0.7462277270305517	Esophagus Muscularis Mucosa	H3K36me3
Esophagus Muscularis Mucosa-H3K4me1	female_51	male_37	eDICE	0.4234339117090648	Esophagus Muscularis Mucosa	H3K4me1
Esophagus Muscularis Mucosa-H3K4me3	female_51	male_37	eDICE	0.4241855583260958	Esophagus Muscularis Mucosa	H3K4me3
Esophagus Muscularis Mucosa-H3K9me3	female_51	male_37	eDICE	0.5706070002818024	Esophagus Muscularis Mucosa	H3K9me3
Stomach-H3K27ac	female_51	male_37	eDICE	0.2280453494098415	Stomach	H3K27ac
Stomach-H3K36me3	female_51	male_37	eDICE	0.4993219719503736	Stomach	H3K36me3
Stomach-H3K4me1	female_51	male_37	eDICE	0.3803264731090107	Stomach	H3K4me1
Stomach-H3K4me3	female_51	male_37	eDICE	0.5342770366339049	Stomach	H3K4me3
Stomach-H3K9me3	female_51	male_37	eDICE	0.3597168692160228	Stomach	H3K9me3
Upper Lobe of Left Lung-H3K27ac	female_51	male_37	eDICE	0.0542265160201161	Upper Lobe of Left Lung	H3K27ac
Upper Lobe of Left Lung-H3K36me3	female_51	male_37	eDICE	0.7495813101817068	Upper Lobe of Left Lung	H3K36me3
Upper Lobe of Left Lung-H3K4me1	female_51	male_37	eDICE	0.1735026239477459	Upper Lobe of Left Lung	H3K4me1
Upper Lobe of Left Lung-H3K4me3	female_51	male_37	eDICE	0.5580722991248522	Upper Lobe of Left Lung	H3K4me3
Upper Lobe of Left Lung-H3K9me3	female_51	male_37	eDICE	0.0673863951200586	Upper Lobe of Left Lung	H3K9me3
Sigmoid Colon-H3K27ac	female_51	male_37	eDICE	0.1298621073419773	Sigmoid Colon	H3K27ac
Sigmoid Colon-H3K36me3	female_51	male_37	eDICE	0.8187520084601626	Sigmoid Colon	H3K36me3
Sigmoid Colon-H3K4me1	female_51	male_37	eDICE	0.2601288798212268	Sigmoid Colon	H3K4me1
Sigmoid Colon-H3K4me3	female_51	male_37	eDICE	0.3146836318898224	Sigmoid Colon	H3K4me3
Sigmoid Colon-H3K9me3	female_51	male_37	eDICE	0.4337842639332518	Sigmoid Colon	H3K9me3
Spleen-H3K27ac	female_51	male_37	eDICE	0.1089274836722426	Spleen	H3K27ac
Spleen-H3K4me1	female_51	male_37	eDICE	0.3684490256752766	Spleen	H3K4me1
Spleen-H3K4me3	female_51	male_37	eDICE	0.0467501424074234	Spleen	H3K4me3
Spleen-H3K9me3	female_51	male_37	eDICE	0.4971901437383451	Spleen	H3K9me3
Aorta-H3K27ac	male_37	male_54	eDICE	0.295630047726252	Aorta	H3K27ac
Aorta-H3K36me3	male_37	male_54	eDICE	0.0641170983439771	Aorta	H3K36me3
Aorta-H3K4me1	male_37	male_54	eDICE	0.0751083895766264	Aorta	H3K4me1
Aorta-H3K4me3	male_37	male_54	eDICE	0.5233329039485585	Aorta	H3K4me3
Aorta-H3K9me3	male_37	male_54	eDICE	0.4139780467401762	Aorta	H3K9me3
Esophagus Muscularis Mucosa-H3K27ac	male_37	male_54	eDICE	0.1329118540407323	Esophagus Muscularis Mucosa	H3K27ac
Esophagus Muscularis Mucosa-H3K36me3	male_37	male_54	eDICE	0.0284329939525638	Esophagus Muscularis Mucosa	H3K36me3
Esophagus Muscularis Mucosa-H3K4me1	male_37	male_54	eDICE	0.1930096534096262	Esophagus Muscularis Mucosa	H3K4me1
Esophagus Muscularis Mucosa-H3K4me3	male_37	male_54	eDICE	0.241521137193525	Esophagus Muscularis Mucosa	H3K4me3
Esophagus Muscularis Mucosa-H3K9me3	male_37	male_54	eDICE	0.0957762138148481	Esophagus Muscularis Mucosa	H3K9me3
Stomach-H3K27ac	male_37	male_54	eDICE	0.1459922563285691	Stomach	H3K27ac
Stomach-H3K36me3	male_37	male_54	eDICE	0.001780856037496	Stomach	H3K36me3
Stomach-H3K4me1	male_37	male_54	eDICE	0.0511710381050834	Stomach	H3K4me1
Stomach-H3K4me3	male_37	male_54	eDICE	0.1604918412911707	Stomach	H3K4me3
Stomach-H3K9me3	male_37	male_54	eDICE	0.0533616203055559	Stomach	H3K9me3
Upper Lobe of Left Lung-H3K27ac	male_37	male_54	eDICE	0.3581196339852917	Upper Lobe of Left Lung	H3K27ac
Upper Lobe of Left Lung-H3K36me3	male_37	male_54	eDICE	0.0617590797092429	Upper Lobe of Left Lung	H3K36me3
Upper Lobe of Left Lung-H3K4me1	male_37	male_54	eDICE	0.329966835596219	Upper Lobe of Left Lung	H3K4me1
Upper Lobe of Left Lung-H3K4me3	male_37	male_54	eDICE	0.1838160956944809	Upper Lobe of Left Lung	H3K4me3
Upper Lobe of Left Lung-H3K9me3	male_37	male_54	eDICE	0.4878228489363279	Upper Lobe of Left Lung	H3K9me3
Sigmoid Colon-H3K27ac	male_37	male_54	eDICE	0.1390924179407146	Sigmoid Colon	H3K27ac
Sigmoid Colon-H3K36me3	male_37	male_54	eDICE	0.0513996371247076	Sigmoid Colon	H3K36me3
Sigmoid Colon-H3K4me1	male_37	male_54	eDICE	0.1162703117575753	Sigmoid Colon	H3K4me1
Sigmoid Colon-H3K4me3	male_37	male_54	eDICE	0.0726285556190207	Sigmoid Colon	H3K4me3
Sigmoid Colon-H3K9me3	male_37	male_54	eDICE	0.1112106176109341	Sigmoid Colon	H3K9me3
Spleen-H3K27ac	male_37	male_54	eDICE	0.1482126115083029	Spleen	H3K27ac
Spleen-H3K4me1	male_37	male_54	eDICE	0.1369021733506376	Spleen	H3K4me1
Spleen-H3K4me3	male_37	male_54	eDICE	0.1157601432114681	Spleen	H3K4me3
Spleen-H3K9me3	male_37	male_54	eDICE	0.2800718795039266	Spleen	H3K9me3
Aorta-H3K27ac	female_53	male_54	eDICE	0.1115208896943347	Aorta	H3K27ac
Aorta-H3K36me3	female_53	male_54	eDICE	0.0972627607529326	Aorta	H3K36me3
Aorta-H3K4me1	female_53	male_54	eDICE	0.1729072638692959	Aorta	H3K4me1
Aorta-H3K4me3	female_53	male_54	eDICE	0.4248806874763176	Aorta	H3K4me3
Aorta-H3K9me3	female_53	male_54	eDICE	0.1831349387406516	Aorta	H3K9me3
Esophagus Muscularis Mucosa-H3K27ac	female_53	male_54	eDICE	0.2517734458128513	Esophagus Muscularis Mucosa	H3K27ac
Esophagus Muscularis Mucosa-H3K36me3	female_53	male_54	eDICE	0.1141833976896014	Esophagus Muscularis Mucosa	H3K36me3
Esophagus Muscularis Mucosa-H3K4me1	female_53	male_54	eDICE	0.4567447691257766	Esophagus Muscularis Mucosa	H3K4me1
Esophagus Muscularis Mucosa-H3K4me3	female_53	male_54	eDICE	0.2037183849848792	Esophagus Muscularis Mucosa	H3K4me3
Esophagus Muscularis Mucosa-H3K9me3	female_53	male_54	eDICE	0.4478873742252934	Esophagus Muscularis Mucosa	H3K9me3
Stomach-H3K27ac	female_53	male_54	eDICE	0.2026161629847774	Stomach	H3K27ac
Stomach-H3K36me3	female_53	male_54	eDICE	0.0140499283237984	Stomach	H3K36me3
Stomach-H3K4me1	female_53	male_54	eDICE	0.2304210719273776	Stomach	H3K4me1
Stomach-H3K4me3	female_53	male_54	eDICE	0.342055588588245	Stomach	H3K4me3
Stomach-H3K9me3	female_53	male_54	eDICE	0.0232959099629025	Stomach	H3K9me3
Upper Lobe of Left Lung-H3K27ac	female_53	male_54	eDICE	0.2338835378825351	Upper Lobe of Left Lung	H3K27ac
Upper Lobe of Left Lung-H3K36me3	female_53	male_54	eDICE	0.0170747593944786	Upper Lobe of Left Lung	H3K36me3
Upper Lobe of Left Lung-H3K4me1	female_53	male_54	eDICE	0.2850598715392119	Upper Lobe of Left Lung	H3K4me1
Upper Lobe of Left Lung-H3K4me3	female_53	male_54	eDICE	0.798990931439715	Upper Lobe of Left Lung	H3K4me3
Upper Lobe of Left Lung-H3K9me3	female_53	male_54	eDICE	0.4144029386097204	Upper Lobe of Left Lung	H3K9me3
Sigmoid Colon-H3K27ac	female_53	male_54	eDICE	0.2239114246907983	Sigmoid Colon	H3K27ac
Sigmoid Colon-H3K36me3	female_53	male_54	eDICE	0.6503299353429934	Sigmoid Colon	H3K36me3
Sigmoid Colon-H3K4me1	female_53	male_54	eDICE	0.6190032378174891	Sigmoid Colon	H3K4me1
Sigmoid Colon-H3K4me3	female_53	male_54	eDICE	0.689702750978597	Sigmoid Colon	H3K4me3
Sigmoid Colon-H3K9me3	female_53	male_54	eDICE	0.383346958525996	Sigmoid Colon	H3K9me3
Spleen-H3K27ac	female_53	male_54	eDICE	0.1431594596914125	Spleen	H3K27ac
Spleen-H3K4me1	female_53	male_54	eDICE	0.399719947220679	Spleen	H3K4me1
Spleen-H3K4me3	female_53	male_54	eDICE	0.001419788485392	Spleen	H3K4me3
Spleen-H3K9me3	female_53	male_54	eDICE	0.381078755364813	Spleen	H3K9me3
Aorta-H3K27ac	female_51	male_54	eDICE	0.1004321018787917	Aorta	H3K27ac
Aorta-H3K36me3	female_51	male_54	eDICE	0.0571361466107809	Aorta	H3K36me3
Aorta-H3K4me1	female_51	male_54	eDICE	0.3021408002195915	Aorta	H3K4me1
Aorta-H3K4me3	female_51	male_54	eDICE	0.2073718259330243	Aorta	H3K4me3
Aorta-H3K9me3	female_51	male_54	eDICE	0.438184788701273	Aorta	H3K9me3
Esophagus Muscularis Mucosa-H3K27ac	female_51	male_54	eDICE	0.2246498134344792	Esophagus Muscularis Mucosa	H3K27ac
Esophagus Muscularis Mucosa-H3K36me3	female_51	male_54	eDICE	0.198492027562203	Esophagus Muscularis Mucosa	H3K36me3
Esophagus Muscularis Mucosa-H3K4me1	female_51	male_54	eDICE	0.3091919041914819	Esophagus Muscularis Mucosa	H3K4me1
Esophagus Muscularis Mucosa-H3K4me3	female_51	male_54	eDICE	0.2863909459648216	Esophagus Muscularis Mucosa	H3K4me3
Esophagus Muscularis Mucosa-H3K9me3	female_51	male_54	eDICE	0.341279369398352	Esophagus Muscularis Mucosa	H3K9me3
Stomach-H3K27ac	female_51	male_54	eDICE	0.1030485667717526	Stomach	H3K27ac
Stomach-H3K36me3	female_51	male_54	eDICE	0.0029436384737388	Stomach	H3K36me3
Stomach-H3K4me1	female_51	male_54	eDICE	0.0769596779572427	Stomach	H3K4me1
Stomach-H3K4me3	female_51	male_54	eDICE	0.3175116515709014	Stomach	H3K4me3
Stomach-H3K9me3	female_51	male_54	eDICE	0.1715742794969472	Stomach	H3K9me3
Upper Lobe of Left Lung-H3K27ac	female_51	male_54	eDICE	0.1301970078502083	Upper Lobe of Left Lung	H3K27ac
Upper Lobe of Left Lung-H3K36me3	female_51	male_54	eDICE	0.2390773120354399	Upper Lobe of Left Lung	H3K36me3
Upper Lobe of Left Lung-H3K4me1	female_51	male_54	eDICE	0.1871619462658764	Upper Lobe of Left Lung	H3K4me1
Upper Lobe of Left Lung-H3K4me3	female_51	male_54	eDICE	0.3686680705303436	Upper Lobe of Left Lung	H3K4me3
Upper Lobe of Left Lung-H3K9me3	female_51	male_54	eDICE	0.2768237828186081	Upper Lobe of Left Lung	H3K9me3
Sigmoid Colon-H3K27ac	female_51	male_54	eDICE	0.0549925271541709	Sigmoid Colon	H3K27ac
Sigmoid Colon-H3K36me3	female_51	male_54	eDICE	0.4351800232408266	Sigmoid Colon	H3K36me3
Sigmoid Colon-H3K4me1	female_51	male_54	eDICE	0.1407910488913084	Sigmoid Colon	H3K4me1
Sigmoid Colon-H3K4me3	female_51	male_54	eDICE	0.0759985752839847	Sigmoid Colon	H3K4me3
Sigmoid Colon-H3K9me3	female_51	male_54	eDICE	0.3263005342229427	Sigmoid Colon	H3K9me3
Spleen-H3K27ac	female_51	male_54	eDICE	0.2002184646704114	Spleen	H3K27ac
Spleen-H3K4me1	female_51	male_54	eDICE	0.3458527288704561	Spleen	H3K4me1
Spleen-H3K4me3	female_51	male_54	eDICE	0.0260258741019399	Spleen	H3K4me3
Spleen-H3K9me3	female_51	male_54	eDICE	0.575945623709737	Spleen	H3K9me3
Aorta-H3K27ac	male_37	female_53	eDICE	0.3597211890613664	Aorta	H3K27ac
Aorta-H3K36me3	male_37	female_53	eDICE	0.3537711571151083	Aorta	H3K36me3
Aorta-H3K4me1	male_37	female_53	eDICE	0.0685707277796432	Aorta	H3K4me1
Aorta-H3K4me3	male_37	female_53	eDICE	0.2304746444363468	Aorta	H3K4me3
Aorta-H3K9me3	male_37	female_53	eDICE	0.3517008390203809	Aorta	H3K9me3
Esophagus Muscularis Mucosa-H3K27ac	male_37	female_53	eDICE	0.1815717374122513	Esophagus Muscularis Mucosa	H3K27ac
Esophagus Muscularis Mucosa-H3K36me3	male_37	female_53	eDICE	0.3071807036491913	Esophagus Muscularis Mucosa	H3K36me3
Esophagus Muscularis Mucosa-H3K4me1	male_37	female_53	eDICE	0.1287086742417731	Esophagus Muscularis Mucosa	H3K4me1
Esophagus Muscularis Mucosa-H3K4me3	male_37	female_53	eDICE	0.2224638143551838	Esophagus Muscularis Mucosa	H3K4me3
Esophagus Muscularis Mucosa-H3K9me3	male_37	female_53	eDICE	0.0015478726398035	Esophagus Muscularis Mucosa	H3K9me3
Stomach-H3K27ac	male_37	female_53	eDICE	0.1919451184638896	Stomach	H3K27ac
Stomach-H3K36me3	male_37	female_53	eDICE	0.1950207658170837	Stomach	H3K36me3
Stomach-H3K4me1	male_37	female_53	eDICE	0.0491415472958696	Stomach	H3K4me1
Stomach-H3K4me3	male_37	female_53	eDICE	0.1852708667764468	Stomach	H3K4me3
Stomach-H3K9me3	male_37	female_53	eDICE	0.3293347817779565	Stomach	H3K9me3
Upper Lobe of Left Lung-H3K27ac	male_37	female_53	eDICE	0.346970372916457	Upper Lobe of Left Lung	H3K27ac
Upper Lobe of Left Lung-H3K36me3	male_37	female_53	eDICE	0.6636807471269219	Upper Lobe of Left Lung	H3K36me3
Upper Lobe of Left Lung-H3K4me1	male_37	female_53	eDICE	0.3255734722000583	Upper Lobe of Left Lung	H3K4me1
Upper Lobe of Left Lung-H3K4me3	male_37	female_53	eDICE	1.3236690160378542e-05	Upper Lobe of Left Lung	H3K4me3
Upper Lobe of Left Lung-H3K9me3	male_37	female_53	eDICE	0.3074235992148237	Upper Lobe of Left Lung	H3K9me3
Sigmoid Colon-H3K27ac	male_37	female_53	eDICE	0.5037312887935932	Sigmoid Colon	H3K27ac
Sigmoid Colon-H3K36me3	male_37	female_53	eDICE	0.0017621331131117	Sigmoid Colon	H3K36me3
Sigmoid Colon-H3K4me1	male_37	female_53	eDICE	0.0007298540764227	Sigmoid Colon	H3K4me1
Sigmoid Colon-H3K4me3	male_37	female_53	eDICE	0.0024885132353559	Sigmoid Colon	H3K4me3
Sigmoid Colon-H3K9me3	male_37	female_53	eDICE	0.0002694346955055	Sigmoid Colon	H3K9me3
Spleen-H3K27ac	male_37	female_53	eDICE	0.119504263570039	Spleen	H3K27ac
Spleen-H3K4me1	male_37	female_53	eDICE	0.0193830485912816	Spleen	H3K4me1
Spleen-H3K4me3	male_37	female_53	eDICE	0.3417938422633739	Spleen	H3K4me3
Spleen-H3K9me3	male_37	female_53	eDICE	0.1033397493439234	Spleen	H3K9me3
Aorta-H3K27ac	male_54	female_53	eDICE	0.1703593909984964	Aorta	H3K27ac
Aorta-H3K36me3	male_54	female_53	eDICE	0.5877111050315258	Aorta	H3K36me3
Aorta-H3K4me1	male_54	female_53	eDICE	0.1791694349527636	Aorta	H3K4me1
Aorta-H3K4me3	male_54	female_53	eDICE	0.0674144787704815	Aorta	H3K4me3
Aorta-H3K9me3	male_54	female_53	eDICE	0.2680223400756873	Aorta	H3K9me3
Esophagus Muscularis Mucosa-H3K27ac	male_54	female_53	eDICE	0.277476390382851	Esophagus Muscularis Mucosa	H3K27ac
Esophagus Muscularis Mucosa-H3K36me3	male_54	female_53	eDICE	0.7278721724863254	Esophagus Muscularis Mucosa	H3K36me3
Esophagus Muscularis Mucosa-H3K4me1	male_54	female_53	eDICE	0.1573181683297719	Esophagus Muscularis Mucosa	H3K4me1
Esophagus Muscularis Mucosa-H3K4me3	male_54	female_53	eDICE	0.2034344333103557	Esophagus Muscularis Mucosa	H3K4me3
Esophagus Muscularis Mucosa-H3K9me3	male_54	female_53	eDICE	0.0100937718264574	Esophagus Muscularis Mucosa	H3K9me3
Stomach-H3K27ac	male_54	female_53	eDICE	0.3000757321209296	Stomach	H3K27ac
Stomach-H3K36me3	male_54	female_53	eDICE	0.8573767670651433	Stomach	H3K36me3
Stomach-H3K4me1	male_54	female_53	eDICE	0.2682230608050684	Stomach	H3K4me1
Stomach-H3K4me3	male_54	female_53	eDICE	0.3252425865270064	Stomach	H3K4me3
Stomach-H3K9me3	male_54	female_53	eDICE	0.4701393111745591	Stomach	H3K9me3
Upper Lobe of Left Lung-H3K27ac	male_54	female_53	eDICE	0.269270758399781	Upper Lobe of Left Lung	H3K27ac
Upper Lobe of Left Lung-H3K36me3	male_54	female_53	eDICE	0.8734260972744275	Upper Lobe of Left Lung	H3K36me3
Upper Lobe of Left Lung-H3K4me1	male_54	female_53	eDICE	0.2762042658900178	Upper Lobe of Left Lung	H3K4me1
Upper Lobe of Left Lung-H3K4me3	male_54	female_53	eDICE	0.0042715802746521	Upper Lobe of Left Lung	H3K4me3
Upper Lobe of Left Lung-H3K9me3	male_54	female_53	eDICE	0.1225078690675771	Upper Lobe of Left Lung	H3K9me3
Sigmoid Colon-H3K27ac	male_54	female_53	eDICE	0.5262914997261076	Sigmoid Colon	H3K27ac
Sigmoid Colon-H3K36me3	male_54	female_53	eDICE	0.0243598371951735	Sigmoid Colon	H3K36me3
Sigmoid Colon-H3K4me1	male_54	female_53	eDICE	0.0016647874723227	Sigmoid Colon	H3K4me1
Sigmoid Colon-H3K4me3	male_54	female_53	eDICE	0.0106854147021443	Sigmoid Colon	H3K4me3
Sigmoid Colon-H3K9me3	male_54	female_53	eDICE	0.0001557662031171	Sigmoid Colon	H3K9me3
Spleen-H3K27ac	male_54	female_53	eDICE	0.0697691509733822	Spleen	H3K27ac
Spleen-H3K4me1	male_54	female_53	eDICE	0.0326129160791752	Spleen	H3K4me1
Spleen-H3K4me3	male_54	female_53	eDICE	0.3380910628138427	Spleen	H3K4me3
Spleen-H3K9me3	male_54	female_53	eDICE	0.0363482011672881	Spleen	H3K9me3
Aorta-H3K27ac	female_51	female_53	eDICE	0.1610407681838247	Aorta	H3K27ac
Aorta-H3K36me3	female_51	female_53	eDICE	0.2362005401538471	Aorta	H3K36me3
Aorta-H3K4me1	female_51	female_53	eDICE	0.2778465189602483	Aorta	H3K4me1
Aorta-H3K4me3	female_51	female_53	eDICE	0.0678397237982074	Aorta	H3K4me3
Aorta-H3K9me3	female_51	female_53	eDICE	0.3447440980282558	Aorta	H3K9me3
Esophagus Muscularis Mucosa-H3K27ac	female_51	female_53	eDICE	0.3627875872976662	Esophagus Muscularis Mucosa	H3K27ac
Esophagus Muscularis Mucosa-H3K36me3	female_51	female_53	eDICE	0.6362183256328305	Esophagus Muscularis Mucosa	H3K36me3
Esophagus Muscularis Mucosa-H3K4me1	female_51	female_53	eDICE	0.2432612201595951	Esophagus Muscularis Mucosa	H3K4me1
Esophagus Muscularis Mucosa-H3K4me3	female_51	female_53	eDICE	0.2864996005731384	Esophagus Muscularis Mucosa	H3K4me3
Esophagus Muscularis Mucosa-H3K9me3	female_51	female_53	eDICE	0.0238437879788013	Esophagus Muscularis Mucosa	H3K9me3
Stomach-H3K27ac	female_51	female_53	eDICE	0.2126813442699116	Stomach	H3K27ac
Stomach-H3K36me3	female_51	female_53	eDICE	0.2898005688170885	Stomach	H3K36me3
Stomach-H3K4me1	female_51	female_53	eDICE	0.0989299679750665	Stomach	H3K4me1
Stomach-H3K4me3	female_51	female_53	eDICE	0.287907297216132	Stomach	H3K4me3
Stomach-H3K9me3	female_51	female_53	eDICE	0.3901556520696772	Stomach	H3K9me3
Upper Lobe of Left Lung-H3K27ac	female_51	female_53	eDICE	0.1439740484595318	Upper Lobe of Left Lung	H3K27ac
Upper Lobe of Left Lung-H3K36me3	female_51	female_53	eDICE	0.8545427444170566	Upper Lobe of Left Lung	H3K36me3
Upper Lobe of Left Lung-H3K4me1	female_51	female_53	eDICE	0.1935054487589843	Upper Lobe of Left Lung	H3K4me1
Upper Lobe of Left Lung-H3K4me3	female_51	female_53	eDICE	0.0011727545471805	Upper Lobe of Left Lung	H3K4me3
Upper Lobe of Left Lung-H3K9me3	female_51	female_53	eDICE	0.1265223531458043	Upper Lobe of Left Lung	H3K9me3
Sigmoid Colon-H3K27ac	female_51	female_53	eDICE	0.4074716557770461	Sigmoid Colon	H3K27ac
Sigmoid Colon-H3K36me3	female_51	female_53	eDICE	0.031575345133966	Sigmoid Colon	H3K36me3
Sigmoid Colon-H3K4me1	female_51	female_53	eDICE	0.0010521790224329	Sigmoid Colon	H3K4me1
Sigmoid Colon-H3K4me3	female_51	female_53	eDICE	0.0023909586399763	Sigmoid Colon	H3K4me3
Sigmoid Colon-H3K9me3	female_51	female_53	eDICE	0.0002778442065429	Sigmoid Colon	H3K9me3
Spleen-H3K27ac	female_51	female_53	eDICE	0.1527134314219177	Spleen	H3K27ac
Spleen-H3K4me1	female_51	female_53	eDICE	0.1438265405893525	Spleen	H3K4me1
Spleen-H3K4me3	female_51	female_53	eDICE	0.2354124817582832	Spleen	H3K4me3
Spleen-H3K9me3	female_51	female_53	eDICE	0.5068145070122231	Spleen	H3K9me3
Aorta-H3K27ac	male_37	female_51	eDICE	0.3601429465058237	Aorta	H3K27ac
Aorta-H3K36me3	male_37	female_51	eDICE	0.526641754385167	Aorta	H3K36me3
Aorta-H3K4me1	male_37	female_51	eDICE	0.0200939886053477	Aorta	H3K4me1
Aorta-H3K4me3	male_37	female_51	eDICE	0.530281701423034	Aorta	H3K4me3
Aorta-H3K9me3	male_37	female_51	eDICE	0.1215454453352642	Aorta	H3K9me3
Esophagus Muscularis Mucosa-H3K27ac	male_37	female_51	eDICE	0.1687440668869533	Esophagus Muscularis Mucosa	H3K27ac
Esophagus Muscularis Mucosa-H3K36me3	male_37	female_51	eDICE	0.1510301352196351	Esophagus Muscularis Mucosa	H3K36me3
Esophagus Muscularis Mucosa-H3K4me1	male_37	female_51	eDICE	0.1854860128298691	Esophagus Muscularis Mucosa	H3K4me1
Esophagus Muscularis Mucosa-H3K4me3	male_37	female_51	eDICE	0.2947904932097314	Esophagus Muscularis Mucosa	H3K4me3
Esophagus Muscularis Mucosa-H3K9me3	male_37	female_51	eDICE	0.0122541381326552	Esophagus Muscularis Mucosa	H3K9me3
Stomach-H3K27ac	male_37	female_51	eDICE	0.3450186166223447	Stomach	H3K27ac
Stomach-H3K36me3	male_37	female_51	eDICE	0.332645432481591	Stomach	H3K36me3
Stomach-H3K4me1	male_37	female_51	eDICE	0.2495493550706341	Stomach	H3K4me1
Stomach-H3K4me3	male_37	female_51	eDICE	0.1834553927681133	Stomach	H3K4me3
Stomach-H3K9me3	male_37	female_51	eDICE	0.0856909887506836	Stomach	H3K9me3
Upper Lobe of Left Lung-H3K27ac	male_37	female_51	eDICE	0.4181562848055379	Upper Lobe of Left Lung	H3K27ac
Upper Lobe of Left Lung-H3K36me3	male_37	female_51	eDICE	0.1727066594665504	Upper Lobe of Left Lung	H3K36me3
Upper Lobe of Left Lung-H3K4me1	male_37	female_51	eDICE	0.4351467172309784	Upper Lobe of Left Lung	H3K4me1
Upper Lobe of Left Lung-H3K4me3	male_37	female_51	eDICE	0.1098184452240391	Upper Lobe of Left Lung	H3K4me3
Upper Lobe of Left Lung-H3K9me3	male_37	female_51	eDICE	0.3978771570441738	Upper Lobe of Left Lung	H3K9me3
Sigmoid Colon-H3K27ac	male_37	female_51	eDICE	0.3473554852555924	Sigmoid Colon	H3K27ac
Sigmoid Colon-H3K36me3	male_37	female_51	eDICE	0.0710381961945758	Sigmoid Colon	H3K36me3
Sigmoid Colon-H3K4me1	male_37	female_51	eDICE	0.2782129008963931	Sigmoid Colon	H3K4me1
Sigmoid Colon-H3K4me3	male_37	female_51	eDICE	0.2473431673744968	Sigmoid Colon	H3K4me3
Sigmoid Colon-H3K9me3	male_37	female_51	eDICE	0.0173026654059195	Sigmoid Colon	H3K9me3
Spleen-H3K27ac	male_37	female_51	eDICE	0.0734020258564751	Spleen	H3K27ac
Spleen-H3K4me1	male_37	female_51	eDICE	0.0615468857519737	Spleen	H3K4me1
Spleen-H3K4me3	male_37	female_51	eDICE	0.2756644739881392	Spleen	H3K4me3
Spleen-H3K9me3	male_37	female_51	eDICE	0.0019440390122549	Spleen	H3K9me3
Aorta-H3K27ac	male_54	female_51	eDICE	0.1538810365532327	Aorta	H3K27ac
Aorta-H3K36me3	male_54	female_51	eDICE	0.6942395176872475	Aorta	H3K36me3
Aorta-H3K4me1	male_54	female_51	eDICE	0.0490364454311077	Aorta	H3K4me1
Aorta-H3K4me3	male_54	female_51	eDICE	0.1631651307806571	Aorta	H3K4me3
Aorta-H3K9me3	male_54	female_51	eDICE	0.0780581809139824	Aorta	H3K9me3
Esophagus Muscularis Mucosa-H3K27ac	male_54	female_51	eDICE	0.2118799024332835	Esophagus Muscularis Mucosa	H3K27ac
Esophagus Muscularis Mucosa-H3K36me3	male_54	female_51	eDICE	0.6736039440150206	Esophagus Muscularis Mucosa	H3K36me3
Esophagus Muscularis Mucosa-H3K4me1	male_54	female_51	eDICE	0.234325853867737	Esophagus Muscularis Mucosa	H3K4me1
Esophagus Muscularis Mucosa-H3K4me3	male_54	female_51	eDICE	0.2843437624244915	Esophagus Muscularis Mucosa	H3K4me3
Esophagus Muscularis Mucosa-H3K9me3	male_54	female_51	eDICE	0.0961520198032914	Esophagus Muscularis Mucosa	H3K9me3
Stomach-H3K27ac	male_54	female_51	eDICE	0.4761406377874841	Stomach	H3K27ac
Stomach-H3K36me3	male_54	female_51	eDICE	0.8757692057498441	Stomach	H3K36me3
Stomach-H3K4me1	male_54	female_51	eDICE	0.560054104797184	Stomach	H3K4me1
Stomach-H3K4me3	male_54	female_51	eDICE	0.2296120717375133	Stomach	H3K4me3
Stomach-H3K9me3	male_54	female_51	eDICE	0.2643111778919996	Stomach	H3K9me3
Upper Lobe of Left Lung-H3K27ac	male_54	female_51	eDICE	0.3274462783440369	Upper Lobe of Left Lung	H3K27ac
Upper Lobe of Left Lung-H3K36me3	male_54	female_51	eDICE	0.5352838465439338	Upper Lobe of Left Lung	H3K36me3
Upper Lobe of Left Lung-H3K4me1	male_54	female_51	eDICE	0.4033741305608014	Upper Lobe of Left Lung	H3K4me1
Upper Lobe of Left Lung-H3K4me3	male_54	female_51	eDICE	0.1527878256346821	Upper Lobe of Left Lung	H3K4me3
Upper Lobe of Left Lung-H3K9me3	male_54	female_51	eDICE	0.2498897454808617	Upper Lobe of Left Lung	H3K9me3
Sigmoid Colon-H3K27ac	male_54	female_51	eDICE	0.4555473077123024	Sigmoid Colon	H3K27ac
Sigmoid Colon-H3K36me3	male_54	female_51	eDICE	0.3937248309070847	Sigmoid Colon	H3K36me3
Sigmoid Colon-H3K4me1	male_54	female_51	eDICE	0.4376024036794536	Sigmoid Colon	H3K4me1
Sigmoid Colon-H3K4me3	male_54	female_51	eDICE	0.4877360301481353	Sigmoid Colon	H3K4me3
Sigmoid Colon-H3K9me3	male_54	female_51	eDICE	0.0382265145007448	Sigmoid Colon	H3K9me3
Spleen-H3K27ac	male_54	female_51	eDICE	0.0329384576564934	Spleen	H3K27ac
Spleen-H3K4me1	male_54	female_51	eDICE	0.0592026652218058	Spleen	H3K4me1
Spleen-H3K4me3	male_54	female_51	eDICE	0.2596284108290516	Spleen	H3K4me3
Spleen-H3K9me3	male_54	female_51	eDICE	0.003261440151361	Spleen	H3K9me3
Aorta-H3K27ac	female_53	female_51	eDICE	0.1282376973705846	Aorta	H3K27ac
Aorta-H3K36me3	female_53	female_51	eDICE	0.5056660588651992	Aorta	H3K36me3
Aorta-H3K4me1	female_53	female_51	eDICE	0.0235930136266126	Aorta	H3K4me1
Aorta-H3K4me3	female_53	female_51	eDICE	0.4194710969095065	Aorta	H3K4me3
Aorta-H3K9me3	female_53	female_51	eDICE	0.0119439084422272	Aorta	H3K9me3
Esophagus Muscularis Mucosa-H3K27ac	female_53	female_51	eDICE	0.3210549512975028	Esophagus Muscularis Mucosa	H3K27ac
Esophagus Muscularis Mucosa-H3K36me3	female_53	female_51	eDICE	0.3927686343452357	Esophagus Muscularis Mucosa	H3K36me3
Esophagus Muscularis Mucosa-H3K4me1	female_53	female_51	eDICE	0.4966974709453571	Esophagus Muscularis Mucosa	H3K4me1
Esophagus Muscularis Mucosa-H3K4me3	female_53	female_51	eDICE	0.2600209986258386	Esophagus Muscularis Mucosa	H3K4me3
Esophagus Muscularis Mucosa-H3K9me3	female_53	female_51	eDICE	0.374360823477777	Esophagus Muscularis Mucosa	H3K9me3
Stomach-H3K27ac	female_53	female_51	eDICE	0.3456530684669411	Stomach	H3K27ac
Stomach-H3K36me3	female_53	female_51	eDICE	0.5118236902828616	Stomach	H3K36me3
Stomach-H3K4me1	female_53	female_51	eDICE	0.5045306495275205	Stomach	H3K4me1
Stomach-H3K4me3	female_53	female_51	eDICE	0.2415099362908242	Stomach	H3K4me3
Stomach-H3K9me3	female_53	female_51	eDICE	0.033151231583886	Stomach	H3K9me3
Upper Lobe of Left Lung-H3K27ac	female_53	female_51	eDICE	0.2871084404987278	Upper Lobe of Left Lung	H3K27ac
Upper Lobe of Left Lung-H3K36me3	female_53	female_51	eDICE	0.0571824256553018	Upper Lobe of Left Lung	H3K36me3
Upper Lobe of Left Lung-H3K4me1	female_53	female_51	eDICE	0.3847927765810608	Upper Lobe of Left Lung	H3K4me1
Upper Lobe of Left Lung-H3K4me3	female_53	female_51	eDICE	0.7925861477066759	Upper Lobe of Left Lung	H3K4me3
Upper Lobe of Left Lung-H3K9me3	female_53	female_51	eDICE	0.3558892323147617	Upper Lobe of Left Lung	H3K9me3
Sigmoid Colon-H3K27ac	female_53	female_51	eDICE	0.4561613724948929	Sigmoid Colon	H3K27ac
Sigmoid Colon-H3K36me3	female_53	female_51	eDICE	0.5515982589658289	Sigmoid Colon	H3K36me3
Sigmoid Colon-H3K4me1	female_53	female_51	eDICE	0.7288766831995863	Sigmoid Colon	H3K4me1
Sigmoid Colon-H3K4me3	female_53	female_51	eDICE	0.7849434906592048	Sigmoid Colon	H3K4me3
Sigmoid Colon-H3K9me3	female_53	female_51	eDICE	0.1705826075750749	Sigmoid Colon	H3K9me3
Spleen-H3K27ac	female_53	female_51	eDICE	0.0535611806997009	Spleen	H3K27ac
Spleen-H3K4me1	female_53	female_51	eDICE	0.2204762099734308	Spleen	H3K4me1
Spleen-H3K4me3	female_53	female_51	eDICE	0.0236749916054623	Spleen	H3K4me3
Spleen-H3K9me3	female_53	female_51	eDICE	0.0099184265067593	Spleen	H3K9me3
