# Supplementary material for: Getting personal with epigenetics: towards individual-specific epigenomic imputation with machine learning
Source: Nat Commun. 2023 Aug 7;14:4750. doi: 10.1038/s41467-023-40211-2 (PMC10406842; doi:10.1038/s41467-023-40211-2)
Supplement: Supplementary file 4 — Source Data [file 41467_2023_40211_MOESM4_ESM.zip › Source Data/Figure6/Figure6D_ind_specific_AUPRC_scatters.csv]

track	transfer_individual	target_individual	AVG	Training Ind. Track	eDICE	tissue	assay
Aorta-H3K27ac	female_51	female_53	0.0877302452227591	0.1593866028187312	0.1610407681838247	Aorta	H3K27ac
Aorta-H3K27ac	female_51	male_37	0.0107836184385958	0.0143812961031534	0.0117557644999901	Aorta	H3K27ac
Aorta-H3K27ac	female_51	male_54	0.0701959461363857	0.1550961955034925	0.1004321018787917	Aorta	H3K27ac
Aorta-H3K27ac	female_53	female_51	0.1033752986862857	0.1569550392659058	0.1282376973705846	Aorta	H3K27ac
Aorta-H3K27ac	female_53	male_37	0.0084649229979079	0.025162931853406	0.0129674591787321	Aorta	H3K27ac
Aorta-H3K27ac	female_53	male_54	0.0826069655247487	0.1495651828513552	0.1115208896943347	Aorta	H3K27ac
Aorta-H3K27ac	male_37	female_51	0.2893426192986137	0.3756038570081819	0.3601429465058237	Aorta	H3K27ac
Aorta-H3K27ac	male_37	female_53	0.2560182312725837	0.3517706001622996	0.3597211890613664	Aorta	H3K27ac
Aorta-H3K27ac	male_37	male_54	0.220643825266699	0.3807109153279575	0.295630047726252	Aorta	H3K27ac
Aorta-H3K27ac	male_54	female_51	0.1155753579644814	0.1673820919860019	0.1538810365532327	Aorta	H3K27ac
Aorta-H3K27ac	male_54	female_53	0.1069525432108546	0.1576946175453376	0.1703593909984964	Aorta	H3K27ac
Aorta-H3K27ac	male_54	male_37	0.0058931726286639	0.0176506182325326	0.0092025037384276	Aorta	H3K27ac
Aorta-H3K36me3	female_51	female_53	0.267712827770274	0.0834632987770115	0.2362005401538471	Aorta	H3K36me3
Aorta-H3K36me3	female_51	male_37	0.2681056525344979	0.1052622509577539	0.2720726256376231	Aorta	H3K36me3
Aorta-H3K36me3	female_51	male_54	0.0577150851861155	0.0179438737025294	0.0571361466107809	Aorta	H3K36me3
Aorta-H3K36me3	female_53	female_51	0.5177454975587877	0.3091876297536044	0.5056660588651992	Aorta	H3K36me3
Aorta-H3K36me3	female_53	male_37	0.3847429925268648	0.202029359290276	0.3865380194951716	Aorta	H3K36me3
Aorta-H3K36me3	female_53	male_54	0.0972699936509364	0.0464635336525401	0.0972627607529326	Aorta	H3K36me3
Aorta-H3K36me3	male_37	female_51	0.5194099060616951	0.2193998246326697	0.526641754385167	Aorta	H3K36me3
Aorta-H3K36me3	male_37	female_53	0.3904700042742257	0.1133238168278384	0.3537711571151083	Aorta	H3K36me3
Aorta-H3K36me3	male_37	male_54	0.0668098861276422	0.0235686930193819	0.0641170983439771	Aorta	H3K36me3
Aorta-H3K36me3	male_54	female_51	0.6956150828781535	0.3067233894092203	0.6942395176872475	Aorta	H3K36me3
Aorta-H3K36me3	male_54	female_53	0.5907686687981594	0.2190064842976836	0.5877111050315258	Aorta	H3K36me3
Aorta-H3K36me3	male_54	male_37	0.5771871078361885	0.2710989533624293	0.5704492250699903	Aorta	H3K36me3
Aorta-H3K4me1	female_51	female_53	0.2719312844957766	0.2656927728416165	0.2778465189602483	Aorta	H3K4me1
Aorta-H3K4me1	female_51	male_37	0.4369987761139099	0.3738958657010898	0.479990250300065	Aorta	H3K4me1
Aorta-H3K4me1	female_51	male_54	0.3196719851169658	0.2226980985611848	0.3021408002195915	Aorta	H3K4me1
Aorta-H3K4me1	female_53	female_51	0.0294331863381108	0.0135435142838735	0.0235930136266126	Aorta	H3K4me1
Aorta-H3K4me1	female_53	male_37	0.2908189198176927	0.3366767472918444	0.3567330978124156	Aorta	H3K4me1
Aorta-H3K4me1	female_53	male_54	0.1683783688403451	0.1325421304633459	0.1729072638692959	Aorta	H3K4me1
Aorta-H3K4me1	male_37	female_51	0.0064238597307722	0.0022009418839883	0.0200939886053477	Aorta	H3K4me1
Aorta-H3K4me1	male_37	female_53	0.057551209657255	0.0637175371524552	0.0685707277796432	Aorta	H3K4me1
Aorta-H3K4me1	male_37	male_54	0.0774459252993458	0.060111062606749	0.0751083895766264	Aorta	H3K4me1
Aorta-H3K4me1	male_54	female_51	0.0589532078739904	0.0263701988119805	0.0490364454311077	Aorta	H3K4me1
Aorta-H3K4me1	male_54	female_53	0.1565396614031322	0.1878338259433534	0.1791694349527636	Aorta	H3K4me1
Aorta-H3K4me1	male_54	male_37	0.3076010201959658	0.3732028789331997	0.3525913648314152	Aorta	H3K4me1
Aorta-H3K4me3	female_51	female_53	0.0287132961078676	0.0246308961471512	0.0678397237982074	Aorta	H3K4me3
Aorta-H3K4me3	female_51	male_37	0.0061257043179025	0.0105018043461933	0.0130382042751588	Aorta	H3K4me3
Aorta-H3K4me3	female_51	male_54	0.1484613541591469	0.1492571069265324	0.2073718259330243	Aorta	H3K4me3
Aorta-H3K4me3	female_53	female_51	0.3371325478302779	0.1070080040540858	0.4194710969095065	Aorta	H3K4me3
Aorta-H3K4me3	female_53	male_37	0.0914396613246915	0.0279354844094692	0.1245086202530999	Aorta	H3K4me3
Aorta-H3K4me3	female_53	male_54	0.3585876865296286	0.1166732302039671	0.4248806874763176	Aorta	H3K4me3
Aorta-H3K4me3	male_37	female_51	0.4328058941235132	0.1447280282321879	0.530281701423034	Aorta	H3K4me3
Aorta-H3K4me3	male_37	female_53	0.2615117528934027	0.0647690236871464	0.2304746444363468	Aorta	H3K4me3
Aorta-H3K4me3	male_37	male_54	0.4361696867575082	0.1596362236177706	0.5233329039485585	Aorta	H3K4me3
Aorta-H3K4me3	male_54	female_51	0.1175133663469379	0.1006588314645318	0.1631651307806571	Aorta	H3K4me3
Aorta-H3K4me3	male_54	female_53	0.0467604944805608	0.028235938374122	0.0674144787704815	Aorta	H3K4me3
Aorta-H3K4me3	male_54	male_37	0.0159891410774331	0.010378248095699	0.0120129470895233	Aorta	H3K4me3
Aorta-H3K9me3	female_51	female_53	0.3881711996981564	0.0914217321380061	0.3447440980282558	Aorta	H3K9me3
Aorta-H3K9me3	female_51	male_37	0.0698219504441906	0.0125612660954703	0.0693428390657241	Aorta	H3K9me3
Aorta-H3K9me3	female_51	male_54	0.4344358585985632	0.058526643581276	0.438184788701273	Aorta	H3K9me3
Aorta-H3K9me3	female_53	female_51	0.0117740743381763	0.0008245427767594	0.0119439084422272	Aorta	H3K9me3
Aorta-H3K9me3	female_53	male_37	0.0207375995564092	0.0030513990716026	0.0179968461276183	Aorta	H3K9me3
Aorta-H3K9me3	female_53	male_54	0.1795967107795072	0.0148025140814566	0.1831349387406516	Aorta	H3K9me3
Aorta-H3K9me3	male_37	female_51	0.1183503910246508	0.0017942464638291	0.1215454453352642	Aorta	H3K9me3
Aorta-H3K9me3	male_37	female_53	0.3855375869654295	0.0466953920578127	0.3517008390203809	Aorta	H3K9me3
Aorta-H3K9me3	male_37	male_54	0.4146191520063363	0.0218004856121465	0.4139780467401762	Aorta	H3K9me3
Aorta-H3K9me3	male_54	female_51	0.0810776458887892	0.0103864846808728	0.0780581809139824	Aorta	H3K9me3
Aorta-H3K9me3	male_54	female_53	0.2738019059116423	0.152189132393368	0.2680223400756873	Aorta	H3K9me3
Aorta-H3K9me3	male_54	male_37	0.0204796950677593	0.0079582540890653	0.0201120920075419	Aorta	H3K9me3
Esophagus Muscularis Mucosa-H3K27ac	female_51	female_53	0.1643892405005868	0.180521307216779	0.3627875872976662	Esophagus Muscularis Mucosa	H3K27ac
Esophagus Muscularis Mucosa-H3K27ac	female_51	male_37	0.2022343760052103	0.2963557732406138	0.3870528233268715	Esophagus Muscularis Mucosa	H3K27ac
Esophagus Muscularis Mucosa-H3K27ac	female_51	male_54	0.1431248820671892	0.2076835621257623	0.2246498134344792	Esophagus Muscularis Mucosa	H3K27ac
Esophagus Muscularis Mucosa-H3K27ac	female_53	female_51	0.1675015025690772	0.142236312050681	0.3210549512975028	Esophagus Muscularis Mucosa	H3K27ac
Esophagus Muscularis Mucosa-H3K27ac	female_53	male_37	0.1865625678694383	0.245544381206852	0.3872740635137447	Esophagus Muscularis Mucosa	H3K27ac
Esophagus Muscularis Mucosa-H3K27ac	female_53	male_54	0.1269770734575791	0.1715059624421018	0.2517734458128513	Esophagus Muscularis Mucosa	H3K27ac
Esophagus Muscularis Mucosa-H3K27ac	male_37	female_51	0.0689122501230367	0.0846381020726421	0.1687440668869533	Esophagus Muscularis Mucosa	H3K27ac
Esophagus Muscularis Mucosa-H3K27ac	male_37	female_53	0.0780787992327473	0.0885822466207656	0.1815717374122513	Esophagus Muscularis Mucosa	H3K27ac
Esophagus Muscularis Mucosa-H3K27ac	male_37	male_54	0.0710097799493447	0.1202139139660624	0.1329118540407323	Esophagus Muscularis Mucosa	H3K27ac
Esophagus Muscularis Mucosa-H3K27ac	male_54	female_51	0.1092978227592725	0.1275943630718547	0.2118799024332835	Esophagus Muscularis Mucosa	H3K27ac
Esophagus Muscularis Mucosa-H3K27ac	male_54	female_53	0.1189601003205296	0.1398114097037663	0.277476390382851	Esophagus Muscularis Mucosa	H3K27ac
Esophagus Muscularis Mucosa-H3K27ac	male_54	male_37	0.1572762597990373	0.238556710290784	0.3304424151808594	Esophagus Muscularis Mucosa	H3K27ac
Esophagus Muscularis Mucosa-H3K36me3	female_51	female_53	0.631486102374337	0.2350323461118822	0.6362183256328305	Esophagus Muscularis Mucosa	H3K36me3
Esophagus Muscularis Mucosa-H3K36me3	female_51	male_37	0.7002457131140183	0.3434310434439294	0.7462277270305517	Esophagus Muscularis Mucosa	H3K36me3
Esophagus Muscularis Mucosa-H3K36me3	female_51	male_54	0.1784665567293176	0.0713356276792332	0.198492027562203	Esophagus Muscularis Mucosa	H3K36me3
Esophagus Muscularis Mucosa-H3K36me3	female_53	female_51	0.3981847047948955	0.1573757578372481	0.3927686343452357	Esophagus Muscularis Mucosa	H3K36me3
Esophagus Muscularis Mucosa-H3K36me3	female_53	male_37	0.5926526206820965	0.3269170053676194	0.6355539792147588	Esophagus Muscularis Mucosa	H3K36me3
Esophagus Muscularis Mucosa-H3K36me3	female_53	male_54	0.0998113479954782	0.0550655433362775	0.1141833976896014	Esophagus Muscularis Mucosa	H3K36me3
Esophagus Muscularis Mucosa-H3K36me3	male_37	female_51	0.1388980674145706	0.0752209556554839	0.1510301352196351	Esophagus Muscularis Mucosa	H3K36me3
Esophagus Muscularis Mucosa-H3K36me3	male_37	female_53	0.2822429979645693	0.1322993916552831	0.3071807036491913	Esophagus Muscularis Mucosa	H3K36me3
Esophagus Muscularis Mucosa-H3K36me3	male_37	male_54	0.0250832340540716	0.0145767577672124	0.0284329939525638	Esophagus Muscularis Mucosa	H3K36me3
Esophagus Muscularis Mucosa-H3K36me3	male_54	female_51	0.6987470601881696	0.2711582768963489	0.6736039440150206	Esophagus Muscularis Mucosa	H3K36me3
Esophagus Muscularis Mucosa-H3K36me3	male_54	female_53	0.7839104994723478	0.3098132932741523	0.7278721724863254	Esophagus Muscularis Mucosa	H3K36me3
Esophagus Muscularis Mucosa-H3K36me3	male_54	male_37	0.8412476238120664	0.3820807326090943	0.8647636508634022	Esophagus Muscularis Mucosa	H3K36me3
Esophagus Muscularis Mucosa-H3K4me1	female_51	female_53	0.1852201809364693	0.1073651984372344	0.2432612201595951	Esophagus Muscularis Mucosa	H3K4me1
Esophagus Muscularis Mucosa-H3K4me1	female_51	male_37	0.2882452120121068	0.2669336954695311	0.4234339117090648	Esophagus Muscularis Mucosa	H3K4me1
Esophagus Muscularis Mucosa-H3K4me1	female_51	male_54	0.2064429013522045	0.2155425380285414	0.3091919041914819	Esophagus Muscularis Mucosa	H3K4me1
Esophagus Muscularis Mucosa-H3K4me1	female_53	female_51	0.4496487949833493	0.2501888116493158	0.4966974709453571	Esophagus Muscularis Mucosa	H3K4me1
Esophagus Muscularis Mucosa-H3K4me1	female_53	male_37	0.4391556086981285	0.3073116659880489	0.5805990539175357	Esophagus Muscularis Mucosa	H3K4me1
Esophagus Muscularis Mucosa-H3K4me1	female_53	male_54	0.3427102456493948	0.2662934462864496	0.4567447691257766	Esophagus Muscularis Mucosa	H3K4me1
Esophagus Muscularis Mucosa-H3K4me1	male_37	female_51	0.1410081978166927	0.1253125492171505	0.1854860128298691	Esophagus Muscularis Mucosa	H3K4me1
Esophagus Muscularis Mucosa-H3K4me1	male_37	female_53	0.1085598578011002	0.0741505924801507	0.1287086742417731	Esophagus Muscularis Mucosa	H3K4me1
Esophagus Muscularis Mucosa-H3K4me1	male_37	male_54	0.1255559209086824	0.1518344042568901	0.1930096534096262	Esophagus Muscularis Mucosa	H3K4me1
Esophagus Muscularis Mucosa-H3K4me1	male_54	female_51	0.2017356935044041	0.1632561749546054	0.234325853867737	Esophagus Muscularis Mucosa	H3K4me1
Esophagus Muscularis Mucosa-H3K4me1	male_54	female_53	0.1376288533210647	0.1004999372702626	0.1573181683297719	Esophagus Muscularis Mucosa	H3K4me1
Esophagus Muscularis Mucosa-H3K4me1	male_54	male_37	0.2496964920831624	0.261880575377357	0.3563876033683086	Esophagus Muscularis Mucosa	H3K4me1
Esophagus Muscularis Mucosa-H3K4me3	female_51	female_53	0.1933694643216466	0.1773360720235819	0.2864996005731384	Esophagus Muscularis Mucosa	H3K4me3
Esophagus Muscularis Mucosa-H3K4me3	female_51	male_37	0.2450539685707901	0.1364028891000666	0.4241855583260958	Esophagus Muscularis Mucosa	H3K4me3
Esophagus Muscularis Mucosa-H3K4me3	female_51	male_54	0.1885877540554124	0.1797136264711401	0.2863909459648216	Esophagus Muscularis Mucosa	H3K4me3
Esophagus Muscularis Mucosa-H3K4me3	female_53	female_51	0.1320046400045256	0.1046475928338189	0.2600209986258386	Esophagus Muscularis Mucosa	H3K4me3
Esophagus Muscularis Mucosa-H3K4me3	female_53	male_37	0.1604203185301503	0.1076835569802063	0.2881437491092625	Esophagus Muscularis Mucosa	H3K4me3
Esophagus Muscularis Mucosa-H3K4me3	female_53	male_54	0.1264115085368776	0.1365170075649635	0.2037183849848792	Esophagus Muscularis Mucosa	H3K4me3
Esophagus Muscularis Mucosa-H3K4me3	male_37	female_51	0.1447700827028339	0.1134608690894901	0.2947904932097314	Esophagus Muscularis Mucosa	H3K4me3
Esophagus Muscularis Mucosa-H3K4me3	male_37	female_53	0.1239273968897612	0.1198167878236634	0.2224638143551838	Esophagus Muscularis Mucosa	H3K4me3
Esophagus Muscularis Mucosa-H3K4me3	male_37	male_54	0.1533714685084241	0.1237834277795175	0.241521137193525	Esophagus Muscularis Mucosa	H3K4me3
Esophagus Muscularis Mucosa-H3K4me3	male_54	female_51	0.1386712661921895	0.0708408167577361	0.2843437624244915	Esophagus Muscularis Mucosa	H3K4me3
Esophagus Muscularis Mucosa-H3K4me3	male_54	female_53	0.1600456229236045	0.0954480793023375	0.2034344333103557	Esophagus Muscularis Mucosa	H3K4me3
Esophagus Muscularis Mucosa-H3K4me3	male_54	male_37	0.201514630819293	0.0809439155423085	0.323244104616458	Esophagus Muscularis Mucosa	H3K4me3
Esophagus Muscularis Mucosa-H3K9me3	female_51	female_53	0.0249749358575824	0.0034376499427895	0.0238437879788013	Esophagus Muscularis Mucosa	H3K9me3
Esophagus Muscularis Mucosa-H3K9me3	female_51	male_37	0.5358880603926901	0.2432818471267308	0.5706070002818024	Esophagus Muscularis Mucosa	H3K9me3
Esophagus Muscularis Mucosa-H3K9me3	female_51	male_54	0.3167823206638364	0.1181417697542041	0.341279369398352	Esophagus Muscularis Mucosa	H3K9me3
Esophagus Muscularis Mucosa-H3K9me3	female_53	female_51	0.3603559983446772	0.0144776527176085	0.374360823477777	Esophagus Muscularis Mucosa	H3K9me3
Esophagus Muscularis Mucosa-H3K9me3	female_53	male_37	0.5895188570909561	0.0679067718630981	0.602844969377309	Esophagus Muscularis Mucosa	H3K9me3
Esophagus Muscularis Mucosa-H3K9me3	female_53	male_54	0.4274063031343034	0.0335712924385768	0.4478873742252934	Esophagus Muscularis Mucosa	H3K9me3
Esophagus Muscularis Mucosa-H3K9me3	male_37	female_51	0.0083603433267756	0.0018101812893774	0.0122541381326552	Esophagus Muscularis Mucosa	H3K9me3
Esophagus Muscularis Mucosa-H3K9me3	male_37	female_53	0.0014628322422128	0.0006367777461391	0.0015478726398035	Esophagus Muscularis Mucosa	H3K9me3
Esophagus Muscularis Mucosa-H3K9me3	male_37	male_54	0.0816202614312877	0.0280882248093667	0.0957762138148481	Esophagus Muscularis Mucosa	H3K9me3
Esophagus Muscularis Mucosa-H3K9me3	male_54	female_51	0.0876412249976222	0.008445742393174	0.0961520198032914	Esophagus Muscularis Mucosa	H3K9me3
Esophagus Muscularis Mucosa-H3K9me3	male_54	female_53	0.0133253424353074	0.001091786740282	0.0100937718264574	Esophagus Muscularis Mucosa	H3K9me3
Esophagus Muscularis Mucosa-H3K9me3	male_54	male_37	0.4399620910824221	0.1401812618372411	0.463652821591711	Esophagus Muscularis Mucosa	H3K9me3
Stomach-H3K27ac	female_51	female_53	0.3005548316422436	0.1782572321298954	0.2126813442699116	Stomach	H3K27ac
Stomach-H3K27ac	female_51	male_37	0.335511941355978	0.1604190896093952	0.2280453494098415	Stomach	H3K27ac
Stomach-H3K27ac	female_51	male_54	0.1145906779490813	0.080835724079863	0.1030485667717526	Stomach	H3K27ac
Stomach-H3K27ac	female_53	female_51	0.4290427864137247	0.1864859177793014	0.3456530684669411	Stomach	H3K27ac
Stomach-H3K27ac	female_53	male_37	0.3537668790741358	0.1711529756227247	0.3300233286419296	Stomach	H3K27ac
Stomach-H3K27ac	female_53	male_54	0.2307010244682006	0.0965803548221091	0.2026161629847774	Stomach	H3K27ac
Stomach-H3K27ac	male_37	female_51	0.2735147620524179	0.1961395672123284	0.3450186166223447	Stomach	H3K27ac
Stomach-H3K27ac	male_37	female_53	0.1816171721983389	0.1813990604835852	0.1919451184638896	Stomach	H3K27ac
Stomach-H3K27ac	male_37	male_54	0.0842665770903228	0.0756736727219974	0.1459922563285691	Stomach	H3K27ac
Stomach-H3K27ac	male_54	female_51	0.3774506101089753	0.2221823263867842	0.4761406377874841	Stomach	H3K27ac
Stomach-H3K27ac	male_54	female_53	0.3334438907280867	0.2059972494979346	0.3000757321209296	Stomach	H3K27ac
Stomach-H3K27ac	male_54	male_37	0.4126191628816916	0.2239027543138136	0.3999703982476471	Stomach	H3K27ac
Stomach-H3K36me3	female_51	female_53	0.3054217402101939	0.1458762749699356	0.2898005688170885	Stomach	H3K36me3
Stomach-H3K36me3	female_51	male_37	0.479746616490208	0.2766532078838131	0.4993219719503736	Stomach	H3K36me3
Stomach-H3K36me3	female_51	male_54	0.0033358003305414	0.0020144660957432	0.0029436384737388	Stomach	H3K36me3
Stomach-H3K36me3	female_53	female_51	0.51668180962349	0.3613736765027123	0.5118236902828616	Stomach	H3K36me3
Stomach-H3K36me3	female_53	male_37	0.576310720897355	0.4644632211897154	0.6021842077350551	Stomach	H3K36me3
Stomach-H3K36me3	female_53	male_54	0.0068012933044598	0.0056265595825337	0.0140499283237984	Stomach	H3K36me3
Stomach-H3K36me3	male_37	female_51	0.3265175814547888	0.1709728038228382	0.332645432481591	Stomach	H3K36me3
Stomach-H3K36me3	male_37	female_53	0.1830592670114766	0.0915896970770774	0.1950207658170837	Stomach	H3K36me3
Stomach-H3K36me3	male_37	male_54	0.0054329728287184	0.0008395381799823	0.001780856037496	Stomach	H3K36me3
Stomach-H3K36me3	male_54	female_51	0.8682523709176133	0.4644760972086705	0.8757692057498441	Stomach	H3K36me3
Stomach-H3K36me3	male_54	female_53	0.875007712562418	0.4591192425829572	0.8573767670651433	Stomach	H3K36me3
Stomach-H3K36me3	male_54	male_37	0.9056717092636252	0.4810967492381204	0.9122258337773108	Stomach	H3K36me3
Stomach-H3K4me1	female_51	female_53	0.1043624366990239	0.0808112923962313	0.0989299679750665	Stomach	H3K4me1
Stomach-H3K4me1	female_51	male_37	0.3984881176183669	0.276721551966958	0.3803264731090107	Stomach	H3K4me1
Stomach-H3K4me1	female_51	male_54	0.0662441049363866	0.0463406281999143	0.0769596779572427	Stomach	H3K4me1
Stomach-H3K4me1	female_53	female_51	0.5638972599973235	0.2570404177335947	0.5045306495275205	Stomach	H3K4me1
Stomach-H3K4me1	female_53	male_37	0.5942618950131915	0.3491729030727773	0.6006339346495723	Stomach	H3K4me1
Stomach-H3K4me1	female_53	male_54	0.2357031068937888	0.1020681576241538	0.2304210719273776	Stomach	H3K4me1
Stomach-H3K4me1	male_37	female_51	0.2745958992521953	0.1604785069512055	0.2495493550706341	Stomach	H3K4me1
Stomach-H3K4me1	male_37	female_53	0.0455443209424888	0.0480972633017669	0.0491415472958696	Stomach	H3K4me1
Stomach-H3K4me1	male_37	male_54	0.0416623916913218	0.0303821190274818	0.0511710381050834	Stomach	H3K4me1
Stomach-H3K4me1	male_54	female_51	0.5685899464240328	0.3251039633408956	0.560054104797184	Stomach	H3K4me1
Stomach-H3K4me1	male_54	female_53	0.2493384074634219	0.1651095290782108	0.2682230608050684	Stomach	H3K4me1
Stomach-H3K4me1	male_54	male_37	0.6079805592452667	0.3943638090117516	0.6240696550525804	Stomach	H3K4me1
Stomach-H3K4me3	female_51	female_53	0.302723742200132	0.1122086213916863	0.287907297216132	Stomach	H3K4me3
Stomach-H3K4me3	female_51	male_37	0.4873804041478094	0.1127621924172634	0.5342770366339049	Stomach	H3K4me3
Stomach-H3K4me3	female_51	male_54	0.2904084493307438	0.0853553380383251	0.3175116515709014	Stomach	H3K4me3
Stomach-H3K4me3	female_53	female_51	0.3103427251104722	0.021219509171204	0.2415099362908242	Stomach	H3K4me3
Stomach-H3K4me3	female_53	male_37	0.343892245119123	0.0582033390517198	0.3592578193058183	Stomach	H3K4me3
Stomach-H3K4me3	female_53	male_54	0.3043770488218308	0.0390212287142376	0.342055588588245	Stomach	H3K4me3
Stomach-H3K4me3	male_37	female_51	0.1546471351096341	0.0353303956988897	0.1834553927681133	Stomach	H3K4me3
Stomach-H3K4me3	male_37	female_53	0.1286883677929639	0.0789246893208203	0.1852708667764468	Stomach	H3K4me3
Stomach-H3K4me3	male_37	male_54	0.1695057556766475	0.045151258059201	0.1604918412911707	Stomach	H3K4me3
Stomach-H3K4me3	male_54	female_51	0.1858865778379022	0.0390297518511084	0.2296120717375133	Stomach	H3K4me3
Stomach-H3K4me3	male_54	female_53	0.2434454785254675	0.0826537055124368	0.3252425865270064	Stomach	H3K4me3
Stomach-H3K4me3	male_54	male_37	0.4341490810284806	0.080737660473537	0.5008509666623854	Stomach	H3K4me3
Stomach-H3K9me3	female_51	female_53	0.4156272703160323	0.2158925438052836	0.3901556520696772	Stomach	H3K9me3
Stomach-H3K9me3	female_51	male_37	0.3916046373678779	0.1243014962684864	0.3597168692160228	Stomach	H3K9me3
Stomach-H3K9me3	female_51	male_54	0.1853012364896896	0.0352411200899313	0.1715742794969472	Stomach	H3K9me3
Stomach-H3K9me3	female_53	female_51	0.0387236961844243	0.0076020206919604	0.033151231583886	Stomach	H3K9me3
Stomach-H3K9me3	female_53	male_37	0.1368810825469354	0.0324316797765405	0.1372592841467269	Stomach	H3K9me3
Stomach-H3K9me3	female_53	male_54	0.0236566118076871	0.0063736760654073	0.0232959099629025	Stomach	H3K9me3
Stomach-H3K9me3	male_37	female_51	0.0908460911836265	0.0250255083057868	0.0856909887506836	Stomach	H3K9me3
Stomach-H3K9me3	male_37	female_53	0.3190828472797054	0.192093475720229	0.3293347817779565	Stomach	H3K9me3
Stomach-H3K9me3	male_37	male_54	0.0605751453132239	0.0144794027860532	0.0533616203055559	Stomach	H3K9me3
Stomach-H3K9me3	male_54	female_51	0.28093093849474	0.0308688391175215	0.2643111778919996	Stomach	H3K9me3
Stomach-H3K9me3	male_54	female_53	0.4425921430869016	0.1305497522015404	0.4701393111745591	Stomach	H3K9me3
Stomach-H3K9me3	male_54	male_37	0.4389878944449205	0.0704395074811028	0.4319455529484982	Stomach	H3K9me3
Upper Lobe of Left Lung-H3K27ac	female_51	female_53	0.1385106170445896	0.1074592904968822	0.1439740484595318	Upper Lobe of Left Lung	H3K27ac
Upper Lobe of Left Lung-H3K27ac	female_51	male_37	0.0440385475786018	0.0308543007092415	0.0542265160201161	Upper Lobe of Left Lung	H3K27ac
Upper Lobe of Left Lung-H3K27ac	female_51	male_54	0.1231258040639876	0.0892619184800204	0.1301970078502083	Upper Lobe of Left Lung	H3K27ac
Upper Lobe of Left Lung-H3K27ac	female_53	female_51	0.2480211526573665	0.1907498160304206	0.2871084404987278	Upper Lobe of Left Lung	H3K27ac
Upper Lobe of Left Lung-H3K27ac	female_53	male_37	0.1275803865239794	0.0564621189894716	0.1513879965046322	Upper Lobe of Left Lung	H3K27ac
Upper Lobe of Left Lung-H3K27ac	female_53	male_54	0.2594841878545008	0.1103255229154429	0.2338835378825351	Upper Lobe of Left Lung	H3K27ac
Upper Lobe of Left Lung-H3K27ac	male_37	female_51	0.3357907029865321	0.2504897544583686	0.4181562848055379	Upper Lobe of Left Lung	H3K27ac
Upper Lobe of Left Lung-H3K27ac	male_37	female_53	0.2890184418290772	0.1813214663687358	0.346970372916457	Upper Lobe of Left Lung	H3K27ac
Upper Lobe of Left Lung-H3K27ac	male_37	male_54	0.3472666895334607	0.184514048370643	0.3581196339852917	Upper Lobe of Left Lung	H3K27ac
Upper Lobe of Left Lung-H3K27ac	male_54	female_51	0.2297907947008643	0.2045467179039108	0.3274462783440369	Upper Lobe of Left Lung	H3K27ac
Upper Lobe of Left Lung-H3K27ac	male_54	female_53	0.2103072689672616	0.1323286688482759	0.269270758399781	Upper Lobe of Left Lung	H3K27ac
Upper Lobe of Left Lung-H3K27ac	male_54	male_37	0.0934274136630229	0.0549286554685313	0.1547255418983083	Upper Lobe of Left Lung	H3K27ac
Upper Lobe of Left Lung-H3K36me3	female_51	female_53	0.8534841298191533	0.4512777090767374	0.8545427444170566	Upper Lobe of Left Lung	H3K36me3
Upper Lobe of Left Lung-H3K36me3	female_51	male_37	0.7329686643095107	0.395484066057622	0.7495813101817068	Upper Lobe of Left Lung	H3K36me3
Upper Lobe of Left Lung-H3K36me3	female_51	male_54	0.2170031909641818	0.1037927950937566	0.2390773120354399	Upper Lobe of Left Lung	H3K36me3
Upper Lobe of Left Lung-H3K36me3	female_53	female_51	0.0548256811263572	0.0134555356413482	0.0571824256553018	Upper Lobe of Left Lung	H3K36me3
Upper Lobe of Left Lung-H3K36me3	female_53	male_37	0.3065394399072227	0.1672676851539357	0.3122694818609694	Upper Lobe of Left Lung	H3K36me3
Upper Lobe of Left Lung-H3K36me3	female_53	male_54	0.0135947280626106	0.0085385989452162	0.0170747593944786	Upper Lobe of Left Lung	H3K36me3
Upper Lobe of Left Lung-H3K36me3	male_37	female_51	0.1791603884453863	0.0273850553145926	0.1727066594665504	Upper Lobe of Left Lung	H3K36me3
Upper Lobe of Left Lung-H3K36me3	male_37	female_53	0.6574070692559042	0.2866061278128056	0.6636807471269219	Upper Lobe of Left Lung	H3K36me3
Upper Lobe of Left Lung-H3K36me3	male_37	male_54	0.0466086480291448	0.0242918292785552	0.0617590797092429	Upper Lobe of Left Lung	H3K36me3
Upper Lobe of Left Lung-H3K36me3	male_54	female_51	0.5568367447046234	0.1492880322312171	0.5352838465439338	Upper Lobe of Left Lung	H3K36me3
Upper Lobe of Left Lung-H3K36me3	male_54	female_53	0.8777596611091546	0.3750771838622184	0.8734260972744275	Upper Lobe of Left Lung	H3K36me3
Upper Lobe of Left Lung-H3K36me3	male_54	male_37	0.778266566494989	0.3334431553289887	0.7953134760852366	Upper Lobe of Left Lung	H3K36me3
Upper Lobe of Left Lung-H3K4me1	female_51	female_53	0.1784409706758526	0.0827746585720373	0.1935054487589843	Upper Lobe of Left Lung	H3K4me1
Upper Lobe of Left Lung-H3K4me1	female_51	male_37	0.1357578601697673	0.0695442090017427	0.1735026239477459	Upper Lobe of Left Lung	H3K4me1
Upper Lobe of Left Lung-H3K4me1	female_51	male_54	0.1481476954464149	0.1134539706855528	0.1871619462658764	Upper Lobe of Left Lung	H3K4me1
Upper Lobe of Left Lung-H3K4me1	female_53	female_51	0.3592429825426526	0.2809126028648655	0.3847927765810608	Upper Lobe of Left Lung	H3K4me1
Upper Lobe of Left Lung-H3K4me1	female_53	male_37	0.2517241622574532	0.1534470751208987	0.2528040542190601	Upper Lobe of Left Lung	H3K4me1
Upper Lobe of Left Lung-H3K4me1	female_53	male_54	0.2634005740662141	0.2038104004327454	0.2850598715392119	Upper Lobe of Left Lung	H3K4me1
Upper Lobe of Left Lung-H3K4me1	male_37	female_51	0.3659241489600974	0.2568618841385637	0.4351467172309784	Upper Lobe of Left Lung	H3K4me1
Upper Lobe of Left Lung-H3K4me1	male_37	female_53	0.2985662321388878	0.143680719281831	0.3255734722000583	Upper Lobe of Left Lung	H3K4me1
Upper Lobe of Left Lung-H3K4me1	male_37	male_54	0.2706848928005682	0.1847659936234175	0.329966835596219	Upper Lobe of Left Lung	H3K4me1
Upper Lobe of Left Lung-H3K4me1	male_54	female_51	0.3189926862254312	0.2246045891979154	0.4033741305608014	Upper Lobe of Left Lung	H3K4me1
Upper Lobe of Left Lung-H3K4me1	male_54	female_53	0.2532223945657221	0.1161714321306103	0.2762042658900178	Upper Lobe of Left Lung	H3K4me1
Upper Lobe of Left Lung-H3K4me1	male_54	male_37	0.2125038127942752	0.1016244708957202	0.2551787166636244	Upper Lobe of Left Lung	H3K4me1
Upper Lobe of Left Lung-H3K4me3	female_51	female_53	0.0009378615688082	0.0012515948133835	0.0011727545471805	Upper Lobe of Left Lung	H3K4me3
Upper Lobe of Left Lung-H3K4me3	female_51	male_37	0.4377342369208244	0.1920837661664272	0.5580722991248522	Upper Lobe of Left Lung	H3K4me3
Upper Lobe of Left Lung-H3K4me3	female_51	male_54	0.3073850783897692	0.1474542764410752	0.3686680705303436	Upper Lobe of Left Lung	H3K4me3
Upper Lobe of Left Lung-H3K4me3	female_53	female_51	0.7973467080207439	0.0956976183881699	0.7925861477066759	Upper Lobe of Left Lung	H3K4me3
Upper Lobe of Left Lung-H3K4me3	female_53	male_37	0.7873159904087048	0.0844666606017792	0.8174286258681462	Upper Lobe of Left Lung	H3K4me3
Upper Lobe of Left Lung-H3K4me3	female_53	male_54	0.7905649188681159	0.0889934440356504	0.798990931439715	Upper Lobe of Left Lung	H3K4me3
Upper Lobe of Left Lung-H3K4me3	male_37	female_51	0.0511467598482568	0.0103775367064117	0.1098184452240391	Upper Lobe of Left Lung	H3K4me3
Upper Lobe of Left Lung-H3K4me3	male_37	female_53	4.266166901187993e-05	6.918903562785858e-06	1.3236690160378542e-05	Upper Lobe of Left Lung	H3K4me3
Upper Lobe of Left Lung-H3K4me3	male_37	male_54	0.113038830041617	0.0455066226192764	0.1838160956944809	Upper Lobe of Left Lung	H3K4me3
Upper Lobe of Left Lung-H3K4me3	male_54	female_51	0.0986063685864515	0.0309479857792301	0.1527878256346821	Upper Lobe of Left Lung	H3K4me3
Upper Lobe of Left Lung-H3K4me3	male_54	female_53	0.0048647185485452	0.0026567316109035	0.0042715802746521	Upper Lobe of Left Lung	H3K4me3
Upper Lobe of Left Lung-H3K4me3	male_54	male_37	0.3222800396880637	0.1203083025906071	0.4448329313289134	Upper Lobe of Left Lung	H3K4me3
Upper Lobe of Left Lung-H3K9me3	female_51	female_53	0.131647304950017	0.0139144971309614	0.1265223531458043	Upper Lobe of Left Lung	H3K9me3
Upper Lobe of Left Lung-H3K9me3	female_51	male_37	0.0714494872348433	0.0047244093939093	0.0673863951200586	Upper Lobe of Left Lung	H3K9me3
Upper Lobe of Left Lung-H3K9me3	female_51	male_54	0.28465083337039	0.0461493414606801	0.2768237828186081	Upper Lobe of Left Lung	H3K9me3
Upper Lobe of Left Lung-H3K9me3	female_53	female_51	0.3380092803888746	0.1206402461611793	0.3558892323147617	Upper Lobe of Left Lung	H3K9me3
Upper Lobe of Left Lung-H3K9me3	female_53	male_37	0.2149165053891635	0.0278125200925384	0.1631562705380782	Upper Lobe of Left Lung	H3K9me3
Upper Lobe of Left Lung-H3K9me3	female_53	male_54	0.418335857028647	0.1344147127853231	0.4144029386097204	Upper Lobe of Left Lung	H3K9me3
Upper Lobe of Left Lung-H3K9me3	male_37	female_51	0.376224544365723	0.1295054135462873	0.3978771570441738	Upper Lobe of Left Lung	H3K9me3
Upper Lobe of Left Lung-H3K9me3	male_37	female_53	0.3033316365833969	0.0448182874947719	0.3074235992148237	Upper Lobe of Left Lung	H3K9me3
Upper Lobe of Left Lung-H3K9me3	male_37	male_54	0.4943526177998485	0.0991308049767891	0.4878228489363279	Upper Lobe of Left Lung	H3K9me3
Upper Lobe of Left Lung-H3K9me3	male_54	female_51	0.2359507488236736	0.1009006655247405	0.2498897454808617	Upper Lobe of Left Lung	H3K9me3
Upper Lobe of Left Lung-H3K9me3	male_54	female_53	0.1134096488884264	0.0238475804976771	0.1225078690675771	Upper Lobe of Left Lung	H3K9me3
Upper Lobe of Left Lung-H3K9me3	male_54	male_37	0.0872078436935948	0.0067728352850636	0.0844576883244717	Upper Lobe of Left Lung	H3K9me3
Sigmoid Colon-H3K27ac	female_51	female_53	0.1539566164902581	0.1152536973907008	0.4074716557770461	Sigmoid Colon	H3K27ac
Sigmoid Colon-H3K27ac	female_51	male_37	0.058603394521463	0.1529160810060887	0.1298621073419773	Sigmoid Colon	H3K27ac
Sigmoid Colon-H3K27ac	female_51	male_54	0.0259649335204077	0.0545166518320791	0.0549925271541709	Sigmoid Colon	H3K27ac
Sigmoid Colon-H3K27ac	female_53	female_51	0.2363552667247268	0.1748634810301248	0.4561613724948929	Sigmoid Colon	H3K27ac
Sigmoid Colon-H3K27ac	female_53	male_37	0.1484466436697883	0.1454930815423201	0.338265381313543	Sigmoid Colon	H3K27ac
Sigmoid Colon-H3K27ac	female_53	male_54	0.0873009692184846	0.0886149099905657	0.2239114246907983	Sigmoid Colon	H3K27ac
Sigmoid Colon-H3K27ac	male_37	female_51	0.2098780265747303	0.2316481376275984	0.3473554852555924	Sigmoid Colon	H3K27ac
Sigmoid Colon-H3K27ac	male_37	female_53	0.2083457330551533	0.1333577901677418	0.5037312887935932	Sigmoid Colon	H3K27ac
Sigmoid Colon-H3K27ac	male_37	male_54	0.05499581816187	0.062158799684348	0.1390924179407146	Sigmoid Colon	H3K27ac
Sigmoid Colon-H3K27ac	male_54	female_51	0.3011563953096906	0.2886169230334846	0.4555473077123024	Sigmoid Colon	H3K27ac
Sigmoid Colon-H3K27ac	male_54	female_53	0.2788873749703293	0.1616128042947842	0.5262914997261076	Sigmoid Colon	H3K27ac
Sigmoid Colon-H3K27ac	male_54	male_37	0.1727838935120261	0.2659980168521581	0.3684858809171963	Sigmoid Colon	H3K27ac
Sigmoid Colon-H3K36me3	female_51	female_53	0.0526678942667707	0.0028884210915567	0.031575345133966	Sigmoid Colon	H3K36me3
Sigmoid Colon-H3K36me3	female_51	male_37	0.8065310573750102	0.323298106673079	0.8187520084601626	Sigmoid Colon	H3K36me3
Sigmoid Colon-H3K36me3	female_51	male_54	0.437757464040004	0.1260867340976204	0.4351800232408266	Sigmoid Colon	H3K36me3
Sigmoid Colon-H3K36me3	female_53	female_51	0.6671928913620263	0.1793965340551518	0.5515982589658289	Sigmoid Colon	H3K36me3
Sigmoid Colon-H3K36me3	female_53	male_37	0.8978489272956486	0.2852322669106245	0.8809487619745022	Sigmoid Colon	H3K36me3
Sigmoid Colon-H3K36me3	female_53	male_54	0.661445723038432	0.1950593653389471	0.6503299353429934	Sigmoid Colon	H3K36me3
Sigmoid Colon-H3K36me3	male_37	female_51	0.0748012115059762	0.0322295859147396	0.0710381961945758	Sigmoid Colon	H3K36me3
Sigmoid Colon-H3K36me3	male_37	female_53	0.0013251020546794	0.0007677782418508	0.0017621331131117	Sigmoid Colon	H3K36me3
Sigmoid Colon-H3K36me3	male_37	male_54	0.0413022938710563	0.0322590554813553	0.0513996371247076	Sigmoid Colon	H3K36me3
Sigmoid Colon-H3K36me3	male_54	female_51	0.4139342158071641	0.1273360997728259	0.3937248309070847	Sigmoid Colon	H3K36me3
Sigmoid Colon-H3K36me3	male_54	female_53	0.029580147046004	0.0037403548072196	0.0243598371951735	Sigmoid Colon	H3K36me3
Sigmoid Colon-H3K36me3	male_54	male_37	0.7893522024540296	0.3511256865935779	0.8093636053816553	Sigmoid Colon	H3K36me3
Sigmoid Colon-H3K4me1	female_51	female_53	0.0033481716306645	5.48565961047164e-05	0.0010521790224329	Sigmoid Colon	H3K4me1
Sigmoid Colon-H3K4me1	female_51	male_37	0.161865399223861	0.1974024477633234	0.2601288798212268	Sigmoid Colon	H3K4me1
Sigmoid Colon-H3K4me1	female_51	male_54	0.0825011290175901	0.0828143426859295	0.1407910488913084	Sigmoid Colon	H3K4me1
Sigmoid Colon-H3K4me1	female_53	female_51	0.6953863035469269	0.0994955121899858	0.7288766831995863	Sigmoid Colon	H3K4me1
Sigmoid Colon-H3K4me1	female_53	male_37	0.6140029469362116	0.1097075337443517	0.680739049694346	Sigmoid Colon	H3K4me1
Sigmoid Colon-H3K4me1	female_53	male_54	0.5879529462945648	0.0740806219781306	0.6190032378174891	Sigmoid Colon	H3K4me1
Sigmoid Colon-H3K4me1	male_37	female_51	0.2347260636771605	0.1510172630713769	0.2782129008963931	Sigmoid Colon	H3K4me1
Sigmoid Colon-H3K4me1	male_37	female_53	0.0050725196226155	1.6840815608929134e-05	0.0007298540764227	Sigmoid Colon	H3K4me1
Sigmoid Colon-H3K4me1	male_37	male_54	0.0733587986521171	0.0643851161837051	0.1162703117575753	Sigmoid Colon	H3K4me1
Sigmoid Colon-H3K4me1	male_54	female_51	0.3883004170274095	0.2414257390342086	0.4376024036794536	Sigmoid Colon	H3K4me1
Sigmoid Colon-H3K4me1	male_54	female_53	0.0015313752499798	0.0002465487937196	0.0016647874723227	Sigmoid Colon	H3K4me1
Sigmoid Colon-H3K4me1	male_54	male_37	0.2861799769476542	0.290129172371158	0.4274305367583086	Sigmoid Colon	H3K4me1
Sigmoid Colon-H3K4me3	female_51	female_53	0.0013993256733866	0.000738956665295	0.0023909586399763	Sigmoid Colon	H3K4me3
Sigmoid Colon-H3K4me3	female_51	male_37	0.1912765884803278	0.0971848582210795	0.3146836318898224	Sigmoid Colon	H3K4me3
Sigmoid Colon-H3K4me3	female_51	male_54	0.1029623873976844	0.028581132083867	0.0759985752839847	Sigmoid Colon	H3K4me3
Sigmoid Colon-H3K4me3	female_53	female_51	0.6978546647179826	0.0687370338666924	0.7849434906592048	Sigmoid Colon	H3K4me3
Sigmoid Colon-H3K4me3	female_53	male_37	0.6542095709471574	0.0680848307048693	0.7388234473599017	Sigmoid Colon	H3K4me3
Sigmoid Colon-H3K4me3	female_53	male_54	0.6411270723023619	0.0655195389383693	0.689702750978597	Sigmoid Colon	H3K4me3
Sigmoid Colon-H3K4me3	male_37	female_51	0.1852085034830457	0.0680041631348225	0.2473431673744968	Sigmoid Colon	H3K4me3
Sigmoid Colon-H3K4me3	male_37	female_53	0.0023774148024157	0.0009786940721051	0.0024885132353559	Sigmoid Colon	H3K4me3
Sigmoid Colon-H3K4me3	male_37	male_54	0.1079410672751508	0.0203610562295464	0.0726285556190207	Sigmoid Colon	H3K4me3
Sigmoid Colon-H3K4me3	male_54	female_51	0.3679407940068614	0.1220271227552259	0.4877360301481353	Sigmoid Colon	H3K4me3
Sigmoid Colon-H3K4me3	male_54	female_53	0.0052160810577912	0.001617636740012	0.0106854147021443	Sigmoid Colon	H3K4me3
Sigmoid Colon-H3K4me3	male_54	male_37	0.377442364055095	0.1410528249191791	0.5186786296871937	Sigmoid Colon	H3K4me3
Sigmoid Colon-H3K9me3	female_51	female_53	0.0002838845535269	0.0005481309098535	0.0002778442065429	Sigmoid Colon	H3K9me3
Sigmoid Colon-H3K9me3	female_51	male_37	0.4435968690768738	0.0818741788970103	0.4337842639332518	Sigmoid Colon	H3K9me3
Sigmoid Colon-H3K9me3	female_51	male_54	0.3025586562273837	0.0433040016596571	0.3263005342229427	Sigmoid Colon	H3K9me3
Sigmoid Colon-H3K9me3	female_53	female_51	0.1712602179608396	0.0056444612292427	0.1705826075750749	Sigmoid Colon	H3K9me3
Sigmoid Colon-H3K9me3	female_53	male_37	0.4904938675018069	0.0356635624738739	0.5127199758589259	Sigmoid Colon	H3K9me3
Sigmoid Colon-H3K9me3	female_53	male_54	0.3680053952108059	0.0190227652576735	0.383346958525996	Sigmoid Colon	H3K9me3
Sigmoid Colon-H3K9me3	male_37	female_51	0.0173722442852316	0.0070186699884668	0.0173026654059195	Sigmoid Colon	H3K9me3
Sigmoid Colon-H3K9me3	male_37	female_53	0.0002375017136103	0.0001398291544122	0.0002694346955055	Sigmoid Colon	H3K9me3
Sigmoid Colon-H3K9me3	male_37	male_54	0.0998264818003853	0.0335597085513807	0.1112106176109341	Sigmoid Colon	H3K9me3
Sigmoid Colon-H3K9me3	male_54	female_51	0.0373752300648266	0.0089996836267929	0.0382265145007448	Sigmoid Colon	H3K9me3
Sigmoid Colon-H3K9me3	male_54	female_53	0.0001580611525179	0.0001410675817809	0.0001557662031171	Sigmoid Colon	H3K9me3
Sigmoid Colon-H3K9me3	male_54	male_37	0.3298010989148283	0.1032207766554696	0.3488541318410586	Sigmoid Colon	H3K9me3
Spleen-H3K27ac	female_51	female_53	0.098315456891089	0.282545807403432	0.1527134314219177	Spleen	H3K27ac
Spleen-H3K27ac	female_51	male_37	0.0665200847462453	0.2509708603682435	0.1089274836722426	Spleen	H3K27ac
Spleen-H3K27ac	female_51	male_54	0.1190403482782326	0.3322884068694274	0.2002184646704114	Spleen	H3K27ac
Spleen-H3K27ac	female_53	female_51	0.0404364609661806	0.0981560528956375	0.0535611806997009	Spleen	H3K27ac
Spleen-H3K27ac	female_53	male_37	0.0360774496545638	0.1342381874922122	0.0669889001414679	Spleen	H3K27ac
Spleen-H3K27ac	female_53	male_54	0.0834236209798591	0.2262225788720009	0.1431594596914125	Spleen	H3K27ac
Spleen-H3K27ac	male_37	female_51	0.0530876503796366	0.1555892521603074	0.0734020258564751	Spleen	H3K27ac
Spleen-H3K27ac	male_37	female_53	0.0776931080034382	0.2879267098639627	0.119504263570039	Spleen	H3K27ac
Spleen-H3K27ac	male_37	male_54	0.1015128605088095	0.3423508106593403	0.1482126115083029	Spleen	H3K27ac
Spleen-H3K27ac	male_54	female_51	0.0206728875309032	0.0928536140669546	0.0329384576564934	Spleen	H3K27ac
Spleen-H3K27ac	male_54	female_53	0.0456181345815144	0.1833262034668573	0.0697691509733822	Spleen	H3K27ac
Spleen-H3K27ac	male_54	male_37	0.0194837469570674	0.1043505312849561	0.0332799704987436	Spleen	H3K27ac
Spleen-H3K4me1	female_51	female_53	0.1063633987137291	0.1683476771073178	0.1438265405893525	Spleen	H3K4me1
Spleen-H3K4me1	female_51	male_37	0.2810047684254019	0.3909580571301174	0.3684490256752766	Spleen	H3K4me1
Spleen-H3K4me1	female_51	male_54	0.2348651184793039	0.3462670735747083	0.3458527288704561	Spleen	H3K4me1
Spleen-H3K4me1	female_53	female_51	0.1830623931512422	0.2126414022382637	0.2204762099734308	Spleen	H3K4me1
Spleen-H3K4me1	female_53	male_37	0.3081807822345275	0.4538155625956987	0.4299748546675448	Spleen	H3K4me1
Spleen-H3K4me1	female_53	male_54	0.2741609715598406	0.3755724105057725	0.399719947220679	Spleen	H3K4me1
Spleen-H3K4me1	male_37	female_51	0.0506210206966979	0.0667613690586863	0.0615468857519737	Spleen	H3K4me1
Spleen-H3K4me1	male_37	female_53	0.0154446201190089	0.0335561188531325	0.0193830485912816	Spleen	H3K4me1
Spleen-H3K4me1	male_37	male_54	0.0937749867409166	0.1628690446823409	0.1369021733506376	Spleen	H3K4me1
Spleen-H3K4me1	male_54	female_51	0.0477465513018302	0.0885149067241106	0.0592026652218058	Spleen	H3K4me1
Spleen-H3K4me1	male_54	female_53	0.0259645555081745	0.0687638202884572	0.0326129160791752	Spleen	H3K4me1
Spleen-H3K4me1	male_54	male_37	0.130881702981233	0.2972908504904171	0.1895240408360679	Spleen	H3K4me1
Spleen-H3K4me3	female_51	female_53	0.12932960545233	0.2355412798589051	0.2354124817582832	Spleen	H3K4me3
Spleen-H3K4me3	female_51	male_37	0.0415230624734969	0.055671739823456	0.0467501424074234	Spleen	H3K4me3
Spleen-H3K4me3	female_51	male_54	0.0159229502504668	0.0395435126008318	0.0260258741019399	Spleen	H3K4me3
Spleen-H3K4me3	female_53	female_51	0.0204224111618989	0.0192419900796039	0.0236749916054623	Spleen	H3K4me3
Spleen-H3K4me3	female_53	male_37	0.0041992378663178	0.0018664573039537	0.0062854263315265	Spleen	H3K4me3
Spleen-H3K4me3	female_53	male_54	0.0005134777349996	0.0123430136370443	0.001419788485392	Spleen	H3K4me3
Spleen-H3K4me3	male_37	female_51	0.1888763563827153	0.1335583293262209	0.2756644739881392	Spleen	H3K4me3
Spleen-H3K4me3	male_37	female_53	0.2152613409995428	0.2019460515484762	0.3417938422633739	Spleen	H3K4me3
Spleen-H3K4me3	male_37	male_54	0.0902276929625277	0.0740082479764742	0.1157601432114681	Spleen	H3K4me3
Spleen-H3K4me3	male_54	female_51	0.1697029379076454	0.1634271391439817	0.2596284108290516	Spleen	H3K4me3
Spleen-H3K4me3	male_54	female_53	0.2141910516648477	0.1934839508098451	0.3380910628138427	Spleen	H3K4me3
Spleen-H3K4me3	male_54	male_37	0.1042379967579153	0.1048785730016801	0.1392020764816595	Spleen	H3K4me3
Spleen-H3K9me3	female_51	female_53	0.4999773381823422	0.2648197915577488	0.5068145070122231	Spleen	H3K9me3
Spleen-H3K9me3	female_51	male_37	0.5256905220699883	0.3132982044792081	0.4971901437383451	Spleen	H3K9me3
Spleen-H3K9me3	female_51	male_54	0.5354975037660601	0.3559111618090546	0.575945623709737	Spleen	H3K9me3
Spleen-H3K9me3	female_53	female_51	0.0091030035089919	0.0049307671841625	0.0099184265067593	Spleen	H3K9me3
Spleen-H3K9me3	female_53	male_37	0.2739276403666897	0.2555180617432163	0.2742470306715963	Spleen	H3K9me3
Spleen-H3K9me3	female_53	male_54	0.3333994086094717	0.3685470946679157	0.381078755364813	Spleen	H3K9me3
Spleen-H3K9me3	male_37	female_51	0.00187925722371	0.0022515791169583	0.0019440390122549	Spleen	H3K9me3
Spleen-H3K9me3	male_37	female_53	0.0959754125156282	0.0540272741041776	0.1033397493439234	Spleen	H3K9me3
Spleen-H3K9me3	male_37	male_54	0.2459304357145821	0.2580759980864355	0.2800718795039266	Spleen	H3K9me3
Spleen-H3K9me3	male_54	female_51	0.0031917450712152	0.0014508391171997	0.003261440151361	Spleen	H3K9me3
Spleen-H3K9me3	male_54	female_53	0.0372127895739666	0.0255009407842176	0.0363482011672881	Spleen	H3K9me3
Spleen-H3K9me3	male_54	male_37	0.0918521094108218	0.093310144824175	0.091733336700338	Spleen	H3K9me3
