# Supplementary material for: Getting personal with epigenetics: towards individual-specific epigenomic imputation with machine learning
Source: Nat Commun. 2023 Aug 7;14:4750. doi: 10.1038/s41467-023-40211-2 (PMC10406842; doi:10.1038/s41467-023-40211-2)
Supplement: Supplementary file 4 — Source Data [file 41467_2023_40211_MOESM4_ESM.zip › Source Data/Figure6/Figure6B_tissue_peak_ENTEx.csv]

Bp	Aorta_observed	Aorta-transfer_from_female_53	Esophagus Muscularis Mucosa_observed	Esophagus Muscularis Mucosa-transfer_from_male_54	Stomach_observed	Stomach-transfer_from_female_53	Upper Lobe of Left Lung_observed	Upper Lobe of Left Lung-transfer_from_male_54	Sigmoid Colon_observed	Sigmoid Colon-transfer_from_female_53	Spleen_observed	Spleen-transfer_from_male_54
15050000	0.18119685	0.052146927	0.025227323	0.05039805	0.013059629	0.05351506	0.00027	0.03928499	0.0070899404	0.06663352	0.018838888	0.06846862
15050025	0.18119685	0.052146927	0.025227323	0.05039805	0.013059629	0.05351506	0.00027	0.03928499	0.0070899404	0.06663352	0.018838888	0.06846862
15050050	0.18119685	0.052146927	0.025227323	0.05039805	0.013059629	0.05351506	0.00027	0.03928499	0.0070899404	0.06663352	0.018838888	0.06846862
15050075	0.18119685	0.052146927	0.025227323	0.05039805	0.013059629	0.05351506	0.00027	0.03928499	0.0070899404	0.06663352	0.018838888	0.06846862
15050100	0.18119685	0.052146927	0.025227323	0.05039805	0.013059629	0.05351506	0.00027	0.03928499	0.0070899404	0.06663352	0.018838888	0.06846862
15050125	0.18119685	0.052146927	0.025227323	0.05039805	0.013059629	0.05351506	0.00027	0.03928499	0.0070899404	0.06663352	0.018838888	0.06846862
15050150	0.18119685	0.05239144	0.025227323	0.050092235	0.013059629	0.05466053	0.00027	0.03970726	0.0070899404	0.06775825	0.018838888	0.06901077
15050175	0.18119685	0.054108277	0.025227323	0.050099194	0.013059629	0.06097719	0.00027	0.042158335	0.0070899404	0.07371697	0.018838888	0.0709818
15050200	0.18119685	0.054108277	0.025227323	0.050099194	0.013059629	0.06097719	0.00027	0.042158335	0.0070899404	0.07371697	0.018838888	0.0709818
15050225	0.18119685	0.054108277	0.025227323	0.050099194	0.013059629	0.06097719	0.00027	0.042158335	0.0070899404	0.07371697	0.018838888	0.0709818
15050250	0.18119685	0.054108277	0.025227323	0.050099194	0.013059629	0.06097719	0.00027	0.042158335	0.0070899404	0.07371697	0.018838888	0.0709818
15050275	0.18119685	0.054108277	0.025227323	0.050099194	0.013059629	0.06097719	0.00027	0.042158335	0.0070899404	0.07371697	0.018838888	0.0709818
15050300	0.18119685	0.054108277	0.025227323	0.050099194	0.013059629	0.06097719	0.00027	0.042158335	0.0070899404	0.07371697	0.018838888	0.0709818
15050325	0.18119685	0.054108277	0.025227323	0.050099194	0.013059629	0.06097719	0.00027	0.042158335	0.0070899404	0.07371697	0.018838888	0.0709818
15050350	0.18119685	0.054168448	0.025227323	0.051030397	0.013059629	0.057232946	0.00027	0.040614486	0.0070899404	0.068510175	0.018838888	0.06852532
15050375	0.18119685	0.056782857	0.025227323	0.05413653	0.013059629	0.061206892	0.00027	0.04245937	0.0070899404	0.07067627	0.018838888	0.06952071
15050400	0.18119685	0.058464795	0.025227323	0.056549683	0.013059629	0.063825145	0.0008271999	0.045073792	0.0070899404	0.07276988	0.020701721	0.07029217
15050425	0.18119685	0.058622837	0.025227323	0.060849085	0.013059629	0.064577445	0.002259998	0.04775563	0.0070899404	0.07633801	0.021578327	0.07037798
15050450	0.18119685	0.05868341	0.025227323	0.06488763	0.013059629	0.06637797	0.002259998	0.04880084	0.0070899404	0.079731524	0.021578327	0.07302404
15050475	0.18119685	0.05868341	0.025227323	0.06511833	0.013059629	0.06809501	0.002259998	0.04962106	0.0070899404	0.08278479	0.021578327	0.07476439
15050500	0.18119685	0.05868341	0.025227323	0.06511833	0.013059629	0.06809501	0.002259998	0.04962106	0.0070899404	0.08278479	0.021578327	0.07476439
15050525	0.18119685	0.07521345	0.025227323	0.08812775	0.013059629	0.08078121	0.007015142	0.07639906	0.0070899404	0.092384174	0.021578327	0.09084513
15050550	0.18119685	0.1007826	0.025227323	0.113126956	0.013059629	0.10308711	0.017237145	0.10889819	0.03150879	0.11108287	0.08049105	0.109494865
15050575	0.16851689	0.123514965	0.025227323	0.13485491	0.013059629	0.12356235	0.028556118	0.122691184	0.03761113	0.12091824	0.11962449	0.13673212
15050600	0.164507	0.12360531	0.025227323	0.13624066	0.013059629	0.12543806	0.028556118	0.122042395	0.03761113	0.12308334	0.11962449	0.13826218
15050625	0.164507	0.110267825	0.025227323	0.11354576	0.013059629	0.120921604	0.028556118	0.10691577	0.0168588	0.113306984	0.05302075	0.12719539
15050650	0.164507	0.08769685	0.025227323	0.06859699	0.013059629	0.1006217	0.028556118	0.059477985	0.0070899404	0.08931534	0.021578327	0.09313464
15050675	0.164507	0.07425138	0.025227323	0.0628006	0.013059629	0.085210875	0.028556118	0.04981196	0.0070899404	0.086046964	0.021578327	0.0811345
15050700	0.164507	0.09646189	0.025227323	0.07984239	0.013059629	0.10829775	0.028556118	0.06222734	0.0070899404	0.09190267	0.021578327	0.09876381
15050725	0.17452666	0.114309005	0.025227323	0.12114449	0.013059629	0.114739016	0.028556118	0.09343204	0.0070899404	0.122410566	0.021578327	0.13178429
15050750	0.18119685	0.10160451	0.025227323	0.108823836	0.013059629	0.10790965	0.016482452	0.09399822	0.0070899404	0.10122378	0.021578327	0.11806574
15050775	0.18119685	0.097264305	0.025227323	0.102816775	0.013059629	0.101466864	0.0067179487	0.090832084	0.0070899404	0.0946067	0.021578327	0.11426267
15050800	0.18119685	0.09334354	0.025227323	0.092522755	0.013059629	0.09559998	0.0009067998	0.089197055	0.0070899404	0.083259985	0.021578327	0.10901438
15050825	0.18119685	0.07200217	0.025227323	0.06271233	0.013059629	0.07943109	0.00027	0.053482473	0.0070899404	0.07690406	0.021578327	0.07952519
15050850	0.18119685	0.060526982	0.025227323	0.06278375	0.013059629	0.06873955	0.00027	0.047735125	0.0070899404	0.08167489	0.021578327	0.07040952
15050875	0.18119685	0.060526982	0.025227323	0.06278375	0.013059629	0.06873955	0.00027	0.047735125	0.0070899404	0.08167489	0.021578327	0.07040952
15050900	0.18119685	0.057483062	0.025227323	0.058363974	0.013059629	0.0644297	0.00027	0.043730527	0.0070899404	0.07808484	0.021578327	0.07045314
15050925	0.18119685	0.057350904	0.025227323	0.058036625	0.013059629	0.0639067	0.00027	0.04342875	0.0070899404	0.07774983	0.021578327	0.07040952
15050950	0.18119685	0.062357143	0.025227323	0.065438524	0.013059629	0.06733616	0.00027	0.04342875	0.0070899404	0.08209221	0.021578327	0.07012638
15050975	0.18119685	0.066604495	0.025227323	0.0789489	0.013059629	0.07110269	0.00027	0.04307981	0.0070899404	0.085976034	0.020920876	0.06596115
15051000	0.18119685	0.06894164	0.025227323	0.08143976	0.013059629	0.07557596	0.00027	0.04338959	0.0070899404	0.09016508	0.021578327	0.066141546
15051025	0.18119685	0.06915571	0.025227323	0.08153823	0.013059629	0.075873435	0.00027	0.04353431	0.0070899404	0.09054573	0.021578327	0.06630335
15051050	0.18119685	0.06891389	0.025227323	0.07047632	0.013059629	0.07014522	0.00027	0.041033626	0.0070899404	0.08465077	0.021578327	0.07000851
15051075	0.18119685	0.05378236	0.025227323	0.050876677	0.013059629	0.056398183	0.00027	0.03995329	0.0070899404	0.069319144	0.021578327	0.06902701
15051100	0.18119685	0.053161964	0.025227323	0.05054438	0.013059629	0.05544071	0.00027	0.0399331	0.0070899404	0.06845987	0.021578327	0.06858345
15051125	0.18119685	0.053161964	0.025227323	0.05054438	0.013059629	0.05544071	0.00027	0.0399331	0.0070899404	0.06845987	0.021578327	0.06858345
15051150	0.18119685	0.053161964	0.025227323	0.05054438	0.013059629	0.05544071	0.00027	0.0399331	0.0070899404	0.06845987	0.021578327	0.06858345
15051175	0.18119685	0.053161964	0.025227323	0.05054438	0.013059629	0.05544071	0.00027	0.0399331	0.0070899404	0.06845987	0.021578327	0.06858345
15051200	0.18119685	0.05277601	0.025227323	0.05039595	0.013059629	0.0550341	0.00027	0.039766207	0.0070899404	0.06809829	0.019715525	0.06858345
15051225	0.18119685	0.052594304	0.025227323	0.05039805	0.013059629	0.054867804	0.00027	0.039696112	0.0070899404	0.06794712	0.018838888	0.06858345
15051250	0.18119685	0.052594304	0.025227323	0.05039805	0.013059629	0.054867804	0.00027	0.039696112	0.0070899404	0.06794712	0.018838888	0.06858345
15051275	0.18119685	0.052146927	0.025227323	0.05039805	0.013059629	0.05351506	0.00027	0.03928499	0.0070899404	0.06663352	0.018838888	0.06846862
15051300	0.18119685	0.052146927	0.025227323	0.05039805	0.013059629	0.05351506	0.00027	0.03928499	0.0070899404	0.06663352	0.018838888	0.06846862
15051325	0.18119685	0.052146927	0.025227323	0.05039805	0.013059629	0.05351506	0.00027	0.03928499	0.0070899404	0.06663352	0.018838888	0.06846862
15051350	0.18119685	0.052146927	0.025227323	0.05039805	0.013059629	0.05351506	0.00027	0.03928499	0.0070899404	0.06663352	0.018838888	0.06846862
15051375	0.18119685	0.052146927	0.025227323	0.05039805	0.013059629	0.05351506	0.00027	0.03928499	0.0070899404	0.06663352	0.018838888	0.06846862
15051400	0.18119685	0.052146927	0.025227323	0.05039805	0.013059629	0.05351506	0.00027	0.03928499	0.0070899404	0.06663352	0.018838888	0.06846862
15051425	0.18119685	0.052241027	0.025227323	0.050364032	0.013059629	0.05363621	0.00027	0.03938146	0.0070899404	0.06663352	0.018838888	0.06847539
15051450	0.18119685	0.052241027	0.025227323	0.050364032	0.013059629	0.05363621	0.00027	0.03938146	0.0070899404	0.06663352	0.018838888	0.06847539
15051475	0.18119685	0.052241027	0.025227323	0.050364032	0.013059629	0.05363621	0.00027	0.03938146	0.0070899404	0.06663352	0.018838888	0.06847539
15051500	0.18119685	0.055353492	0.04815459	0.05052732	0.013059629	0.05770187	0.00027	0.04158029	0.0070899404	0.068728805	0.018838888	0.07041714
15051525	0.18119685	0.062252104	0.106965914	0.052202478	0.013059629	0.066078916	0.0004292	0.047729835	0.0070899404	0.07548471	0.018838888	0.07394902
15051550	0.18119685	0.065201536	0.106965914	0.056469098	0.013059629	0.07001419	0.009689848	0.05093266	0.0070899404	0.0789348	0.019496366	0.0744335
15051575	0.18119685	0.06803726	0.106965914	0.05789128	0.013059629	0.071337014	0.025538022	0.05226116	0.0070899404	0.081209764	0.021578327	0.07556523
15051600	0.18119685	0.08020745	0.106965914	0.06298037	0.05447865	0.07950269	0.028556118	0.062290713	0.0070899404	0.08862205	0.021578327	0.08237147
15051625	0.18119685	0.09331705	0.106965914	0.06744529	0.062359575	0.095525876	0.028556118	0.08319855	0.0070899404	0.10122658	0.033249605	0.09729359
15051650	0.18119685	0.10241179	0.106965914	0.075041264	0.062359575	0.10947165	0.028556118	0.10040714	0.0070899404	0.107249334	0.044019114	0.10936287
15051675	0.18119685	0.11479112	0.106965914	0.10727038	0.062359575	0.12330837	0.028556118	0.11541514	0.0070899404	0.12506592	0.044019114	0.13104618
15051700	0.18119685	0.13062766	0.106965914	0.13180521	0.062359575	0.1337196	0.028556118	0.12777853	0.0070899404	0.14010364	0.10737741	0.14945552
15051725	0.18119685	0.14395028	0.106965914	0.14197004	0.062359575	0.13984373	0.028556118	0.13131341	0.0070899404	0.168986	0.11135373	0.15452053
15051750	0.18119685	0.14381126	0.106965914	0.14127806	0.062359575	0.14332998	0.027047101	0.1329538	0.0070899404	0.16835186	0.09585964	0.15079446
15051775	0.18119685	0.13149199	0.106965914	0.13072932	0.062359575	0.14022589	0.005826367	0.13366848	0.0070899404	0.15788455	0.07531411	0.14243023
15051800	0.18119685	0.13932814	0.0710566	0.13930373	0.062359575	0.14636248	0.0034487932	0.13454942	0.0070899404	0.15272795	0.053346694	0.15836747
15051825	0.18119685	0.13766176	0.025227323	0.13754877	0.062359575	0.14020003	0.002259998	0.13201472	0.0070899404	0.15349126	0.09946802	0.15093493
15051850	0.18119685	0.12317038	0.025227323	0.12629604	0.062359575	0.13185789	0.002259998	0.13077286	0.0070899404	0.145854	0.07683372	0.14246562
15051875	0.18119685	0.09253058	0.025227323	0.09704955	0.062359575	0.10992564	0.002259998	0.11025386	0.0070899404	0.12238029	0.044019114	0.114228226
15051900	0.18119685	0.089906454	0.025227323	0.08137894	0.062359575	0.101006165	0.002259998	0.10109779	0.0070899404	0.10595998	0.044019114	0.09845555
15051925	0.18119685	0.09048377	0.025227323	0.07502602	0.062359575	0.09779811	0.002259998	0.09592493	0.0070899404	0.1016964	0.023374138	0.099843316
15051950	0.18119685	0.10240443	0.025227323	0.09663576	0.062359575	0.10906404	0.0034487934	0.108479775	0.0070899404	0.1093104	0.021578327	0.11724522
15051975	0.18119685	0.12687463	0.025227323	0.13691562	0.062359575	0.116158925	0.009689848	0.12727602	0.0070899404	0.13292842	0.021578327	0.14472234
15052001	0.18119685	0.1423592	0.025227323	0.15264595	0.062359575	0.11353026	0.0061235614	0.13208771	0.0070899404	0.15578088	0.021578327	0.16208048
15052026	0.18119685	0.13986504	0.025227323	0.15206137	0.062359575	0.1132558	0.002259998	0.12994736	0.0070899404	0.15883335	0.020592144	0.16187382
15052051	0.17786273	0.13883653	0.025227323	0.14675033	0.062359575	0.1164018	0.002259998	0.12812795	0.0070899404	0.1491775	0.018838888	0.1643857
15052076	0.16918494	0.12563829	0.023745768	0.13455331	0.062359575	0.1128366	0.002259998	0.1249687	0.0070899404	0.1383743	0.018838888	0.15834893
15052101	0.18119685	0.1440974	0.022378132	0.15348794	0.062359575	0.11668779	0.002259998	0.13179573	0.0070899404	0.15765247	0.018838888	0.16912821
15052126	0.18119685	0.1473385	0.022378132	0.17577735	0.0557663	0.12193817	0.002259998	0.13612846	0.0070899404	0.18475464	0.020153835	0.18446192
15052151	0.18119685	0.14883956	0.025227323	0.17502446	0.047769427	0.13564241	0.002259998	0.13983732	0.0070899404	0.18842633	0.021578327	0.19872777
15052176	0.18119685	0.14774927	0.025227323	0.1632505	0.038233884	0.14006564	0.0019415988	0.14231125	0.0070899404	0.17700636	0.021578327	0.19709535
15052201	0.18119685	0.15084845	0.025227323	0.15367137	0.010489808	0.14425078	0.0020583984	0.14086056	0.0070899404	0.1847191	0.021578327	0.19377404
15052226	0.18119685	0.1483375	0.025227323	0.15079018	0.01254567	0.14164649	0.009537855	0.13790783	0.0070899404	0.18905473	0.021578327	0.18875231
15052251	0.18119685	0.1469591	0.025227323	0.14315696	0.01254567	0.14035885	0.0093098655	0.1351901	0.0070899404	0.19153754	0.021578327	0.1856064
15052276	0.18119685	0.14178579	0.025227323	0.13843215	0.012442879	0.14161396	0.00965945	0.135194	0.0070899404	0.18871078	0.021578327	0.18321577
15052301	0.18119685	0.14011177	0.025227323	0.1464651	0.011414953	0.14491546	0.015727753	0.13665095	0.0070899404	0.19446012	0.021578327	0.18218687
15052326	0.18119685	0.14195776	0.067786865	0.13943712	0.013059629	0.14958468	0.028556118	0.13987315	0.0070899404	0.20410624	0.021578327	0.18681291
15052351	0.18119685	0.14384495	0.106965914	0.14177616	0.013059629	0.14823942	0.028556118	0.14044112	0.0070899404	0.20455024	0.020263415	0.18156508
15052376	0.18119685	0.1449373	0.106965914	0.13518257	0.013059629	0.14499159	0.028556118	0.1402035	0.0070899404	0.19165826	0.018838888	0.18043673
15052401	0.18119685	0.13617197	0.106965914	0.121923275	0.013059629	0.1449722	0.028556118	0.13410689	0.0070899404	0.15554608	0.018838888	0.16990213
15052426	0.18119685	0.11143844	0.106965914	0.098168746	0.013059629	0.13663442	0.016642831	0.11427517	0.0070899404	0.13441426	0.018838888	0.13794172
15052451	0.18119685	0.08916047	0.106965914	0.060040474	0.013059629	0.11250277	0.002259998	0.09077899	0.0070899404	0.10857287	0.018838888	0.090646476
15052476	0.18119685	0.07897067	0.106965914	0.056007147	0.013059629	0.09726481	0.002259998	0.07649861	0.0070899404	0.101319686	0.018838888	0.08804933
15052501	0.18119685	0.07201497	0.106965914	0.056057125	0.013059629	0.08415389	0.002259998	0.059811875	0.0070899404	0.09081119	0.018838888	0.08042602
15052526	0.18119685	0.06830825	0.106965914	0.0535354	0.013059629	0.07648006	0.0016231994	0.054792345	0.0070899404	0.08653051	0.018838888	0.07796868
15052551	0.18119685	0.06345533	0.080861054	0.05041416	0.013059629	0.07084866	0.00027	0.048384354	0.0070899404	0.08182542	0.018838888	0.073653646
15052576	0.18119685	0.05358842	0.025227323	0.050395474	0.013059629	0.057608977	0.00027	0.04062918	0.0070899404	0.07076703	0.018838888	0.06896631
15052601	0.18119685	0.05268149	0.025227323	0.050363332	0.013059629	0.054917336	0.00027	0.039756685	0.0070899404	0.06794712	0.018838888	0.06866153
15052626	0.18119685	0.052594304	0.025227323	0.05039805	0.013059629	0.054867804	0.00027	0.039696112	0.0070899404	0.06794712	0.018838888	0.06858345
15052651	0.18119685	0.052594304	0.025227323	0.05039805	0.013059629	0.054867804	0.00027	0.039696112	0.0070899404	0.06794712	0.018838888	0.06858345
15052676	0.18119685	0.052594304	0.025227323	0.05039805	0.013059629	0.054867804	0.00027	0.039696112	0.0070899404	0.06794712	0.018838888	0.06858345
15052701	0.18119685	0.052594304	0.025227323	0.05039805	0.013059629	0.054867804	0.00027	0.039696112	0.0070899404	0.06794712	0.018838888	0.06858345
15052726	0.18119685	0.052594304	0.025227323	0.05039805	0.013059629	0.054867804	0.00027	0.039696112	0.0070899404	0.06794712	0.018838888	0.06858345
15052751	0.18119685	0.052604303	0.025227323	0.050418094	0.013059629	0.054865956	0.0004292	0.039696112	0.0070899404	0.067944646	0.018838888	0.06860571
15052776	0.18119685	0.05577776	0.025227323	0.052684784	0.013059629	0.06220627	0.002259998	0.042669266	0.0070899404	0.07458642	0.020153835	0.06887688
15052801	0.18119685	0.062683746	0.025227323	0.059604213	0.013059629	0.07211658	0.002259998	0.05059296	0.0070899404	0.08529669	0.021578327	0.071299836
15052826	0.18119685	0.06214404	0.025227323	0.067746684	0.013059629	0.07855655	0.002259998	0.0575217	0.0070899404	0.087669685	0.021578327	0.07153733
15052851	0.18119685	0.062019974	0.025227323	0.067855105	0.013059629	0.07857631	0.002259998	0.057590306	0.0070899404	0.08755751	0.021578327	0.07143431
15052876	0.18119685	0.060223997	0.025227323	0.06757252	0.013059629	0.073411986	0.002259998	0.053078756	0.0070899404	0.08084005	0.021578327	0.07060422
15052901	0.18119685	0.06403428	0.025227323	0.06837228	0.013059629	0.07474153	0.002259998	0.06228523	0.0070899404	0.084790766	0.021578327	0.07516199
15052926	0.18119685	0.069701865	0.025227323	0.087305725	0.013059629	0.080170944	0.002259998	0.070179135	0.0070899404	0.09031454	0.021578327	0.08142283
15052951	0.18119685	0.067022264	0.025227323	0.09993653	0.013059629	0.08260825	0.002259998	0.0714232	0.0070899404	0.09109734	0.021578327	0.08250714
15052976	0.18119685	0.07251534	0.025227323	0.11230535	0.013059629	0.08948149	0.0021007985	0.08509205	0.0070899404	0.09271988	0.021578327	0.084018596
15053001	0.18119685	0.07301216	0.025227323	0.112593696	0.013059629	0.088984475	0.00027	0.08827554	0.0070899404	0.08980347	0.020263415	0.087645784
15053026	0.18119685	0.07520278	0.025227323	0.10405007	0.013059629	0.08309086	0.00027	0.089120686	0.0070899404	0.08928053	0.018838888	0.09068556
15053051	0.18119685	0.06721622	0.025227323	0.077513784	0.013059629	0.07722849	0.00027	0.06843339	0.0070899404	0.08475818	0.018838888	0.07698363
15053076	0.18119685	0.059474617	0.025227323	0.0702156	0.013059629	0.0759349	0.00027	0.06200771	0.0070899404	0.07700366	0.018838888	0.07184102
15053101	0.18119685	0.059474617	0.025227323	0.0702156	0.013059629	0.0759349	0.00027	0.06200771	0.0070899404	0.07700366	0.018838888	0.07184102
15053126	0.18119685	0.0595579	0.025227323	0.0694913	0.013059629	0.07478906	0.00027	0.06059444	0.0070899404	0.07682249	0.018838888	0.07184102
15053151	0.18119685	0.06093408	0.025227323	0.06041342	0.013059629	0.066844314	0.00027	0.04937297	0.0070899404	0.07405418	0.018838888	0.07184102
15053176	0.18119685	0.059060097	0.025227323	0.05901347	0.013059629	0.06761515	0.00027	0.049619183	0.0070899404	0.078804865	0.018838888	0.069876574
15053201	0.18119685	0.058843344	0.025227323	0.052079275	0.013059629	0.06533398	0.00027	0.044812188	0.0070899404	0.077131525	0.018838888	0.070650384
15053226	0.18119685	0.06411846	0.051428124	0.05863297	0.013059629	0.071463704	0.00027	0.05320993	0.0070899404	0.08458087	0.018838888	0.07128237
15053251	0.18119685	0.07250674	0.106965914	0.059830084	0.013059629	0.076055825	0.00027	0.060633495	0.0070899404	0.08995564	0.018838888	0.07547562
15053276	0.18119685	0.07790619	0.106965914	0.06290604	0.058419567	0.07618739	0.00027	0.065706566	0.0070899404	0.094890475	0.018838888	0.07839121
15053301	0.18119685	0.0790229	0.106965914	0.06525841	0.062359575	0.07708752	0.00027	0.0690501	0.0070899404	0.096297294	0.018838888	0.07926742
15053326	0.18119685	0.08477396	0.106965914	0.07776986	0.062359575	0.08328359	0.0008271999	0.07461229	0.0070899404	0.100934386	0.018838888	0.08487621
15053351	0.18119685	0.088856384	0.106965914	0.10348371	0.062359575	0.09091318	0.002259998	0.093941405	0.0070899404	0.10880041	0.018838888	0.094532646
15053376	0.18119685	0.09104271	0.106965914	0.11251204	0.062359575	0.095705226	0.007609526	0.09765269	0.0070899404	0.11028988	0.018838888	0.09350492
15053401	0.18119685	0.10140742	0.106965914	0.119747885	0.062359575	0.09793621	0.009689848	0.11390097	0.0070899404	0.11919729	0.018838888	0.09914538
15053426	0.18119685	0.1047823	0.106965914	0.12234158	0.062359575	0.098397255	0.027801616	0.1169283	0.009532256	0.11989336	0.018838888	0.10519883
15053451	0.16918494	0.11951883	0.106965914	0.13681267	0.062359575	0.10846077	0.028556118	0.13083422	0.056148496	0.13216078	0.018838888	0.10831522
15053476	0.164507	0.13619702	0.106965914	0.14825515	0.062359575	0.118314065	0.028556118	0.13500795	0.10804963	0.14285317	0.018838888	0.121112645
15053501	0.164507	0.14365038	0.106965914	0.15356794	0.062359575	0.12167808	0.028556118	0.13615075	0.13147846	0.14903033	0.018838888	0.12506568
15053526	0.164507	0.14410068	0.106965914	0.14360845	0.062359575	0.12146164	0.028556118	0.13617086	0.39303264	0.13768497	0.018838888	0.13532257
15053551	0.164507	0.13845152	0.106965914	0.13339694	0.062359575	0.12210989	0.023274297	0.13184872	0.39303264	0.13000956	0.018838888	0.14416449
15053576	0.164507	0.14443088	0.106965914	0.14401908	0.062359575	0.13491276	0.026292568	0.13949409	0.56351626	0.13609965	0.018838888	0.16706342
15053601	0.17519403	0.14587131	0.106965914	0.14755575	0.062359575	0.13113162	0.01497304	0.1409238	0.59448045	0.13640615	0.018838888	0.17001556
15053626	0.18119685	0.1533317	0.106965914	0.15897152	0.062359575	0.13991022	0.009689848	0.14102821	0.59448045	0.14177608	0.018838888	0.17199662
15053651	0.18119685	0.15570214	0.106965914	0.16015437	0.062359575	0.14612558	0.0025571971	0.14308552	0.57906085	0.15433714	0.02004426	0.17263065
15053676	0.18119685	0.14101152	0.106965914	0.15680888	0.061535556	0.13343546	0.002259998	0.13964006	0.10011229	0.15337726	0.021578327	0.14319396
15053701	0.18119685	0.13934404	0.106965914	0.15999758	0.054941952	0.13075016	0.009095474	0.14121021	0.03761113	0.15556113	0.021578327	0.14087215
15053726	0.18119685	0.14730349	0.106965914	0.16503644	0.062359575	0.13840184	0.009689848	0.14057225	0.035170346	0.17820573	0.021578327	0.14552097
15053751	0.18119685	0.14264117	0.106965914	0.15467691	0.052056488	0.1333232	0.017991828	0.13624753	0.0070899404	0.18461962	0.021578327	0.15007369
15053776	0.18119685	0.14258891	0.106965914	0.15375721	0.037354514	0.13717198	0.028556118	0.1359458	0.0070899404	0.18124013	0.021578327	0.14384583
15053801	0.18119685	0.14731789	0.106965914	0.14445592	0.020032661	0.14434163	0.011954115	0.13861014	0.016858801	0.19283459	0.021578327	0.14894414
15053826	0.18119685	0.14971825	0.106965914	0.14909627	0.00965105	0.1449537	0.008185508	0.13926268	0.03761113	0.19190556	0.021578327	0.15096204
15053851	0.18119685	0.14728487	0.106965914	0.1480518	0.011414953	0.14252952	0.0040815887	0.14091381	0.09399353	0.17822482	0.021578327	0.14859247
15053876	0.18119685	0.15019636	0.106965914	0.14625984	0.012237295	0.14412671	0.023289094	0.144176	0.10804963	0.17446108	0.03235196	0.14417107
15053901	0.17185639	0.15501624	0.106965914	0.14943269	0.012648463	0.14880791	0.018492946	0.14774713	0.1897116	0.16826764	0.021578327	0.15568765
15053926	0.13916516	0.15734762	0.106965914	0.14631593	0.013059629	0.15379381	0.016482055	0.14817539	0.39303264	0.17367128	0.021578327	0.16606441
15053951	0.08503747	0.15849793	0.106965914	0.14680305	0.013059629	0.15489191	0.029885152	0.14468732	0.39303264	0.15537795	0.021578327	0.16208005
15053976	0.08503747	0.15476266	0.106965914	0.14988281	0.013059629	0.14959373	0.043196566	0.13819626	0.39303264	0.14008337	0.021578327	0.16665196
15054002	0.08347104	0.15351802	0.106965914	0.15097934	0.013059629	0.15267003	0.024474757	0.13575137	0.39303264	0.15470415	0.021578327	0.18383813
15054027	0.08503747	0.14899583	0.106965914	0.15218046	0.013059629	0.14298221	0.012332888	0.1266241	0.20226131	0.15864441	0.021578327	0.1583413
15054052	0.074068256	0.14052686	0.03177985	0.14789543	0.013059629	0.128075	0.020862887	0.10871485	0.07710198	0.15113343	0.021578327	0.14725712
15054077	0.05995208	0.1381715	0.025227323	0.14370477	0.013059629	0.1256951	0.025434857	0.11292004	0.051724926	0.14098081	0.021578327	0.14699377
15054102	0.09461198	0.13735706	0.025227323	0.14980325	0.013059629	0.124008775	0.012769654	0.1259175	0.06582845	0.13333996	0.021578327	0.16432253
15054127	0.164507	0.13784914	0.025227323	0.15775333	0.013059629	0.12829827	0.02193424	0.12837341	0.088365756	0.14172935	0.021578327	0.16944173
15054152	0.164507	0.12967336	0.025227323	0.1372639	0.013059629	0.117538154	0.0045591844	0.12579927	0.03761113	0.1349124	0.08564499	0.1544153
15054177	0.17052081	0.117401004	0.025227323	0.12460829	0.013059629	0.10444158	0.00027	0.12087531	0.03761113	0.12704723	0.14448015	0.13014406
15054202	0.18119685	0.11639342	0.025227323	0.12286626	0.013059629	0.09890033	0.00027	0.12462455	0.03761113	0.116266444	0.1249137	0.12368325
15054227	0.18119685	0.080425546	0.025227323	0.10176824	0.013059629	0.09126574	0.00027	0.09480326	0.03761113	0.087005585	0.021578327	0.09541986
15054252	0.18119685	0.08069195	0.025227323	0.105295405	0.013059629	0.09369023	0.00027	0.09239586	0.03761113	0.09402333	0.021578327	0.103345685
15054277	0.18119685	0.09799421	0.025227323	0.11730125	0.013059629	0.10283163	0.0003496	0.09463519	0.02052176	0.09425776	0.021578327	0.12236196
15054302	0.18119685	0.11607497	0.025227323	0.13072884	0.013059629	0.11080335	0.002259998	0.107002236	0.0070899404	0.10068016	0.06146369	0.1434453
15054327	0.18119685	0.117687576	0.025227323	0.13277408	0.013059629	0.11196445	0.002259998	0.109981865	0.0070899404	0.10225181	0.06905178	0.1495445
15054352	0.18119685	0.122131005	0.025227323	0.14378987	0.013059629	0.115541354	0.002259998	0.11224001	0.0070899404	0.120972715	0.065258205	0.16086341
15054377	0.16651227	0.11976203	0.025227323	0.14348683	0.013059629	0.11449951	0.003151595	0.113804355	0.0070899404	0.11498627	0.021578327	0.14888926
15054402	0.091421396	0.12962152	0.025227323	0.16024053	0.013059629	0.12641028	0.02478346	0.124792054	0.0070899404	0.12709245	0.03867995	0.15628618
15054427	0.08503747	0.13548064	0.024315603	0.16056202	0.013059629	0.13523974	0.028556118	0.12864113	0.0070899404	0.13862199	0.06905178	0.16284473
15054452	0.40522265	0.13558765	0.022378132	0.14335631	0.013059629	0.13911778	0.028556118	0.12811266	0.0070899404	0.14297774	0.056083795	0.15764989
15054477	0.40993902	0.13610125	0.022378132	0.13615057	0.013059629	0.14403889	0.028556118	0.1288631	0.0070899404	0.13592255	0.046714213	0.15146688
15054502	0.04582396	0.13624205	0.008381102	0.14813715	0.013059629	0.13603655	0.028556118	0.12648033	0.010753394	0.11544396	0.0657292	0.12873894
15054527	0.04582396	0.14042108	0.0041215885	0.15754974	0.04659434	0.13755855	0.058706675	0.13183281	0.06582845	0.11560091	0.04952082	0.13728657
15054552	0.57690173	0.14215986	0.003639992	0.13274509	0.062359575	0.14462109	0.12684953	0.1341247	0.10804963	0.1316589	0.05178831	0.15240678
15054577	0.88726	0.14255688	0.0052051763	0.11749265	0.062359575	0.14804795	0.12684953	0.13598257	0.10804963	0.13368496	0.067914724	0.1514289
15054602	0.90076965	0.13582242	0.0066499505	0.1158289	0.062359575	0.14214483	0.12684953	0.13083895	0.054546546	0.13303837	0.06905178	0.14620638
15054627	0.6159394	0.12959272	0.009294666	0.11453215	0.062359575	0.13544291	0.10975512	0.1258457	0.03761113	0.11897589	0.0499704	0.13695411
15054652	0.18119685	0.12033018	0.024315603	0.12064662	0.062359575	0.13201928	0.12684953	0.12065161	0.03761113	0.11360018	0.021578327	0.13343623
15054677	0.18119685	0.12773952	0.025227323	0.12586279	0.062359575	0.13339469	0.35299006	0.121110275	0.08836574	0.12187214	0.021578327	0.13407147
15054702	0.18119685	0.12701085	0.025227323	0.11958892	0.062359575	0.12838757	0.4732553	0.11580889	0.10804963	0.11941524	0.020263415	0.123749375
15054727	0.18119685	0.10248765	0.025227323	0.09790255	0.062359575	0.1084999	0.40644905	0.09158328	0.09961836	0.111353576	0.018838888	0.11484883
15054752	0.18119685	0.08570348	0.025227323	0.08099961	0.058419567	0.088550195	0.13267165	0.06769481	0.02540527	0.10118374	0.018838888	0.09463973
15054777	0.17319167	0.08238134	0.04815459	0.08224249	0.013059629	0.08392973	0.028556118	0.054446906	0.0070899404	0.09433572	0.018838888	0.07969366
15054802	0.164507	0.10026999	0.106965914	0.10426135	0.013059629	0.102013424	0.028556118	0.07975063	0.0070899404	0.11938956	0.018838888	0.11247879
15054827	0.164507	0.10215928	0.106965914	0.1217192	0.013059629	0.11856403	0.05824706	0.09935996	0.0070899404	0.13386886	0.018838888	0.13862853
15054852	0.164507	0.10278763	0.106965914	0.1266895	0.013059629	0.12371968	0.07644552	0.101793736	0.0070899404	0.1388104	0.018838888	0.15174279
15054877	0.164507	0.08759536	0.106965914	0.10902524	0.013059629	0.11261961	0.0656628	0.10007544	0.0070899404	0.12723574	0.018838888	0.13513681
15054902	0.16851689	0.07969558	0.106965914	0.08650549	0.013059629	0.10701947	0.030041479	0.08276306	0.0070899404	0.120681144	0.018838888	0.12062117
15054927	0.18119685	0.06885049	0.106965914	0.0689476	0.013059629	0.10141757	0.028556118	0.0665977	0.0070899404	0.112303324	0.018838888	0.099461965
15054952	0.18119685	0.06840481	0.106965914	0.06848867	0.013059629	0.10101831	0.028556118	0.06604551	0.0070899404	0.11203678	0.018838888	0.099520504
15054977	0.18119685	0.08188118	0.106965914	0.077196285	0.013059629	0.10762569	0.028556118	0.08479984	0.0070899404	0.11737388	0.018838888	0.12108439
15055002	0.18119685	0.08508001	0.100445814	0.07741976	0.013059629	0.10453062	0.028556118	0.09460245	0.0070899404	0.114266016	0.018838888	0.1267763
15055027	0.18119685	0.080660746	0.08412754	0.07100187	0.013059629	0.100647464	0.028556118	0.086292565	0.0070899404	0.11047018	0.018838888	0.12469598
15055052	0.18119685	0.07950243	0.106965914	0.06164582	0.013059629	0.08958928	0.011199364	0.07710782	0.0070899404	0.10123639	0.018838888	0.09966167
15055077	0.18119685	0.06947647	0.106965914	0.054950833	0.013059629	0.07740235	0.0011243997	0.055373058	0.0070899404	0.08220053	0.018838888	0.08318241
15055102	0.18119685	0.07073879	0.106965914	0.053889677	0.013059629	0.07362285	0.00027	0.053220034	0.0070899404	0.07601163	0.018838888	0.079835154
15055127	0.18119685	0.08087158	0.106965914	0.058130026	0.013059629	0.0747053	0.0009863998	0.07052013	0.0070899404	0.08671315	0.020263415	0.08726068
15055152	0.18119685	0.10933341	0.106965914	0.09283531	0.038707133	0.10522173	0.002259998	0.10498046	0.0070899404	0.101757556	0.021578327	0.122488566
15055177	0.18119685	0.1228054	0.106965914	0.1205887	0.062359575	0.11639554	0.002259998	0.12299504	0.0070899404	0.120367005	0.021578327	0.143205
15055202	0.18119685	0.12891859	0.106965914	0.13593684	0.062359575	0.12321897	0.002259998	0.1239196	0.0070899404	0.1468297	0.021578327	0.154498
15055227	0.18119685	0.12367544	0.106965914	0.12630536	0.062359575	0.12268819	0.002259998	0.11603389	0.0070899404	0.13329837	0.021578327	0.1428964
15055252	0.18119685	0.109501064	0.06451644	0.10530843	0.062359575	0.113708064	0.002259998	0.10329137	0.0070899404	0.10381408	0.021578327	0.12472008
15055277	0.18119685	0.10803862	0.025227323	0.10692094	0.062359575	0.11155498	0.002259998	0.08542642	0.0070899404	0.10098682	0.021578327	0.11557542
15055302	0.18119685	0.11006926	0.025227323	0.10364765	0.062359575	0.12019856	0.002259998	0.1027632	0.0070899404	0.11278961	0.021578327	0.12402359
15055327	0.18119685	0.11878786	0.0236318	0.11359203	0.062359575	0.11872402	0.002259998	0.100755304	0.0070899404	0.1293002	0.021578327	0.1364094
15055352	0.18119685	0.110154524	0.022378132	0.104468465	0.062359575	0.11492362	0.0015435995	0.09189735	0.0070899404	0.11728051	0.020153835	0.12358675
15055377	0.18119685	0.0784245	0.01829098	0.06597534	0.062359575	0.088064924	0.00027	0.06310731	0.0070899404	0.09078695	0.018838888	0.082652435
15055402	0.18119685	0.068309784	0.017882247	0.056140408	0.01700638	0.07711862	0.00027	0.05582103	0.0070899404	0.083785295	0.018838888	0.07829736
15055427	0.18119685	0.065417394	0.022378132	0.056971893	0.013059629	0.078706264	0.00027	0.05277224	0.013195618	0.085361674	0.018838888	0.07812917
15055452	0.18119685	0.07393333	0.022378132	0.06250951	0.013059629	0.08466138	0.00027	0.065210566	0.03761113	0.08600105	0.018838888	0.08668745
15055477	0.18119685	0.076183945	0.02442957	0.06451078	0.013059629	0.083661854	0.00058839994	0.0645331	0.03761113	0.08494525	0.018838888	0.08356534
15055502	0.18119685	0.06770624	0.022378132	0.06265566	0.013059629	0.075550064	0.009392661	0.05447018	0.029067507	0.08381994	0.018838888	0.073795155
15055527	0.18119685	0.061808437	0.02408767	0.05948542	0.013059629	0.070680425	0.009689848	0.051478118	0.0070899404	0.08257954	0.018838888	0.071276106
15055552	0.18119685	0.061851963	0.025227323	0.059416234	0.013059629	0.070742756	0.009689848	0.051511377	0.0070899404	0.08284733	0.018838888	0.07137108
15055577	0.18119685	0.059017405	0.025227323	0.059413314	0.013059629	0.06728713	0.009689848	0.048070803	0.0070899404	0.07724443	0.018838888	0.07022939
15055602	0.18119685	0.068817556	0.051428124	0.07301575	0.013059629	0.07153708	0.009689848	0.06562738	0.0070899404	0.08771935	0.018838888	0.08001255
15055627	0.18119685	0.08006881	0.106965914	0.07859142	0.013059629	0.07708149	0.009689848	0.08008967	0.029067507	0.0932349	0.021140024	0.08774998
15055652	0.18119685	0.07981846	0.106965914	0.07798149	0.013059629	0.08063623	0.009689848	0.08229639	0.03150879	0.09748298	0.021578327	0.08996025
15055677	0.18119685	0.076810494	0.106965914	0.06905751	0.013059629	0.07742265	0.009689848	0.07247685	0.0070899404	0.096786335	0.021578327	0.08681466
15055702	0.18119685	0.06727238	0.106965914	0.058405027	0.013059629	0.07238531	0.008501097	0.04828261	0.0070899404	0.083448365	0.021578327	0.07466531
15055727	0.18119685	0.06114362	0.106965914	0.051597342	0.013059629	0.063898504	0.0003496	0.046597376	0.0070899404	0.07467501	0.021578327	0.07303997
15055752	0.18119685	0.061160967	0.106965914	0.051618874	0.013059629	0.06394376	0.00027	0.046636805	0.0070899404	0.074655235	0.021578327	0.07303978
15055777	0.18119685	0.061230913	0.106965914	0.051617324	0.013059629	0.064003736	0.00027	0.04672627	0.0070899404	0.074655235	0.021578327	0.07303079
15055802	0.18119685	0.061230913	0.106965914	0.051617324	0.013059629	0.064003736	0.00027	0.04672627	0.0070899404	0.074655235	0.021578327	0.07303079
15055827	0.18119685	0.060648873	0.09718415	0.05116093	0.013059629	0.06339288	0.00027	0.045751125	0.0070899404	0.07365395	0.021578327	0.072612934
15055852	0.18119685	0.05234061	0.025227323	0.05039312	0.013059629	0.05373384	0.00027	0.039406374	0.0070899404	0.06671262	0.019277208	0.06847539
15055877	0.18119685	0.052241027	0.025227323	0.050364032	0.013059629	0.05363621	0.00027	0.03938146	0.0070899404	0.06663352	0.018838888	0.06847539
15055902	0.18119685	0.052576438	0.025227323	0.050364032	0.013059629	0.054648742	0.00027	0.039681256	0.0070899404	0.067657694	0.018838888	0.06855801
15055927	0.18119685	0.053076133	0.025227323	0.05070077	0.013059629	0.055059016	0.0009863998	0.040049165	0.0070899404	0.068339095	0.018838888	0.0688588
15055952	0.18119685	0.05911891	0.061245307	0.054262638	0.013059629	0.063585415	0.002259998	0.04426256	0.0070899404	0.07600112	0.018838888	0.07159802
15055977	0.18119685	0.065633565	0.106965914	0.058793664	0.013059629	0.07189323	0.002259998	0.0512117	0.0070899404	0.087108016	0.018838888	0.07432463
15056003	0.18119685	0.06575543	0.106965914	0.065360606	0.013059629	0.07255937	0.002259998	0.054641962	0.0070899404	0.09100036	0.018838888	0.07600136
15056028	0.18119685	0.07024264	0.106965914	0.068659306	0.013059629	0.076363504	0.007015142	0.05606006	0.0070899404	0.09511113	0.018838888	0.0785876
15056053	0.18119685	0.092795596	0.106965914	0.09344974	0.013059629	0.09856328	0.02478346	0.05747007	0.0070899404	0.12109855	0.018838888	0.10067076
15056078	0.18119685	0.101692766	0.106965914	0.10918484	0.01897966	0.103072286	0.028556118	0.06317887	0.0070899404	0.12772453	0.019605946	0.112227365
15056103	0.18119685	0.123138554	0.106965914	0.1474061	0.062359575	0.124529265	0.028556118	0.07497805	0.0070899404	0.18261586	0.021578327	0.14714417
15056128	0.18119685	0.13765046	0.106965914	0.16017973	0.062359575	0.13065137	0.028556118	0.10853552	0.029067507	0.2213857	0.042478956	0.14729667
15056153	0.18119685	0.13768104	0.106965914	0.1635847	0.062359575	0.13223502	0.027801616	0.11926114	0.03761113	0.23531388	0.2878604	0.13862866
15056178	0.18119685	0.1369791	0.106965914	0.15909436	0.062359575	0.13066584	0.028556118	0.11827504	0.03761113	0.23397127	0.32088166	0.15024014
15056203	0.18119685	0.13184112	0.106965914	0.14931396	0.062359575	0.12743056	0.02459432	0.12145929	0.03761113	0.20229486	0.42632356	0.1550434
15056228	0.18119685	0.13343835	0.104184225	0.1397914	0.062359575	0.12597829	0.03251627	0.1268792	0.03761113	0.22536013	0.48168415	0.15292805
15056253	0.18119685	0.13359785	0.09702768	0.13859624	0.062359575	0.12247883	0.040562876	0.12753513	0.03761113	0.22307923	0.5336802	0.14782155
15056278	0.18119685	0.13671014	0.06953355	0.13758317	0.062359575	0.12996763	0.027556513	0.12972793	0.08836574	0.22728084	0.5336802	0.15472877
15056303	0.18119685	0.1375396	0.058826063	0.13743293	0.062359575	0.13413535	0.02920185	0.13137114	0.10804963	0.2259691	0.51727355	0.1595443
15056328	0.18119685	0.14154078	0.106171235	0.13400583	0.040679183	0.13927223	0.15764542	0.13250804	0.13147846	0.22275734	0.52432084	0.16465634
15056353	0.18119685	0.14070326	0.106965914	0.13020666	0.013059629	0.14099857	0.4732553	0.13170552	0.057367727	0.22610682	0.4468823	0.16236955
15056378	0.16651227	0.13883442	0.10219681	0.1297121	0.013059629	0.1425359	0.42892197	0.13340068	0.03761113	0.20535035	0.12619454	0.16484398
15056403	0.164507	0.13058634	0.09702768	0.13046971	0.013059629	0.13375047	0.33209214	0.13155743	0.03761113	0.1858101	0.1128702	0.15945597
15056428	0.16651228	0.12400937	0.09702768	0.12975448	0.013059629	0.12734464	0.32408533	0.12816177	0.03761113	0.17418736	0.06608974	0.15269917
15056453	0.18119685	0.11550549	0.043682914	0.12508714	0.013059629	0.116829716	0.107310325	0.12443051	0.03761113	0.13502374	0.04132717	0.14794944
15056478	0.18119685	0.10699903	0.106965914	0.11389198	0.013059629	0.11025612	0.10241885	0.11521481	0.063008696	0.12891056	0.021578327	0.13289209
15056503	0.18119685	0.11392458	0.106965914	0.12081006	0.013059629	0.12106646	0.090179734	0.1195551	0.057367727	0.13162118	0.021578327	0.13869093
15056528	0.18119685	0.10672389	0.106965914	0.111747965	0.013059629	0.114594765	0.064179935	0.113592185	0.03761113	0.12862715	0.021578327	0.1246035
15056553	0.18119685	0.09593679	0.106965914	0.095386386	0.013059629	0.10547866	0.024486352	0.097157344	0.024184441	0.10817407	0.019277208	0.104885876
15056578	0.18119685	0.08030009	0.106965914	0.0753492	0.013059629	0.09056108	0.002259998	0.06777197	0.0070899404	0.096204355	0.018838888	0.08470545
15056603	0.18119685	0.08168842	0.106965914	0.07629751	0.013059629	0.100157574	0.008501098	0.066089645	0.016858801	0.09484331	0.018838888	0.07990906
15056628	0.18119685	0.08463246	0.106965914	0.07973705	0.013059629	0.10254519	0.009689848	0.07017873	0.03761113	0.096046165	0.019277208	0.08174897
15056653	0.18119685	0.08507006	0.106965914	0.079988286	0.013059629	0.102656856	0.009689848	0.07078341	0.03761113	0.09638725	0.021578327	0.08174897
15056678	0.18119685	0.085047826	0.106965914	0.075047255	0.013059629	0.10093707	0.009689848	0.07052682	0.03761113	0.09651084	0.021578327	0.08174693
15056703	0.18119685	0.068101466	0.035055622	0.05699189	0.013059629	0.07829049	0.0052319756	0.050598204	0.026626054	0.080294326	0.021578327	0.07173935
15056728	0.18119685	0.06820172	0.025227323	0.061405614	0.013059629	0.07572879	0.008501098	0.05127527	0.0070899404	0.08448054	0.021578327	0.071717836
15056753	0.18119685	0.09181233	0.025227323	0.09057672	0.013059629	0.07443786	0.009689848	0.08994253	0.0070899404	0.10066283	0.021578327	0.09256211
15056778	0.18119685	0.108983405	0.025227323	0.12632151	0.013059629	0.0947244	0.02176508	0.117755435	0.0070899404	0.12997918	0.021578327	0.13019226
15056803	0.18119685	0.12180548	0.025227323	0.14145845	0.013059629	0.111841455	0.028556118	0.13202137	0.0070899404	0.1512471	0.021578327	0.14405581
15056828	0.18119685	0.11881286	0.025227323	0.13884947	0.013059629	0.10881655	0.028556118	0.13070312	0.0070899404	0.14989734	0.021578327	0.14257406
15056853	0.18119685	0.12442127	0.025227323	0.14212596	0.013059629	0.1182326	0.028556118	0.13421346	0.0070899404	0.16258422	0.021468753	0.15449741
15056878	0.17852971	0.124019876	0.025227323	0.13932893	0.013059629	0.1223156	0.031526778	0.1340902	0.0070899404	0.16005987	0.021578327	0.16724098
15056903	0.164507	0.13312545	0.025227323	0.14191693	0.013059629	0.12752193	0.08037862	0.13701221	0.0070899404	0.19600293	0.021578327	0.17322099
15056928	0.6790674	0.14456896	0.049432665	0.14200948	0.013059629	0.13678408	0.2017921	0.14850688	0.0070899404	0.2141428	0.049970403	0.18986145
15056953	1.2103156	0.14894927	0.13289091	0.14397454	0.013059629	0.142414	0.1602694	0.16340312	0.0070899404	0.22668187	0.06905178	0.20555192
15056978	1.2103156	0.1524792	0.47092026	0.14011124	0.013059629	0.13819262	0.12684953	0.1601083	0.010753394	0.23343077	0.110702425	0.21281041
15057003	1.2103156	0.15299451	0.4442554	0.13711648	0.04659434	0.13777372	0.11219925	0.15447463	0.03761113	0.22928795	0.1128702	0.21059102
15057028	1.233629	0.15047258	0.4405959	0.1321989	0.062359575	0.13687763	0.1048649	0.15280044	0.03761113	0.22220816	0.1128702	0.21697818
15057053	0.9471766	0.14795533	0.4405959	0.12358346	0.062359575	0.13305223	0.0656628	0.14447573	0.08273518	0.20995413	0.1128702	0.20617434
15057078	1.1735255	0.15137815	0.45641354	0.12601273	0.062359575	0.1402252	0.04340637	0.14665958	0.096806325	0.2211192	0.21893454	0.21883695
15057103	0.60396755	0.15035146	0.47092026	0.12910247	0.062359575	0.13988754	0.028556118	0.14685655	0.10804963	0.20397486	0.15733671	0.20798744
15057128	0.164507	0.15453702	0.47092026	0.13640432	0.062359575	0.13556378	0.024028886	0.15049377	0.10804963	0.2070945	0.31411734	0.2073328
15057153	0.164507	0.15241368	0.47092026	0.14131695	0.062359575	0.14118841	0.007015142	0.1505217	0.10804963	0.20553516	0.19825053	0.2057271
15057178	0.164507	0.15047243	0.47092026	0.13965759	0.062359575	0.14112847	0.002259998	0.14664918	0.10804963	0.19009778	0.14448015	0.19621874
15057203	0.164507	0.13543186	0.13724671	0.13373128	0.062359575	0.13715094	0.002259998	0.13964957	0.09961836	0.14837305	0.12062023	0.17470108
15057228	0.17852971	0.13442846	0.106965914	0.13623974	0.062359575	0.1343255	0.0014639995	0.13869737	0.03761113	0.14517379	0.11962449	0.17413281
15057253	0.18119685	0.1370292	0.106965914	0.14463373	0.062359575	0.13586608	0.002259998	0.13903683	0.03761113	0.1766034	0.13057095	0.19430736
15057278	0.18119685	0.13806188	0.025227323	0.13875891	0.062359575	0.13718843	0.002259998	0.13455397	0.018079814	0.1817887	0.14448015	0.18567964
15057303	0.18119685	0.14149149	0.025227323	0.16249466	0.062359575	0.14085838	0.007906717	0.13927542	0.0070899404	0.19062866	0.026591534	0.19372118
15057328	0.18119685	0.1442095	0.025227323	0.16482763	0.040679183	0.1425778	0.009689848	0.13998273	0.0070899404	0.20392293	0.04437823	0.18800505
15057353	0.18119685	0.14314811	0.024201635	0.17511669	0.013059629	0.14418033	0.009689848	0.14170137	0.0070899404	0.20965686	0.069847055	0.19026181
15057378	0.18119685	0.13959873	0.022378132	0.16160409	0.036734935	0.13970578	0.009689848	0.14089751	0.0070899404	0.20781986	0.1128702	0.19151938
15057403	0.18119685	0.14530697	0.0246575	0.16704899	0.062359575	0.14297566	0.009689848	0.14185557	0.0070899404	0.22098488	0.1128702	0.19636916
15057428	0.18119685	0.14527482	0.025227323	0.16131909	0.062359575	0.13835445	0.009461859	0.14338171	0.0070899404	0.2211697	0.1128702	0.2025969
15057453	0.18119685	0.14513394	0.025113361	0.1627692	0.062359575	0.13939604	0.012708859	0.14652051	0.016858801	0.22331391	0.1128702	0.21804744
15057478	0.18119685	0.14804989	0.025227323	0.16688573	0.052928884	0.14551944	0.009689848	0.1459162	0.03761113	0.22930105	0.11012422	0.20933276
15057503	0.18119685	0.15048546	0.025227323	0.16484891	0.042256225	0.14841408	0.012708859	0.14544897	0.03761113	0.22185618	0.1128702	0.1965539
15057528	0.18119685	0.15455967	0.025227323	0.17260343	0.052056488	0.14847207	0.026292568	0.1518793	0.03761113	0.22646716	0.1128702	0.1833472
15057553	0.18119685	0.15484211	0.025227323	0.17072576	0.052056488	0.14342691	0.028556118	0.15379909	0.03761113	0.22356656	0.07986826	0.18958597
15057578	0.18119685	0.1532747	0.025227323	0.16746646	0.05947533	0.14225069	0.08471703	0.14981908	0.03761113	0.22656007	0.035942394	0.19028568
15057603	0.18119685	0.14991364	0.06451644	0.16105172	0.062359575	0.14093842	0.1935128	0.1425815	0.014416699	0.2259245	0.021578327	0.1934666
15057628	0.18119685	0.14654079	0.106965914	0.14720055	0.062359575	0.14215404	0.33209214	0.14293346	0.0070899404	0.22068407	0.021578327	0.19103438
15057653	0.18119685	0.14230457	0.106965914	0.1451841	0.062359575	0.14327139	0.33209214	0.1450325	0.0070899404	0.21220747	0.021578327	0.17913139
15057678	0.18119685	0.14781477	0.106965914	0.14412856	0.062359575	0.14249158	0.34365684	0.14563093	0.0070899404	0.21096244	0.021578327	0.18399389
15057703	0.18119685	0.14974165	0.106965914	0.14925247	0.062359575	0.14231575	0.33209214	0.14403087	0.0070899404	0.2099677	0.020482568	0.18009531
15057728	0.18119685	0.15103096	0.106965914	0.15783487	0.062359575	0.13872547	0.29994577	0.1439265	0.0070899404	0.217529	0.019277208	0.17581892
15057753	0.18119685	0.14836985	0.106965914	0.15631452	0.062359575	0.13718215	0.08773023	0.14010894	0.03028817	0.20376271	0.021578327	0.17219967
15057778	0.18119685	0.13104753	0.106965914	0.14706023	0.04659434	0.12904412	0.055279844	0.120297275	0.03761113	0.16441564	0.021578327	0.15206665
15057803	0.18119685	0.112623	0.106965914	0.12854168	0.013059629	0.12162917	0.023274297	0.10803991	0.03761113	0.13589154	0.021578327	0.129148
15057828	0.18119685	0.11437816	0.106965914	0.13043147	0.013059629	0.12788473	0.028556118	0.11626378	0.063008696	0.1430265	0.021578327	0.13899566
15057853	0.18119685	0.114074565	0.106965914	0.12898794	0.013059629	0.12882832	0.028556118	0.11566843	0.10804963	0.13895544	0.021578327	0.14100769
15057878	0.18119685	0.10702196	0.106965914	0.11777603	0.013059629	0.12702797	0.028556118	0.10896523	0.10804963	0.13317442	0.021578327	0.13688534
15057903	0.18119685	0.080836	0.106965914	0.08411437	0.013059629	0.097165495	0.024028886	0.08794156	0.10804963	0.10455565	0.021578327	0.09548427
15057928	0.18119685	0.077620625	0.106965914	0.07341929	0.013059629	0.08942564	0.009689848	0.077437356	0.10804963	0.09493826	0.021578327	0.09000856
15057953	0.18119685	0.08184603	0.106965914	0.068001136	0.013059629	0.08985923	0.009689848	0.07942246	0.054546546	0.101618186	0.021140026	0.08555588
15057978	0.18119685	0.07706495	0.106965914	0.06586659	0.013059629	0.08230518	0.009689848	0.08365464	0.014416699	0.09530884	0.018948467	0.08946903
15058004	0.18119685	0.09736231	0.09718415	0.093787625	0.013059629	0.09364936	0.009689848	0.1079346	0.0070899404	0.104419336	0.081864	0.097456045
15058029	0.18119685	0.10007402	0.025227323	0.10102475	0.013059629	0.09422167	0.008203908	0.09867194	0.0070899404	0.10877244	0.1128702	0.08339861
15058054	0.18119685	0.100067064	0.025227323	0.104554266	0.013059629	0.09606309	0.00074759993	0.10126137	0.0070899404	0.10825743	0.1737578	0.07603311
15058079	0.18119685	0.09730564	0.025227323	0.102545425	0.013059629	0.09754762	0.00027	0.09785089	0.0070899404	0.10454632	0.1790255	0.07522275
15058104	0.18119685	0.089381605	0.025227323	0.09613553	0.013059629	0.09007074	0.00027	0.089079425	0.0070899404	0.09828405	0.1790255	0.07512722
15058129	0.18119685	0.082768604	0.025227323	0.093097985	0.013059629	0.08589415	0.00027	0.08648695	0.0070899404	0.09328888	0.1790255	0.07594776
15058154	0.18119685	0.0882747	0.025227323	0.096428156	0.048565708	0.09192814	0.00027	0.09518349	0.0070899404	0.10131024	0.1790255	0.08264317
15058179	0.18119685	0.09006141	0.025227323	0.0961391	0.062359575	0.093533784	0.00027	0.09667471	0.0070899404	0.10480778	0.1790255	0.08508344
15058204	0.18119685	0.088063374	0.03177985	0.09354231	0.062359575	0.089718	0.00027	0.08907965	0.0070899404	0.10450438	0.17639226	0.08221884
15058229	0.18119685	0.08960895	0.106965914	0.089782506	0.062359575	0.09494178	0.00027	0.0867227	0.0070899404	0.10395613	0.048985075	0.099599406
15058254	0.18119685	0.086411595	0.106965914	0.09530595	0.062359575	0.10224059	0.00027	0.101258084	0.0070899404	0.10558833	0.021578327	0.110105224
15058279	0.18119685	0.09908727	0.106965914	0.10583593	0.14754094	0.108346164	0.00027	0.11503526	0.0070899404	0.12116208	0.046779342	0.13050818
15058304	0.18119685	0.10391496	0.106965914	0.11108958	0.32441923	0.112730086	0.00027	0.12213194	0.0070899404	0.13386524	0.044019114	0.1455574
15058329	0.18119685	0.11789952	0.106965914	0.1242938	0.32441923	0.11889073	0.00027	0.123028085	0.0070899404	0.15054771	0.044019114	0.1618667
15058354	0.18119685	0.12227197	0.106965914	0.12633106	0.32441923	0.11976016	0.0003496	0.1276128	0.0070899404	0.15656653	0.044019114	0.16626453
15058379	0.18119685	0.13350597	0.106965914	0.14104396	0.32441923	0.12763906	0.002259998	0.13347279	0.0070899404	0.17757908	0.048026603	0.17210114
15058404	0.18119685	0.13532464	0.106965914	0.14198115	0.32441923	0.12919475	0.0055291713	0.1342265	0.0070899404	0.19964883	0.06905178	0.17373051
15058429	0.18119685	0.1354371	0.106965914	0.13509867	0.32441923	0.13280952	0.014218323	0.13436937	0.0070899404	0.21026774	0.1128702	0.1708601
15058454	0.18119685	0.13631794	0.106965914	0.13884354	0.32441923	0.14035305	0.028356198	0.13482815	0.0070899404	0.2152094	0.1128702	0.18196042
15058479	0.18119685	0.13581792	0.025227323	0.1511173	0.062359575	0.13425492	0.028156277	0.13417608	0.010753394	0.2047141	0.1128702	0.16213363
15058504	0.18119685	0.13505132	0.025227323	0.16788957	0.062359575	0.13323882	0.028556118	0.13534278	0.03745844	0.19403943	0.02347891	0.16424558
15058529	0.43853575	0.13122422	0.025227323	0.16159946	0.062359575	0.13314869	0.027756436	0.13396846	0.02342226	0.20518014	0.021578327	0.15614492
15058554	0.90076965	0.13655804	0.025227323	0.1544213	0.062359575	0.14054756	0.027956354	0.134465	0.031084592	0.21584585	0.021578327	0.15836209
15058579	1.1982394	0.13529402	0.02850374	0.13856989	0.062359575	0.13765335	0.027801618	0.13547046	0.048902906	0.21531665	0.021578327	0.17007628
15058604	0.9337557	0.1390032	0.106965914	0.13529843	0.062359575	0.14124846	0.014218323	0.13328692	0.10804963	0.22048871	0.021578327	0.17907088
15058629	0.90076965	0.12796196	0.106965914	0.12067682	0.062359575	0.14422381	0.020255813	0.13293846	0.105240025	0.20097303	0.021578327	0.17752947
15058654	0.90076965	0.11233473	0.106965914	0.11878693	0.062359575	0.13828993	0.007906717	0.13056439	0.03761113	0.19054946	0.018838888	0.17489037
15058679	0.90076965	0.101270944	0.106965914	0.10582608	0.062359575	0.13599211	0.002259998	0.122475676	0.03761113	0.1576843	0.018838888	0.16398759
15058704	0.82819164	0.09297161	0.106965914	0.09462385	0.062359575	0.11456672	0.002259998	0.108127125	0.033949874	0.12918937	0.018838888	0.13170764
15058729	0.18119685	0.10383077	0.09941377	0.10936661	0.062359575	0.111410305	0.002259998	0.10983014	0.0070899404	0.13237545	0.018838888	0.12047619
15058754	0.18119685	0.122558095	0.101004176	0.12578179	0.062359575	0.124845795	0.002259998	0.116422564	0.0070899404	0.14769736	0.018838888	0.13332792
15058779	0.18119685	0.1057646	0.106965914	0.115043946	0.062359575	0.10987298	0.002259998	0.12068571	0.0070899404	0.1310693	0.018838888	0.11832313
15058804	0.18119685	0.100163564	0.106965914	0.1083008	0.060389686	0.10018152	0.002259998	0.11572225	0.0070899404	0.12115875	0.018838888	0.11092752
15058829	0.18119685	0.084512234	0.038331013	0.089513525	0.013059629	0.07772973	0.0017823991	0.07935658	0.0070899404	0.10254757	0.018838888	0.08468357
15058854	0.18119685	0.076289415	0.025227323	0.07330845	0.013059629	0.07511556	0.00027	0.061221525	0.0070899404	0.09537515	0.018838888	0.07601788
15058879	0.18119685	0.06112811	0.025227323	0.055585474	0.013059629	0.06786609	0.00027	0.043491483	0.0070899404	0.07941055	0.018838888	0.070979565
15058904	0.18119685	0.058950245	0.025227323	0.05438131	0.013059629	0.065201625	0.00027	0.043047205	0.0070899404	0.07629174	0.018838888	0.0695818
15058929	0.18119685	0.058010772	0.025227323	0.05384384	0.013059629	0.0636736	0.00027	0.043047205	0.0070899404	0.074893236	0.018838888	0.06889368
15058954	0.18119685	0.058083802	0.025227323	0.053897217	0.013059629	0.0638189	0.001702799	0.043047205	0.0070899404	0.07496299	0.018838888	0.06897762
15058979	0.18119685	0.058070704	0.025227323	0.053945854	0.013059629	0.06379442	0.002259998	0.04299374	0.0070899404	0.074962914	0.018838888	0.069005445
15059004	0.18119685	0.05444804	0.025227323	0.051342607	0.013059629	0.057152748	0.002259998	0.04080671	0.0070899404	0.070241496	0.018838888	0.069005445
15059029	0.18119685	0.05299373	0.025227323	0.05063732	0.013059629	0.054740757	0.002259998	0.039719135	0.0070899404	0.06756699	0.021249602	0.0685877
15059054	0.18119685	0.05312489	0.025227323	0.050654277	0.013059629	0.05502838	0.002259998	0.039817423	0.0070899404	0.067833915	0.021578327	0.06861439
15059079	0.18119685	0.05336608	0.025227323	0.050654277	0.013059629	0.05579728	0.002259998	0.04004	0.0070899404	0.068616405	0.021578327	0.06867429
15059104	0.18119685	0.06142485	0.025227323	0.0558275	0.013059629	0.05579728	0.002259998	0.04746586	0.0070899404	0.07886483	0.021578327	0.07403087
15059129	0.18119685	0.06929444	0.025227323	0.06842074	0.013059629	0.067761034	0.002259998	0.058468357	0.0070899404	0.089737296	0.038634922	0.078461096
15059154	0.18119685	0.073840946	0.025227323	0.08152951	0.013059629	0.07615903	0.002259998	0.06670602	0.0070899404	0.09598103	0.044019114	0.08295013
15059179	0.18119685	0.07513802	0.025227323	0.08870919	0.013059629	0.079313055	0.0008271999	0.068703815	0.0070899404	0.102633014	0.044019114	0.08458996
15059204	0.18119685	0.07532506	0.025227323	0.08514753	0.013059629	0.07819812	0.00027	0.06523155	0.0070899404	0.102175474	0.044019114	0.08233009
15059229	0.18119685	0.074475676	0.025227323	0.07421467	0.013059629	0.075136274	0.00027	0.05632384	0.0070899404	0.098469585	0.044019114	0.07374723
15059254	0.18119685	0.065611824	0.025227323	0.06561723	0.013059629	0.07255565	0.00027	0.049188063	0.0070899404	0.0951093	0.024272015	0.072696425
15059279	0.18119685	0.078512356	0.025227323	0.09921554	0.013059629	0.092111215	0.00027	0.07237396	0.0070899404	0.11698154	0.021578327	0.08936523
15059304	0.18119685	0.10024603	0.025227323	0.13001752	0.013059629	0.1214023	0.00027	0.09155142	0.0070899404	0.14738691	0.021578327	0.12724152
15059329	0.18119685	0.092140734	0.025227323	0.12589987	0.013059629	0.11582996	0.0023183979	0.0942696	0.0070899404	0.13547924	0.021578327	0.118751235
15059354	0.18119685	0.09736277	0.025227323	0.12644434	0.013059629	0.115075886	0.011954116	0.09691459	0.0070899404	0.13101605	0.019496366	0.12089037
15059379	0.18119685	0.10167019	0.025227323	0.12514876	0.013059629	0.11372125	0.028556118	0.09402114	0.0070899404	0.122582965	0.019496366	0.11814929
15059404	0.18119685	0.101855144	0.025227323	0.10727489	0.013059629	0.10827933	0.04637537	0.08938089	0.0070899404	0.11688066	0.07872639	0.09803267
15059429	0.18119685	0.11953547	0.025227323	0.11789223	0.013059629	0.12518813	0.0656628	0.11429832	0.0070899404	0.14133498	0.14448015	0.14264414
15059454	0.18119685	0.12683794	0.025227323	0.12704739	0.013059629	0.12638634	0.0656628	0.11903088	0.0070899404	0.1495049	0.14448015	0.15160169
15059479	0.18119685	0.12324361	0.025227323	0.12367453	0.013059629	0.12494821	0.0656628	0.12021172	0.0070899404	0.14244202	0.19743612	0.14267224
15059504	0.18119685	0.12909421	0.025227323	0.13052881	0.013059629	0.13320246	0.0656628	0.12089428	0.0070899404	0.1470195	0.23244774	0.13587534
15059529	0.18119685	0.13500138	0.025227323	0.13978943	0.013059629	0.13426375	0.0656628	0.12754178	0.0070899404	0.18105176	0.23244774	0.13903818
15059554	0.18119685	0.13872454	0.025227323	0.14322829	0.013059629	0.13641313	0.04192172	0.1307922	0.0070899404	0.17860335	0.23244774	0.14652759
15059579	0.1698529	0.14581773	0.025227323	0.13873482	0.013059629	0.14033723	0.14292373	0.13485643	0.0070899404	0.18732254	0.23244774	0.15474637
15059604	0.13916516	0.14638954	0.025227323	0.13890904	0.013059629	0.13501975	0.10975512	0.13617265	0.027846802	0.18823473	0.21147175	0.15315253
15059629	0.08503747	0.14345677	0.025227323	0.15645264	0.013059629	0.12782668	0.047859732	0.13522398	0.048902906	0.18403196	0.06103117	0.14114755
15059654	0.08503747	0.14993763	0.025227323	0.15464647	0.040679183	0.13004321	0.028556118	0.13476652	0.10804963	0.1857736	0.021578327	0.15189463
15059679	0.08503747	0.1513241	0.025227323	0.14780353	0.062359575	0.13602245	0.028556118	0.13523835	0.10804963	0.18335047	0.021578327	0.15628536
15059704	0.08503747	0.1498826	0.025227323	0.15185647	0.062359575	0.13268751	0.028556118	0.13690196	0.10804963	0.17325829	0.019386787	0.14974535
15059729	0.091421396	0.15010792	0.025227323	0.14876081	0.062359575	0.12788334	0.028556118	0.1358303	0.10804963	0.17791602	0.021140024	0.16179909
15059754	0.17252406	0.15177068	0.025227323	0.15078038	0.062359575	0.13526198	0.028556118	0.13596791	0.10804963	0.19263908	0.021578327	0.16765854
15059779	0.18119685	0.15336157	0.025227323	0.15631679	0.062359575	0.13687459	0.04637538	0.13708067	0.31538394	0.19975488	0.021578327	0.16559689
15059804	0.18119685	0.15089503	0.025227323	0.15526588	0.062359575	0.12885737	0.02176508	0.13827582	0.39303264	0.19268097	0.021578327	0.16664088
15059829	0.18119685	0.14810948	0.025227323	0.15936914	0.062359575	0.11669666	0.009689848	0.13832176	0.20128837	0.18976796	0.021578327	0.16363215
15059854	0.18119685	0.1457124	0.025227323	0.15274456	0.062359575	0.113876745	0.009689848	0.13817438	0.25874752	0.17575282	0.042478956	0.15670125
15059879	0.18119685	0.14018106	0.025227323	0.14764446	0.062359575	0.10800253	0.009689848	0.13572863	0.10804963	0.1458033	0.06905178	0.15342724
15059904	0.18119685	0.14256431	0.025227323	0.1404711	0.062359575	0.117248036	0.009689848	0.13616562	0.37105876	0.1533668	0.06905178	0.16345638
15059929	0.18119685	0.14405094	0.025227323	0.13760418	0.062359575	0.12527454	0.009689848	0.13934427	0.39303264	0.17905623	0.1294454	0.17074682
15059954	0.18119685	0.141163	0.025227323	0.14666674	0.062359575	0.13105243	0.009689848	0.13719514	0.18971157	0.21291837	0.14779747	0.17047538
15059979	0.18119685	0.13906342	0.025227323	0.14487165	0.24209148	0.12630919	0.009689848	0.1341283	0.10804963	0.21805975	0.3252473	0.1722308
15060005	0.18119685	0.13409494	0.025227323	0.14373286	0.32441923	0.123100914	0.00493478	0.13100168	0.057367727	0.21172264	0.36243302	0.16075699
15060030	0.18119685	0.13393047	0.061245307	0.150038	0.32441923	0.12916341	0.008501098	0.13323772	0.04325771	0.2193767	0.3976485	0.17433481
15060055	0.18119685	0.1346533	0.106965914	0.14699133	0.32441923	0.13128364	0.012708859	0.13286681	0.10804963	0.21889576	0.5336802	0.18655623
15060080	0.8031708	0.13006385	0.106965914	0.12865412	0.115689754	0.14025283	0.028556118	0.13012761	0.060188446	0.22645712	0.45069328	0.17653206
15060105	0.90076965	0.12512688	0.106965914	0.12272728	0.062359575	0.13791972	0.028556118	0.1309335	0.03761113	0.22035326	0.34107825	0.17155015
15060130	0.90076965	0.12675819	0.106965914	0.12624751	0.062359575	0.13582402	0.035982236	0.1289692	0.009532255	0.22812918	0.50091445	0.1715576
15060155	0.8527942	0.12936877	0.106965914	0.12843795	0.05476582	0.13540208	0.0656628	0.12727103	0.0070899404	0.22790933	0.5192554	0.15835212
15060180	0.18119685	0.12338345	0.106965914	0.14178807	0.036741734	0.12831452	0.0656628	0.13085411	0.0070899404	0.19589247	0.33882213	0.14359015
15060205	0.6159394	0.119778	0.106965914	0.12247654	0.041030888	0.12585786	0.0656628	0.12309418	0.0070899404	0.1880813	0.2593812	0.14968647
15060230	0.90076965	0.12300545	0.106965914	0.11968018	0.054941956	0.12789628	0.06121376	0.123329125	0.0070899404	0.19958445	0.24688435	0.15963227
15060255	0.46059865	0.13368583	0.106965914	0.12914975	0.059063252	0.13194263	0.028556118	0.13029045	0.0070899404	0.20727189	0.22035441	0.15554716
15060280	0.164507	0.13343853	0.106965914	0.13346894	0.052056488	0.12738723	0.028556118	0.13202177	0.0070899404	0.18782637	0.1128702	0.16383517
15060305	0.164507	0.13276313	0.106965914	0.14058816	0.05452977	0.12778915	0.028556118	0.13344365	0.0070899404	0.18144126	0.09361175	0.1628488
15060330	0.164507	0.13481432	0.106965914	0.13723905	0.062359575	0.12948088	0.047859732	0.13402705	0.0070899404	0.18409191	0.1128702	0.17084026
15060355	0.164507	0.13724183	0.106965914	0.1384216	0.062359575	0.1320724	0.028556118	0.1340605	0.0070899404	0.19172686	0.06884653	0.1745026
15060380	0.14867961	0.13424158	0.106965914	0.14242944	0.062359575	0.1273312	0.028556118	0.13473797	0.0070899404	0.17535602	0.044019114	0.17271139
15060405	0.164507	0.13265026	0.106965914	0.14402014	0.062359575	0.12756199	0.028556118	0.13116542	0.0070899404	0.1809662	0.044019114	0.16613801
15060430	0.1698529	0.12784111	0.106965914	0.13932481	0.062359575	0.12938857	0.028556118	0.12963939	0.0070899404	0.180457	0.025169875	0.16240065
15060455	0.164507	0.13561343	0.106965914	0.13777164	0.062359575	0.13942812	0.028556118	0.13247381	0.0070899404	0.19498093	0.021578327	0.17906788
15060480	0.164507	0.13504678	0.09718415	0.13347337	0.062359575	0.1448742	0.0187465	0.13261469	0.0070899404	0.19177052	0.021578327	0.17653003
15060505	0.164507	0.1350897	0.025227323	0.13152963	0.062359575	0.14234748	0.009689848	0.12705109	0.0070899404	0.17648628	0.021578327	0.17090823
15060530	0.164507	0.13715616	0.025227323	0.13037567	0.062359575	0.13934416	0.007609526	0.12797219	0.0070899404	0.1652181	0.05387207	0.16527517
15060555	0.17185639	0.13240868	0.025227323	0.12876464	0.062359575	0.13935845	0.0011455998	0.13085106	0.0070899404	0.17776725	0.115190156	0.15968537
15060580	0.18119685	0.13388738	0.025227323	0.1276437	0.062359575	0.14219289	0.00027	0.13324243	0.0070899404	0.19379711	0.14448015	0.16140153
15060605	0.18119685	0.14193684	0.10370642	0.1255767	0.062359575	0.14607662	0.00027	0.13711652	0.03761113	0.20402864	0.15069923	0.17929792
15060630	0.18119685	0.14441577	0.106965914	0.12603727	0.062359575	0.14209667	0.00027	0.137983	0.03761113	0.20081514	0.14857161	0.17919448
15060655	0.18119685	0.1451695	0.10140173	0.13066256	0.056449216	0.14100404	0.00027	0.13730992	0.03761113	0.2055928	0.09049816	0.18236336
15060680	0.18119685	0.14413102	0.09702768	0.12890753	0.013059629	0.14146093	0.00027	0.1372437	0.03761113	0.20771523	0.13234784	0.17945336
15060705	0.18119685	0.14669864	0.07412012	0.12931281	0.013059629	0.13651432	0.0012251996	0.13561666	0.03761113	0.21530518	0.15605278	0.16529685
15060730	0.18119685	0.14738578	0.07564863	0.13223776	0.013059629	0.13215843	0.0015839993	0.13364595	0.028054321	0.18658666	0.11526287	0.15731381
15060755	0.18119685	0.14386052	0.0982208	0.12949574	0.020952865	0.13218752	0.00783192	0.13463691	0.006831947	0.17230096	0.20689426	0.15638147
15060780	0.18119685	0.14258808	0.106965914	0.12853917	0.062359575	0.13613844	0.021878254	0.13573065	0.0070899404	0.18605694	0.16804728	0.1765443
15060805	0.18119685	0.14245117	0.07674066	0.12930521	0.062359575	0.13751182	0.028556118	0.13498789	0.0070899404	0.17947139	0.13475963	0.1791652
15060830	0.18119685	0.14408046	0.027861193	0.13594905	0.062359575	0.14441708	0.022673259	0.13547955	0.0070899404	0.20011109	0.114352755	0.1841878
15060855	0.52913916	0.139309	0.0121597005	0.12803431	0.062359575	0.14307526	0.020512164	0.13616206	0.0070899404	0.20304003	0.12761956	0.17626515
15060880	0.90076965	0.1398469	0.01583854	0.1250396	0.062359575	0.14783135	0.044016983	0.1369196	0.0070899404	0.21550564	0.17177781	0.17828013
15060905	0.90076965	0.14157537	0.022378132	0.12274333	0.062359575	0.14743418	0.084403336	0.13861586	0.0070899404	0.21289647	0.113952555	0.18818997
15060930	0.8527942	0.13878942	0.021560729	0.11970787	0.062359575	0.14105703	0.09752494	0.13566315	0.0070899404	0.20256996	0.10215225	0.17727003
15060955	0.18119685	0.13997954	0.022378132	0.1419951	0.062359575	0.13793343	0.0656628	0.13691905	0.0070899404	0.19785668	0.05712546	0.18675095
15060980	0.18119685	0.13901362	0.012977236	0.15293196	0.062359575	0.1360287	0.031526778	0.1391541	0.0070899404	0.1903591	0.018838888	0.19496168
15061005	0.18119685	0.13535509	0.0097354455	0.15203714	0.033322636	0.1421155	0.033012006	0.14120409	0.0070899404	0.20074415	0.01845122	0.19688885
15061030	0.18119685	0.13194054	0.012235295	0.14337228	0.013059629	0.13758537	0.028556118	0.13794574	0.0070899404	0.19310863	0.018801294	0.18854557
15061055	0.18119685	0.1337446	0.08412754	0.1433305	0.013059629	0.13812101	0.028556118	0.13732377	0.0070899404	0.19913828	0.021140024	0.1882951
15061080	0.18119685	0.12996419	0.106965914	0.14456174	0.013059629	0.13190192	0.028556118	0.1335155	0.0070899404	0.18247297	0.02082676	0.17895451
15061105	0.18119685	0.1304431	0.106965914	0.14258659	0.013059629	0.13365301	0.019501163	0.13382608	0.0070899404	0.18000527	0.021035248	0.17605886
15061130	0.18119685	0.13059363	0.106965914	0.14707404	0.013059629	0.13342297	0.019501163	0.13535434	0.0070899404	0.18493645	0.021578327	0.17147149
15061155	0.18119685	0.12754089	0.106965914	0.14486751	0.013059629	0.1278358	0.009689848	0.13314539	0.0070899404	0.16938917	0.021578327	0.15779333
15061180	0.18119685	0.13026787	0.106965914	0.14263743	0.013059629	0.124085195	0.012708859	0.131874	0.0070899404	0.13692719	0.021578327	0.14468282
15061205	0.18119685	0.12762201	0.106965914	0.12988421	0.062359575	0.11754364	0.028556118	0.12758502	0.0070899404	0.12929027	0.021578327	0.13243802
15061230	0.18119685	0.110412456	0.106965914	0.10666612	0.062359575	0.10551557	0.028556118	0.114885926	0.0070899404	0.11001462	0.021578327	0.11369473
15061255	0.18119685	0.10302833	0.106965914	0.10293493	0.062359575	0.102666095	0.028556118	0.109660275	0.0070899404	0.10049069	0.021578327	0.10625442
15061280	0.18119685	0.09296283	0.06451644	0.10149348	0.062359575	0.09481174	0.028556118	0.10116704	0.0070899404	0.09532504	0.019277208	0.10353876
15061305	0.18119685	0.090473816	0.025227323	0.10040046	0.062359575	0.09408738	0.028556118	0.09987201	0.0070899404	0.09842238	0.018838888	0.101157784
15061330	0.18119685	0.09267756	0.025227323	0.098516464	0.062359575	0.08656116	0.028556118	0.104452565	0.0070899404	0.10820064	0.018838888	0.10801812
15061355	0.18119685	0.11146735	0.025227323	0.124715805	0.062359575	0.095658466	0.028556118	0.12502444	0.0070899404	0.13108706	0.019277208	0.12686929
15061380	0.18119685	0.11820925	0.025227323	0.14334528	0.062359575	0.114043236	0.028556118	0.13586724	0.0070899404	0.147033	0.021578327	0.16069226
15061405	0.18119685	0.124370344	0.067786865	0.15089472	0.062359575	0.1261133	0.028556118	0.13837108	0.0070899404	0.16265795	0.021578327	0.166688
15061430	0.18119685	0.11653188	0.106965914	0.13714454	0.042651065	0.12252495	0.02478346	0.13568142	0.0070899404	0.16318695	0.021578327	0.15417564
15061455	0.18119685	0.11710708	0.106965914	0.12687856	0.013059629	0.12068998	0.009689848	0.1216589	0.0070899404	0.1699315	0.021578327	0.14986177
15061480	0.18119685	0.11088338	0.106965914	0.114009075	0.013059629	0.10911381	0.009689848	0.093884334	0.0070899404	0.14474128	0.021578327	0.13045852
15061505	0.18119685	0.11043756	0.106965914	0.11824956	0.013059629	0.11192082	0.009689848	0.11073265	0.0070899404	0.14504972	0.021578327	0.13944918
15061530	0.18119685	0.11620946	0.106965914	0.13279904	0.013059629	0.12438879	0.009689848	0.12719528	0.0070899404	0.16124606	0.021578327	0.16530912
15061555	0.18119685	0.124580905	0.106965914	0.1393783	0.013059629	0.122229315	0.009689848	0.13256969	0.0070899404	0.17319348	0.050075073	0.17436194
15061580	0.18119685	0.121818006	0.106965914	0.14524543	0.013059629	0.11717952	0.0034487932	0.13238704	0.0070899404	0.1710957	0.065049045	0.16859148
15061605	0.1651755	0.100387976	0.106965914	0.12741882	0.013059629	0.111163065	0.002259998	0.1243028	0.0070899404	0.14310743	0.028761102	0.15177678
15061630	0.164507	0.09670648	0.24208452	0.102456406	0.013059629	0.10782072	0.0010659999	0.11408557	0.0070899404	0.13777734	0.021578327	0.12326874
15061655	0.164507	0.091700494	0.106965914	0.10954873	0.013059629	0.11779243	0.00027	0.1222359	0.0070899404	0.1449187	0.03953237	0.14524458
15061680	0.164507	0.105569795	0.106965914	0.1345072	0.013059629	0.13267317	0.00027	0.12519614	0.02052176	0.18192899	0.044019114	0.16696583
15061705	0.17319167	0.115413435	0.106965914	0.13721922	0.013059629	0.13976316	0.00027	0.13151783	0.03761113	0.18544835	0.044019114	0.17188814
15061730	0.18119685	0.1267389	0.106965914	0.13937873	0.013059629	0.14438722	0.00027	0.13594416	0.03761113	0.20484388	0.044019114	0.1791966
15061755	0.18119685	0.13802554	0.10378677	0.14048772	0.013059629	0.1469531	0.00027	0.1346022	0.03761113	0.2226987	0.043873254	0.18304631
15061780	0.18119685	0.1312635	0.09702768	0.13521303	0.013059629	0.13760039	0.00027	0.13235283	0.036847662	0.20201223	0.021754151	0.17886667
15061805	0.18119685	0.13219419	0.09702768	0.1352642	0.013059629	0.13175562	0.00058839994	0.13325624	0.028688464	0.19567116	0.016939057	0.17621002
15061830	0.16718054	0.13927683	0.09702768	0.13114776	0.013059629	0.12777087	0.002259998	0.13546193	0.021502744	0.19736339	0.026891693	0.18189043
15061855	0.164507	0.14550494	0.099811405	0.13274133	0.013059629	0.1238785	0.002259998	0.13396244	0.031688694	0.20450297	0.027595298	0.18315439
15061880	0.164507	0.14554623	0.106965914	0.13602194	0.056449216	0.1275439	0.002259998	0.13423684	0.058019843	0.19616406	0.023921318	0.17979236
15061905	0.5181719	0.13658942	0.106965914	0.11899153	0.062359575	0.124071434	0.007609526	0.12931152	0.024184441	0.14490011	0.02067386	0.15696082
15061930	0.571173	0.12465777	0.106965914	0.118499756	0.062359575	0.117186956	0.009689848	0.1263966	0.0070899404	0.13641146	0.017344864	0.14677262
15061955	0.6429623	0.11569449	0.106965914	0.11486371	0.062359575	0.111989304	0.009689848	0.12328547	0.0070899404	0.13214794	0.02084609	0.13670762
15061980	0.28820667	0.11077215	0.106965914	0.10918232	0.062359575	0.10386498	0.009689848	0.113223575	0.0070899404	0.122033685	0.021443024	0.12752506
15062006	0.17519403	0.109033406	0.106965914	0.11069636	0.062359575	0.10449667	0.009689848	0.11424122	0.0070899404	0.121806785	0.021578327	0.13169415
15062031	0.18119685	0.10989823	0.106965914	0.111954145	0.062359575	0.10143997	0.008501097	0.11672541	0.0070899404	0.12516588	0.021578327	0.13174999
15062056	0.18119685	0.11016158	0.106965914	0.11447965	0.062359575	0.09467946	0.002259998	0.12221096	0.036390763	0.123068675	0.021578327	0.13543034
15062081	0.18119685	0.10534184	0.106965914	0.10455574	0.062359575	0.08801825	0.002259998	0.11922682	0.035170346	0.114183284	0.021468753	0.12302183
15062106	0.18119685	0.07236479	0.041605998	0.07410014	0.048565708	0.06672974	0.002259998	0.078646004	0.0070899404	0.09043819	0.018838888	0.084197745
15062131	0.18119685	0.059909344	0.025227323	0.06405333	0.013059629	0.061006814	0.0008271999	0.058649704	0.0070899404	0.08023895	0.018838888	0.07559552
15062156	0.18119685	0.055675358	0.025227323	0.05620064	0.013059629	0.06099847	0.00027	0.044341147	0.0070899404	0.06974243	0.018838888	0.068663485
15062181	0.18119685	0.055645466	0.025227323	0.0562025	0.013059629	0.060994104	0.00027	0.044312626	0.0070899404	0.06970307	0.018838888	0.06863769
15062206	0.18119685	0.056000173	0.025227323	0.056342393	0.013059629	0.06150882	0.00027	0.044914022	0.0070899404	0.06999695	0.018838888	0.068662204
15062231	0.18119685	0.05540511	0.025227323	0.05454044	0.013059629	0.060077727	0.00027	0.043443292	0.0070899404	0.07006936	0.018838888	0.06878693
15062256	0.18119685	0.061880246	0.025227323	0.05377844	0.013059629	0.06772187	0.0017823989	0.050259233	0.0070899404	0.07951486	0.018838888	0.06859143
15062281	0.18119685	0.06563638	0.025227323	0.056832135	0.013059629	0.0740913	0.002259998	0.05507338	0.0070899404	0.087893575	0.018838888	0.071426846
15062306	0.18119685	0.06766261	0.025227323	0.05895008	0.013059629	0.07715462	0.002259998	0.056925163	0.0070899404	0.08961789	0.018838888	0.070878215
15062331	0.18119685	0.068958506	0.025227323	0.060959443	0.013059629	0.07848868	0.002259998	0.05842237	0.0070899404	0.08993535	0.018838888	0.07046081
15062356	0.18119685	0.07287465	0.025227323	0.062469587	0.013059629	0.082328424	0.002259998	0.061077356	0.010753394	0.09217231	0.021140024	0.07089899
15062381	0.18119685	0.0784498	0.025227323	0.07513039	0.013059629	0.09351748	0.002259998	0.07949023	0.03761113	0.0982486	0.03953237	0.074060105
15062406	0.18119685	0.0912991	0.025227323	0.098007545	0.013059629	0.098710984	0.002259998	0.0947123	0.03761113	0.11368333	0.0640482	0.081973664
15062431	0.18119685	0.104214296	0.025227323	0.10908632	0.013059629	0.101973	0.004043189	0.102526315	0.03761113	0.1226112	0.07958343	0.08875806
15062456	0.16584392	0.11950569	0.025227323	0.11444777	0.013059629	0.10706502	0.013463593	0.10947485	0.03761113	0.13137369	0.1128702	0.09077011
15062481	0.12009948	0.12956214	0.025227323	0.12895969	0.013059629	0.11903434	0.014218321	0.12569524	0.03761113	0.14481014	0.20969856	0.1011508
15062506	0.08503747	0.1291767	0.025227323	0.1387443	0.013059629	0.12020687	0.027047101	0.12849602	0.0278468	0.1561141	0.45556712	0.10485967
15062531	0.08503747	0.13639402	0.025227323	0.14965066	0.013059629	0.12958483	0.028556118	0.13176543	0.0119745135	0.18830575	0.5322261	0.14257555
15062556	0.08503747	0.14446986	0.025227323	0.15199855	0.013059629	0.13848853	0.05082811	0.1348703	0.03761113	0.20226642	0.5168052	0.15429817
15062581	0.15818071	0.15301883	0.038331013	0.15049438	0.013059629	0.15526861	0.0656628	0.14038235	0.065828435	0.19314516	0.25020313	0.16738597
15062606	0.15818071	0.16232008	0.10100417	0.15089935	0.013059629	0.164507	0.0656628	0.14851165	0.03761113	0.2102604	0.24747485	0.17960197
15062631	0.1423381	0.16686584	0.09742541	0.14563967	0.036734935	0.16566166	0.0656628	0.14662799	0.03761113	0.21766463	0.26852247	0.18426181
15062656	0.15818071	0.16482566	0.09251517	0.14369933	0.062359575	0.16823268	0.11219924	0.14611712	0.03761113	0.21727535	0.23430492	0.18737566
15062681	0.164507	0.15625751	0.09224592	0.1382186	0.062359575	0.16106015	0.05824706	0.14627019	0.03761113	0.21146971	0.16666402	0.18227933
15062706	0.164507	0.15339924	0.20259406	0.14393699	0.062359575	0.15972334	0.05420266	0.14774397	0.03761113	0.20753308	0.14075649	0.19136836
15062731	0.164507	0.15364929	0.15207316	0.15606892	0.062359575	0.15699011	0.01767428	0.14619538	0.03761113	0.19646733	0.07680513	0.16492204
15062756	0.12645987	0.15711671	0.14456712	0.15926585	0.23580307	0.15200922	0.017031576	0.15029606	0.032729354	0.21396543	0.08406495	0.16106404
15062781	0.08503747	0.15250078	0.12953109	0.16057788	0.31027287	0.1467478	0.016609237	0.15172562	0.0070899404	0.20133689	0.082998805	0.15899086
15062806	0.15501522	0.1382336	0.101254895	0.14937064	0.30902594	0.12997007	0.005693169	0.1404481	0.0070899404	0.19600819	0.10712831	0.1466808
15062831	0.16851689	0.13170214	0.02003746	0.1494045	0.32441923	0.13184477	0.007802721	0.13893421	0.0070899404	0.19620162	0.08819389	0.14883178
15062856	0.18119685	0.13540578	0.01840656	0.13984561	0.3013024	0.13081267	0.009689848	0.13779406	0.0070899404	0.20062776	0.08410801	0.15207604
15062881	0.18119685	0.13913861	0.030538453	0.13963324	0.0805086	0.13173348	0.002259998	0.13548964	0.0070899404	0.2006543	0.10463749	0.15326345
15062906	0.16784875	0.14009765	0.057898443	0.14447147	0.052056488	0.13754433	0.002259998	0.13589866	0.0070899404	0.20725363	0.115022875	0.16702506
15062931	0.16918494	0.14054579	0.019749915	0.13935412	0.052056488	0.13822228	0.0008271999	0.1355649	0.0070899404	0.19929041	0.16554183	0.14724068
15062956	0.18119685	0.13525577	0.022378132	0.1490058	0.052468725	0.14067234	0.00027	0.1350156	0.0070899404	0.19086647	0.027410833	0.13231155
15062981	0.18119685	0.13351142	0.022216173	0.14134383	0.062359575	0.13903718	0.00027	0.13256022	0.0070899404	0.18548831	0.021578327	0.14185682
15063006	0.18119685	0.1303376	0.020776104	0.13738948	0.020952865	0.13421047	0.00027	0.12084557	0.026626056	0.16704825	0.021578327	0.13414343
15063031	0.18119685	0.12223756	0.023214318	0.12668538	0.013059629	0.1332713	0.00027	0.115152314	0.03761113	0.15293367	0.021578327	0.12936474
15063056	0.18119685	0.13155955	0.028085908	0.12776454	0.013059629	0.1301299	0.00027	0.117106795	0.03761113	0.16486861	0.019715525	0.12803887
15063081	0.18119685	0.14562576	0.105643384	0.1323928	0.062359575	0.1390158	0.00027	0.12832236	0.03761113	0.17909135	0.02004426	0.13619746
15063106	0.18119685	0.15356147	0.105643384	0.14403716	0.062359575	0.14840461	0.0037619912	0.13000666	0.03761113	0.20072828	0.021578327	0.13395558
15063131	0.18119685	0.15503868	0.105643384	0.14385182	0.062359575	0.14700493	0.02478346	0.12174852	0.02052176	0.19743693	0.021578327	0.13208541
15063156	0.18119685	0.15525688	0.1058021	0.14299987	0.062359575	0.14115149	0.028556118	0.10950255	0.0070899404	0.19467613	0.021578327	0.12716149
15063181	0.17652851	0.15307441	0.106965914	0.14073832	0.062359575	0.13955861	0.04043698	0.11635278	0.033949878	0.19515017	0.05387207	0.1237901
15063206	0.1073644	0.15232888	0.106965914	0.13055062	0.062359575	0.13964972	0.0656628	0.1219775	0.03761113	0.18193527	0.06905178	0.14137733
15063231	0.08503747	0.15211454	0.106965914	0.124738276	0.05659059	0.14407676	0.0656628	0.12907927	0.018079814	0.16840357	0.06905178	0.14581499
15063256	0.08503747	0.1571027	0.106965914	0.12844846	0.052056488	0.15067612	0.108368166	0.13239819	0.0070899404	0.15874419	0.06905178	0.15740278
15063281	0.12645987	0.15842776	0.106965914	0.13365892	0.06029945	0.1512908	0.33209214	0.1345934	0.0070899404	0.15654631	0.06905178	0.16225281
15063306	0.164507	0.14895345	0.038331013	0.12763229	0.042651065	0.14632824	0.4622501	0.12939173	0.0070899404	0.15038706	0.048176296	0.15190327
15063331	0.164507	0.1409238	0.023565019	0.1224255	0.0069159446	0.14055078	0.33184466	0.119081266	0.0069351443	0.1473892	0.04312184	0.14874047
15063356	0.16584392	0.1385502	0.0121597005	0.1261054	0.0034239932	0.1362912	0.14357938	0.12195714	0.022963582	0.1363239	0.044019114	0.14198603
15063381	0.18119685	0.14404511	0.01256847	0.12642376	0.004486385	0.14389381	0.33209214	0.12649274	0.037458442	0.15211189	0.044019114	0.15487581
15063406	0.18119685	0.15593714	0.020334598	0.14549589	0.012217696	0.15321371	0.21005782	0.12838972	0.010633	0.18091518	0.028761102	0.14737955
15063431	0.18119685	0.16188923	0.08510921	0.15680066	0.013059629	0.15250218	0.16859813	0.12195481	0.0070899404	0.17866637	0.021578327	0.13863945
15063456	0.17185639	0.17503457	0.1006066	0.17215452	0.013059629	0.14875078	0.33209214	0.11032335	0.0070899404	0.18393826	0.021578327	0.12909235
15063481	0.164507	0.18017668	0.106965914	0.17998837	0.013059629	0.14695242	0.21590704	0.11648718	0.0070899404	0.17873403	0.021578327	0.12664185
15063506	0.164507	0.1839944	0.106965914	0.18532605	0.056449216	0.14434738	0.090179734	0.11456306	0.0070899404	0.17704758	0.021578327	0.12523358
15063531	0.164507	0.18160272	0.106965914	0.17847987	0.062359575	0.13010198	0.10241885	0.113692194	0.0070899404	0.16984989	0.056297325	0.12528591
15063556	0.164507	0.18182644	0.106965914	0.17799124	0.062359575	0.1432325	0.27032018	0.11787617	0.021742688	0.17538768	0.046779342	0.12512198
15063581	0.11373424	0.1865812	0.106965914	0.18374689	0.062359575	0.16444696	0.34503776	0.1298074	0.021742685	0.19556221	0.08262223	0.13209987
15063606	0.08503747	0.17561258	0.106965914	0.16256317	0.062359575	0.16038755	0.18522033	0.13505787	0.022963582	0.18006921	0.1128702	0.12573332
15063631	0.17052081	0.16416985	0.106965914	0.14313616	0.14754094	0.15869042	0.18522033	0.12927827	0.03761113	0.17349996	0.1128702	0.1259894
15063656	0.16784875	0.17172429	0.106965914	0.15132494	0.32441923	0.15525253	0.13548036	0.12738962	0.03761113	0.17340717	0.1128702	0.12732905
15063681	0.11373424	0.18349312	0.106965914	0.16606885	0.32441923	0.15138888	0.11549267	0.13477883	0.03761113	0.19086543	0.1128702	0.13276562
15063706	0.08503747	0.20669799	0.106965914	0.18410861	0.32441923	0.15028632	0.12684953	0.14312023	0.03738209	0.19822645	0.21261607	0.14532778
15063731	0.08503747	0.2125425	0.106965914	0.19467527	0.25248173	0.15469716	0.24563444	0.15427396	0.037382096	0.2082163	0.27728954	0.15456718
15063756	0.12009948	0.21931894	0.106965914	0.19357675	0.062359575	0.15635484	0.094533935	0.15077306	0.08836574	0.19441544	0.23964584	0.16232055
15063781	0.19385238	0.2198365	0.106965914	0.1981959	0.062359575	0.15620944	0.081296414	0.13553326	0.07428446	0.2012427	0.29946715	0.16430423
15063806	0.571173	0.20858671	0.106965914	0.18744045	0.062359575	0.15664156	0.028356198	0.12048272	0.032567844	0.21003962	0.3029027	0.15556243
15063831	0.74539083	0.20002837	0.106965914	0.18512055	0.062359575	0.15771978	0.028556118	0.120937206	0.01573215	0.21470125	0.29946715	0.15079415
15063856	0.87361944	0.20332357	0.106965914	0.19052449	0.062359575	0.15898708	0.028556118	0.12211715	0.025687976	0.22412062	0.5253022	0.14556012
15063881	0.90076965	0.21354586	0.106965914	0.19781591	0.062359575	0.16118519	0.028556118	0.13539489	0.03692401	0.23134404	0.7575381	0.15549201
15063906	0.90076965	0.21778926	0.106965914	0.19711897	0.1369388	0.16033356	0.028556118	0.13731337	0.037076708	0.231432	0.7733364	0.16083239
15063931	0.6988034	0.21051793	0.09782311	0.17824274	0.3198089	0.15850168	0.028556118	0.13540076	0.03761113	0.21888141	0.40203038	0.1578637
15063956	0.18119685	0.19732979	0.06953355	0.17702119	0.28580317	0.1527961	0.009689848	0.15115735	0.03761113	0.19103658	0.29832953	0.15178683
15063981	0.18119685	0.17606136	0.058826063	0.16715458	0.28580317	0.15307525	0.009689848	0.14397731	0.015637761	0.1892558	0.2817259	0.1412486
15064007	0.18119685	0.16812491	0.058826063	0.157515	0.28580317	0.15447342	0.012435279	0.1381529	0.0070899404	0.17495373	0.16666402	0.13378085
15064032	0.18119685	0.17376187	0.061886083	0.1545827	0.31211036	0.15690835	0.028556118	0.14571336	0.0070899404	0.17805697	0.15069923	0.13728552
15064057	0.18119685	0.19132084	0.10418422	0.16884103	0.32441923	0.1654302	0.028556118	0.1490401	0.032729357	0.17829892	0.120014355	0.14795274
15064082	0.18119685	0.18302983	0.10497908	0.171037	0.32441923	0.1624332	0.10924537	0.14082766	0.018079814	0.17702521	0.021578327	0.14628372
15064107	0.18119685	0.16906354	0.06914409	0.16413552	0.22123483	0.14910701	0.12684953	0.13415545	0.022963582	0.16315451	0.021359177	0.1293742
15064132	0.18119685	0.15184666	0.025227323	0.13893819	0.062359575	0.14165813	0.12684953	0.12579995	0.03761113	0.15672469	0.018838888	0.119802415
15064157	0.18119685	0.12213935	0.025227323	0.12194933	0.058419567	0.1378001	0.16859813	0.12027261	0.03761113	0.14930767	0.020811299	0.12864217
15064182	0.18119685	0.13739006	0.025227323	0.13588738	0.062359575	0.13718621	0.33209214	0.124171615	0.03761113	0.16678482	0.021578327	0.11820204
15064207	0.18119685	0.16548648	0.051428124	0.15758082	0.30401596	0.15512028	0.40461588	0.14994603	0.03761113	0.18125162	0.10046756	0.13244401
15064232	0.18119685	0.19992062	0.106965914	0.18551221	0.32441923	0.16767195	0.62351173	0.16095638	0.03761113	0.20313227	0.2700929	0.1552858
15064257	0.18119685	0.22544867	0.106965914	0.20597331	0.32441923	0.16441786	0.33209214	0.1594916	0.03761113	0.21085264	0.4744966	0.1580935
15064282	0.1651755	0.21911725	0.106965914	0.20841116	0.32441923	0.16387992	0.3282544	0.15892059	0.011974513	0.22098628	0.5313443	0.15942085
15064307	0.164507	0.24743107	0.47092026	0.20094962	0.32441923	0.15891585	0.0801035	0.1664739	0.0070899404	0.22599958	0.71508193	0.18308364
15064332	0.164507	0.24324083	0.47092026	0.20423143	0.32441923	0.15981174	0.027716452	0.16542894	0.005723168	0.22407965	0.7683928	0.17064106
15064357	0.1423381	0.24280013	0.47092026	0.20184365	0.32441923	0.15966305	0.033697624	0.16230607	0.0035711927	0.22720587	0.7683928	0.16601883
15064382	0.08503747	0.23350303	0.47092026	0.19682774	0.31365153	0.15400782	0.05824706	0.1649491	0.0027291966	0.21381995	0.7605302	0.16240439
15064407	0.08503747	0.24097873	0.47092026	0.20190927	0.32441923	0.14973986	0.028556118	0.1711519	0.002265198	0.21531463	0.8343978	0.1659618
15064432	0.10111043	0.20598376	0.4294366	0.18780988	0.21077035	0.15345594	0.025538022	0.14468643	0.0024407976	0.21970937	0.6027518	0.15388046
15064457	0.075635865	0.16951264	0.106965914	0.18082418	0.062359575	0.14611901	0.0025571971	0.13826062	0.0035827926	0.19184631	0.38672465	0.12785114
15064482	0.08503747	0.16839948	0.106965914	0.17097679	0.062359575	0.14613725	0.002259998	0.13632779	0.0050247787	0.18054837	0.16666402	0.12707624
15064507	0.08503747	0.15579194	0.106965914	0.14347085	0.062359575	0.14163794	0.002259998	0.12780112	0.0070899404	0.161304	0.14536892	0.11948435
15064532	0.091421396	0.14716282	0.041605998	0.13526142	0.062359575	0.1246073	0.002259998	0.10605505	0.0070899404	0.14218375	0.079262845	0.11314299
15064557	0.164507	0.11594104	0.025227323	0.10646324	0.020952865	0.11184649	0.002259998	0.076811925	0.0070899404	0.12758894	0.06905178	0.10110658
15064582	0.164507	0.1301219	0.025227323	0.11887058	0.013059629	0.11810346	0.0019415988	0.09383626	0.0070899404	0.13657378	0.11995041	0.12694106
15064607	0.16918494	0.1242407	0.025227323	0.119618624	0.013059629	0.11981312	0.00027	0.09704368	0.0070899404	0.142299	0.14981112	0.12645599
15064632	0.18119685	0.121678315	0.025227323	0.11252776	0.013059629	0.12009313	0.00027	0.080988586	0.0070899404	0.1378349	0.0724905	0.10959819
15064657	0.18119685	0.12444129	0.025227323	0.108238764	0.013059629	0.1263826	0.0004292	0.095724195	0.0070899404	0.13258918	0.06905178	0.09719047
15064682	0.18119685	0.13405903	0.025227323	0.12117734	0.013059629	0.13793951	0.003745991	0.11091452	0.014416701	0.1410867	0.06905178	0.103297815
15064707	0.18119685	0.16363564	0.025227323	0.15869564	0.013059629	0.15177882	0.017991828	0.13351828	0.21332397	0.15410563	0.06905178	0.12942842
15064732	0.18119685	0.16408277	0.025227323	0.1576829	0.013059629	0.15609008	0.028556118	0.13413352	0.39303264	0.16245362	0.06905178	0.13495141
15064757	0.18119685	0.16550362	0.025227323	0.14839956	0.013059629	0.16481927	0.07051754	0.13963366	0.39303264	0.1891893	0.116972394	0.14232886
15064782	0.18119685	0.16606611	0.025227323	0.13698247	0.013059629	0.16390637	0.12684953	0.14379251	0.39303264	0.20082052	0.22902136	0.15390569
15064807	0.18119685	0.16304334	0.025227323	0.13438512	0.013059629	0.15948786	0.23476827	0.14414564	0.39303264	0.19876258	0.2103954	0.14910151
15064832	0.17185639	0.16820723	0.024543537	0.14194664	0.013059629	0.16332915	0.33209214	0.14994161	0.39303264	0.19613925	0.16666402	0.1485736
15064857	0.16651227	0.17166874	0.025227323	0.14561793	0.022925992	0.1640104	0.40079993	0.15388793	0.3377763	0.1993133	0.1613469	0.15031661
15064882	0.164507	0.16773608	0.025227323	0.14855099	0.062359575	0.16210443	0.5513934	0.15806827	0.10804963	0.20526686	0.14448015	0.14935392
15064907	0.164507	0.16990106	0.025227323	0.15436293	0.062359575	0.1601387	0.4456441	0.1523478	0.09118001	0.21652757	0.14448015	0.16069116
15064932	0.14867961	0.17209503	0.025227323	0.1600974	0.062359575	0.1572726	0.2381952	0.150601	0.011974513	0.21816887	0.15247503	0.15810736
15064957	0.08503747	0.15989578	0.025227323	0.1521517	0.062359575	0.14798626	0.12684953	0.14056101	0.0070899404	0.20287293	0.16666402	0.15229948
15064982	0.059952084	0.15482542	0.025227323	0.15362719	0.062359575	0.13957188	0.07051755	0.1281893	0.0070899404	0.19599254	0.07588314	0.14216301
15065007	0.06622757	0.14791821	0.025227323	0.14587864	0.062359575	0.13071878	0.04340637	0.116541676	0.0070899404	0.18311228	0.021578327	0.14369442
15065032	0.13916516	0.1439319	0.025227323	0.13276336	0.062359575	0.13289165	0.04637538	0.13166068	0.0070899404	0.18469153	0.021578327	0.15295886
15065057	0.164507	0.1405258	0.025227323	0.1296027	0.062359575	0.13885078	0.028556118	0.1378482	0.0070899404	0.19373503	0.021578327	0.17610542
15065082	0.164507	0.14193052	0.025227323	0.13337982	0.062359575	0.14200056	0.028556118	0.14199275	0.032729357	0.18903384	0.021578327	0.17989743
15065107	0.164507	0.1434148	0.025227323	0.1332607	0.03279013	0.14089012	0.028556118	0.14151305	0.03761113	0.18112183	0.021578327	0.18000433
15065132	0.18119685	0.14056867	0.025227323	0.12973787	0.013059629	0.1384136	0.028556118	0.1382877	0.03761113	0.17742884	0.021578327	0.18027842
15065157	0.18119685	0.124547005	0.025227323	0.118257195	0.013059629	0.12097783	0.022519695	0.13622965	0.03761113	0.14797369	0.020592144	0.15212943
15065182	0.18119685	0.12825559	0.025227323	0.12364908	0.013059629	0.114809126	0.009689848	0.13758758	0.10804963	0.1375546	0.021140024	0.14027321
15065207	0.18119685	0.12179322	0.025227323	0.124933824	0.013059629	0.11373639	0.009689848	0.1302236	0.07146634	0.1359504	0.021578327	0.10751303
15065232	0.18119685	0.13207287	0.025227323	0.13463503	0.013059629	0.11706778	0.0067179487	0.13367073	0.10804963	0.13818696	0.021578327	0.10612109
15065257	0.18119685	0.14683552	0.025227323	0.13839212	0.024899026	0.1253479	0.0073123346	0.13367958	0.34891218	0.1366571	0.021578327	0.11716051
15065282	0.18119685	0.15016237	0.025227323	0.1396712	0.062359575	0.1286462	0.028556118	0.13300729	0.39303264	0.1402514	0.021578327	0.119834915
15065307	0.18119685	0.12090227	0.025227323	0.11690167	0.062359575	0.11515828	0.028556118	0.09842773	0.15483576	0.123525985	0.021578327	0.10011552
15065332	0.5585047	0.10481414	0.025227323	0.09977625	0.062359575	0.10398175	0.028556118	0.09612273	0.10804963	0.12783471	0.021578327	0.10510095
15065357	0.90076965	0.12900895	0.025227323	0.099893704	0.062359575	0.11210635	0.028556118	0.12089911	0.39303264	0.13678713	0.021578327	0.12776214
15065382	0.90076965	0.13575242	0.025227323	0.103033975	0.062359575	0.11878136	0.028556118	0.12329139	0.39303264	0.15323293	0.021578327	0.1391136
15065407	0.58743966	0.1097773	0.025227323	0.108442396	0.062359575	0.113564685	0.028556118	0.11364659	0.10804963	0.14767104	0.019277208	0.11407074
15065432	0.18119685	0.09479593	0.025227323	0.11393302	0.062359575	0.10409741	0.028556118	0.08780864	0.07428446	0.119835064	0.018838888	0.0963068
15065457	0.18119685	0.10223873	0.025227323	0.10918498	0.062359575	0.09860079	0.028556118	0.103233375	0.03761113	0.12536816	0.018838888	0.09742262
15065482	0.1805302	0.09999247	0.025227323	0.11395714	0.062359575	0.09578857	0.028556118	0.109624356	0.011974513	0.12809375	0.018838888	0.093078434
15065507	0.18119685	0.09735794	0.025227323	0.10711363	0.062359575	0.09530577	0.009689848	0.10651	0.0070899404	0.12806407	0.019277208	0.09016129
15065532	0.18119685	0.095935315	0.025227323	0.098082736	0.062359575	0.09088075	0.0034487932	0.09656227	0.0070899404	0.122298494	0.03414723	0.08885643
15065557	0.1705208	0.091040894	0.025227323	0.086704046	0.062359575	0.08850865	0.002259998	0.09417988	0.0070899404	0.11672216	0.044019114	0.08467396
15065582	0.164507	0.07655226	0.025227323	0.07424632	0.062359575	0.08453004	0.002259998	0.07830654	0.0070899404	0.106918484	0.044019114	0.076357596
15065607	0.164507	0.071642116	0.025227323	0.07341312	0.062359575	0.08200078	0.002259998	0.070504084	0.0070899404	0.098853394	0.044019114	0.07204197
15065632	0.164507	0.0814392	0.025227323	0.08458395	0.062359575	0.08357529	0.0012251997	0.07488559	0.0070899404	0.09575862	0.05229869	0.07295593
15065657	0.17586131	0.10130425	0.025227323	0.106055215	0.062359575	0.09083341	0.0012251996	0.098544165	0.0070899404	0.10162404	0.1128702	0.07884882
15065682	0.18119685	0.103434786	0.025227323	0.113866046	0.062359575	0.095061705	0.007015142	0.10425802	0.0070899404	0.106645465	0.1128702	0.08500027
15065707	0.18119685	0.10467343	0.025227323	0.115018725	0.062359575	0.0977948	0.013463593	0.10584734	0.018079815	0.11187144	0.1128702	0.086646974
15065732	0.18119685	0.10815969	0.025227323	0.116876245	0.062359575	0.103655025	0.028556118	0.11240556	0.03761113	0.118589595	0.21502948	0.08704044
15065757	0.18119685	0.10465969	0.051428124	0.10409145	0.062359575	0.0948471	0.04335402	0.1046736	0.03761113	0.11068057	0.088353135	0.09039618
15065782	0.18119685	0.10585812	0.106965914	0.10494375	0.062359575	0.11015521	0.12684953	0.111628465	0.03761113	0.12140482	0.06905178	0.11113911
15065807	0.18119685	0.1088769	0.106965914	0.10536587	0.062359575	0.111499056	0.12684953	0.11314001	0.03761113	0.12420087	0.06905178	0.11345743
15065832	0.18119685	0.10837637	0.106965914	0.10394266	0.062359575	0.111140504	0.12684953	0.112253584	0.03761113	0.123445205	0.06905178	0.114076614
15065857	0.18119685	0.11513283	0.106965914	0.114090025	0.015033033	0.11823356	0.17691529	0.111683264	0.03761113	0.13267583	0.06336106	0.11433908
15065882	0.18119685	0.11700055	0.106965914	0.129121	0.013059629	0.12177797	0.2674957	0.110494874	0.03761113	0.15411568	0.021578327	0.13574855
15065907	0.18119685	0.11358057	0.106965914	0.13075557	0.013059629	0.12524927	0.2017921	0.11959141	0.010753392	0.16276583	0.021578327	0.13479641
15065932	0.18119685	0.11105638	0.106965914	0.124596424	0.013059629	0.12319024	0.12196896	0.1173628	0.0070899404	0.14574441	0.021578327	0.11605169
15065957	0.18119685	0.11372408	0.106965914	0.12424581	0.013059629	0.12234761	0.29186076	0.11184075	0.0070899404	0.14920169	0.019058047	0.12867261
15065982	0.18119685	0.1160569	0.09718415	0.1220082	0.03976392	0.116693676	0.28477952	0.10744239	0.0070899404	0.14312923	0.018838888	0.12552075
15066008	0.18119685	0.11132516	0.025227323	0.12417574	0.04225622	0.12297426	0.1146427	0.116312124	0.0070899404	0.15314603	0.018838888	0.13147105
15066033	0.18119685	0.11555325	0.025227323	0.13246417	0.03630802	0.13139103	0.12684953	0.12686145	0.0067803483	0.17526007	0.018838888	0.17243898
15066058	0.18119685	0.11679477	0.05797352	0.13356727	0.0246687	0.13436472	0.2674957	0.12622996	0.0070899404	0.18052442	0.019167628	0.17589407
15066083	0.18119685	0.11936377	0.078437544	0.13074541	0.0130068315	0.13191381	0.28375712	0.12864065	0.0066771503	0.18260364	0.14095056	0.17567219
15066108	0.18119685	0.12439851	0.07106257	0.1316549	0.008887483	0.12759265	0.2511649	0.12864637	0.0048719808	0.19273965	0.23244774	0.16791607
15066133	0.18119685	0.13059476	0.09702768	0.13576847	0.0071139396	0.13044465	0.22654638	0.13003108	0.003259194	0.19973531	0.23244774	0.16704811
15066158	0.18119685	0.13160089	0.09702768	0.13933976	0.0062499596	0.13151711	0.3080118	0.13075294	0.0037579914	0.20051713	0.23244774	0.16449957
15066183	0.18119685	0.12924896	0.058826063	0.14196086	0.01043541	0.131673	0.05077578	0.12937611	0.0051679774	0.1986739	0.23244774	0.14802314
15066208	0.18119685	0.12771589	0.058826063	0.13859576	0.027578505	0.12927753	0.028556118	0.1283325	0.0070899404	0.19883332	0.3138873	0.14718279
15066233	0.18119685	0.12811308	0.058826063	0.13786913	0.016511649	0.12645292	0.028556118	0.12724185	0.0070899404	0.19535579	0.32088166	0.14631528
15066258	0.18119685	0.12240175	0.086343065	0.13101935	0.013059629	0.12375487	0.028556118	0.11839321	0.0070899404	0.17183264	0.32088166	0.120922446
15066283	0.18119685	0.110585615	0.08787167	0.11725792	0.013059629	0.11180149	0.015727751	0.11243828	0.0070899404	0.13219582	0.27417868	0.08799399
15066308	0.18119685	0.08265315	0.025227323	0.10195193	0.013059629	0.101292	0.009689848	0.08492227	0.0070899404	0.1198456	0.040579528	0.0862151
15066333	0.18119685	0.06969969	0.025227323	0.08665046	0.013059629	0.100931525	0.0040431884	0.09102897	0.0070899404	0.12033395	0.023374138	0.09414024
15066358	0.18119685	0.075206935	0.025227323	0.0908089	0.013059629	0.1086611	0.0013047997	0.09888098	0.0070899404	0.12171268	0.044019114	0.096464425
15066383	0.18119685	0.07248679	0.025227323	0.090148464	0.013059629	0.105039775	0.00027	0.091459185	0.0070899404	0.121268034	0.044019114	0.09080082
15066408	0.18119685	0.072049126	0.025227323	0.08564012	0.013059629	0.098452196	0.00027	0.08281447	0.0070899404	0.11553048	0.044019114	0.08376634
15066433	0.18119685	0.072711855	0.025227323	0.087474525	0.013059629	0.094351396	0.00027	0.087452054	0.0070899404	0.116602845	0.023374138	0.0872306
15066458	0.18119685	0.07873337	0.025227323	0.09855065	0.013059629	0.096653	0.0013047996	0.09362993	0.0070899404	0.115858816	0.021578327	0.08956347
15066483	0.18119685	0.08788635	0.025227323	0.10945403	0.013059629	0.09625976	0.01383156	0.10215792	0.0070899404	0.11886432	0.021578327	0.096701205
15066508	0.18119685	0.09928723	0.025227323	0.11944868	0.058419567	0.10591401	0.028556118	0.11358751	0.0070899404	0.13304965	0.033249605	0.11350162
15066533	0.18119685	0.1221319	0.025227323	0.14073521	0.062359575	0.118759885	0.028556118	0.11285109	0.0070899404	0.17170407	0.044019114	0.1359774
15066558	0.18119685	0.13717543	0.024885433	0.14231719	0.04574364	0.11829701	0.028556118	0.107144035	0.0070899404	0.17313844	0.042224523	0.14286198
15066583	0.18119685	0.14775413	0.025227323	0.13644552	0.031536773	0.12334579	0.028556118	0.112315886	0.0070899404	0.1835206	0.021578327	0.15099262
15066608	0.18119685	0.14826673	0.025227323	0.13008422	0.025897106	0.12444961	0.028556118	0.10998739	0.0070899404	0.18874693	0.021578327	0.1472485
15066633	0.18119685	0.14937279	0.025227323	0.1351035	0.17211497	0.1240427	0.034497157	0.12610868	0.0070899404	0.19724941	0.021578327	0.1501442
15066658	0.18119685	0.15322721	0.07432555	0.13832006	0.22332893	0.13500653	0.20836852	0.12956896	0.0070899404	0.216792	0.021578327	0.15953003
15066683	0.18119685	0.15460095	0.106965914	0.14093176	0.27152988	0.13819332	0.22654638	0.13236812	0.0070899404	0.21570334	0.021578327	0.17457266
15066708	0.18119685	0.14871773	0.106965914	0.14040926	0.32441923	0.12817043	0.08369505	0.13219817	0.0070899404	0.20394607	0.021578327	0.160374
15066733	0.18119685	0.13160022	0.106965914	0.12950778	0.32441923	0.12602985	0.028556118	0.13146105	0.0070899404	0.18408525	0.020153835	0.15233234
15066758	0.18119685	0.12587462	0.106965914	0.12691039	0.32441923	0.12449726	0.028556118	0.13210225	0.0070899404	0.17651576	0.018838888	0.15983069
15066783	0.18119685	0.12553151	0.106965914	0.12742934	0.32441923	0.123160414	0.028556118	0.13054219	0.0070899404	0.1673642	0.018838888	0.15208094
15066808	0.18119685	0.124507844	0.106965914	0.13058437	0.32441923	0.11954205	0.030041482	0.12772748	0.0070899404	0.16482052	0.020263415	0.14253451
15066833	0.18119685	0.13389716	0.106965914	0.13087136	0.32441923	0.12078782	0.11952757	0.12823237	0.0070899404	0.17883837	0.021578327	0.13920471
15066858	0.18119685	0.14226396	0.106965914	0.13324033	0.115689754	0.11825707	0.117085494	0.13227637	0.0070899404	0.18179092	0.021578327	0.13397942
15066883	0.18119685	0.14400095	0.07432555	0.14383133	0.04659434	0.12896602	0.04489092	0.13423552	0.0070899404	0.18712828	0.021578327	0.13459978
15066908	0.18119685	0.13001129	0.025227323	0.14376473	0.034762595	0.12968783	0.028556118	0.13251427	0.0070899404	0.17324287	0.021578327	0.12441861
15066933	0.18119685	0.12376652	0.025227323	0.12831302	0.062359575	0.12930207	0.028556118	0.12677051	0.0070899404	0.150103	0.021578327	0.12582129
15066958	0.18119685	0.11343947	0.025227323	0.11848095	0.062359575	0.12651718	0.052312136	0.122911036	0.0070899404	0.13625231	0.021578327	0.1302609
15066983	0.18119685	0.12867609	0.025227323	0.123530716	0.062359575	0.13947245	0.117085494	0.12950355	0.0070899404	0.15584001	0.021578327	0.13544814
15067008	0.18119685	0.15072843	0.025227323	0.14232424	0.062359575	0.15556586	0.14357938	0.14129901	0.0070899404	0.18103269	0.021578327	0.13563493
15067033	0.18119685	0.15649998	0.03177985	0.15175569	0.062359575	0.15707982	0.124409616	0.14624387	0.015637763	0.1810062	0.020153835	0.14573437
15067058	0.18119685	0.15999156	0.106965914	0.15791625	0.062359575	0.16375381	0.047859725	0.14990759	0.03761113	0.19405253	0.021468753	0.15995742
15067083	0.18119685	0.17018554	0.106965914	0.16533929	0.062359575	0.16691566	0.0656628	0.15233664	0.03761113	0.22156407	0.021578327	0.16677983
15067108	0.18119685	0.17366144	0.106965914	0.17307907	0.062359575	0.16770837	0.0656628	0.15380079	0.03761113	0.22134362	0.021578327	0.17530592
15067133	0.17519401	0.16481891	0.106965914	0.1669633	0.062359575	0.16353916	0.0656628	0.1462431	0.03761113	0.2303388	0.020909144	0.17144811
15067158	0.164507	0.1649175	0.106965914	0.15866767	0.062359575	0.15966566	0.05676351	0.14825323	0.030150631	0.22531821	0.08037304	0.191193
15067183	0.164507	0.16176027	0.106965914	0.16177788	0.062359575	0.15300775	0.028556118	0.15044458	0.032315575	0.22439149	0.13966814	0.21042904
15067208	0.164507	0.16037843	0.106965914	0.16054553	0.062359575	0.1500348	0.028556118	0.14848538	0.035855114	0.22263722	0.13106641	0.20248899
15067233	0.09461198	0.1595935	0.106965914	0.16211972	0.062359575	0.15156177	0.027047101	0.1458625	0.011974513	0.21967368	0.12331444	0.19980183
15067258	0.10099024	0.1578517	0.106965914	0.15901828	0.030817524	0.15104765	0.028556118	0.14033085	0.06683822	0.22405986	0.12216814	0.20221747
15067283	0.164507	0.16336334	0.106965914	0.15656641	0.013059629	0.16550842	0.031526778	0.14561251	0.38096306	0.22507916	0.058398135	0.19398056
15067308	0.16718054	0.15806468	0.08412753	0.15915109	0.013059629	0.15662503	0.028556118	0.14439419	0.38819072	0.22177921	0.043956112	0.17117745
15067333	0.18119685	0.15572946	0.106965914	0.16958612	0.013059629	0.15079772	0.028556118	0.14237924	0.39303264	0.21166879	0.043311793	0.16076131
15067358	0.18119685	0.15959872	0.19740932	0.16777337	0.013059629	0.15945446	0.028556118	0.14658816	0.39303264	0.20941974	0.035640724	0.17140304
15067383	0.18119685	0.15412024	0.47092026	0.1596491	0.013059629	0.14553654	0.028556118	0.14094567	0.45128456	0.1993627	0.020052258	0.18088427
15067408	0.18119685	0.15729055	0.47092026	0.15705527	0.013059629	0.14548416	0.028556118	0.14351597	0.61312956	0.19896597	0.011424418	0.17844856
15067433	0.18119685	0.16887236	0.47092026	0.14630905	0.05447865	0.15025339	0.06121376	0.14870843	0.81409055	0.20277481	0.031718146	0.18512137
15067458	0.18119685	0.16749664	0.47092026	0.14688036	0.062359575	0.15121737	0.06269691	0.14954188	0.81409055	0.19644073	0.037958086	0.18145297
15067483	0.18119685	0.1722435	0.47092026	0.1536589	0.062359575	0.15532476	0.0656628	0.14874971	0.65805435	0.20908678	0.039476812	0.1777623
15067508	0.18119685	0.15347362	0.47092026	0.1501064	0.062359575	0.14902961	0.059730474	0.14379968	0.10804963	0.20885018	0.029096428	0.14759015
15067533	0.18119685	0.15077353	0.47092026	0.14337675	0.062359575	0.15131205	0.0656628	0.14676034	0.10804963	0.21343833	0.10891082	0.14537054
15067558	0.18119685	0.1463033	0.18242647	0.13799225	0.062359575	0.14556484	0.0656628	0.14441773	0.10804963	0.2099269	0.17739074	0.13202344
15067583	0.17986345	0.14310741	0.103706405	0.1333971	0.15493144	0.1486403	0.0656628	0.14246002	0.10804963	0.21489501	0.27768308	0.13093221
15067608	0.164507	0.14453587	0.025227323	0.1325857	0.32441923	0.14877743	0.0656628	0.13960248	0.088365756	0.21515381	0.33209842	0.13152085
15067633	0.16784875	0.1432901	0.025227323	0.13234302	0.30284852	0.14716096	0.0656628	0.13920967	0.035170346	0.21450306	0.33209842	0.13463502
15067658	0.18119685	0.144987	0.025227323	0.12946913	0.28580317	0.14317662	0.030041479	0.13788201	0.0070899404	0.20453015	0.24601825	0.13351206
15067683	0.17385921	0.145475	0.025227323	0.13824117	0.26953995	0.13765353	0.028556118	0.13536316	0.0070899404	0.1970066	0.28804198	0.13547614
15067708	0.164507	0.14149496	0.025227323	0.1423859	0.04838192	0.13482404	0.028556118	0.13168335	0.0070899404	0.1809617	0.33209842	0.12845823
15067733	0.164507	0.14406493	0.025227323	0.14781636	0.03858003	0.13455868	0.027801616	0.13293752	0.0070899404	0.17439982	0.29826012	0.12363649
15067758	0.164507	0.14556761	0.025227323	0.1498769	0.057826966	0.13008463	0.028556118	0.13285953	0.0070899404	0.17554529	0.23558322	0.12496142
15067783	0.16784875	0.14598225	0.025227323	0.16154769	0.062359575	0.12850492	0.028556118	0.13407676	0.017241947	0.19533798	0.1128702	0.14794101
15067808	0.164507	0.14879537	0.025227323	0.16822773	0.062359575	0.13310122	0.028556118	0.13917357	0.10804963	0.19418383	0.08484603	0.15426697
15067833	0.164507	0.1486433	0.025227323	0.16294852	0.040679183	0.13315879	0.028556118	0.13794315	0.10804963	0.19100673	0.06905178	0.1486944
15067858	0.16851689	0.15255284	0.025227323	0.1528449	0.020952865	0.13689218	0.028556118	0.13645759	0.15483578	0.20178893	0.06905178	0.15328905
15067883	0.18119685	0.15359035	0.025227323	0.15821147	0.062359575	0.13763426	0.033012006	0.13917673	0.39303264	0.2111903	0.058041804	0.16030265
15067908	0.18119685	0.15334076	0.025227323	0.14933196	0.062359575	0.13598508	0.059730474	0.14035565	0.38206774	0.20656413	0.033249605	0.16138802
15067933	0.18119685	0.15156785	0.025227323	0.13471994	0.062359575	0.13691686	0.15403296	0.13826248	0.10804963	0.20309356	0.021578327	0.1643381
15067958	0.18119685	0.14214094	0.025227323	0.12850067	0.062359575	0.1299425	0.12968698	0.13717344	0.10804963	0.18195277	0.021468753	0.16492794
15067983	0.18119685	0.14619441	0.025227323	0.12655991	0.062359575	0.13711132	0.12196896	0.13817388	0.10804963	0.17724471	0.018838888	0.16355619
15068009	0.18119685	0.14854106	0.025227323	0.12785164	0.32441923	0.14359568	0.23476827	0.13806632	0.0899638	0.19251606	0.018838888	0.1682543
15068034	0.18119685	0.15330637	0.061245307	0.12933119	0.32441923	0.13918303	0.45119247	0.13601485	0.035170346	0.19704336	0.018838888	0.15913768
15068059	0.18119685	0.14357391	0.106965914	0.13010174	0.32441923	0.13110258	0.60185695	0.13395081	0.03761113	0.17946757	0.01993468	0.15878966
15068084	0.18119685	0.1444322	0.106965914	0.13541055	0.32441923	0.13511252	0.47987586	0.13847989	0.032729354	0.19330674	0.09224672	0.16301197
15068109	0.18119685	0.15635675	0.106965914	0.15014017	0.17924422	0.14734003	0.35517752	0.14204162	0.0070899404	0.22005953	0.14522064	0.16124098
15068134	0.18119685	0.1568786	0.106965914	0.15460946	0.062359575	0.14800143	0.34942275	0.1413938	0.0070899404	0.21808329	0.16666402	0.15528485
15068159	0.18119685	0.15706064	0.106965914	0.15838268	0.062359575	0.14912757	0.16479665	0.1453787	0.0070899404	0.21789393	0.21123035	0.15488586
15068184	0.18119685	0.15342912	0.106965914	0.15771289	0.22123486	0.14757496	0.0656628	0.14134267	0.0070899404	0.21969768	0.27728954	0.16702665
15068209	0.18119685	0.15269876	0.106965914	0.15312001	0.32441923	0.14907739	0.031526778	0.14328924	0.0070899404	0.21801569	0.27728954	0.164248
15068234	0.18119685	0.15342373	0.106965914	0.15900399	0.22123483	0.14975221	0.028556118	0.14714622	0.0070899404	0.21714249	0.30550635	0.15912361
15068259	0.18119685	0.15933567	0.34438607	0.17256947	0.30401596	0.145104	0.012708858	0.15008816	0.0070899404	0.22780962	0.45045617	0.18245453
15068284	0.18119685	0.15530448	0.106965914	0.17958222	0.32441923	0.14848897	0.015727753	0.15023153	0.0070899404	0.22272147	0.58821255	0.16826454
15068309	0.18119685	0.15343651	0.106965914	0.17582045	0.32441923	0.15296434	0.028556118	0.14977291	0.0070899404	0.22488128	0.5556438	0.18402083
15068334	0.18119685	0.1586085	0.106965914	0.17283832	0.32441923	0.15072188	0.033012006	0.1484688	0.0070899404	0.22374815	0.3497702	0.17219448
15068359	0.18119685	0.15031399	0.106965914	0.1641564	0.32441923	0.14489728	0.078386106	0.14097133	0.0070899404	0.22882937	0.3587785	0.1676002
15068384	0.18119685	0.15196747	0.106965914	0.16314894	0.32441923	0.1416159	0.12684953	0.13897884	0.0070899404	0.22905724	0.46347085	0.16933945
15068409	0.18119685	0.15328658	0.106965914	0.16360414	0.32441923	0.13749048	0.12684953	0.14019491	0.014416701	0.21995974	0.32931647	0.17304477
15068434	0.18119685	0.15091354	0.106965914	0.16190797	0.062359575	0.13510415	0.12684953	0.14075625	0.03761113	0.21361019	0.33209842	0.16546896
15068459	0.18119685	0.15030336	0.106965914	0.16474345	0.062359575	0.1367147	0.12684953	0.14132106	0.037153054	0.20698501	0.26547587	0.16562015
15068484	0.18119685	0.14953211	0.051428128	0.16650185	0.062359575	0.13894355	0.12684953	0.14328597	0.02438998	0.19524483	0.14205602	0.13749379
15068509	0.18119685	0.14845785	0.038331013	0.16556837	0.062359575	0.13714206	0.064179935	0.14455448	0.039954968	0.18024589	0.09010628	0.12644184
15068534	0.18119685	0.15371454	0.106965914	0.17751516	0.062359575	0.14068225	0.0656628	0.14877114	0.067661166	0.18685485	0.06905178	0.13610034
15068559	0.18119685	0.1557076	0.106965914	0.17160134	0.040679183	0.14175075	0.17859468	0.14672385	0.10435847	0.19160518	0.06905178	0.14436464
15068584	0.18119685	0.15441653	0.15234205	0.16711247	0.013059629	0.14636126	0.1602694	0.14983094	0.04043458	0.2019996	0.032980423	0.16328444
15068609	0.18119685	0.1587521	0.47092026	0.16817904	0.013059629	0.15741345	0.12684953	0.14916126	0.10804963	0.21156979	0.026513025	0.19861099
15068634	0.18119685	0.163466	0.47092026	0.15365316	0.013059629	0.16388232	0.12684953	0.14610085	0.09118001	0.22559373	0.24058363	0.20573375
15068659	0.18119685	0.16340189	0.47092026	0.14185758	0.013059629	0.17705645	0.22654638	0.14762759	0.08273518	0.2318219	0.3392341	0.20806514
15068684	0.18119685	0.16245349	0.47092026	0.13305435	0.013059629	0.18547755	0.4622501	0.14300954	0.10804963	0.23509312	0.36243302	0.20769446
15068709	0.31235474	0.16225544	0.47092026	0.13873762	0.036734935	0.18322924	0.51268435	0.1403583	0.10804963	0.23499389	0.34896404	0.20976056
15068734	0.90076965	0.16409281	0.47092026	0.13623552	0.062359575	0.26519358	0.71647334	0.13917336	0.15483578	0.24290715	0.3182558	0.2650337
15068759	1.1578597	0.1691208	0.122120254	0.14920905	0.2107704	0.24727663	0.6327202	0.14540881	0.56351626	0.231451	0.34107825	0.2598697
15068784	1.2626519	0.19904286	0.106965914	0.33774927	0.45650905	0.2361324	0.3402492	0.14808035	0.74699163	0.23451154	0.34107825	0.25219095
15068809	1.2626519	0.20408964	0.106965914	0.5170869	0.87196624	0.2114181	0.055279844	0.17652813	0.81409055	0.24429615	0.34107825	0.26168254
15068834	1.2626519	0.23302679	0.106965914	0.5532501	0.99998623	0.19975573	0.028556118	0.2144084	0.84258115	0.2442441	0.25440267	0.28902078
15068859	1.2626519	0.30715555	0.24208452	0.94929224	1.1016222	0.24075283	0.033012006	0.27793717	1.1919557	0.25171378	0.07711368	0.369771
15068884	1.2626519	0.6392648	1.0155567	1.0679076	1.4396302	0.43301636	0.073022686	0.6670792	1.1161784	0.4498136	0.046779342	0.52401507
15068909	0.9173612	0.770684	1.4552827	1.2043706	1.6363659	0.48864228	0.08282966	0.9023949	1.1074626	0.54766804	0.044019114	0.51625764
15068934	0.58743966	0.8563174	1.4552827	1.0754626	1.9705744	0.3956711	0.2756353	1.0371182	1.247769	0.5794992	0.044019114	0.5916131
15068959	0.52913916	0.8260504	1.4552827	1.0122846	1.909176	0.37920165	0.09262869	1.0123458	1.0851604	0.5532349	0.029658854	0.5632991
15068984	0.90076965	0.85591745	1.6136254	1.2712324	1.9705744	0.611128	0.070569806	1.0242833	0.84258115	0.7320786	0.021578327	0.5519088
15069009	0.90076965	0.8554828	1.8480277	1.149624	1.5171379	0.7816945	0.1602694	0.9011331	0.8888548	0.71923757	0.021578327	0.5665513
15069034	0.90076965	0.8928909	1.9754999	1.1600834	1.4396302	0.90610313	0.42892194	0.9271362	0.81409055	0.7659563	0.023374138	0.6284748
15069059	1.0874507	0.7530502	1.8546838	0.9115338	0.9851188	1.009067	0.4732553	0.7501329	0.78927255	0.635217	0.10161835	0.5230746
15069084	0.90076965	0.6658196	1.6913583	0.5029272	0.84985894	0.97718185	0.4567278	0.5564572	0.45128453	0.5239002	0.1790255	0.5677983
15069109	0.90076965	0.5364614	1.1897728	0.34215942	0.92690134	0.58306336	0.33209214	0.35098255	0.39303264	0.38583827	0.14735034	0.5168242
15069134	0.7518527	0.31633812	0.5732736	0.22417495	0.80998003	0.29865944	0.17691529	0.18202636	0.45128456	0.26783448	0.22723496	0.31649977
15069159	0.18119685	0.691604	1.2622533	0.2915032	1.1385417	0.68572676	0.46051526	0.4427215	0.7383964	0.40273097	0.34566236	0.40871805
15069184	0.18119685	1.140955	1.5349224	0.837451	1.8097428	1.1371462	1.0342875	0.9191461	1.1455162	0.6849389	0.6502044	0.61383116
15069209	0.17986345	1.4634718	1.7940962	1.6340849	1.8214259	1.5959641	1.8132434	0.98092747	2.0958989	0.87254375	0.6502044	0.6878118
15069234	0.761039	1.4220245	1.4552827	1.7706509	1.8701742	1.5930591	1.8078467	1.0808535	2.1504743	0.8975174	0.6502044	0.9525518
15069259	1.2103156	1.4315381	1.3909917	1.75338	1.8887597	1.68305	1.7947979	1.3242372	2.3413613	1.0071802	0.6717096	1.0663451
15069284	1.2103156	1.3827453	0.9795048	1.6562144	2.2770686	1.458985	1.717579	1.4552413	2.3413613	0.9160599	0.5367327	1.0677047
15069309	1.2585492	1.5493407	1.2124155	1.8759016	2.5820308	1.6320411	2.1550782	1.705624	2.629345	1.1558073	0.4744966	1.097706
15069334	1.5420114	1.6321776	1.5460556	2.0537665	2.475678	1.7467157	2.4532833	1.7280447	2.7486594	1.4940722	0.4744966	1.1805221
15069359	1.5752076	1.71716	2.0648613	2.0891757	2.5536952	1.785394	2.365491	1.753596	2.7982335	1.6575881	0.3733402	1.156363
15069384	1.5752076	1.6507742	1.9754999	1.914288	2.579608	1.6450546	2.1032667	1.7349454	2.7486594	1.5628134	0.27547592	1.153272
15069409	1.3459094	1.4533335	1.6772255	1.8856968	2.1879084	1.4672551	1.8406088	1.5074792	2.716659	1.2119998	0.23244774	1.0738178
15069434	0.9337557	0.93548286	1.4552827	1.6117924	1.4233023	0.8708892	1.0683472	0.856905	2.0136678	0.6496176	0.23244774	0.5286546
15069459	0.90076965	0.8565161	1.4552827	1.4973596	1.2498285	0.88702995	1.0106711	0.8386048	1.8982933	0.60196096	0.32088166	0.66990715
15069484	0.90076965	0.89382344	1.7517604	1.2645628	1.3237137	0.87129647	0.90189534	0.8674988	1.461646	0.6756222	0.22608337	0.62308073
15069509	0.27996975	0.8720874	1.8480277	1.0745771	1.2586838	0.6734527	0.92903686	0.827218	1.247769	0.5695229	0.068051204	0.55518514
15069534	0.18119685	0.61586684	1.7660611	0.5690496	0.54199475	0.5331955	0.8530948	0.50093573	1.099726	0.40489048	0.044019114	0.39046487
15069559	0.18119685	0.5704247	1.4552827	0.48583025	0.76363146	0.4174767	0.60911626	0.5337683	1.0272832	0.33956626	0.044019114	0.36920527
15069584	0.18119685	0.44961897	1.2124155	0.40277314	0.8318947	0.32806113	0.4732553	0.47146523	0.95984924	0.28706798	0.056039203	0.35456705
15069609	0.18119685	0.261179	0.49434954	0.24114926	0.4268234	0.2061863	0.48215008	0.17970258	0.93483603	0.23605582	0.06876765	0.24754244
15069634	0.18119685	0.22723609	0.47092026	0.17048194	0.17987525	0.1865031	0.5779211	0.166561	0.81409055	0.23278846	0.023231776	0.22753642
15069659	0.18119685	0.2270642	0.25687566	0.18044594	0.279043	0.18273364	0.80258775	0.16805254	0.81409055	0.23238987	0.019905351	0.22561966
15069684	0.18119685	0.22915918	0.106965914	0.19164485	0.4929998	0.17882144	0.79998624	0.16848324	0.6686256	0.22751784	0.018848749	0.21992257
15069709	0.18119685	0.2025696	0.106965914	0.17013061	0.5466101	0.17699549	0.5743557	0.16509801	0.6182056	0.22035107	0.014077269	0.21614401
15069734	0.18119685	0.19856197	0.106965914	0.15244234	0.3436761	0.17819005	0.51034164	0.16816464	0.69321215	0.21564563	0.014409367	0.206946
15069759	0.18119685	0.19014537	0.106965914	0.14900818	0.32441923	0.1750292	0.40065044	0.16363224	0.69711757	0.21861643	0.02914414	0.20597744
15069784	0.17919661	0.18127279	0.106965914	0.15677798	0.32441923	0.17243582	0.2411266	0.15949929	0.3891628	0.22159481	0.027219305	0.19502631
15069809	0.164507	0.17753792	0.106965914	0.15628657	0.25248176	0.16802908	0.26841527	0.15427206	0.22130747	0.21960874	0.039945107	0.17854235
15069834	0.164507	0.1711913	0.106965914	0.16414201	0.32441923	0.16616265	0.21553217	0.15559366	0.04309026	0.21477944	0.06910539	0.17205979
15069859	0.164507	0.16166279	0.106965914	0.15709814	0.32441923	0.15689841	0.09676332	0.14770296	0.02894076	0.2122475	0.12541458	0.17564514
15069884	0.164507	0.15368146	0.106965914	0.14834161	0.32441923	0.15586473	0.028556118	0.14208959	0.03761113	0.20790532	0.21787314	0.17367665
15069909	0.164507	0.15154566	0.106965914	0.15249845	0.32441923	0.15655778	0.021010453	0.14112648	0.03761113	0.21086535	0.24688435	0.16856171
15069934	0.17185639	0.14473681	0.106965914	0.14686945	0.12632136	0.1528929	0.0187465	0.13909987	0.02540527	0.20116268	0.26065242	0.14197041
15069959	0.18119685	0.13925242	0.06451644	0.14238085	0.062359575	0.14818493	0.009689848	0.13426024	0.0070899404	0.18467137	0.17759417	0.13807906
15069984	0.18119685	0.12968619	0.025227323	0.12788737	0.062359575	0.14503664	0.009689848	0.13231415	0.0070899404	0.17138352	0.07431863	0.13458693
15070010	0.18119685	0.12453438	0.025227323	0.12284157	0.062359575	0.14274019	0.017991828	0.13311598	0.0070899404	0.16917446	0.06905178	0.14180069
15070035	0.18119685	0.13596874	0.025227323	0.13163735	0.062359575	0.14872968	0.06402305	0.13623926	0.0070899404	0.1881124	0.11112105	0.15143642
15070060	0.18119685	0.14556886	0.025227323	0.14264387	0.034762595	0.15230086	0.12684953	0.13886887	0.0070899404	0.2029864	0.1128702	0.15586552
15070085	0.17452666	0.14790964	0.051428124	0.15101048	0.062359575	0.14920929	0.12684953	0.13949616	0.0070899404	0.20892692	0.088353135	0.15190601
15070110	0.164507	0.14898676	0.106965914	0.150374	0.062359575	0.1477403	0.22654638	0.14071935	0.0070899404	0.22496536	0.054036368	0.15561987
15070135	0.164507	0.14699933	0.106965914	0.15324399	0.062359575	0.14455	0.19423205	0.13911597	0.0070899404	0.216206	0.1018814	0.14339776
15070160	0.164507	0.14922105	0.106965914	0.15569448	0.062359575	0.14569166	0.0656628	0.13902943	0.0070899404	0.2263821	0.08537558	0.13442995
15070185	0.1423381	0.14634714	0.106965914	0.14761187	0.062359575	0.14032191	0.0656628	0.1407434	0.0070899404	0.21182624	0.044019114	0.15938143
15070210	0.08503747	0.14291027	0.106965914	0.161708	0.062359575	0.13235036	0.0656628	0.14147839	0.0070899404	0.19708681	0.044019114	0.15738164
15070235	0.08503747	0.1468392	0.106965914	0.16739047	0.062359575	0.13469034	0.049343973	0.14265858	0.0070899404	0.19933647	0.06057468	0.15238482
15070260	0.09942611	0.14355028	0.106965914	0.16293764	0.062359575	0.12528083	0.019090839	0.14212506	0.0070899404	0.17292476	0.069807164	0.15233834
15070285	0.164507	0.14165604	0.106965914	0.15774542	0.062359575	0.1251668	0.002259998	0.13888511	0.0070899404	0.16536109	0.06905178	0.1514225
15070310	0.164507	0.13319565	0.09718415	0.13425954	0.062359575	0.12631963	0.002259998	0.13337164	0.0070899404	0.14923082	0.088183664	0.15997498
15070335	0.164507	0.1277666	0.025227323	0.12208675	0.062359575	0.13069716	0.0021007985	0.13221186	0.0070899404	0.15305695	0.16666402	0.15199062
15070360	0.16584392	0.12376709	0.025227323	0.117288426	0.022925992	0.1311756	0.002259998	0.13049856	0.0070899404	0.14678244	0.1480346	0.1449899
15070385	0.18119685	0.13100259	0.023061955	0.13536468	0.013059629	0.13073945	0.002259998	0.13031338	0.0070899404	0.16741928	0.14448015	0.15854725
15070410	0.18119685	0.13495573	0.020856887	0.13878994	0.013059629	0.13082866	0.002259998	0.1326668	0.0070899404	0.17723852	0.14448015	0.14610468
15070435	0.18119685	0.13467321	0.045835145	0.1396068	0.013059629	0.12791634	0.008501098	0.13304831	0.0070899404	0.17407367	0.16666402	0.13562854
15070460	0.18119685	0.13015966	0.035622466	0.13465723	0.013059629	0.12060094	0.009689848	0.13444515	0.0070899404	0.14763021	0.14968865	0.10433342
15070485	0.18119685	0.13229427	0.035622466	0.1374203	0.022925992	0.12516856	0.010444609	0.13765004	0.018079815	0.1594624	0.07126207	0.106036074
15070510	0.18119685	0.13655916	0.035622466	0.1535807	0.062359575	0.12345112	0.028556118	0.13904074	0.03761113	0.16339579	0.1128702	0.11022856
15070535	0.18119685	0.1326852	0.035622466	0.15212926	0.062359575	0.12293187	0.028556118	0.13688967	0.03761113	0.1556972	0.1128702	0.1065526
15070560	0.18119685	0.13832639	0.035622466	0.14778322	0.062359575	0.12721677	0.028556118	0.13513234	0.03761113	0.18091169	0.1128702	0.11101866
15070585	0.18119685	0.13735381	0.045184623	0.13992229	0.062359575	0.13209626	0.028556118	0.1339085	0.03761113	0.18554318	0.1128702	0.12418611
15070610	0.18119685	0.13401122	0.10577386	0.12790738	0.062359575	0.13627209	0.052312136	0.13370137	0.03761113	0.1734437	0.1128702	0.14184718
15070635	0.18119685	0.12920201	0.106965914	0.12521096	0.062359575	0.12721854	0.0656628	0.12915513	0.048902906	0.16147976	0.1128702	0.1483961
15070660	0.18119685	0.1281074	0.02850374	0.1264818	0.062359575	0.13103527	0.07889732	0.1271209	0.10804963	0.1656684	0.04677934	0.16526382
15070685	0.18119685	0.13621104	0.025227323	0.12600505	0.062359575	0.1329588	0.12684953	0.12942263	0.10804963	0.19806358	0.1128702	0.1699519
15070710	0.18119685	0.1248896	0.025227323	0.12487412	0.062359575	0.1312882	0.124409616	0.12967412	0.032274798	0.18908973	0.065608256	0.16925263
15070735	0.18119685	0.12310475	0.025227323	0.13077143	0.042651065	0.1330339	0.10241885	0.12806365	0.0070899404	0.17341526	0.021578327	0.16894922
15070760	0.18119685	0.13468611	0.025227323	0.13633075	0.062359575	0.14107147	0.11952757	0.13171205	0.011897319	0.19883446	0.09547687	0.16973972
15070785	0.18119685	0.13674548	0.025227323	0.1450792	0.062359575	0.14183968	0.12684953	0.13246581	0.025004992	0.21604258	0.1939211	0.17067336
15070810	0.18119685	0.14013785	0.106965914	0.15298879	0.062359575	0.14425555	0.12196896	0.13299069	0.05091999	0.21296446	0.29420662	0.18776019
15070835	0.18119685	0.14102009	0.106965914	0.15347213	0.062359575	0.14341637	0.0852802	0.1329098	0.05826024	0.22229025	0.36243302	0.19308801
15070860	0.18119685	0.13955855	0.101532266	0.14657703	0.26284537	0.14343683	0.12684953	0.13290425	0.053059902	0.21933573	0.46666998	0.20023817
15070885	0.18119685	0.13761939	0.09861846	0.14332741	0.32441923	0.14107911	0.06995892	0.13147712	0.019487966	0.21580616	0.5583392	0.20035392
15070910	0.18119685	0.13913229	0.09941377	0.14053819	0.32441923	0.14303082	0.0656628	0.13256404	0.021312386	0.2168522	0.51152563	0.20041478
15070935	0.18119685	0.1425083	0.09397602	0.14018339	0.32441923	0.1430068	0.08282966	0.13444056	0.020586943	0.20108624	0.29763833	0.19536555
15070960	0.18119685	0.14775981	0.08023309	0.1371145	0.32441923	0.14804673	0.090179734	0.13708031	0.028748041	0.19534768	0.2127875	0.1944774
15070985	0.18119685	0.14864862	0.09702768	0.13747638	0.16869473	0.14734493	0.05676351	0.13921985	0.030288167	0.18400854	0.18199433	0.18805753
15071010	0.21436173	0.14329278	0.10497908	0.13351268	0.062359575	0.13677745	0.028556118	0.13615279	0.0070899404	0.17773047	0.17741713	0.1796186
15071035	0.90076965	0.14307955	0.106965914	0.11961631	0.062359575	0.14273514	0.047859725	0.13333768	0.0070899404	0.18411008	0.1839389	0.18903586
15071060	0.5291391	0.14086135	0.106965914	0.13331501	0.062359575	0.13089052	0.04489092	0.1323235	0.0070899404	0.17666723	0.16666402	0.17962316
15071085	0.18119685	0.13200444	0.106965914	0.13641605	0.05447865	0.1297186	0.028556118	0.13161391	0.0070899404	0.16737732	0.15336278	0.16005266
15071110	0.18119685	0.13157383	0.106965914	0.13567199	0.013059629	0.13064149	0.028556118	0.13028474	0.008311104	0.17049196	0.14504793	0.1503917
15071135	0.18119685	0.13260612	0.07432555	0.12942252	0.013059629	0.13471684	0.028556118	0.12835494	0.03761113	0.16788544	0.23244774	0.14738473
15071160	0.18119685	0.12162616	0.025227323	0.11887812	0.013059629	0.12998408	0.028556118	0.11811047	0.03761113	0.1356901	0.23244774	0.12560837
15071185	0.18119685	0.12107055	0.025227323	0.11829822	0.013059629	0.13018373	0.028556118	0.1149385	0.03761113	0.13130869	0.23244774	0.11797909
15071210	0.18119685	0.12404692	0.025227323	0.12573123	0.013059629	0.13163958	0.028556118	0.11754125	0.03761113	0.13322689	0.23244774	0.12540285
15071235	0.18119685	0.124112085	0.025227323	0.122169234	0.038707133	0.13313699	0.035982236	0.11492651	0.03761113	0.13840926	0.1515674	0.13096684
15071260	0.18119685	0.12437678	0.024543535	0.12879467	0.14754094	0.13530466	0.077927105	0.111940056	0.019300802	0.15384947	0.08080417	0.15335485
15071285	0.18119685	0.12765548	0.018699711	0.12931228	0.32441923	0.13596503	0.050828114	0.12890548	0.0070899404	0.18954176	0.02537941	0.16308086
15071310	0.18119685	0.14082989	0.038302634	0.1310373	0.32441923	0.1380279	0.028556118	0.13635246	0.022276156	0.21187463	0.13945183	0.16626212
15071335	0.18119685	0.13554046	0.058826063	0.12860796	0.32441923	0.13784027	0.06121376	0.13322571	0.031092592	0.17873628	0.14046325	0.15198423
15071360	0.18119685	0.13167608	0.058826063	0.12498286	0.3628111	0.14543414	0.0656628	0.1364858	0.0052535757	0.18298212	0.05186967	0.16312297
15071385	0.18119685	0.13688812	0.040265117	0.13254642	0.750018	0.14316633	0.09997219	0.13764909	0.0025983967	0.21009383	0.04421879	0.17743853
15071410	0.18119685	0.1361236	0.026018664	0.1369659	0.73058045	0.14071347	0.059601907	0.13596702	0.0022867979	0.21718536	0.026625253	0.16685182
15071435	0.18119685	0.1430212	0.032233216	0.14432536	0.7600822	0.1436848	0.049892094	0.13627103	0.017035577	0.22595075	0.02079317	0.166357
15071460	0.18119685	0.14665882	0.08621475	0.14716703	0.7625882	0.14866868	0.056529883	0.14166418	0.07738036	0.22144477	0.035487622	0.19446597
15071485	0.18119685	0.14924186	0.099413775	0.14880471	0.36281103	0.15166128	0.021392768	0.14947093	0.104212075	0.22140263	0.059417035	0.19051014
15071510	0.17919661	0.14766526	0.106965914	0.1533384	0.13652982	0.15194985	0.01573935	0.15101612	0.106204234	0.20630637	0.05225821	0.18016526
15071535	0.164507	0.14140084	0.077593714	0.1400363	0.056178443	0.148193	0.009474259	0.14435086	0.06304663	0.1797022	0.0364931	0.1594132
15071560	0.164507	0.1392039	0.025227323	0.1354207	0.059063252	0.14043081	0.005729969	0.14037657	0.068729475	0.17178513	0.1128702	0.1446022
15071585	0.164507	0.13503568	0.025227323	0.14077261	0.0489944	0.12746736	0.0076835244	0.13654476	0.09827771	0.14992134	0.1128702	0.11618027
15071610	0.164507	0.13279437	0.025227323	0.13128194	0.036741734	0.122577526	0.0029439956	0.12921758	0.10804963	0.13756546	0.1128702	0.10762924
15071635	0.16784875	0.12737663	0.025227323	0.12959847	0.055790257	0.116885036	0.0056675696	0.1277611	0.10804963	0.13672173	0.1128702	0.10343452
15071660	0.18119685	0.11992699	0.025227323	0.1193014	0.062359575	0.112972245	0.0064207553	0.12378951	0.043257706	0.13539368	0.12880316	0.09586561
15071685	0.18119685	0.11171281	0.025227323	0.10599351	0.062359575	0.1133949	0.008798286	0.115913175	0.009532255	0.12575975	0.15792657	0.09507463
15071710	0.18119685	0.102804646	0.025227323	0.101515874	0.062359575	0.10046351	0.009689848	0.10230655	0.0070899404	0.11379237	0.1367577	0.07952259
15071735	0.18119685	0.0958986	0.025227323	0.09640938	0.062359575	0.09828597	0.009689848	0.10074249	0.0070899404	0.11368609	0.1790255	0.0754262
15071760	0.18119685	0.09710911	0.025227323	0.09464966	0.062359575	0.10025053	0.003745991	0.105043195	0.032729357	0.11475587	0.22602016	0.07726785
15071785	0.18119685	0.091120094	0.025227323	0.085654184	0.050536886	0.09474906	0.002259998	0.09224138	0.015637761	0.109513655	0.1128702	0.07461012
15071810	0.18119685	0.08893946	0.025227323	0.08139494	0.013059629	0.09590094	0.002259998	0.0882128	0.0070899404	0.11190545	0.1128702	0.07175458
15071835	0.18119685	0.10165785	0.025227323	0.10022646	0.013059629	0.10416435	0.002259998	0.101653725	0.0070899404	0.1256573	0.1128702	0.08588484
15071860	0.18119685	0.11153209	0.025227323	0.10959412	0.013059629	0.116523996	0.002259998	0.10997086	0.0070899404	0.13883461	0.1128702	0.08950968
15071885	0.18119685	0.121041186	0.025227323	0.12235732	0.013059629	0.11416121	0.009119074	0.107843354	0.0070899404	0.14457521	0.1023703	0.09308504
15071910	0.18119685	0.12858452	0.025227323	0.1371297	0.036734935	0.117530555	0.011954115	0.11406521	0.0070899404	0.16351184	0.09185916	0.10259958
15071935	0.18119685	0.13142881	0.025227323	0.13502803	0.062359575	0.121544674	0.021010453	0.12164168	0.0070899404	0.17470166	0.15266706	0.12057453
15071960	0.18119685	0.1276069	0.025227323	0.12981656	0.062359575	0.121311374	0.028556118	0.117333695	0.0070899404	0.15739581	0.16666402	0.117375396
15071985	0.18119685	0.12708074	0.025227323	0.12985513	0.062359575	0.12463383	0.028556118	0.11776255	0.0070899404	0.152663	0.1462576	0.12464192
15072011	0.18119685	0.12801966	0.025227323	0.1317759	0.062359575	0.12513435	0.053796045	0.12567124	0.0067359493	0.15288997	0.19107728	0.13567717
15072036	0.18119685	0.12885681	0.025227323	0.13064271	0.062359575	0.12568143	0.0656628	0.12698245	0.007910318	0.15750273	0.32088166	0.15241031
15072061	0.18119685	0.13657784	0.025227323	0.13474676	0.062359575	0.12594047	0.090179734	0.13127172	0.025012191	0.19737618	0.33015275	0.15232892
15072086	0.18119685	0.13750285	0.025227323	0.13612902	0.30401596	0.1244768	0.28375712	0.12814179	0.023649395	0.20381287	0.5243151	0.15656291
15072111	0.18119685	0.13849789	0.025227323	0.14480215	0.32441923	0.13159847	0.180383	0.1322204	0.03303279	0.21484248	0.42752656	0.15936024
15072136	0.18119685	0.13684231	0.025227323	0.14206138	0.32441923	0.1350474	0.077927105	0.13061586	0.024540339	0.20451753	0.5545831	0.15696137
15072161	0.18119685	0.1395531	0.023517832	0.13841078	0.31423342	0.135524	0.07670237	0.13301896	0.024103666	0.20432273	0.44193566	0.15711741
15072186	0.18119685	0.1377126	0.022378132	0.14506948	0.32441923	0.13345024	0.10567441	0.13167848	0.02820066	0.21602358	0.57424814	0.15411352
15072211	0.18119685	0.13866326	0.024771467	0.14247906	0.32441923	0.13319808	0.21945581	0.13121474	0.090239085	0.21919854	0.57424814	0.16447784
15072236	0.18119685	0.14191535	0.025227323	0.13935816	0.32441923	0.13477685	0.21458343	0.13412002	0.09662159	0.2164207	0.48102808	0.18401419
15072261	0.18119685	0.14255969	0.025227323	0.14194807	0.32441923	0.14048265	0.12684953	0.13483202	0.032729354	0.20749658	0.35655946	0.17214651
15072286	0.18119685	0.14151338	0.035055622	0.14387463	0.16869473	0.1387246	0.10241885	0.1348197	0.013195618	0.20274606	0.3680737	0.13885218
15072311	0.18119685	0.13968296	0.106965914	0.15080535	0.062359575	0.13396534	0.037467234	0.13664812	0.03761113	0.20240858	0.38977534	0.12922303
15072336	0.18119685	0.13860604	0.106965914	0.1389629	0.062359575	0.13559602	0.028556118	0.13532719	0.03761113	0.21146521	0.444503	0.1364818
15072361	0.18119685	0.14470959	0.106965914	0.12484952	0.062359575	0.14154679	0.028556118	0.13792726	0.03761113	0.21056278	0.32088166	0.15300618
15072386	0.18119685	0.14162694	0.106965914	0.12169485	0.062359575	0.13719901	0.028556118	0.13703537	0.03761113	0.20247108	0.28285295	0.16460207
15072411	0.18119685	0.14101401	0.106965914	0.12651017	0.062359575	0.1283524	0.007609526	0.13636923	0.08273518	0.19673458	0.21147177	0.16238423
15072436	0.18119685	0.14377967	0.106965914	0.12482523	0.062359575	0.13001236	0.0014639995	0.13596761	0.03761113	0.20387371	0.23244774	0.16653676
15072461	0.18119685	0.14492136	0.106965914	0.12812859	0.062359575	0.13547128	0.020279408	0.13497514	0.03761113	0.20909697	0.32088166	0.16324161
15072486	0.18119685	0.14625981	0.106965914	0.12624314	0.062359575	0.1414971	0.028556118	0.13587517	0.03761113	0.19395122	0.1865945	0.16400693
15072511	0.18119685	0.14862517	0.106965914	0.1413582	0.05782697	0.14167906	0.028556118	0.13541904	0.03150879	0.21101081	0.15868664	0.17048675
15072536	0.18119685	0.14892921	0.03177985	0.14332196	0.044706706	0.1401025	0.028556118	0.1328194	0.0070899404	0.2203836	0.11511214	0.17120582
15072561	0.18119685	0.14456227	0.025227323	0.14765137	0.036741734	0.13695353	0.028556118	0.131428	0.0070899404	0.20082189	0.065258205	0.16404746
15072586	0.16718054	0.14243406	0.025227323	0.16251665	0.03735451	0.1398838	0.028556118	0.1330914	0.052107614	0.19941676	0.06905178	0.16870566
15072611	0.164507	0.1488541	0.024771467	0.16280754	0.05566006	0.14509663	0.04637537	0.13494018	0.15483578	0.21511146	0.06905178	0.16321273
15072636	0.16718054	0.15050435	0.024885433	0.15139696	0.061812628	0.14808656	0.0656628	0.13462266	0.18971157	0.20736197	0.04502106	0.16412544
15072661	0.18119685	0.14700562	0.025227323	0.14091209	0.028500145	0.14300467	0.0656628	0.13356343	0.10804963	0.20011711	0.06884653	0.17554058
15072686	0.18119685	0.14224562	0.067786865	0.13386117	0.050831705	0.13577895	0.028556118	0.1303842	0.10804963	0.2036054	0.07581894	0.18139783
15072711	0.18119685	0.13689646	0.106965914	0.12819111	0.039805487	0.12624276	0.028556118	0.13203812	0.10804963	0.1909168	0.16666402	0.18224446
15072736	0.18119685	0.13549133	0.106965914	0.12829423	0.039192766	0.122650556	0.028556118	0.13401793	0.10804963	0.19115503	0.16666402	0.17831323
15072761	0.18119685	0.13557507	0.106965914	0.12843905	0.049606856	0.12415389	0.037467234	0.13447064	0.10804963	0.18829127	0.2553874	0.17871583
15072786	0.18119685	0.13696513	0.106965914	0.13105844	0.061123535	0.12829462	0.064944334	0.13357219	0.10804963	0.20481245	0.33090538	0.18021189
15072811	0.18119685	0.13838238	0.106965914	0.13050127	0.17970875	0.12969697	0.049390715	0.13267986	0.03586751	0.22032009	0.36243302	0.17649016
15072836	0.18119685	0.13587543	0.106965914	0.13608614	0.19374168	0.1256583	0.06232365	0.13095012	0.0070899404	0.19664234	0.42580265	0.1490896
15072861	0.18119685	0.13707703	0.106965914	0.13408586	0.13956329	0.12411076	0.02222177	0.13091978	0.005825167	0.19831246	0.4744966	0.15152654
15072886	0.17852971	0.13697499	0.106965914	0.13667966	0.124220274	0.12675835	0.015390992	0.13190272	0.0021787982	0.2083278	0.50903124	0.15087998
15072911	0.06483976	0.13779283	0.0802929	0.13926162	0.12684716	0.13155538	0.00748833	0.13868852	0.0018115989	0.20103282	0.2877878	0.13936397
15072936	0.029553698	0.13807043	0.022378132	0.13902879	0.12895629	0.1401068	0.0066183517	0.13891459	0.00814631	0.20622577	0.1916606	0.14563347
15072961	0.025187338	0.1407623	0.08173935	0.14492449	0.16458791	0.14132774	0.021068443	0.14168313	0.015022634	0.20877565	0.14722463	0.15878986
15072986	0.025187338	0.13989154	0.09702768	0.15025261	0.11885875	0.13310426	0.018720508	0.14233786	0.017214749	0.1871512	0.1291303	0.14620134
15073011	0.025187338	0.13937351	0.09224792	0.14785066	0.036741734	0.13464871	0.008181108	0.14195162	0.02517214	0.19011232	0.116041	0.14276704
15073036	0.025187338	0.13761528	0.105376475	0.1421858	0.036741734	0.13599044	0.012768453	0.14201051	0.036847662	0.17584388	0.093461215	0.14759225
15073061	0.025187338	0.14032364	0.09702768	0.14650677	0.05559016	0.13364246	0.013039633	0.14497449	0.03761113	0.14594154	0.058905263	0.13680913
15073086	0.116337	0.13474914	0.09702768	0.13195775	0.062359575	0.13724242	0.011959716	0.14097896	0.009532255	0.15608779	0.033783574	0.14004482
15073111	0.17252406	0.12521067	0.09702768	0.11939071	0.062359575	0.13743395	0.016989585	0.12665111	0.0070899404	0.14466697	0.013720103	0.14609286
15073136	0.18119685	0.11335432	0.10418422	0.11182763	0.062359575	0.13248461	0.028316215	0.1216866	0.0070899404	0.14313842	0.010346883	0.13460071
15073161	0.18119685	0.11444806	0.106965914	0.11639488	0.062359575	0.12247649	0.02478346	0.12014663	0.0070899404	0.13517079	0.015714152	0.120493025
15073186	0.18119685	0.10277295	0.06451644	0.0999096	0.062359575	0.11007169	0.002259998	0.09075612	0.0070899404	0.11576108	0.021270664	0.0917306
15073211	0.18119685	0.09370488	0.025227323	0.097825736	0.062359575	0.1004256	0.002259998	0.081497505	0.0070899404	0.11349994	0.021578327	0.08687425
15073236	0.18119685	0.094756424	0.025227323	0.09890582	0.062359575	0.10183716	0.002259998	0.08575727	0.0070899404	0.11408649	0.021578327	0.09289429
15073261	0.18119685	0.09122656	0.025227323	0.09705275	0.062359575	0.094696686	0.002259998	0.083514035	0.0070899404	0.11069007	0.021578327	0.09915811
15073286	0.18119685	0.095535696	0.025227323	0.097219855	0.062359575	0.09381978	0.002259998	0.08156203	0.0070899404	0.11083769	0.021578327	0.09823159
15073311	0.18119685	0.09391679	0.025227323	0.09821333	0.048565708	0.094981626	0.0055291713	0.08274375	0.0070899404	0.11310318	0.021578327	0.090074405
15073336	0.18119685	0.09566203	0.025227323	0.09885536	0.034762595	0.100445986	0.0028543964	0.088708654	0.0070899404	0.10859667	0.021578327	0.0890553
15073361	0.18119685	0.10383494	0.025227323	0.10110235	0.062359575	0.10887137	0.002259998	0.10073343	0.0070899404	0.11800022	0.021578327	0.09483145
15073386	0.18119685	0.097770825	0.025227323	0.093229145	0.062359575	0.10003272	0.002259998	0.09558816	0.0070899404	0.108352095	0.021578327	0.09194263
15073411	0.18119685	0.09050839	0.025227323	0.08345769	0.062359575	0.09064275	0.013944748	0.081178576	0.0070899404	0.103453055	0.021578327	0.088045396
15073436	0.16912697	0.100762114	0.025227323	0.09181112	0.062359575	0.09900193	0.028556118	0.08636682	0.0070899404	0.11160583	0.05302075	0.08970539
15073461	0.16682512	0.114890575	0.025227323	0.10297996	0.062359575	0.11336687	0.028556118	0.1002644	0.0070899404	0.12730631	0.11962449	0.098874316
15073486	0.1748777	0.12378049	0.025227323	0.113768056	0.062359575	0.11948491	0.0656628	0.10661044	0.0070899404	0.13497785	0.11962449	0.09758893
15073511	0.18119685	0.12977377	0.025227323	0.13769662	0.062359575	0.12956035	0.0656628	0.12763506	0.07710198	0.14177226	0.11962449	0.11065445
15073536	0.18119685	0.14608678	0.025227323	0.16235894	0.062359575	0.13338599	0.049343973	0.13850996	0.10804963	0.18228655	0.11962449	0.13811842
15073561	0.18119685	0.14921102	0.023517832	0.16320457	0.062359575	0.13864572	0.08670851	0.1388902	0.10804963	0.1866214	0.08441093	0.14720994
15073586	0.1758613	0.14923605	0.022378132	0.16522768	0.062359575	0.141161	0.14357938	0.12931041	0.09458968	0.19467086	0.021578327	0.14946859
15073611	0.164507	0.14575854	0.04724242	0.15708625	0.028844802	0.14281797	0.33209214	0.1290906	0.03995457	0.20224544	0.021578327	0.13265777
15073636	0.164507	0.14576533	0.055115294	0.1665419	0.013059629	0.13455845	0.15397051	0.12627725	0.01780066	0.20196323	0.021578327	0.13334745
15073661	0.164507	0.14340237	0.029973513	0.17508772	0.013059629	0.13446161	0.06502417	0.12887174	0.11046958	0.19178282	0.017363125	0.13119566
15073686	0.164507	0.14841883	0.031103382	0.15653107	0.013059629	0.1360488	0.064179935	0.13411456	0.40469602	0.19220881	0.02697713	0.14441699
15073711	0.16718054	0.15518472	0.045835145	0.150219	0.013059629	0.14771473	0.028556118	0.14075807	0.791533	0.17918545	0.04031761	0.15920165
15073736	0.164507	0.15543655	0.06993218	0.14799376	0.013059629	0.15045469	0.04637537	0.14156502	0.48068437	0.18188624	0.044019114	0.16135685
15073761	0.16651228	0.15523341	0.106965914	0.15167445	0.013059629	0.14838469	0.0656628	0.14298922	0.35865372	0.18653366	0.044019114	0.15865374
15073786	0.18119685	0.15304317	0.10100417	0.1508441	0.012134502	0.14198789	0.04637538	0.14096835	0.37542093	0.1882282	0.054077372	0.14890152
15073811	0.17319167	0.15357822	0.09702768	0.1494143	0.013156821	0.13516185	0.028556118	0.14229083	0.55833775	0.1949443	0.1128702	0.14785007
15073836	0.12963817	0.15519266	0.06456513	0.14894265	0.046544388	0.13034484	0.028556118	0.1444103	0.69471824	0.1915318	0.09010628	0.15270504
15073861	0.08503747	0.15525554	0.022378132	0.14559679	0.050831705	0.13230571	0.028556118	0.14739335	0.81409055	0.1937841	0.09185916	0.16783424
15073886	0.08503747	0.14921342	0.025113361	0.13358232	0.0489944	0.1441564	0.028556118	0.14520584	0.65968794	0.19753303	0.29306656	0.18027842
15073911	0.164507	0.14548773	0.025227323	0.12977019	0.044094104	0.14471148	0.028556118	0.14230359	0.30412948	0.19722211	0.2850073	0.17359416
15073936	0.13281517	0.14016965	0.025227323	0.13235962	0.04167154	0.13981399	0.0139903445	0.13745327	0.043181382	0.19543326	0.27728954	0.15192732
15073961	0.08503747	0.13833416	0.025227323	0.13598117	0.01852614	0.13913795	0.005549171	0.13508035	0.03761113	0.19334547	0.335434	0.13902467
15073986	0.10736441	0.13790077	0.025227323	0.12992436	0.03370562	0.13456477	0.0021999984	0.13464251	0.03761113	0.19655009	0.36243302	0.15069602
15074012	0.16506341	0.13667782	0.024999397	0.1282244	0.049606856	0.13370907	0.00074759993	0.13104573	0.033949874	0.19189605	0.35582334	0.15202212
15074037	0.16138811	0.13226944	0.025227323	0.13025805	0.06029945	0.13092794	0.00027	0.12807584	0.0070899404	0.17640948	0.32088166	0.11956306
15074062	0.1473858	0.12869196	0.077593714	0.12973568	0.062359575	0.13764486	0.00027	0.12820105	0.0070899404	0.16967894	0.18544945	0.11925132
15074087	0.1473858	0.13181266	0.106965914	0.1333212	0.062359575	0.13784467	0.00027	0.12666598	0.0070899404	0.17114532	0.15513788	0.13659173
15074112	0.1473858	0.12852916	0.106965914	0.1332188	0.31423342	0.13031197	0.00027	0.12564474	0.0070899404	0.16511148	0.0894067	0.14122605
15074137	0.1660487	0.12862927	0.106965914	0.12530108	0.32441923	0.1263535	0.00027	0.12421393	0.0070899404	0.15392023	0.11962449	0.13916841
15074162	0.16682512	0.12622495	0.106965914	0.12450024	0.32441923	0.1281431	0.00027	0.1281574	0.0070899404	0.15485522	0.11962449	0.15358911
15074187	0.1771764	0.1290299	0.106965914	0.13248023	0.32441923	0.13253205	0.0010659999	0.13000295	0.0070899404	0.1609788	0.033373404	0.16710712
15074212	0.16797616	0.1301651	0.106965914	0.13769561	0.32441923	0.1348837	0.007015142	0.1329748	0.0070899404	0.1672858	0.021578327	0.16800378
15074237	0.16682512	0.13578722	0.106965914	0.14035928	0.32441923	0.13481891	0.009689848	0.1348997	0.0070899404	0.17891501	0.021578327	0.16871278
15074262	0.16682512	0.13635774	0.32996	0.14268443	0.32441923	0.13100296	0.021010453	0.13754189	0.0070899404	0.1974586	0.021578327	0.18651968
15074287	0.16552709	0.1378845	0.31546736	0.13981128	0.32441923	0.13041383	0.105832726	0.13857478	0.0070899404	0.20098212	0.021578327	0.18773371
15074312	0.164507	0.13939424	0.106965914	0.13218287	0.32441923	0.1397742	0.12684953	0.13456824	0.0070899404	0.20137942	0.1079009	0.17927462
15074337	0.08822988	0.14133912	0.106965914	0.1448076	0.23167555	0.14712194	0.24638478	0.1344491	0.08068283	0.20424914	0.04123431	0.17823276
15074362	0.08503747	0.14684555	0.106965914	0.13524777	0.062359575	0.14836133	0.6327202	0.13327107	0.10804963	0.22157812	0.03060549	0.1705714
15074387	0.36672086	0.14881667	0.0974254	0.12849668	0.062359575	0.14757459	0.5931981	0.13331051	0.14316683	0.2282585	0.06886236	0.17151253
15074412	0.5422722	0.15207924	0.077176966	0.120798945	0.062359575	0.14462486	0.40102664	0.13455561	0.38528138	0.21936396	0.067740716	0.1755248
15074437	0.5422722	0.14975926	0.09702768	0.11579419	0.062359575	0.14237118	0.45279875	0.13615632	0.39158103	0.20464087	0.13924624	0.1666959
15074462	0.4757248	0.14866929	0.06800437	0.11884246	0.062359575	0.14123347	0.5203394	0.13446502	0.39206496	0.20160414	0.16666402	0.1596629
15074487	0.571173	0.1500076	0.064150386	0.12218917	0.062359575	0.14638871	0.52653754	0.13332632	0.39303264	0.20761131	0.16666402	0.16462982
15074512	0.52291334	0.14951187	0.021633115	0.11805259	0.062359575	0.14278173	0.31230938	0.1338873	0.39303264	0.21282893	0.25557202	0.16527478
15074537	0.13796748	0.15005645	0.022748841	0.12509881	0.062359575	0.1540228	0.139328	0.1367224	0.24731667	0.21286225	0.1128702	0.1745207
15074562	0.118818216	0.14914498	0.024748674	0.12093559	0.062359575	0.15543611	0.33961242	0.13785386	0.03670216	0.2057003	0.1128702	0.18438208
15074587	0.115880474	0.14752698	0.016429259	0.12532413	0.062359575	0.15516421	0.25071514	0.13627355	0.03761113	0.19744314	0.08589766	0.1731582
15074612	0.115880474	0.14574006	0.015958922	0.12706906	0.062359575	0.15049016	0.32523274	0.13220793	0.033949874	0.18900381	0.021578327	0.16992122
15074637	0.6818171	0.14349182	0.018738903	0.121088415	0.062359575	0.14509031	0.31510702	0.12716787	0.0070899404	0.1753856	0.042478956	0.15709822
15074662	0.7432296	0.13419712	0.021228807	0.12284288	0.062359575	0.14751992	0.18033852	0.12330609	0.0070899404	0.157117	0.04502106	0.15975335
15074687	0.7432296	0.12549865	0.018738903	0.117974214	0.2107704	0.1410374	0.04473228	0.1235862	0.0070899404	0.15133432	0.05505778	0.15126622
15074712	1.053531	0.13803606	0.018738903	0.12248253	0.32441923	0.15330422	0.015913328	0.12843119	0.0070899404	0.18502209	0.15264058	0.17224145
15074737	1.0258116	0.14472187	0.011662935	0.12157662	0.32441923	0.15418276	0.014624279	0.1293132	0.0070899404	0.19477992	0.14205602	0.16543446
15074762	0.7278315	0.14811131	0.0066499505	0.124746926	0.22123483	0.1495089	0.02013064	0.13024296	0.0070899404	0.20468302	0.1790255	0.14932342
15074787	0.56991154	0.14636523	0.0066499505	0.12101206	0.062359575	0.13693777	0.018767698	0.12883286	0.0070899404	0.17578761	0.1790255	0.139716
15074812	0.20184268	0.13916665	0.0052051763	0.12916192	0.053332318	0.13185628	0.016267283	0.12617451	0.0070899404	0.13961399	0.1790255	0.12464821
15074837	0.067598894	0.14019051	0.003639992	0.13058822	0.05201694	0.13643304	0.01633927	0.12808967	0.0070899404	0.14448158	0.1790255	0.12556185
15074862	0.04582396	0.14178208	0.018442554	0.13534933	0.04592386	0.14138113	0.017296737	0.12514871	0.0070899404	0.16642508	0.14921525	0.13878226
15074887	0.04582396	0.14252913	0.028278628	0.14979142	0.037476428	0.13930526	0.038541254	0.12792769	0.0070899404	0.1773298	0.09913912	0.14442456
15074912	0.04582396	0.14295849	0.02206341	0.15151483	0.03612734	0.13685822	0.036342	0.13094088	0.0070383423	0.1880908	0.16181794	0.14718592
15074937	0.037571162	0.14392632	0.035622466	0.15151629	0.028882785	0.13771203	0.045140665	0.13215464	0.0070899404	0.20121644	0.15213433	0.14139274
15074962	0.029315801	0.14450869	0.030832317	0.15060455	0.024251623	0.14053676	0.01946597	0.13112533	0.04799437	0.19680867	0.1339644	0.1522927
15074987	0.025187338	0.14318135	0.027194249	0.14891623	0.016047312	0.13740335	0.0076835244	0.12994942	0.19225112	0.14772713	0.11962449	0.15596467
15075012	0.04707461	0.1378304	0.021498345	0.13684607	0.021806272	0.12661295	0.0037959912	0.12610963	0.29835087	0.13640007	0.21291721	0.14463937
15075037	0.08503747	0.14202265	0.03403263	0.13478395	0.0135919815	0.12925395	0.011546544	0.13267437	0.4772202	0.14834005	0.27382022	0.15789767
15075062	0.571173	0.14169687	0.042870864	0.121918455	0.01291684	0.13387397	0.0050335783	0.13325518	0.512539	0.18834835	0.28668863	0.17229173
15075087	0.571173	0.14093068	0.047192477	0.12191837	0.018218992	0.12859009	0.0037899907	0.13295083	0.64548486	0.18897867	0.26572567	0.1828452
15075112	0.6487262	0.13713485	0.04051012	0.11792022	0.0051183775	0.12572217	0.0017587991	0.13037674	0.5848114	0.15758294	0.36937606	0.17651379
15075137	0.115880474	0.14049663	0.035622466	0.12850209	0.0020607985	0.13218799	0.0019323989	0.1316863	0.6794581	0.14482063	0.25095183	0.16281253
15075162	0.10602128	0.1419293	0.035622466	0.13021651	0.002271998	0.13871962	0.002562397	0.13627976	0.6581958	0.15169087	0.21871461	0.16932006
15075187	0.07720329	0.13621898	0.030826317	0.13203332	0.0019355988	0.120658845	0.0024111979	0.13177612	0.5359126	0.129374	0.2593331	0.15012701
15075212	0.04582396	0.1404905	0.022556487	0.1344761	0.001997999	0.11771742	0.0045731836	0.13124938	0.6318901	0.13357148	0.2546898	0.15508828
15075237	0.04582396	0.14498731	0.04204761	0.14663135	0.0019835988	0.1249397	0.0069943434	0.13165955	0.72162366	0.13113815	0.10925292	0.1402349
15075262	0.04582396	0.14370978	0.038970932	0.14438497	0.001915999	0.13903466	0.016095307	0.13052817	0.42168447	0.1559546	0.13541985	0.13962664
15075287	0.04582396	0.12700742	0.028278628	0.13322589	0.0019683987	0.12888381	0.043257706	0.12351331	0.09244587	0.13472503	0.090063535	0.111164495
15075312	0.04582396	0.1291509	0.10617043	0.13304742	0.0014739995	0.12712547	0.15265402	0.12448342	0.03761113	0.13774112	0.08581809	0.12495364
15075337	0.13076423	0.1325274	0.11053041	0.13446577	0.00046559994	0.1328566	0.33209214	0.12619245	0.03761113	0.14076483	0.036520418	0.13715188
15075362	0.1505	0.1346462	0.15207316	0.1332555	0.0003708	0.1343641	0.33209214	0.12941656	0.03761113	0.16452497	0.05235594	0.14991839
15075387	0.162942	0.14109471	0.13893223	0.14375931	0.00027080002	0.13283524	0.40079993	0.12654349	0.03745844	0.13873112	0.037116013	0.15231535
15075412	0.15283471	0.14320704	0.10503676	0.13648494	0.00034520004	0.13542163	0.5577736	0.12459984	0.031607136	0.14074072	0.014765329	0.15081958
15075437	0.17832537	0.14651723	0.10503676	0.12927392	0.00071719976	0.14032033	0.6327202	0.12708254	0.0070899404	0.14735644	0.031659644	0.14917374
15075462	0.18119685	0.14430235	0.17261589	0.12654105	0.00070359994	0.13435039	0.44812793	0.1285747	0.0070899404	0.14883438	0.053491816	0.14046532
15075487	0.18119685	0.14470422	0.5419652	0.1362845	0.003732791	0.13377425	0.26524988	0.12844186	0.00563317	0.21123937	0.050344866	0.17901556
15075512	0.17919661	0.14787227	0.67531675	0.15139121	0.0038419908	0.14203906	0.09997219	0.13029623	0.0027079966	0.22980593	0.03969624	0.18636082
15075537	0.164507	0.1488607	0.43156803	0.15235418	0.0050151795	0.15046816	0.081296414	0.13335432	0.0034303938	0.22927935	0.04318497	0.17541316
15075562	0.164507	0.14675815	0.40579602	0.15796128	0.009956235	0.15301457	0.028556118	0.13436784	0.0046479837	0.2338836	0.043587662	0.1823486
15075587	0.164507	0.14981641	0.1042801	0.15627944	0.007545928	0.15989019	0.028556118	0.1350405	0.005391174	0.22961001	0.028420974	0.18859565
15075612	0.164507	0.14994611	0.10242402	0.15751582	0.011725331	0.16117546	0.04043698	0.13963494	0.0048183817	0.22891998	0.03757409	0.19868115
15075637	0.60396755	0.1489276	0.09414088	0.1448655	0.01202171	0.16550273	0.028556118	0.14191996	0.0066943495	0.22892226	0.031065803	0.19824259
15075662	1.2544322	0.14959942	0.09437184	0.13618839	0.010485807	0.16865994	0.028556118	0.14307956	0.005427973	0.23347698	0.010753259	0.19970314
15075687	1.2626519	0.14609934	0.09702768	0.132543	0.016481657	0.16459228	0.028556118	0.14420438	0.006043963	0.23078007	0.0063960897	0.19104838
15075712	1.2626519	0.14308727	0.031350862	0.1277292	0.018738102	0.16140111	0.028556118	0.14226878	0.0070899404	0.22114135	0.009799577	0.19693507
15075737	1.2626519	0.14047155	0.022378132	0.12543297	0.004791981	0.16325101	0.028556118	0.1426043	0.0070899404	0.21795575	0.011289361	0.2019535
15075762	1.2626519	0.14036557	0.022378132	0.12573862	0.006029963	0.16527104	0.028556118	0.14043322	0.021742688	0.22049828	0.011286427	0.19781394
15075787	1.2626519	0.13738379	0.019925881	0.11997351	0.0061835605	0.15891618	0.028556118	0.13654661	0.03761113	0.21001238	0.010935249	0.18842392
15075812	1.1301757	0.1281355	0.019517161	0.115989715	0.008491898	0.14924559	0.028356196	0.13179517	0.03761113	0.19218498	0.02873658	0.1780073
15075837	0.3444257	0.13495016	0.024543537	0.12946074	0.038219098	0.13765407	0.023794154	0.12971762	0.03761113	0.1726755	0.08532736	0.17336819
15075862	0.18119685	0.13559741	0.025227323	0.13095951	0.054263372	0.13424352	0.019191222	0.1298057	0.05172493	0.16957347	0.09847755	0.17547694
15075887	0.18119685	0.13549936	0.025227323	0.13916855	0.056530286	0.14005703	0.019432377	0.13387536	0.10804963	0.19159347	0.109563865	0.17852166
15075912	0.18119685	0.13755026	0.025227323	0.13799825	0.30388677	0.1472373	0.01636567	0.13565938	0.16648388	0.21238512	0.18375155	0.18966077
15075937	0.18119685	0.13825096	0.025227323	0.13951427	0.32441923	0.140444	0.006031964	0.13115367	0.13055839	0.21192913	0.2258929	0.18925399
15075962	0.18119685	0.1394822	0.025227323	0.1406385	0.32441923	0.13874686	0.0068695457	0.13161413	0.22665596	0.2093078	0.23139991	0.18797259
15075987	0.18119685	0.14119384	0.025227323	0.13926327	0.32441923	0.13642526	0.0065215537	0.1312517	0.23834686	0.21361177	0.26005292	0.18000007
15076013	0.18119685	0.14023304	0.025227323	0.13753995	0.63285047	0.1387859	0.00620556	0.13247305	0.20915373	0.21544668	0.27237895	0.19002229
15076038	0.18119685	0.14410913	0.025227323	0.1419805	0.7575722	0.14524624	0.009851441	0.13763475	0.22892328	0.21996877	0.30196396	0.19473943
15076063	0.18119685	0.1534762	0.025227323	0.14292222	0.68328255	0.15925914	0.008171909	0.14184943	0.39913416	0.21775676	0.3612638	0.20586471
15076088	0.18119685	0.14911512	0.025227323	0.13580528	0.32441923	0.1534203	0.00811391	0.14493	0.46154076	0.22144392	0.4382414	0.20005389
15076113	0.18053019	0.148497	0.08412754	0.13128597	0.3013024	0.15030868	0.0022783983	0.14911617	0.5847121	0.22165528	0.32987684	0.19901142
15076138	0.164507	0.15224296	0.106965914	0.13098925	0.21247879	0.15506963	0.0030099954	0.14578283	0.55569726	0.20806664	0.16644561	0.19373213
15076163	0.164507	0.14816786	0.106965914	0.13099992	0.062359575	0.15409715	0.009799844	0.14557552	0.39303264	0.20042817	0.15342537	0.19173409
15076188	0.164507	0.14528018	0.10179928	0.13380666	0.062359575	0.15083379	0.014389504	0.14463907	0.23585406	0.19118088	0.12244646	0.18715958
15076213	0.164507	0.14258689	0.10179929	0.13409844	0.062359575	0.14868091	0.019114437	0.14459346	0.15262277	0.19578221	0.07847464	0.18905456
15076238	0.08822988	0.14304811	0.106965914	0.13182768	0.062359575	0.14654288	0.031211734	0.14604494	0.10471452	0.19218373	0.095032096	0.18099645
15076263	0.08822988	0.14048037	0.106965914	0.13454494	0.062359575	0.1449843	0.04256395	0.14584474	0.09864832	0.2033552	0.07453416	0.17727916
15076288	0.08503747	0.1404518	0.106965914	0.13626638	0.062359575	0.14258319	0.024689093	0.141197	0.0322696	0.21721682	0.15925634	0.1848116
15076313	0.14550959	0.14309019	0.106965914	0.13245456	0.062359575	0.14352304	0.020779304	0.1369862	0.02508057	0.21107265	0.106927596	0.18265332
15076338	0.08503747	0.14019126	0.06451644	0.1328364	0.062359575	0.1435698	0.020285409	0.13816099	0.0054831724	0.18554321	0.119189866	0.18504061
15076363	0.08503747	0.13912502	0.025227323	0.13608411	0.062359575	0.13963115	0.025193334	0.1404469	0.0053771744	0.18217853	0.12659214	0.19004299
15076388	0.08503747	0.13970496	0.025227323	0.1298677	0.062359575	0.14128757	0.020550555	0.1417533	0.049996372	0.19595107	0.21750471	0.1935947
15076413	0.14550959	0.14465322	0.035055622	0.13308537	0.062359575	0.14531338	0.018207794	0.1461041	0.23649725	0.20219392	0.3098723	0.2006192
15076438	0.16651228	0.14803635	0.106965914	0.13696319	0.062359575	0.15698233	0.018966062	0.15120542	0.23240618	0.21260221	0.37847063	0.20783594
15076463	0.18119685	0.14651433	0.106965914	0.13370672	0.021426762	0.15995815	0.021704298	0.14791879	0.31843963	0.2135373	0.4711811	0.20632586
15076488	0.18119685	0.14065745	0.10179928	0.13132483	0.0037987907	0.16072251	0.018975662	0.14297067	0.29071373	0.21067074	0.46341714	0.20474322
15076513	0.18119685	0.14252025	0.10020901	0.13116598	0.0029899955	0.17143838	0.021845862	0.14428782	0.39711767	0.21638592	0.44827187	0.20567162
15076538	0.18119685	0.14237875	0.106436916	0.13444465	0.0031759946	0.15657039	0.04572966	0.13949703	0.44350356	0.2186892	0.52680266	0.2028042
15076563	0.18119685	0.14043266	0.060919117	0.13655426	0.011078573	0.14169168	0.032628607	0.13521978	0.3092637	0.22296365	0.55221945	0.19161473
15076588	0.18119685	0.14367223	0.0129096415	0.13570607	0.07436943	0.13396443	0.015017035	0.13630787	0.32701662	0.21485478	0.4834404	0.1907833
15076613	0.18119685	0.14471216	0.018750101	0.13668668	0.24953078	0.13354649	0.008876683	0.13813294	0.19295247	0.21225274	0.32312238	0.18519698
15076638	0.17719565	0.14372745	0.014283916	0.1410805	0.3013024	0.13067447	0.024433969	0.13555428	0.0896423	0.19496277	0.26512185	0.1616695
15076663	0.164507	0.1450915	0.013940348	0.15563235	0.29201108	0.12722221	0.10781937	0.13758732	0.021387571	0.19074056	0.18831408	0.14586127
15076688	0.164507	0.14764595	0.022628471	0.14443478	0.19769688	0.13230059	0.41842687	0.1340445	0.011533344	0.20816508	0.123844236	0.1462477
15076713	0.164507	0.14990088	0.043050297	0.12735933	0.21567681	0.13335243	0.6797175	0.13441744	0.026618853	0.21615988	0.09644747	0.15677941
15076738	0.16918494	0.15160987	0.058826063	0.13586494	0.28580317	0.14041857	0.45049423	0.13810411	0.02754372	0.22020656	0.034165885	0.17078118
15076763	0.18119685	0.15056357	0.041193545	0.12845497	0.23087582	0.1441289	0.59616506	0.13655551	0.015937325	0.22048934	0.041123077	0.1843974
15076788	0.18119685	0.15409738	0.0692267	0.14483237	0.27338773	0.15041643	0.8758917	0.13819084	0.059874214	0.22084199	0.023352144	0.19825111
15076813	0.18119685	0.1629435	0.106965914	0.1384983	0.10439865	0.18041909	1.2958006	0.1400793	0.08007041	0.22442491	0.102702826	0.20449688
15076838	0.18119685	0.15608361	0.106965914	0.12378866	0.032404326	0.21765245	1.3346065	0.13625097	0.06927178	0.22012366	0.5410558	0.2028601
15076863	0.18119685	0.1606728	0.03177985	0.13065031	0.036805686	0.2904145	1.2640634	0.1384753	0.3393451	0.21148628	0.66904986	0.20280239
15076888	0.18119685	0.17570487	0.035055622	0.15473685	0.015974922	0.38919085	1.3609371	0.14500552	0.45251337	0.20915297	0.7646326	0.20542823
15076913	0.18119685	0.23382708	0.19740932	0.2276973	0.029056313	0.5014679	1.2718718	0.15320286	0.7076598	0.22029854	0.79852843	0.21239847
15076938	0.18119685	0.42349005	0.5788958	0.47800308	0.03265219	0.7864376	1.1956286	0.18726435	0.9148591	0.22927046	0.9896176	0.21912117
15076963	0.18119685	0.7064182	1.1243525	0.9559864	0.15072268	1.1549178	1.4220473	0.3508764	1.4826562	0.28291118	1.0468132	0.23919928
15076988	0.2472961	0.8864328	1.6834284	1.2950162	0.20363139	1.3513287	1.3095399	0.55598223	2.000306	0.4780751	1.1803306	0.3182312
15077013	1.1849289	0.95030737	1.7922782	1.9884657	0.23992474	1.5918562	1.100986	0.74045205	2.4371154	0.68578243	1.3322657	0.3533754
15077038	1.2626519	1.1371797	1.9934856	2.1427855	0.5561976	1.5953115	1.2990514	0.6579988	2.8089151	0.8484602	1.0664742	0.40958527
15077063	1.2626519	1.3975235	2.632143	2.3271766	0.90169	1.7081509	1.5858618	0.8181478	3.1693935	1.25999	0.6497098	0.62467873
15077088	1.2626519	1.6784458	2.788741	2.4340005	1.3326352	1.8328526	1.970207	0.9784712	3.3726258	1.5092192	0.67231244	0.8302212
15077113	1.5008386	2.0057044	3.253766	2.5637662	1.7450582	2.2074904	2.0470915	1.3509963	3.6728468	1.8123246	0.90407425	0.9454439
15077138	1.7918372	2.027434	3.4672663	2.5708523	1.731634	2.5018365	2.0740912	1.4811354	3.773463	1.9087312	1.0609531	1.0262872
15077163	1.5234607	2.0466778	3.7033298	2.6013541	1.596782	2.543989	2.0775876	1.5303288	3.9673188	1.9068598	1.1090844	0.99036384
15077188	1.2527092	2.1828432	3.7733037	2.5368822	1.7196884	2.3674402	2.2660348	1.3038973	4.0589495	1.911302	0.8753276	1.015966
15077213	1.2103156	2.0113487	3.741818	2.5109186	1.4408252	2.3048067	2.3306744	1.1560204	4.133783	1.8142067	0.74809307	0.9018332
15077238	0.8993685	1.8862453	3.8115911	2.4097526	0.92814523	2.3875813	2.465267	0.9870079	4.1721225	1.6615846	0.91529137	0.8431717
15077263	0.9696306	2.1683965	3.9194448	2.5274296	1.498534	2.393986	2.5034144	1.2381489	4.2887287	1.8468709	0.80444324	0.96173966
15077288	0.859753	2.3322315	3.8774142	2.4884503	1.4934082	2.3793948	2.7375941	1.2308879	4.3519115	1.8145195	0.92955333	0.9378142
15077313	1.1851084	2.298206	3.8666246	2.6318398	1.5663503	2.4351985	2.8670945	1.3754127	4.3998256	1.9019	0.6668944	0.8830963
15077338	1.2103156	2.37261	3.884543	2.639139	1.4823151	2.4687614	3.1202953	1.3287432	4.473705	1.9683349	0.5770063	0.8907838
15077363	1.1406101	2.396329	3.9023821	2.7340205	1.8563955	2.4583914	3.1928704	1.5183814	4.599683	2.2040858	0.7683928	0.956862
15077388	0.89041674	2.2029438	3.808696	2.6909418	2.0947173	2.4224179	3.2461972	1.5360615	4.6167226	2.2774634	0.5336802	1.0749656
15077413	1.1186237	2.3202682	3.6178582	2.7869492	2.3558357	2.5003316	3.469201	1.5546899	4.688254	2.3415267	0.5336802	1.1278378
15077438	1.2868822	2.450195	3.8038292	2.863454	2.3564723	2.6282341	3.6511476	1.6458676	4.7954698	2.4783833	0.7247217	1.2396204
15077463	1.2606022	2.4563136	3.7655246	2.8451488	2.444464	2.6244793	3.6608942	1.7584075	4.8380623	2.4605148	0.63569885	1.1759657
15077488	1.211404	2.4795182	3.6520267	2.8007512	2.7074435	2.5116055	3.5510662	1.7749636	4.7453027	2.390534	0.54914916	1.1070408
15077513	1.1440958	2.3133183	3.5649765	2.7163584	2.6523106	2.4545078	3.4276187	1.7142048	4.678587	2.3363748	0.38541436	1.1071389
15077538	1.2626519	2.332894	3.6177325	2.7276454	2.7796254	2.4553034	3.3835216	1.7965518	4.6972513	2.4155407	0.4065049	1.1570526
15077563	1.2626519	2.2153509	3.5960877	2.7805867	2.8001828	2.3934138	3.241371	1.7437077	4.6135454	2.460512	0.26985097	1.0861677
15077588	1.1578597	2.198313	3.4622772	2.6376693	2.7439637	2.3170078	3.1545267	1.7530241	4.482613	2.328566	0.29633683	1.1256261
15077613	1.2626519	2.1972609	3.341563	2.6131165	2.7562876	2.234796	3.0917778	1.7136116	4.35501	2.2772586	0.32088166	1.1273572
15077638	1.472449	2.0292976	3.1843266	2.5401099	2.3150563	2.1477711	2.8609962	1.3933634	4.199851	2.1615365	0.32088166	1.056131
15077663	1.5752076	1.8882526	2.8952937	2.49701	2.3532858	2.047158	2.5449014	1.4592683	3.8919237	1.9731361	0.34528768	1.0140588
15077688	1.4482554	1.8190657	2.691307	2.4799898	2.4251063	1.9336774	2.554682	1.3177098	3.615317	1.9571126	0.325504	0.9201308
15077713	1.2626519	1.8395225	2.4676073	2.4894567	2.4086516	1.829204	2.48263	1.5493593	3.628582	1.8151008	0.3470404	0.8938231
15077738	1.2626519	1.7506739	2.3590405	2.3850627	1.9679478	1.7166002	2.23782	1.3450875	3.4057653	1.6074777	0.3598889	0.8466923
15077763	1.2626519	1.4716733	2.1694424	2.313211	1.8395767	1.4895316	1.9142543	1.1607391	2.9230757	1.447855	0.29946715	0.6909833
15077788	1.0874507	1.2015848	1.694774	2.1983063	1.4573325	1.1835332	1.5861453	0.85906965	2.4988122	0.99128616	0.2744676	0.6572105
15077813	0.90076965	0.95544904	1.2689224	1.9050494	0.99998623	1.0296087	1.517301	0.5433493	2.1816897	0.7164649	0.23244774	0.5950899
15077838	1.2626519	0.79845583	0.9795048	2.002955	0.9283071	0.8793819	1.2447288	0.5110108	2.090357	0.6528186	0.23244774	0.7020611
15077863	1.2626519	0.58054405	0.9795048	1.9828051	0.7625882	0.77503073	0.8950262	0.46446496	2.090357	0.512722	0.13738064	0.62557894
15077888	1.2626519	0.57814336	0.85304695	1.9196156	0.9190741	0.69408435	0.9008391	0.41866142	2.030587	0.472115	0.06717627	0.6228351
15077913	1.2626519	0.33139133	0.47092026	1.5389208	0.73110324	0.3815866	0.5256683	0.22735098	1.7586641	0.23403808	0.021122696	0.36350676
15077938	1.2626519	0.17367324	0.47092026	0.61013126	0.32441923	0.22226357	0.37237367	0.15166964	1.0489541	0.22714701	0.021539668	0.2439143
15077963	1.0728786	0.16294774	0.47092026	0.2092894	0.32441923	0.15696952	0.33209214	0.13657624	0.81409055	0.23197669	0.021578327	0.23300236
15077988	0.7518527	0.14905594	0.32996	0.13569745	0.28348917	0.15358013	0.13732755	0.13942015	0.6679468	0.21909243	0.021578327	0.21076171
15078014	0.18119685	0.14721444	0.106965914	0.13470924	0.05741485	0.14799625	0.30940834	0.14114124	0.59448045	0.1986374	0.021578327	0.18726102
15078039	0.18119685	0.14335136	0.106965914	0.13283637	0.062359575	0.14598635	0.16309322	0.1418173	0.37444964	0.19992866	0.021578327	0.18467219
15078064	0.18119685	0.13940549	0.106965914	0.13283288	0.062359575	0.14640203	0.0656628	0.14166465	0.20128837	0.19132416	0.020701721	0.17996079
15078089	0.18119685	0.13856858	0.106965914	0.13617738	0.062359575	0.14050269	0.06121376	0.14097549	0.10804963	0.19383784	0.021359177	0.17752366
15078114	0.18119685	0.1327689	0.106965914	0.13327268	0.05447865	0.13700235	0.028556118	0.14291015	0.10804963	0.1777866	0.021578327	0.18059245
15078139	0.18119685	0.12973332	0.106965914	0.14382985	0.017006379	0.13697244	0.028556118	0.14027736	0.105240025	0.17866759	0.021578327	0.18177505
15078164	0.18119685	0.13649496	0.08412753	0.14316593	0.062359575	0.13759704	0.028556118	0.1418252	0.014416699	0.19716239	0.021578327	0.17916276
15078189	0.17385921	0.13630542	0.025227323	0.15396926	0.062359575	0.13706946	0.028556118	0.13864934	0.0070899404	0.18466792	0.021578327	0.16469136
15078214	0.164507	0.13785838	0.025227323	0.16440412	0.062359575	0.13382128	0.028556118	0.1410183	0.035170346	0.19179626	0.021578327	0.16394019
15078239	0.164507	0.13694677	0.023061955	0.16182344	0.062359575	0.12847647	0.031526778	0.13892648	0.03761113	0.18644044	0.021578327	0.15927482
15078264	0.17852971	0.14099064	0.07317867	0.15622124	0.062359575	0.13557601	0.1048649	0.13833831	0.018079814	0.19085826	0.021578327	0.16465619
15078289	0.17519401	0.14313385	0.1033893	0.15130126	0.062359575	0.13931082	0.12684953	0.13806398	0.0070899404	0.19875905	0.021578327	0.17185336
15078314	0.164507	0.14239028	0.106965914	0.14900696	0.062359575	0.14067885	0.12684953	0.13792785	0.0070899404	0.20144913	0.021578327	0.17681904
15078339	0.164507	0.14389408	0.10179928	0.15644163	0.062359575	0.13895704	0.12684953	0.13716125	0.0069351443	0.20046031	0.021578327	0.17524645
15078364	0.13281517	0.14614543	0.1033893	0.15186918	0.062359575	0.13311282	0.12684953	0.13619062	0.022963582	0.19247673	0.04636951	0.17416951
15078389	0.11054988	0.1467574	0.106965914	0.15616861	0.062359575	0.1315703	0.12684953	0.13566993	0.03761113	0.18822816	0.1128702	0.17754552
15078414	0.08503747	0.14514764	0.32996	0.15576166	0.062359575	0.1314653	0.13521917	0.14038907	0.03761113	0.19693159	0.1128702	0.18001023
15078439	0.08503747	0.14071757	0.47092026	0.13984826	0.062359575	0.13084958	0.20869264	0.1384295	0.009532255	0.19713083	0.1128702	0.18542445
15078464	0.09780162	0.13538584	0.47092026	0.13259372	0.062359575	0.12565751	0.07935629	0.13804528	0.0070899404	0.17200842	0.1128702	0.16329683
15078489	0.164507	0.13309474	0.30091032	0.13181831	0.28949457	0.12719482	0.028556118	0.13966602	0.006486755	0.1827675	0.17112216	0.17235827
15078514	0.164507	0.14428225	0.106965914	0.14074355	0.23338862	0.13166924	0.033012006	0.13726819	0.017086368	0.19021742	0.28985012	0.16792467
15078539	0.17185639	0.14706632	0.106965914	0.13957879	0.19769688	0.13701789	0.0656628	0.14011991	0.022235367	0.18700318	0.24903262	0.1629673
15078564	0.18119685	0.15112296	0.105376475	0.13955188	0.24593063	0.13824718	0.0656628	0.13951404	0.017434314	0.19847335	0.24688435	0.1597422
15078589	0.18119685	0.15033121	0.1033893	0.14496973	0.3056426	0.14040627	0.0656628	0.14030662	0.026075047	0.20547192	0.22623283	0.1655323
15078614	0.18119685	0.14821704	0.06948607	0.13761005	0.22246528	0.14611119	0.06811651	0.13946304	0.0062839584	0.20211875	0.16666402	0.16630583
15078639	0.17118862	0.14683464	0.024035685	0.13650155	0.41126785	0.145663	0.124409616	0.13816546	0.008563895	0.20750767	0.16666402	0.15364271
15078664	0.164507	0.14818873	0.024035685	0.14127189	0.57994777	0.14204279	0.0656628	0.1385949	0.0076671243	0.2061953	0.26416323	0.15242815
15078689	0.1073644	0.14979345	0.041193545	0.15254208	0.5591301	0.14261612	0.08984985	0.14054555	0.01095858	0.20349412	0.29783338	0.16790998
15078714	0.08503747	0.1527298	0.09183486	0.1556662	0.27500728	0.14366311	0.0656628	0.14242014	0.051182855	0.19945829	0.2850073	0.16651425
15078739	0.08503747	0.15423164	0.15207316	0.149708	0.23840986	0.1469444	0.028556118	0.14555976	0.03323348	0.21028286	0.30039296	0.18685526
15078764	0.13916516	0.15426686	0.19464776	0.1422094	0.23589998	0.15582144	0.028556118	0.14152491	0.03090428	0.21840069	0.597515	0.19935715
15078789	0.164507	0.15842852	0.2633591	0.1456744	0.20193323	0.15658763	0.028556118	0.14177299	0.037534785	0.22466388	0.60972565	0.20322114
15078814	0.116917446	0.14829251	0.34802645	0.13450162	0.040958144	0.15729263	0.028556118	0.14180079	0.09034544	0.22367124	0.5579131	0.20309989
15078839	0.164507	0.15383708	0.47092026	0.13294399	0.020347396	0.16613585	0.028556118	0.14324	0.10804963	0.22794476	0.5330459	0.20576404
15078864	0.17319167	0.14919701	0.46850884	0.13392946	0.03500685	0.14882475	0.028556118	0.14112882	0.10804963	0.22169907	0.5330459	0.20370941
15078889	0.18119685	0.14268738	0.4405959	0.12771282	0.049857747	0.14122915	0.028556118	0.13974789	0.10804963	0.20197216	0.36488917	0.20282668
15078914	0.18119685	0.14326319	0.15860501	0.13160086	0.04928844	0.14267662	0.010675797	0.13639577	0.10605586	0.20213462	0.3638416	0.19233549
15078939	0.18119685	0.14394677	0.1033893	0.1390211	0.03995577	0.14542952	0.002259998	0.13441971	0.048902903	0.20471683	0.36243302	0.19085674
15078964	0.17385921	0.1439472	0.106965914	0.13887216	0.044600412	0.13800052	0.002259998	0.13117547	0.03761113	0.20096482	0.33757013	0.18393132
15078989	0.17786273	0.15030356	0.0710566	0.14965117	0.24124706	0.13619298	0.0064207558	0.13143623	0.037542783	0.20292684	0.12683369	0.1793871
15079014	0.18119685	0.14712471	0.025227323	0.1609271	0.2635183	0.13175271	0.0040431884	0.12778081	0.03430967	0.19984335	0.021578327	0.16498709
15079039	0.18119685	0.14004578	0.025227323	0.14667273	0.28957558	0.13201869	0.005826367	0.1286103	0.00966185	0.1821963	0.066035725	0.17107365
15079064	0.18119685	0.13961807	0.025227323	0.1418304	0.28153908	0.12891047	0.017237145	0.12798524	0.006449955	0.1783211	0.14448015	0.17275241
15079089	0.18119685	0.1367642	0.025227323	0.13391027	0.26606685	0.13032424	0.028556118	0.13033128	0.0070291418	0.17314245	0.1462576	0.17369106
15079114	0.18119685	0.13789059	0.025227323	0.13131762	0.27137637	0.12915818	0.028556118	0.1312786	0.0119745135	0.17220522	0.25594637	0.17561835
15079139	0.18119685	0.14178264	0.025105761	0.1326738	0.26618385	0.12850235	0.031526778	0.13105166	0.03761113	0.17794533	0.29849353	0.17674491
15079164	0.18119685	0.13941574	0.024581127	0.13312209	0.25381634	0.1303632	0.0656628	0.123624966	0.03761113	0.19540489	0.69021	0.17837521
15079189	0.18119685	0.14270201	0.024847444	0.13462424	0.24661262	0.13101205	0.0656628	0.12459399	0.055738334	0.20936008	0.71381253	0.16863194
15079214	0.18119685	0.14151314	0.025166543	0.13342302	0.18671757	0.13053186	0.04489092	0.123440385	0.08591427	0.21097803	0.7719607	0.1667966
15079239	0.18119685	0.14112161	0.025227323	0.1371858	0.05615249	0.13067868	0.10975512	0.12475958	0.09993358	0.22325976	0.9217649	0.15036792
15079264	0.18119685	0.14035596	0.025227323	0.14439927	0.045048364	0.13230534	0.09752494	0.12455442	0.09257651	0.22457547	0.82467985	0.14400263
15079289	0.18119685	0.13753365	0.025227323	0.14258909	0.025897106	0.13256148	0.097524926	0.11740207	0.053534426	0.2147484	0.8712803	0.1491463
15079314	0.18119685	0.13867387	0.025227323	0.14841233	0.0089942785	0.13254786	0.031366855	0.11898466	0.03340339	0.2164786	0.96592724	0.13955429
15079339	0.18119685	0.13880384	0.025227323	0.14459181	0.016456457	0.13204253	0.07084034	0.12100841	0.011844924	0.20592014	0.7661448	0.14046906
15079364	0.7777262	0.13496463	0.025227323	0.13316916	0.01423072	0.13706976	0.06205776	0.12180911	0.0031499949	0.19718595	0.503374	0.13539855
15079389	0.90076965	0.12983614	0.024771467	0.12336152	0.0089498805	0.13105857	0.04284409	0.123666756	0.004094789	0.17721169	0.3408184	0.12837276
15079414	0.90076965	0.13189597	0.025227323	0.12506479	0.01079299	0.13283563	0.11134219	0.12310386	0.0028111965	0.18585059	0.34220654	0.13060585
15079439	0.6440006	0.1348812	0.025227323	0.13015935	0.016650833	0.13207081	0.3467906	0.12187805	0.0045171846	0.19664654	0.30475837	0.13397059
15079464	1.1268251	0.13485235	0.025227323	0.124145344	0.02190465	0.1382136	0.1820224	0.12816691	0.022622872	0.19015306	0.2777945	0.14911912
15079489	1.2626519	0.13608488	0.025227323	0.13478678	0.018504545	0.13805893	0.28014213	0.1295186	0.122881316	0.18221642	0.33209842	0.15786192
15079514	1.2544323	0.14070904	0.059128337	0.12811553	0.025549622	0.13992211	0.26171333	0.13077125	0.3577777	0.19642425	0.28121355	0.17592074
15079539	1.0249622	0.14291507	0.09550196	0.12830353	0.004274787	0.15438987	0.60158145	0.13507566	0.39109695	0.21708193	0.23098569	0.18774785
15079564	0.90076965	0.14453423	0.04982538	0.12405275	0.010489808	0.1395874	0.48577163	0.13533346	0.56132114	0.22009256	0.16147181	0.19428194
15079589	0.90076965	0.1436907	0.058826063	0.12371066	0.010489808	0.14499253	0.33209214	0.13512188	0.59448045	0.22887973	0.27094692	0.19822171
15079614	0.90076965	0.14636871	0.06953355	0.12674588	0.012751254	0.1500994	0.3080118	0.13600588	0.59448045	0.22973073	0.29891244	0.20859551
15079639	0.43853575	0.14682606	0.09702768	0.12914884	0.013059629	0.14291734	0.12684953	0.13834432	0.59448045	0.22129938	0.24688435	0.19476587
15079664	0.16851689	0.14515193	0.09702768	0.13675542	0.010489808	0.14738572	0.06412764	0.13839209	0.459494	0.21579619	0.24907568	0.1878404
15079689	0.80536073	0.14333175	0.09702768	0.1226368	0.012956837	0.14764854	0.0656628	0.1338864	0.21657068	0.22809462	0.3182558	0.17994975
15079714	0.89884764	0.1385054	0.09702768	0.12144112	0.013059629	0.14774664	0.037467234	0.13136324	0.088365756	0.2168541	0.27728954	0.17188498
15079739	0.90076965	0.13990805	0.10179929	0.12443631	0.013059629	0.15248239	0.028556118	0.13272765	0.03761113	0.22913302	0.27728954	0.172349
15079764	0.90076965	0.13719766	0.106965914	0.12377726	0.013059629	0.15330437	0.011954115	0.13193315	0.03761113	0.23087123	0.27728954	0.17907219
15079789	0.90076965	0.13337177	0.106965914	0.12149727	0.013059629	0.14887585	0.009689848	0.12838207	0.010753392	0.20318723	0.2553874	0.16768664
15079814	0.671622	0.1299474	0.106965914	0.11612246	0.013059629	0.14535567	0.009689848	0.12882365	0.0070899404	0.1861895	0.24659236	0.15916045
15079839	0.18119685	0.12043972	0.106965914	0.10121663	0.013059629	0.13843809	0.015727753	0.12644371	0.0070899404	0.15419215	0.06905178	0.12540758
15079864	0.18119685	0.12266195	0.106965914	0.1069334	0.034762595	0.13397759	0.028556118	0.12544103	0.0070899404	0.16012324	0.077828735	0.12767264
15079889	0.18119685	0.11866289	0.106965914	0.108241044	0.062359575	0.1283445	0.028556118	0.12477481	0.0070899404	0.15029421	0.11012422	0.13417755
15079914	0.18119685	0.11537149	0.106965914	0.11132375	0.062359575	0.12640506	0.028556118	0.1257476	0.0070899404	0.15198053	0.08262223	0.14919035
15079939	0.18119685	0.12663215	0.106965914	0.12813368	0.062359575	0.125649	0.028556118	0.12528557	0.0070899404	0.17137012	0.1128702	0.15480404
15079964	0.18119685	0.1251268	0.09782311	0.12888715	0.062359575	0.12608409	0.028556118	0.12463878	0.0064867535	0.15906264	0.1128702	0.14872274
15079989	0.18119685	0.12779361	0.09702768	0.13617045	0.062359575	0.1259429	0.028556118	0.12462796	0.0051199775	0.17333947	0.1128702	0.13891853
15080015	0.17652851	0.12749696	0.09702768	0.13406639	0.062359575	0.12148388	0.033012006	0.11815365	0.006536754	0.15563339	0.1018814	0.11443128
15080040	0.13281517	0.12195115	0.09702768	0.1362105	0.062359575	0.11298075	0.0656628	0.10594201	0.006814747	0.14032769	0.044019114	0.11432734
15080065	0.08503747	0.12189252	0.09702768	0.13178739	0.062359575	0.11509845	0.053796053	0.103573926	0.0070899404	0.13399139	0.044019114	0.10913681
15080090	0.08503747	0.113862984	0.10020901	0.111108065	0.062359575	0.11446371	0.028556118	0.095640704	0.0070899404	0.12518853	0.03953237	0.09630536
15080115	0.14550959	0.09824237	0.106965914	0.092789516	0.020952865	0.10532172	0.028556118	0.07418428	0.0070899404	0.11377121	0.021578327	0.08575743
15080140	0.164507	0.09661524	0.106965914	0.09248862	0.015033034	0.10669166	0.024028886	0.07440847	0.0070899404	0.11335984	0.02004426	0.08651481
15080165	0.164507	0.087077424	0.106965914	0.07303965	0.062359575	0.0911497	0.009689848	0.07243927	0.0070899404	0.106245026	0.018838888	0.08397936
15080190	0.16584392	0.075407594	0.106965914	0.063245624	0.062359575	0.07452415	0.0046375827	0.060397148	0.0070899404	0.08741683	0.018838888	0.07656256
15080215	0.18119685	0.07461418	0.106965914	0.06308217	0.062359575	0.07487002	0.002259998	0.06131679	0.0070899404	0.09064093	0.018838888	0.07676463
15080240	0.18119685	0.07785383	0.106965914	0.063664466	0.062359575	0.08221488	0.0020211986	0.07134442	0.0070899404	0.10243377	0.018838888	0.082575746
15080265	0.18119685	0.086977124	0.106965914	0.06703678	0.062359575	0.08418535	0.0012251996	0.09369607	0.0070899404	0.109977245	0.020920876	0.09264063
15080290	0.18119685	0.10001466	0.09718415	0.086948544	0.31423342	0.08923088	0.002259998	0.11871138	0.0070899404	0.125637	0.021578327	0.11695365
15080315	0.18119685	0.101588026	0.025227323	0.092074335	0.32441923	0.10284278	0.002259998	0.12317961	0.0070899404	0.13603294	0.021578327	0.13175657
15080340	0.18119685	0.11709047	0.06451644	0.104458794	0.32441923	0.11885474	0.002259998	0.13295966	0.0070899404	0.14335646	0.021578327	0.14661115
15080365	0.18119685	0.13164487	0.106965914	0.12776133	0.32441923	0.1271942	0.002259998	0.13912092	0.0070899404	0.15800306	0.021578327	0.1578975
15080390	0.18119685	0.13847452	0.106965914	0.13298073	0.32441923	0.13132098	0.002259998	0.1403315	0.0070899404	0.16148914	0.021578327	0.16517301
15080415	0.18119685	0.13788843	0.106965914	0.14266118	0.1581266	0.12965906	0.004043189	0.13893282	0.0069867424	0.15683243	0.021578327	0.15625367
15080440	0.18119685	0.13673605	0.106965914	0.14273584	0.062359575	0.13007358	0.009689848	0.13587083	0.019194424	0.14892933	0.021578327	0.15193205
15080465	0.18119685	0.14001057	0.106965914	0.14454392	0.062359575	0.14070204	0.009689848	0.13605335	0.031506788	0.17590359	0.021578327	0.15736036
15080490	0.18119685	0.14264591	0.106965914	0.14698727	0.062359575	0.1423641	0.0061235614	0.1347782	0.019121634	0.19450596	0.018267786	0.16441427
15080515	0.18119685	0.14534119	0.106965914	0.14513806	0.062359575	0.13813642	0.002259998	0.13427901	0.018572133	0.19199654	0.018838888	0.1619936
15080540	0.18119685	0.1439903	0.106965914	0.14211124	0.062359575	0.14392498	0.008501098	0.13558432	0.031186543	0.18402952	0.018838888	0.16225728
15080565	0.18119685	0.13688403	0.106965914	0.13796529	0.062359575	0.14087673	0.009689848	0.13309711	0.03518434	0.14932758	0.018838888	0.15312156
15080590	0.18119685	0.122066244	0.106965914	0.11180799	0.052507874	0.13207304	0.009689848	0.12531734	0.024184441	0.12947327	0.018838888	0.13058953
15080615	0.18119685	0.09814809	0.106965914	0.08093043	0.013059629	0.12323191	0.009689848	0.09348327	0.0070899404	0.11525436	0.018838888	0.09391298
15080640	0.18119685	0.10192466	0.106965914	0.08481337	0.013059629	0.13060847	0.013463593	0.09634264	0.0070899404	0.12328301	0.018838888	0.103249334
15080665	0.18119685	0.11679722	0.106965914	0.08991708	0.013059629	0.14094295	0.009689848	0.113291964	0.0070899404	0.1396508	0.018838888	0.115429066
15080690	0.18119685	0.12693372	0.106965914	0.09988059	0.013059629	0.14409208	0.009689848	0.12849325	0.0070899404	0.15542088	0.018838888	0.13022646
15080715	0.18119685	0.12439808	0.09392146	0.09968473	0.013059629	0.14233208	0.009689848	0.12105296	0.0070899404	0.14187406	0.018838888	0.11977061
15080740	0.18119685	0.10920295	0.025227323	0.091204524	0.013059629	0.13323429	0.009689848	0.09906167	0.0070899404	0.12803826	0.019167628	0.098454416
15080765	0.18119685	0.09055443	0.025227323	0.075835854	0.013059629	0.10945338	0.007015142	0.068078876	0.0070899404	0.1074592	0.021578327	0.07591003
15080790	0.18119685	0.08552346	0.025227323	0.08009769	0.013059629	0.108377695	0.009689848	0.07976864	0.0070899404	0.109913066	0.021578327	0.082563534
15080815	0.18119685	0.09613995	0.025227323	0.091782	0.013059629	0.11594557	0.009689848	0.10079469	0.0070899404	0.11535388	0.021578327	0.09785842
15080840	0.18119685	0.10230972	0.025227323	0.10783006	0.013059629	0.124395624	0.009689848	0.11090048	0.0070899404	0.123285145	0.021578327	0.11956277
15080865	0.18119685	0.09541628	0.025227323	0.10582608	0.013059629	0.12370352	0.0064207553	0.106762156	0.0070899404	0.12077722	0.021578327	0.10836541
15080890	0.18119685	0.09607987	0.025227323	0.107677564	0.013059629	0.12521748	0.002259998	0.10325775	0.0070899404	0.12201361	0.021578327	0.095685005
15080915	0.18119685	0.080635294	0.025227323	0.09889917	0.013059629	0.1039373	0.002259998	0.08546285	0.0070899404	0.11000785	0.021578327	0.08213307
15080940	0.18119685	0.07547659	0.025227323	0.096994594	0.013059629	0.0989209	0.002259998	0.08146343	0.0070899404	0.10664937	0.021578327	0.08090602
15080965	0.18119685	0.071826845	0.025227323	0.08646685	0.013059629	0.085892275	0.002259998	0.068780646	0.0070899404	0.09474765	0.021249602	0.07833279
15080990	0.18119685	0.06915635	0.025227323	0.079310924	0.013059629	0.07619631	0.0013047997	0.05840528	0.0070899404	0.085786	0.018838888	0.07572831
15081015	0.18119685	0.060003325	0.025227323	0.070506066	0.013059629	0.07019961	0.00027	0.050153837	0.0070899404	0.08292815	0.018838888	0.07372496
15081040	0.18119685	0.06228313	0.025227323	0.06085363	0.013059629	0.06904638	0.00027	0.048831284	0.0070899404	0.08829951	0.018838888	0.07348605
15081065	0.18119685	0.06315385	0.025227323	0.058261856	0.013059629	0.07583675	0.00027	0.049921647	0.0070899404	0.089962676	0.018838888	0.075634666
15081090	0.18119685	0.060514793	0.025227323	0.05857198	0.013059629	0.07373418	0.00027	0.04769145	0.0070899404	0.08733471	0.018838888	0.07423506
15081115	0.18119685	0.06127508	0.025227323	0.060249045	0.013059629	0.07304993	0.00027	0.04747756	0.0070899404	0.09368855	0.018838888	0.0736044
15081140	0.18119685	0.06614554	0.025227323	0.062005013	0.013059629	0.08060233	0.00027	0.0465443	0.0070899404	0.102269396	0.018838888	0.08163778
15081165	0.18119685	0.067054614	0.025227323	0.069199726	0.013059629	0.07790132	0.00027	0.043703392	0.0070899404	0.11223346	0.018838888	0.082470216
15081190	0.18119685	0.06647353	0.025227323	0.06937297	0.013059629	0.07620554	0.0010659999	0.04298827	0.0070899404	0.11061297	0.018838888	0.082265384
15081215	0.18119685	0.082436174	0.025227323	0.10993172	0.013059629	0.08626452	0.002259998	0.056865662	0.0070899404	0.12483626	0.018838888	0.09707538
15081240	0.18119685	0.08427666	0.025227323	0.123078436	0.013059629	0.08855064	0.002259998	0.069681674	0.0070899404	0.1268882	0.018838888	0.1003392
15081265	0.18119685	0.085473835	0.025227323	0.12861812	0.013059629	0.0919898	0.002259998	0.07610892	0.0070899404	0.13164544	0.018838888	0.10218493
15081290	0.18119685	0.08820021	0.025227323	0.13289908	0.013059629	0.098137856	0.002259998	0.07293272	0.0070899404	0.14119619	0.018838888	0.10020409
15081315	0.18119685	0.09325072	0.067786865	0.11931459	0.013059629	0.09983741	0.002259998	0.068353355	0.0070899404	0.12698318	0.018838888	0.10474478
15081340	0.18119685	0.09049128	0.106965914	0.10480644	0.013059629	0.10395704	0.002259998	0.08311653	0.0070899404	0.118357114	0.018838888	0.08929337
15081365	0.18119685	0.08754097	0.106965914	0.094821036	0.013059629	0.10795878	0.002259998	0.09112218	0.0070899404	0.11885314	0.021140024	0.08940013
15081390	0.18119685	0.08182369	0.1033893	0.0818883	0.013059629	0.10713582	0.002259998	0.09784344	0.0070899404	0.11239453	0.021578327	0.08792253
15081415	0.18119685	0.09457046	0.106965914	0.09957625	0.013059629	0.12080037	0.0014639995	0.115668	0.0070899404	0.13081488	0.040429782	0.11225781
15081440	0.18119685	0.11782163	0.106965914	0.11419067	0.013059629	0.12618108	0.00027	0.12443675	0.0070899404	0.14156698	0.087618776	0.13003547
15081465	0.18119685	0.1283752	0.10140173	0.13748404	0.013059629	0.13244495	0.0005088	0.12958165	0.0070899404	0.16900508	0.1128702	0.15042758
15081490	0.17986345	0.12942517	0.06035614	0.14703342	0.013059629	0.13117	0.002259998	0.12885332	0.0070899404	0.16872528	0.1128702	0.13879085
15081515	0.16134468	0.12658602	0.058826063	0.14383225	0.013059629	0.12098895	0.002259998	0.1234032	0.0070899404	0.14721152	0.22526768	0.110718615
15081540	0.08503747	0.123894006	0.08481587	0.14160146	0.013059629	0.116928026	0.002259998	0.12252175	0.0070899404	0.14455286	0.27414697	0.11005581
15081565	0.32769173	0.1295956	0.09901613	0.1473376	0.013059629	0.12384496	0.002259998	0.1244342	0.0070899404	0.1837061	0.2840494	0.13084097
15081590	0.571173	0.13221441	0.15234205	0.13914053	0.013059629	0.12573846	0.002259998	0.12335926	0.0070899404	0.19145058	0.28757623	0.13779262
15081615	0.571173	0.13382085	0.47092026	0.13169396	0.013059629	0.12269673	0.0067179487	0.12215887	0.0070899404	0.18991575	0.27728954	0.16533554
15081640	0.571173	0.12710825	0.47092026	0.111295685	0.013059629	0.117249385	0.009689848	0.12077959	0.0070899404	0.15434493	0.18453476	0.1330341
15081665	0.571173	0.11073236	0.47092026	0.101537034	0.013059629	0.1056446	0.009689848	0.11369263	0.0070899404	0.12032764	0.046408273	0.12634288
15081690	0.8849871	0.08492848	0.24208452	0.08576745	0.013059629	0.09539506	0.008798286	0.08213663	0.0070899404	0.10632904	0.021578327	0.09044121
15081715	0.3123548	0.07262887	0.106965914	0.068935186	0.013059629	0.07803142	0.002259998	0.06455006	0.0070899404	0.090887114	0.021578327	0.07855186
15081740	0.18119685	0.07270937	0.106965914	0.06749585	0.013059629	0.07995561	0.002259998	0.062434316	0.0070899404	0.08810635	0.021578327	0.07603758
15081765	0.18119685	0.09066941	0.106965914	0.07342039	0.013059629	0.084410265	0.002259998	0.075557366	0.0070899404	0.09332067	0.021578327	0.078880906
15081790	0.18119685	0.09923701	0.18242647	0.08607803	0.013059629	0.09482022	0.002259998	0.09778772	0.0070899404	0.104968995	0.021030452	0.08837279
15081815	0.18119685	0.094828114	0.106965914	0.08649121	0.013059629	0.09818944	0.002259998	0.090735376	0.0070899404	0.10282904	0.018838888	0.08491443
15081840	0.18119685	0.08731276	0.106965914	0.072865754	0.013059629	0.09084673	0.0010659999	0.07346518	0.0070899404	0.097252354	0.018838888	0.078359626
15081865	0.18119685	0.07454312	0.106965914	0.06497854	0.013059629	0.07684709	0.00027	0.05871883	0.0070899404	0.087694585	0.018838888	0.07793929
15081890	0.18119685	0.08301434	0.106965914	0.073031545	0.013059629	0.09212583	0.00027	0.056888416	0.0070899404	0.10146323	0.018838888	0.0853423
15081915	0.18119685	0.08053024	0.106965914	0.07060304	0.013059629	0.09187879	0.00027	0.05457911	0.0070899404	0.10250282	0.018838888	0.085135214
15081940	0.18119685	0.07208189	0.106965914	0.064474106	0.013059629	0.079548284	0.00027	0.061926886	0.014416701	0.08579764	0.018838888	0.08142246
15081965	0.18119685	0.073428124	0.106965914	0.06536031	0.013059629	0.078813836	0.00027	0.066613644	0.03761113	0.08315903	0.018838888	0.08250951
15081990	0.18119685	0.07323153	0.106965914	0.063690916	0.013059629	0.07806592	0.00027	0.064589635	0.03761113	0.08240053	0.018838888	0.082457535
15082016	0.18119685	0.0740827	0.08412753	0.0603908	0.013059629	0.07712653	0.00027	0.055187926	0.03761113	0.080088705	0.018838888	0.07938249
15082041	0.18119685	0.070668325	0.025227323	0.06299424	0.013059629	0.07366951	0.00027	0.051657543	0.03761113	0.07779965	0.018838888	0.07713541
15082066	0.18119685	0.08080615	0.025227323	0.08614598	0.013059629	0.07900463	0.00027	0.0792357	0.03761113	0.091082945	0.018838888	0.09072263
15082091	0.18119685	0.075364396	0.025227323	0.077053815	0.013059629	0.07875422	0.00027	0.07101855	0.03761113	0.09938131	0.018838888	0.087283924
15082116	0.18119685	0.07567452	0.025227323	0.09249364	0.013059629	0.087005794	0.00027	0.09017615	0.03761113	0.1068726	0.018838888	0.09779875
15082141	0.18119685	0.072928116	0.025227323	0.094449505	0.013059629	0.087478444	0.00027	0.09335482	0.009532255	0.10928036	0.018838888	0.09815408
15082166	0.18119685	0.0695159	0.025227323	0.0826786	0.013059629	0.0828623	0.00027	0.08367014	0.0070899404	0.10468997	0.018838888	0.09414814
15082191	0.18119685	0.0648718	0.025227323	0.07285868	0.013059629	0.07963319	0.00027	0.07851553	0.0070899404	0.10308364	0.018838888	0.08960845
15082216	0.18119685	0.0599889	0.025227323	0.059278175	0.013059629	0.07842387	0.00027	0.05670713	0.0070899404	0.0979681	0.018838888	0.07909375
15082241	0.18119685	0.05961725	0.025227323	0.055648953	0.013059629	0.08128038	0.00027	0.054304644	0.0070899404	0.09886971	0.018838888	0.07814118
15082266	0.18119685	0.06143357	0.025227323	0.05280772	0.013059629	0.07695755	0.00027	0.049558282	0.0070899404	0.093504265	0.018838888	0.07553075
15082291	0.18119685	0.06426185	0.025227323	0.058012396	0.013059629	0.07571663	0.00027	0.052643493	0.0070899404	0.0944504	0.018838888	0.07482118
15082316	0.18119685	0.06682643	0.025227323	0.06168343	0.013059629	0.076806396	0.00027	0.051844254	0.0070899404	0.09350997	0.020592144	0.07441899
15082341	0.18119685	0.06895679	0.025227323	0.06212528	0.013059629	0.080218226	0.00027	0.052547038	0.0070899404	0.096147776	0.021578327	0.07465033
15082366	0.1705208	0.07161385	0.025227323	0.0625125	0.013059629	0.08404939	0.00027	0.054791197	0.0070899404	0.10070154	0.021578327	0.0732616
15082391	0.11373424	0.08129148	0.025227323	0.06603591	0.013059629	0.09399973	0.00027	0.052004755	0.0070899404	0.11212504	0.021578327	0.07372481
15082416	0.08503747	0.10358335	0.025227323	0.09154995	0.013059629	0.112251654	0.00027	0.05836886	0.019300804	0.13228187	0.035942394	0.10563895
15082441	0.08503747	0.12500253	0.10370642	0.103532925	0.013059629	0.13544485	0.00027	0.11352448	0.03761113	0.14893296	0.044019114	0.13306533
15082466	0.058382824	0.13324429	0.106965914	0.11942974	0.013059629	0.13405755	0.00027	0.124433726	0.03761113	0.16792496	0.1128702	0.12210104
15082491	0.04582396	0.13139433	0.106965914	0.12598081	0.013059629	0.13323769	0.00027	0.12380929	0.03761113	0.16347364	0.1128702	0.10632109
15082516	0.36087447	0.127491	0.106965914	0.11682921	0.011517744	0.13265896	0.00027	0.13087644	0.03761113	0.15866968	0.1128702	0.11419084
15082541	0.7006448	0.120376915	0.106965914	0.10984467	0.010489808	0.13701415	0.00027	0.12827015	0.013195617	0.16019067	0.06884653	0.1248084
15082566	0.87361944	0.09929253	0.106965914	0.10721493	0.012442879	0.1343203	0.00027	0.12438144	0.0070899404	0.14160103	0.044019114	0.12841499
15082591	0.90076965	0.098373875	0.106965914	0.10718927	0.040679183	0.13106656	0.00027	0.11646995	0.0070899404	0.13920878	0.044019114	0.12548085
15082616	0.90076965	0.106203005	0.106965914	0.109584056	0.062359575	0.12949646	0.00074759993	0.116517045	0.0070899404	0.13935345	0.044019114	0.12371835
15082641	0.90076965	0.11313169	0.106965914	0.11609626	0.062359575	0.13025606	0.002259998	0.121351555	0.0070899404	0.1471856	0.029658854	0.13341391
15082666	0.5291391	0.10229953	0.044880535	0.113279924	0.062359575	0.11791662	0.002259998	0.1098477	0.0070899404	0.13660365	0.021578327	0.13310651
15082691	0.18119685	0.092749	0.025227323	0.10563782	0.062359575	0.09862487	0.002259998	0.101065606	0.0070899404	0.11284353	0.021578327	0.119298905
15082716	0.18119685	0.09456651	0.025227323	0.10539153	0.062359575	0.10064408	0.002259998	0.103111304	0.0070899404	0.107199535	0.021578327	0.11421957
15082741	0.18119685	0.10442315	0.025227323	0.11356775	0.062359575	0.11380391	0.002259998	0.1087863	0.0070899404	0.11012429	0.021578327	0.11731255
15082766	0.18119685	0.10785831	0.025227323	0.12129723	0.062359575	0.123916455	0.002259998	0.10813858	0.0070899404	0.1196997	0.021578327	0.09760051
15082791	0.18119685	0.118166395	0.025227323	0.1275044	0.062359575	0.12983666	0.002259998	0.122212276	0.0070899404	0.13389684	0.040579528	0.11965303
15082816	0.18119685	0.128847	0.025227323	0.13701382	0.062359575	0.137277	0.002259998	0.12786171	0.0070899404	0.14805229	0.06886236	0.14534113
15082841	0.18119685	0.122745045	0.025227323	0.13414633	0.015033033	0.12599948	0.004043189	0.12094138	0.0070899404	0.13036609	0.05813711	0.13026829
15082866	0.18119685	0.11154241	0.025227323	0.116005145	0.013059629	0.116646565	0.002259998	0.110127695	0.0070899404	0.114690356	0.043145813	0.107738055
15082891	0.18119685	0.10001953	0.025227323	0.1086325	0.013059629	0.1052126	0.002259998	0.09521292	0.0070899404	0.10925326	0.04017879	0.0834553
15082916	0.18119685	0.10178283	0.025227323	0.103218794	0.013059629	0.10473488	0.002259998	0.0972299	0.0070899404	0.10727753	0.07447207	0.08067641
15082941	0.18119685	0.1141854	0.025227323	0.11333033	0.013059629	0.10940893	0.002259998	0.10809554	0.0070899404	0.111013316	0.10753052	0.08440462
15082966	0.18119685	0.12322038	0.025227323	0.117043816	0.013059629	0.11341035	0.002259998	0.11637226	0.0070899404	0.10471138	0.1128702	0.111413136
15082991	0.18119685	0.120463744	0.025227323	0.11551066	0.013059629	0.11375128	0.009392661	0.11556701	0.0070899404	0.105476156	0.11552778	0.10827726
15083016	0.18119685	0.103440195	0.025227323	0.10474554	0.013059629	0.10499768	0.009689848	0.10244721	0.0070899404	0.10351288	0.09370083	0.08865525
15083041	0.18119685	0.09043883	0.025227323	0.0821826	0.013059629	0.092175916	0.009689848	0.07928431	0.0070899404	0.09506315	0.06905178	0.08278571
15083066	0.18119685	0.07583241	0.025227323	0.06426792	0.013059629	0.083211794	0.0061235614	0.056815386	0.0070899404	0.09276068	0.06905178	0.07556339
15083091	0.18119685	0.07595131	0.025227323	0.06514095	0.013059629	0.07850964	0.002259998	0.056586325	0.0070899404	0.08675876	0.06905178	0.071526036
15083116	0.18119685	0.08301242	0.025227323	0.070657596	0.013059629	0.07926279	0.002259998	0.061065316	0.0070899404	0.09078637	0.06905178	0.07090596
15083141	0.18119685	0.08568637	0.025227323	0.085529834	0.013059629	0.08544925	0.002259998	0.068770856	0.0070899404	0.1012381	0.032980423	0.08079665
15083166	0.18119685	0.09624456	0.025227323	0.10421014	0.013059629	0.10366103	0.002259998	0.07680234	0.0070899404	0.12074108	0.021578327	0.100673445
15083191	0.18119685	0.095848486	0.025227323	0.09685685	0.013059629	0.101740524	0.002259998	0.07177697	0.0070899404	0.12038622	0.021578327	0.09979994
15083216	0.18119685	0.0918224	0.025227323	0.08143303	0.013059629	0.09450038	0.0003496	0.05992718	0.0070899404	0.11411302	0.021578327	0.08710408
15083241	0.18119685	0.06493662	0.025227323	0.056462094	0.058419567	0.06442772	0.00027	0.052274957	0.0070899404	0.08108841	0.021249602	0.06866481
15083266	0.18119685	0.06326552	0.025227323	0.05725892	0.062359575	0.061648965	0.0005088	0.049114555	0.0070899404	0.07519664	0.018838888	0.07062882
15083291	0.18119685	0.06416926	0.025227323	0.057756886	0.062359575	0.06330162	0.002259998	0.04971586	0.0070899404	0.076146945	0.018838888	0.070695706
15083316	0.18119685	0.06565617	0.025227323	0.057763547	0.062359575	0.06676118	0.002259998	0.052040666	0.0070899404	0.0814631	0.018838888	0.06884864
15083341	0.18119685	0.0682317	0.025227323	0.058087572	0.062359575	0.07002729	0.002259998	0.056251436	0.0070899404	0.085821256	0.018838888	0.07031079
15083366	0.18119685	0.07979651	0.025227323	0.067261994	0.2107704	0.07359041	0.002259998	0.06696884	0.0070899404	0.10213041	0.018838888	0.081611544
15083391	0.18119685	0.087212995	0.025227323	0.074008584	0.32441923	0.083525866	0.005826367	0.08371323	0.0070899404	0.11663414	0.018838888	0.09285461
15083416	0.18119685	0.0999275	0.025227323	0.100224376	0.32441923	0.08925246	0.009689848	0.1061528	0.0070899404	0.12886728	0.018838888	0.110299565
15083441	0.18119685	0.11289306	0.025227323	0.120978855	0.32441923	0.10760413	0.009689848	0.12388544	0.0070899404	0.138159	0.017572828	0.114890724
15083466	0.17519401	0.12439455	0.025227323	0.13662672	0.24209148	0.12396733	0.009689848	0.13355759	0.0070899404	0.14576524	0.02725196	0.13541399
15083491	0.164507	0.13199864	0.024885433	0.13797025	0.062359575	0.13207012	0.008798286	0.12962785	0.0070899404	0.15253754	0.08159104	0.134148
15083516	0.164507	0.13151164	0.023973703	0.14228776	0.22123486	0.13310373	0.003151595	0.13202184	0.014416701	0.15703243	0.095110275	0.15017761
15083541	0.12645987	0.13709478	0.038331013	0.1469897	0.32441923	0.13274524	0.0187465	0.13392416	0.07146634	0.16456297	0.12882736	0.15253405
15083566	0.08503747	0.14315623	0.106965914	0.15002075	0.17924422	0.13510236	0.028276233	0.13472179	0.16648388	0.18338136	0.24688435	0.16045104
15083591	0.08503747	0.14342418	0.106965914	0.15395316	0.062359575	0.13429436	0.027556513	0.13284686	0.39303264	0.18087696	0.24688435	0.16470939
15083616	0.08503747	0.14090113	0.106965914	0.15041094	0.062359575	0.1319072	0.02807631	0.13142774	0.39303264	0.17975879	0.24688435	0.15750194
15083641	0.1640196	0.1388089	0.106965914	0.13791391	0.062359575	0.12909335	0.028556118	0.12614956	0.39303264	0.15965442	0.24688435	0.15849933
15083666	0.18119685	0.13958636	0.106965914	0.1256638	0.062359575	0.12601574	0.028556118	0.120750695	0.39303264	0.14455427	0.14530772	0.15125602
15083691	0.18119685	0.13972211	0.106965914	0.114879854	0.062359575	0.12277371	0.028556118	0.11931796	0.40143645	0.14346465	0.222449	0.15165123
15083716	0.18119685	0.14342019	0.106965914	0.12239096	0.062359575	0.12445412	0.028556118	0.12223439	0.56351626	0.14943944	0.14448015	0.15692982
15083741	0.18119685	0.14039353	0.106965914	0.12628412	0.062359575	0.126852	0.026292568	0.1214317	0.3265999	0.15370837	0.14448015	0.15081926
15083766	0.18119685	0.12441672	0.106965914	0.11402406	0.013059629	0.121652104	0.0061235614	0.07353544	0.07428446	0.13721296	0.026513027	0.12690918
15083791	0.18119685	0.106894545	0.08739312	0.09979485	0.013059629	0.11200833	0.0003496	0.05653371	0.03150879	0.12401652	0.021578327	0.09867184
15083816	0.18119685	0.065506175	0.025227323	0.058638766	0.013059629	0.07564205	0.00027	0.045823455	0.0070899404	0.08096728	0.021578327	0.06963326
15083841	0.18119685	0.065356195	0.025227323	0.067592025	0.013059629	0.07715967	0.00074759993	0.050779983	0.0070899404	0.085490316	0.021578327	0.069525324
15083866	0.18119685	0.06528278	0.025227323	0.070195004	0.013059629	0.076342374	0.002259998	0.051438585	0.0070899404	0.08440314	0.021578327	0.06963915
15083891	0.18119685	0.0652419	0.025227323	0.07024109	0.013059629	0.07633388	0.002259998	0.051398426	0.0070899404	0.08440314	0.021578327	0.06965275
15083916	0.18119685	0.061433032	0.025227323	0.06874299	0.013059629	0.071296334	0.002259998	0.049843684	0.0070899404	0.08094786	0.018948467	0.06965275
15083941	0.18119685	0.06473416	0.025227323	0.07225993	0.013059629	0.06805158	0.0043403865	0.04592468	0.0070899404	0.08280839	0.018838888	0.069193676
15083966	0.18119685	0.063626155	0.025227323	0.07028408	0.013059629	0.06829311	0.009689848	0.045134455	0.0070899404	0.08623208	0.018838888	0.07279724
15083991	0.18119685	0.06591518	0.025227323	0.0734393	0.013059629	0.07513775	0.015727753	0.046925873	0.0070899404	0.09659608	0.018838888	0.07702726
15084017	0.18119685	0.06765823	0.025227323	0.07660796	0.03081752	0.077292934	0.028556118	0.04999551	0.0070899404	0.09884378	0.018838888	0.08109711
15084042	0.18119685	0.06399405	0.025227323	0.07446657	0.062359575	0.07436265	0.028556118	0.053620398	0.0070899404	0.09765729	0.018838888	0.08257279
15084067	0.18119685	0.063466	0.025227323	0.068180636	0.062359575	0.07242912	0.024028886	0.052255824	0.0070899404	0.0968782	0.018838888	0.08012754
15084092	0.18119685	0.06495462	0.025227323	0.06995268	0.062359575	0.07007331	0.009689848	0.051997975	0.0070899404	0.090587884	0.018838888	0.079435654
15084117	0.18119685	0.07227343	0.025227323	0.07332869	0.062359575	0.07401776	0.009689848	0.05543329	0.0070899404	0.09552893	0.021359177	0.08115165
15084142	0.18119685	0.0757297	0.025227323	0.07319519	0.062359575	0.078455076	0.009689848	0.061044708	0.0070899404	0.097305655	0.021578327	0.08324749
15084167	0.18119685	0.0784471	0.025227323	0.076704934	0.062359575	0.080044225	0.007609526	0.06420179	0.0070899404	0.09575176	0.021578327	0.08412588
15084192	0.18119685	0.08353186	0.067786865	0.076770276	0.062359575	0.089194834	0.002259998	0.06660269	0.0070899404	0.09781346	0.027279817	0.08733194
15084217	0.18119685	0.086549774	0.106965914	0.07431778	0.062359575	0.08530989	0.004340386	0.07942629	0.0070899404	0.09864044	0.06905178	0.08527134
15084242	0.18119685	0.085770756	0.106965914	0.0765402	0.062359575	0.08826497	0.002259998	0.0796278	0.0070899404	0.1064091	0.06905178	0.086960584
15084267	0.18119685	0.0864266	0.106965914	0.07745002	0.024899026	0.099071145	0.002259998	0.08077696	0.0070899404	0.113014765	0.06905178	0.09042598
15084292	0.18119685	0.09203167	0.106965914	0.07799545	0.013059629	0.11912215	0.002259998	0.08855191	0.0070899404	0.123591214	0.06905178	0.101823196
15084317	0.18119685	0.0925435	0.106965914	0.078178495	0.013059629	0.11974357	0.002259998	0.08730091	0.0070899404	0.124032855	0.06905178	0.101515934
15084342	0.18119685	0.098743305	0.106965914	0.088605314	0.013059629	0.12258273	0.002259998	0.08854775	0.0070899404	0.12505397	0.04602295	0.10871746
15084367	0.16784875	0.101079285	0.106965914	0.0933654	0.013059629	0.12556027	0.002259998	0.08764939	0.0070899404	0.12781239	0.044019114	0.10877412
15084392	0.164507	0.10053608	0.106965914	0.09873445	0.013059629	0.12437426	0.002259998	0.081865475	0.0070899404	0.1261186	0.021578327	0.1089219
15084417	0.164507	0.10027239	0.080861054	0.100996435	0.013059629	0.12578702	0.002259998	0.07661745	0.0070899404	0.12651308	0.021578327	0.09985673
15084442	0.164507	0.094389245	0.025227323	0.090246916	0.058419567	0.1133011	0.0021007985	0.063834175	0.0070899404	0.117475435	0.02347891	0.09140555
15084467	0.164507	0.09451634	0.025227323	0.08216713	0.062359575	0.09748115	0.002259998	0.070681736	0.0070899404	0.10254234	0.06905178	0.08325974
15084492	0.164507	0.09576863	0.025227323	0.08682491	0.062359575	0.091524586	0.002259998	0.0786148	0.0070899404	0.09524958	0.06905178	0.08675756
15084517	0.164507	0.09087831	0.025227323	0.07231848	0.062359575	0.09100653	0.002259998	0.08190173	0.0070899404	0.092092246	0.06905178	0.087984405
15084542	0.17986345	0.097002566	0.025227323	0.07750495	0.062359575	0.09568	0.002259998	0.095416635	0.0070899404	0.09979966	0.11995041	0.08957288
15084567	0.18119685	0.1007645	0.025227323	0.08381213	0.062359575	0.1013049	0.003151595	0.10589601	0.0070899404	0.104364604	0.16666402	0.09324505
15084592	0.18119685	0.11591665	0.025227323	0.097696275	0.062359575	0.11844218	0.009689848	0.11786223	0.0070899404	0.11899929	0.16666402	0.11772128
15084617	0.18119685	0.12903528	0.025227323	0.11275953	0.062359575	0.12579073	0.009689848	0.114807464	0.0070899404	0.14072475	0.10040349	0.1349333
15084642	0.18119685	0.13486373	0.025227323	0.13028985	0.062359575	0.13011718	0.009689848	0.12306032	0.0070899404	0.14241976	0.06905178	0.13772881
15084667	0.18119685	0.13434954	0.041605994	0.12832984	0.04659434	0.12792894	0.005826366	0.11885857	0.0070899404	0.1427592	0.0595661	0.13676819
15084692	0.18119685	0.13009103	0.106965914	0.123511344	0.013059629	0.12728918	0.002259998	0.12166429	0.0070899404	0.13738213	0.021578327	0.13776137
15084717	0.18119685	0.12759462	0.106965914	0.12040139	0.013059629	0.12194463	0.002259998	0.11767128	0.0070899404	0.13431403	0.021578327	0.13695839
15084742	0.18119685	0.12519321	0.106965914	0.12450201	0.013059629	0.123018116	0.002259998	0.116815984	0.029067507	0.13274683	0.021578327	0.13303009
15084767	0.18119685	0.1290142	0.106965914	0.12819731	0.058419567	0.12277188	0.002259998	0.11879133	0.03761113	0.13647828	0.021140024	0.13635431
15084792	0.18119685	0.116444066	0.106965914	0.11490607	0.062359575	0.115669295	0.0020211986	0.09763418	0.03761113	0.13322234	0.021578327	0.11986734
15084817	0.18119685	0.10457039	0.106965914	0.09744106	0.062359575	0.106543854	0.00027	0.07741974	0.03761113	0.118521474	0.021578327	0.10007894
15084842	0.18119685	0.087862775	0.106965914	0.07841405	0.062359575	0.085461035	0.00027	0.07323572	0.03761113	0.10093276	0.021578327	0.08516709
15084867	0.18119685	0.08429183	0.13724671	0.07688257	0.062359575	0.0807254	0.00027	0.07158719	0.03761113	0.097487465	0.021578327	0.083303176
15084892	0.18119685	0.0944462	0.47092026	0.078682035	0.062359575	0.08660805	0.00027	0.0852986	0.03761113	0.10436551	0.021578327	0.09128993
15084917	0.18119685	0.07753731	0.106965914	0.07376905	0.062359575	0.07493687	0.00027	0.06316534	0.03761113	0.09086898	0.021578327	0.08123699
15084942	0.18119685	0.07675472	0.106965914	0.07023908	0.062359575	0.0736011	0.00027	0.062019497	0.04608049	0.089177266	0.021578327	0.07984394
15084967	0.18119685	0.0856642	0.106965914	0.07198073	0.062359575	0.08836809	0.00027	0.07779452	0.035170346	0.1053164	0.12937202	0.08560806
15084992	0.18119685	0.0878177	0.106965914	0.07581963	0.062359575	0.09339936	0.0012251996	0.086685374	0.03761113	0.10892303	0.1627503	0.0877175
15085017	0.18119685	0.09150237	0.106965914	0.0798213	0.062359575	0.099226356	0.002259998	0.08612728	0.03761113	0.117647246	0.14448015	0.09029193
15085042	0.18119685	0.1049238	0.106965914	0.10718189	0.062359575	0.119207725	0.002259998	0.1180869	0.03761113	0.136358	0.14448015	0.1348681
15085067	0.18119685	0.11376392	0.106965914	0.11867833	0.062359575	0.12587611	0.007015142	0.12427613	0.03761113	0.1431444	0.14892292	0.15864542
15085092	0.18119685	0.12462363	0.106965914	0.13258845	0.062359575	0.13651216	0.009689848	0.12960927	0.096806325	0.16147164	0.16666402	0.1790108
15085117	0.18119685	0.13062549	0.03334662	0.13049123	0.2937676	0.14116952	0.023274297	0.13512656	0.10804963	0.18362229	0.22902136	0.18546942
15085142	0.18119685	0.13532844	0.0879434	0.13393873	0.32441923	0.141092	0.028556118	0.13700342	0.10804963	0.20819283	0.32088166	0.19045414
15085167	0.18119685	0.1366366	0.043978617	0.13267908	0.24209148	0.14357436	0.028556118	0.13728482	0.13147846	0.21980669	0.24639466	0.18495749
15085192	0.18119685	0.13293551	0.035622466	0.12833169	0.062359575	0.14297187	0.0656628	0.13410734	0.063008696	0.19447874	0.09091165	0.17640805
15085217	0.18119685	0.14123729	0.04247283	0.13424838	0.0607115	0.14396855	0.05676351	0.13500096	0.03761113	0.21788949	0.041472375	0.17543325
15085242	0.18119685	0.1420797	0.15207316	0.13904539	0.054117586	0.14427665	0.0656628	0.13946916	0.036694963	0.22530083	0.035542782	0.18316627
15085267	0.18119685	0.14006238	0.15207316	0.12973137	0.09039046	0.14505625	0.0656628	0.14283636	0.03761113	0.23134774	0.14137118	0.19086917
15085292	0.18119685	0.1385325	0.18934342	0.12900117	0.062359575	0.14209569	0.04192172	0.14140852	0.03761113	0.22940291	0.2553874	0.18750614
15085317	0.18119685	0.13717686	0.26954344	0.13123724	0.062359575	0.14089178	0.052312136	0.13855317	0.011974513	0.21465594	0.16666402	0.19032708
15085342	0.18119685	0.14130926	0.45641354	0.13227686	0.062359575	0.14150655	0.077927105	0.14040661	0.0070899404	0.21252449	0.10822726	0.19672687
15085367	0.18119685	0.13851082	0.18863961	0.13690786	0.062359575	0.14498241	0.0656628	0.13853848	0.0070899404	0.21129514	0.06876765	0.18885198
15085392	0.18119685	0.14031917	0.10656858	0.13567436	0.14754094	0.14279884	0.059730478	0.13669883	0.0070899404	0.21077733	0.14573874	0.19022146
15085417	0.18119685	0.14271037	0.106965914	0.13802037	0.32441923	0.14330134	0.028556118	0.13762693	0.0070899404	0.215632	0.16666402	0.19462591
15085442	0.18119685	0.1430566	0.106965914	0.13766348	0.32441923	0.14197159	0.023337884	0.13646662	0.0060247635	0.21618393	0.16666402	0.19083273
15085467	0.18119685	0.13850996	0.02850374	0.13161802	0.32441923	0.13718745	0.008849884	0.13437922	0.0037579914	0.20040621	0.17113687	0.17395817
15085492	0.7255463	0.13555594	0.026280975	0.11930296	0.25248173	0.13963354	0.0077723213	0.1325851	0.0037215916	0.20760794	0.10542473	0.1559834
15085517	0.90076965	0.13788366	0.09702768	0.1211789	0.23167555	0.14261657	0.0035223926	0.13439277	0.003430393	0.20176053	0.016576175	0.15693653
15085542	0.90076965	0.13953042	0.09702768	0.12572965	0.32441923	0.14091358	0.0036363923	0.1341284	0.0028499966	0.20291114	0.020002	0.15210186
15085567	0.90076965	0.13966858	0.09822079	0.12704313	0.32441923	0.13942218	0.0024791975	0.13473883	0.0020403985	0.20132124	0.030170355	0.14667366
15085592	0.90076965	0.1399628	0.10299183	0.12700579	0.32441923	0.13543683	0.0043403865	0.1343844	0.008205107	0.20082547	0.06886237	0.14728433
15085617	0.6988034	0.1387233	0.106965914	0.13420157	0.32441923	0.13127837	0.009689848	0.13401684	0.027283417	0.18784122	0.04902836	0.1466426
15085642	0.18119685	0.13536575	0.106965914	0.14953548	0.1369388	0.13051602	0.012708859	0.13120414	0.021869058	0.19891566	0.070337325	0.13196683
15085667	0.18119685	0.13617495	0.106965914	0.14660393	0.062359575	0.12642966	0.028556118	0.13274331	0.036491103	0.19594795	0.1128702	0.13986768
15085692	0.17385921	0.13757905	0.106965914	0.14450473	0.22123486	0.13271423	0.028556118	0.13320088	0.013195617	0.20337147	0.2502382	0.15759712
15085717	0.164507	0.13625276	0.106965914	0.14195217	0.32441923	0.13008521	0.058247052	0.13112855	0.0070899404	0.20488031	0.35566515	0.16256478
15085742	0.164507	0.12818664	0.106965914	0.13554242	0.31423342	0.12553823	0.0656628	0.12654403	0.0070899404	0.1753205	0.5336802	0.14450587
15085767	0.17452666	0.1289862	0.106965914	0.13236293	0.062359575	0.12669042	0.08282966	0.12517993	0.0070899404	0.1746882	0.6067415	0.13143282
15085792	0.18119685	0.13051426	0.106965914	0.13408247	0.062359575	0.12802339	0.0656628	0.12648505	0.0070899404	0.18470186	0.59475625	0.14332542
15085817	0.18119685	0.13221855	0.106965914	0.13210797	0.2107704	0.13533427	0.055279844	0.12670562	0.0070899404	0.21242292	0.5336802	0.18750048
15085842	0.18119685	0.13329741	0.041605998	0.13540968	0.32441923	0.13561259	0.028036326	0.12633327	0.0070899404	0.20617431	0.5336802	0.18008715
15085867	0.17452666	0.13045934	0.025227323	0.13659307	0.32441923	0.13351668	0.027556513	0.12743437	0.0069523444	0.20993629	0.49683958	0.16843663
15085892	0.18119685	0.13076928	0.10044582	0.13325089	0.32441923	0.13574913	0.02229735	0.13017254	0.0070899404	0.21226695	0.38850364	0.17430514
15085917	0.18119685	0.13154262	0.106965914	0.13122515	0.32441923	0.13770956	0.009340264	0.13096973	0.0070899404	0.20702478	0.2961822	0.18143657
15085942	0.18119685	0.12904379	0.106965914	0.12991351	0.32441923	0.14018992	0.003745991	0.13366371	0.0070899404	0.18697032	0.19901918	0.18908706
15085967	0.18119685	0.13555345	0.106965914	0.13499266	0.32441923	0.14395568	0.007906717	0.1336169	0.02761769	0.20182681	0.1128702	0.19191606
15085992	0.18119685	0.13569891	0.106965914	0.142405	0.32441923	0.1405426	0.004340386	0.13275728	0.029032324	0.20615938	0.07080762	0.19048434
15086018	0.18119685	0.14083773	0.106965914	0.1412193	0.32441923	0.14168783	0.0067179487	0.13529149	0.044265144	0.2002577	0.06905178	0.18864231
15086043	0.18119685	0.14289472	0.106965914	0.13742307	0.32441923	0.14419264	0.011954116	0.13706222	0.10804963	0.21911123	0.06905178	0.19368918
15086068	0.18119685	0.14019673	0.106965914	0.14145137	0.22123483	0.1329559	0.028556118	0.13639067	0.10804963	0.20232046	0.06905178	0.17235923
15086093	0.18119685	0.13503394	0.106965914	0.13831237	0.062359575	0.13138622	0.028556118	0.13167748	0.04608049	0.18431765	0.02347891	0.15748799
15086118	0.18119685	0.13648161	0.106965914	0.1375707	0.062359575	0.13516626	0.028556118	0.13137938	0.03761113	0.18342985	0.021578327	0.15748656
15086143	0.18119685	0.12523943	0.106965914	0.12504691	0.062359575	0.12742448	0.033012006	0.13024956	0.03761113	0.1461019	0.021578327	0.15776436
15086168	0.18119685	0.11759154	0.106965914	0.12267702	0.062359575	0.117206246	0.0656628	0.12809819	0.03761113	0.1366953	0.021578327	0.15726352
15086193	0.18119685	0.11149667	0.106965914	0.121807925	0.05447865	0.1141713	0.073060974	0.120433696	0.0168588	0.14035329	0.021578327	0.14166279
15086218	0.18119685	0.122591026	0.106965914	0.12681001	0.013059629	0.123554625	0.33209214	0.12586775	0.07184857	0.15785792	0.032351956	0.14090955
15086243	0.18119685	0.11788933	0.106965914	0.12826501	0.013059629	0.114742704	0.37808263	0.119601816	0.09961836	0.14728363	0.044019114	0.1436709
15086268	0.18119685	0.107715815	0.080861054	0.12153663	0.013059629	0.12000732	0.49962038	0.10635024	0.03761113	0.1464678	0.044019114	0.14025249
15086293	0.18119685	0.11656564	0.025227323	0.1266995	0.013059629	0.12712204	0.4732553	0.117089674	0.05736773	0.16297992	0.044019114	0.14682941
15086318	0.18119685	0.13900547	0.025227323	0.12658441	0.013059629	0.13241476	0.4732553	0.12696747	0.1897116	0.1848322	0.044019114	0.15986572
15086343	0.18119685	0.14759848	0.025227323	0.12939551	0.013059629	0.13496011	0.5449926	0.13246831	0.39303264	0.19847493	0.044019114	0.16592525
15086368	0.18119685	0.1507504	0.051428124	0.13212353	0.013059629	0.14229369	0.55468976	0.13336396	0.39303264	0.20462957	0.044019114	0.16406898
15086393	0.18119685	0.1525584	0.106965914	0.14326711	0.013059629	0.14737928	0.45119247	0.13388497	0.39303264	0.22074825	0.026965532	0.17943276
15086418	0.18053019	0.15591057	0.106965914	0.15976909	0.013059629	0.15783525	0.37144315	0.13945779	0.39303264	0.2346235	0.027279817	0.18761462
15086443	0.12328028	0.16038045	0.106965914	0.17409751	0.03081752	0.1564799	0.077927105	0.14000224	0.094981916	0.23005481	0.046277344	0.17660156
15086468	0.08503747	0.16004719	0.106965914	0.17468071	0.062359575	0.1527751	0.07833386	0.14119953	0.03761113	0.23073396	0.021578327	0.17962943
15086493	0.08503747	0.16129959	0.106965914	0.17829417	0.062359575	0.14812127	0.028556118	0.14283535	0.03761113	0.22389223	0.021578327	0.18560244
15086518	0.08503747	0.15799329	0.106965914	0.1731138	0.062359575	0.14152637	0.028556118	0.1388225	0.029067507	0.2294883	0.021578327	0.17248198
15086543	0.08503747	0.15555218	0.106965914	0.1726074	0.062359575	0.12736505	0.028556118	0.13929161	0.0070899404	0.2298314	0.02347891	0.15151323
15086568	0.08822988	0.15546398	0.106965914	0.16766238	0.062359575	0.13145792	0.020255813	0.14031321	0.0070899404	0.22777022	0.09185916	0.15466657
15086593	0.08503747	0.15406089	0.09718415	0.16097096	0.062359575	0.13613223	0.024028886	0.13844621	0.0070899404	0.21978903	0.2415914	0.14428261
15086618	0.1572049	0.14774205	0.025227323	0.15075803	0.062359575	0.12365986	0.012708858	0.13446733	0.014416701	0.19718249	0.22798324	0.13614391
15086643	0.18119685	0.1477537	0.025227323	0.14530867	0.062359575	0.12805462	0.009689848	0.13427547	0.03761113	0.18795484	0.17112216	0.13459998
15086668	0.18119685	0.13709459	0.025227323	0.14227684	0.062359575	0.11471228	0.008203908	0.13245912	0.03761113	0.16049924	0.1128702	0.13057113
15086693	0.18119685	0.12697719	0.025227323	0.13591239	0.024899026	0.1100041	0.002259998	0.12526551	0.03761113	0.1404355	0.1128702	0.1079989
15086718	0.1651755	0.12877458	0.025227323	0.13762608	0.013059629	0.11377241	0.002259998	0.12492919	0.03761113	0.1430358	0.1128702	0.11973197
15086743	0.16599071	0.12966613	0.041605994	0.14171398	0.013059629	0.11538305	0.004043189	0.1283597	0.03761113	0.14663786	0.2564494	0.113130026
15086768	0.16682512	0.13219121	0.106965914	0.13898462	0.013059629	0.11739628	0.009689848	0.12837374	0.03761113	0.15413362	0.372606	0.099857405
15086793	0.16682512	0.12816888	0.106965914	0.14078331	0.013059629	0.120669566	0.009689848	0.12621574	0.035170346	0.1532054	0.3293218	0.10008528
15086818	0.16682512	0.12879062	0.106965914	0.14395085	0.013059629	0.1232349	0.01680321	0.12812041	0.0070899404	0.1657288	0.2850073	0.095091864
15086843	0.16682512	0.12585288	0.106965914	0.13257197	0.052507874	0.12120427	0.028556118	0.12138364	0.0070899404	0.14766017	0.34107825	0.10111428
15086868	0.16682512	0.12828082	0.106965914	0.1387994	0.0557663	0.12963653	0.028556118	0.12516803	0.0070899404	0.16667826	0.34107825	0.13393694
15086893	0.16682512	0.12886591	0.106965914	0.13743918	0.0607115	0.13090277	0.028556118	0.1272839	0.0070899404	0.18403384	0.34107825	0.1473067
15086918	0.16682512	0.13450673	0.21234852	0.1401376	0.062359575	0.13239956	0.028556118	0.13174814	0.026626056	0.19565251	0.34107825	0.16641983
15086943	0.16682512	0.13956735	0.47092026	0.14201292	0.062359575	0.12910521	0.028556118	0.13079178	0.03761113	0.20245014	0.48728943	0.18294345
15086968	0.16552709	0.14053065	0.47092026	0.14188921	0.062359575	0.12861294	0.028556118	0.13319597	0.03761113	0.19720952	0.35054854	0.18177508
15086993	0.07436943	0.1386714	0.27161205	0.14480352	0.062359575	0.12787433	0.028556118	0.13537607	0.07710198	0.17895901	0.2777945	0.16728438
15087018	0.04582396	0.1413455	0.106965914	0.14200535	0.062359575	0.12982234	0.028356196	0.13306752	0.10804963	0.18503237	0.26633772	0.15977235
15087043	0.04582396	0.14170384	0.106965914	0.14114836	0.062359575	0.12888877	0.013968345	0.13358067	0.10804963	0.17514887	0.32008275	0.15829062
15087068	0.043348424	0.1412774	0.106965914	0.14629315	0.052507874	0.11921209	0.008798286	0.13429238	0.10804963	0.15610406	0.23879407	0.13953966
15087093	0.025187338	0.14336734	0.086408444	0.14541942	0.040679183	0.12138973	0.025538022	0.13620389	0.10804963	0.15700567	0.24688435	0.13956194
15087118	0.03096705	0.14325604	0.043978617	0.14588109	0.062359575	0.12028702	0.028556118	0.13420737	0.057367727	0.15820466	0.24688435	0.12939012
15087143	0.032618217	0.14278549	0.058826063	0.14628062	0.062359575	0.11940112	0.028556118	0.13408147	0.03761113	0.17122197	0.24688435	0.12355897
15087168	0.107664675	0.14366813	0.058826063	0.14275697	0.062359575	0.11999374	0.028556118	0.13315794	0.03761113	0.1475597	0.17619833	0.10874982
15087193	0.164507	0.14449233	0.09092346	0.14539823	0.062359575	0.12475208	0.011199366	0.13519293	0.037458442	0.14851594	0.06905178	0.12284801
15087218	0.164507	0.14261903	0.024999397	0.14568573	0.08372136	0.13074052	0.028556118	0.13378021	0.020139838	0.17244056	0.044378236	0.1333276
15087243	0.164507	0.13234872	0.025227323	0.1449519	0.32441923	0.12813357	0.047859725	0.13408184	0.0070899404	0.17676535	0.021578327	0.14719708
15087268	0.17986345	0.13754098	0.025227323	0.15433702	0.32441923	0.13324837	0.0852802	0.1362413	0.0070899404	0.18810734	0.021578327	0.15151761
15087293	0.18119685	0.13424532	0.025227323	0.15438446	0.32441923	0.12906516	0.12684953	0.13586792	0.0070899404	0.1894032	0.028761102	0.13438024
15087318	0.18119685	0.1259985	0.025227323	0.14141786	0.30593866	0.1271751	0.07547513	0.13364382	0.0070899404	0.17862965	0.044019114	0.11844877
15087343	0.18119685	0.12863809	0.025227323	0.14179558	0.30593866	0.1294548	0.08773023	0.13422602	0.0070899404	0.18414639	0.044019114	0.12971647
15087368	0.18119685	0.1275749	0.025227323	0.14307497	0.32441923	0.13300928	0.12684953	0.13325316	0.0070899404	0.18854627	0.044019114	0.1479366
15087393	0.18119685	0.12411254	0.025227323	0.13627967	0.32441923	0.13137725	0.12684953	0.13257436	0.0070899404	0.18128487	0.04602295	0.14823642
15087418	0.18119685	0.12538905	0.025227323	0.12610123	0.20028311	0.13398713	0.2593388	0.13254802	0.0070899404	0.18133445	0.06905178	0.13990581
15087443	0.18119685	0.12103324	0.025227323	0.12464462	0.062359575	0.12981701	0.08282966	0.12989464	0.0070899404	0.15256524	0.06905178	0.1321834
15087468	0.82819164	0.13280822	0.025227323	0.11055604	0.062359575	0.13468449	0.077927105	0.13440356	0.0070899404	0.17633335	0.100619204	0.14009424
15087493	0.90076965	0.13425255	0.025227323	0.10964799	0.062359575	0.13374907	0.090179734	0.1344764	0.0070899404	0.17306516	0.07256324	0.14844507
15087518	0.90076965	0.14154822	0.025227323	0.11140174	0.062359575	0.139853	0.070569806	0.13402647	0.0070899404	0.17935228	0.06905178	0.1759914
15087543	0.90076965	0.14657652	0.025227323	0.11252172	0.024899026	0.14723101	0.12684953	0.13468523	0.0070899404	0.18243866	0.06905178	0.1888976
15087568	1.0281322	0.14509055	0.025227323	0.11410647	0.013059629	0.1450133	0.1048649	0.13520496	0.0070899404	0.17649582	0.09361175	0.18673798
15087593	1.2626519	0.1407656	0.025227323	0.11600088	0.013059629	0.1465182	0.0656628	0.13504288	0.0070899404	0.17440128	0.1128702	0.18385985
15087618	1.2503009	0.1357891	0.025227323	0.11654461	0.013059629	0.14582211	0.0656628	0.13227163	0.0070899404	0.17573453	0.1128702	0.17465448
15087643	0.53059506	0.13024336	0.025227323	0.11734918	0.011517744	0.13418117	0.04043698	0.128265	0.0070899404	0.1672304	0.1128702	0.15863137
15087668	0.164507	0.134648	0.025227323	0.12726179	0.009008678	0.13780506	0.028556118	0.1298289	0.0070899404	0.16761744	0.1128702	0.15467519
15087693	0.164507	0.14077848	0.025227323	0.12946597	0.0053943745	0.14224018	0.028556118	0.1301238	0.027846802	0.17373015	0.11552778	0.15850627
15087718	0.164507	0.14154722	0.025227323	0.12969068	0.025897106	0.14038244	0.01497304	0.13071942	0.036542267	0.18153244	0.15764923	0.14629336
15087743	0.164507	0.13642606	0.054701116	0.12984604	0.022826018	0.14111054	0.0027747967	0.12854849	0.033293847	0.17164038	0.20125845	0.14188297
15087768	0.17452666	0.13650556	0.106965914	0.13118929	0.020622538	0.1469332	0.00027	0.13198099	0.029050315	0.17546931	0.1516597	0.1529479
15087793	0.16784875	0.14174671	0.106965914	0.1346193	0.018218992	0.1569198	0.0017823989	0.1375086	0.0067287497	0.20780955	0.15760803	0.1569042
15087818	0.1758613	0.1432066	0.10617122	0.12953888	0.024615115	0.1574992	0.002259998	0.13842887	0.0070899404	0.20835212	0.16923001	0.15200192
15087843	0.164507	0.1414208	0.09702768	0.12730205	0.024975805	0.15780242	0.013463593	0.13837714	0.0070899404	0.20891045	0.1790255	0.17595387
15087868	0.164507	0.14157842	0.054742653	0.12947783	0.1293744	0.15440965	0.028396182	0.13872276	0.021742688	0.20614713	0.17734769	0.17171685
15087893	0.164507	0.14154707	0.031103382	0.1338071	0.28523993	0.15137748	0.028556118	0.14072502	0.03761113	0.20640165	0.17687432	0.16889809
15087918	0.164507	0.14269395	0.058826063	0.13419147	0.2895679	0.15489025	0.028556118	0.14177316	0.016824406	0.209673	0.12817462	0.1648835
15087943	0.164507	0.14631215	0.09550196	0.14614826	0.32441923	0.15534502	0.028556118	0.1456702	0.0070899404	0.21285497	0.06608974	0.16283181
15087968	0.17519403	0.14662609	0.09702768	0.14446503	0.3000843	0.1526351	0.0656628	0.14551897	0.0070899404	0.21238138	0.036839932	0.17504442
15087993	0.18119685	0.14643046	0.10497908	0.1551934	0.27868962	0.15460765	0.0656628	0.14262092	0.007055541	0.2183412	0.10737741	0.17646863
15088019	0.18119685	0.14401273	0.106965914	0.14924511	0.32441923	0.15072489	0.0367877	0.1425356	0.011958115	0.21551019	0.09088031	0.17776196
15088044	0.18119685	0.14144349	0.106965914	0.1420194	0.32441923	0.1482214	0.064944334	0.14163098	0.01864492	0.21064842	0.044019114	0.17337567
15088069	0.18119685	0.13837445	0.106965914	0.14520796	0.32441923	0.13833678	0.028556118	0.13694361	0.019523159	0.20756157	0.06333246	0.17311907
15088094	0.18119685	0.13346171	0.106965914	0.14295122	0.32441923	0.13312799	0.028556118	0.13351902	0.013954347	0.2030957	0.1128702	0.17508313
15088119	0.18119685	0.1367802	0.106965914	0.14847966	0.09438859	0.13291168	0.028556118	0.13652535	0.0057175686	0.20152956	0.1128702	0.17876859
15088144	0.18119685	0.13676637	0.106965914	0.1522746	0.062359575	0.12987635	0.028556118	0.13575038	0.0058399662	0.19461241	0.10098852	0.17111789
15088169	0.18119685	0.13366602	0.106965914	0.14234194	0.062359575	0.1300191	0.028556118	0.13127574	0.028406179	0.18575618	0.0974453	0.16805997
15088194	0.18119685	0.13047051	0.106965914	0.13600758	0.062359575	0.12959492	0.009689848	0.12870082	0.037076708	0.17909202	0.07017226	0.1636144
15088219	0.18119685	0.122817114	0.106965914	0.13133499	0.022925992	0.123388685	0.009689848	0.11659014	0.03761113	0.15356609	0.039601114	0.14349125
15088244	0.18119685	0.120686546	0.077593714	0.12768763	0.013059629	0.11994153	0.009689848	0.11314675	0.02540527	0.14840747	0.06905178	0.13091575
15088269	0.18119685	0.11542819	0.025227323	0.12554947	0.013059629	0.116640985	0.002259998	0.10538609	0.0070899404	0.14630745	0.06905178	0.12238453
15088294	0.18119685	0.09915452	0.025227323	0.11032833	0.013059629	0.102225766	0.002259998	0.10042556	0.0070899404	0.12557799	0.055770285	0.09519764
15088319	0.18119685	0.07587613	0.025227323	0.07825048	0.013059629	0.076098144	0.002259998	0.076445445	0.0070899404	0.092696026	0.021578327	0.08037607
15088344	0.18119685	0.07338226	0.025227323	0.0722404	0.013059629	0.07360333	0.002259998	0.0691793	0.0070899404	0.09126079	0.021578327	0.0795936
15088369	0.18119685	0.06437917	0.025227323	0.065000504	0.013059629	0.071550444	0.008798286	0.05143833	0.021742685	0.08442943	0.021578327	0.07408657
15088394	0.18119685	0.06319009	0.025227323	0.07301569	0.013059629	0.073915765	0.010444609	0.050278768	0.0070899404	0.08539839	0.04222452	0.072758965
15088419	0.18119685	0.06609742	0.025227323	0.07217133	0.013059629	0.07474594	0.009689848	0.055025786	0.0070899404	0.088799626	0.044019114	0.073449574
15088444	0.18119685	0.06534454	0.025227323	0.07132691	0.013059629	0.072942585	0.009689848	0.056093797	0.032729357	0.086053446	0.034147233	0.07457539
15088469	0.18119685	0.06791183	0.025227323	0.0731256	0.013059629	0.078919366	0.009689848	0.053223744	0.03761113	0.09289621	0.021578327	0.07852314
15088494	0.18119685	0.0915668	0.025227323	0.10397257	0.013059629	0.100485444	0.025538022	0.056644797	0.03761113	0.12148226	0.021578327	0.09663628
15088519	0.18119685	0.103094816	0.025227323	0.11988637	0.013059629	0.108142704	0.028556118	0.071619675	0.03761113	0.13084754	0.021578327	0.11726645
15088544	0.18119685	0.11200424	0.025227323	0.12722045	0.013059629	0.11389126	0.028556118	0.09208624	0.03761113	0.13631558	0.021578327	0.12592645
15088569	0.18119685	0.11887956	0.025227323	0.14033979	0.013059629	0.11659337	0.028556118	0.10425728	0.03761113	0.13768741	0.021578327	0.13207439
15088594	0.18119685	0.118331164	0.025227323	0.13793051	0.013059629	0.11952105	0.028556118	0.108902335	0.02052176	0.14104682	0.021578327	0.13534796
15088619	0.18119685	0.111005016	0.025227323	0.13095699	0.013059629	0.11793573	0.011954115	0.10141431	0.0070899404	0.13762084	0.021578327	0.13084851
15088644	0.18119685	0.112375975	0.025227323	0.13295561	0.013059629	0.121791	0.027801616	0.107230194	0.029067507	0.1340386	0.020700656	0.12694617
15088669	0.18119685	0.102652624	0.025227323	0.12726745	0.013059629	0.11454571	0.028556118	0.10578588	0.011974513	0.12539056	0.021268131	0.09637463
15088694	0.18119685	0.10490084	0.025227323	0.13554168	0.013059629	0.11532956	0.05527984	0.10396387	0.0070899404	0.12975374	0.021578327	0.10018759
15088719	0.18119685	0.094374046	0.025227323	0.12339578	0.013059629	0.11320631	0.034497157	0.0966675	0.0070899404	0.12370505	0.021578327	0.09787179
15088744	0.18119685	0.08782737	0.025227323	0.11092011	0.013059629	0.10614246	0.028556118	0.08824347	0.0070899404	0.11858073	0.021578327	0.09563218
15088769	0.18119685	0.08135094	0.025227323	0.08592574	0.013059629	0.09606221	0.028556118	0.06121719	0.0070899404	0.10745306	0.020153835	0.08185637
15088794	0.18119685	0.062716305	0.025227323	0.06668046	0.013059629	0.07918519	0.028556118	0.04832098	0.0070899404	0.090907454	0.018838888	0.0746674
15088819	0.18119685	0.060173035	0.025227323	0.06616907	0.013059629	0.071949154	0.028556118	0.046306014	0.0070899404	0.087257236	0.018838888	0.07234419
15088844	0.18119685	0.059556827	0.025227323	0.062232345	0.013059629	0.069305435	0.028556118	0.044488177	0.0070899404	0.083694056	0.018838888	0.07037241
15088869	0.18119685	0.061684966	0.025227323	0.059359163	0.062359575	0.062589034	0.0062839584	0.046157494	0.0070899404	0.07880974	0.018838888	0.07141706
15088894	0.18119685	0.060892597	0.025227323	0.05833201	0.062359575	0.060830906	0.002259998	0.04593712	0.0070899404	0.07612443	0.019386787	0.07108753
15088919	0.18119685	0.06274012	0.025227323	0.059294105	0.062359575	0.06333974	0.0018619989	0.047635406	0.0070899404	0.07720122	0.021578327	0.071121804
15088944	0.18119685	0.06274226	0.025227323	0.05931309	0.062359575	0.06335139	0.002259998	0.04762788	0.0070899404	0.077203155	0.021578327	0.071144335
15088969	0.18119685	0.06274226	0.025227323	0.05931309	0.062359575	0.06335139	0.002259998	0.04762788	0.0070899404	0.077203155	0.021578327	0.071144335
15088994	0.18119685	0.06274226	0.025227323	0.05931309	0.062359575	0.06335139	0.002259998	0.04762788	0.0070899404	0.077203155	0.021578327	0.071144335
15089019	0.18119685	0.06893517	0.025227323	0.062301695	0.062359575	0.06536904	0.002259998	0.06154369	0.0070899404	0.08611721	0.021578327	0.07863939
15089044	0.18119685	0.0708113	0.025227323	0.08546071	0.062359575	0.070966616	0.009392661	0.07940051	0.0070899404	0.09201348	0.021578327	0.08449173
15089069	0.1698529	0.08039525	0.025227323	0.10052192	0.062359575	0.08466227	0.009689848	0.090261295	0.0070899404	0.099917114	0.021578327	0.08656001
15089094	0.164507	0.0819356	0.025227323	0.10145189	0.042651065	0.08818646	0.009689848	0.092445835	0.0070899404	0.09829728	0.021578327	0.08690347
15089119	0.164507	0.08858007	0.025227323	0.1018419	0.013059629	0.09721145	0.009689848	0.09639317	0.0070899404	0.09739752	0.021030452	0.08762206
15089144	0.164507	0.08442114	0.0710566	0.085657865	0.013059629	0.09180561	0.0067179487	0.08516343	0.0070899404	0.09507583	0.018838888	0.08397975
15089169	0.16851689	0.084518924	0.106965914	0.07897648	0.013059629	0.093097225	0.009689848	0.08390084	0.0070899404	0.0917407	0.021030452	0.078110635
15089194	0.1356833	0.08549948	0.106965914	0.07740803	0.013059629	0.091953784	0.009689848	0.07901502	0.0070899404	0.08991884	0.021578327	0.071773686
15089219	0.08503747	0.08549948	0.106965914	0.07992388	0.013059629	0.0927569	0.009689848	0.07737957	0.0070899404	0.08926144	0.021578327	0.07178302
15089244	0.12328028	0.085826874	0.106965914	0.071969	0.013059629	0.089449644	0.009689848	0.068133935	0.0070899404	0.088934064	0.021578327	0.07384854
15089269	0.164507	0.091481626	0.106965914	0.08306043	0.013059629	0.092302725	0.0025571971	0.09206577	0.0070899404	0.098186314	0.021578327	0.084212676
15089294	0.164507	0.09359169	0.106965914	0.101427555	0.013059629	0.09915961	0.002259998	0.099823326	0.03761113	0.107241824	0.021578327	0.090948954
15089319	0.164507	0.10953485	0.106965914	0.11479325	0.013059629	0.11196001	0.002259998	0.113246486	0.03761113	0.122804664	0.051973663	0.088455975
15089344	0.164507	0.11069057	0.106965914	0.11492721	0.013059629	0.10991435	0.002259998	0.11287866	0.03761113	0.12318629	0.06905178	0.0885317
15089369	0.17185639	0.10171932	0.077593714	0.100486726	0.013059629	0.096686795	0.0020211986	0.10072729	0.03761113	0.11489333	0.06905178	0.09038502
15089394	0.18119685	0.0791228	0.025227323	0.079957396	0.013059629	0.0853256	0.00027	0.06650871	0.03761113	0.09796974	0.03108033	0.07895435
15089419	0.18119685	0.07122952	0.025227323	0.07113059	0.013059629	0.08065669	0.00027	0.06389308	0.03761113	0.0917497	0.021578327	0.0759211
15089444	0.18119685	0.07122952	0.025227323	0.07113059	0.013059629	0.08065669	0.00027	0.06389308	0.03761113	0.0917497	0.021578327	0.0759211
15089469	0.18119685	0.07122952	0.025227323	0.07113059	0.013059629	0.08065669	0.00027	0.06389308	0.03761113	0.0917497	0.021578327	0.0759211
15089494	0.18119685	0.06970097	0.025227323	0.064815104	0.013059629	0.08040334	0.00027	0.058566645	0.019300802	0.092929974	0.021578327	0.07308831
15089519	0.18119685	0.06622471	0.025227323	0.052299604	0.013059629	0.07539922	0.00027	0.050914094	0.0070899404	0.09006664	0.021578327	0.071237735
15089544	0.18119685	0.064367026	0.025227323	0.05060421	0.013059629	0.071905226	0.00027	0.049354777	0.0070899404	0.08807014	0.021578327	0.07167161
15089569	0.18119685	0.06337209	0.025227323	0.05081223	0.013059629	0.07022783	0.00027	0.04900278	0.0070899404	0.08443001	0.021578327	0.072986655
15089594	0.18119685	0.054534152	0.025227323	0.05081612	0.013059629	0.05741331	0.00027	0.04099931	0.0070899404	0.06890072	0.021578327	0.06968507
15089619	0.18119685	0.054397374	0.025227323	0.05078791	0.013059629	0.056979254	0.00027	0.04085183	0.0070899404	0.06845009	0.021578327	0.06961303
15089644	0.18119685	0.057321146	0.025227323	0.05414532	0.013059629	0.060268134	0.00027	0.04085183	0.0070899404	0.070621476	0.021578327	0.069374636
15089669	0.18119685	0.064841464	0.025227323	0.06436446	0.026871966	0.06455763	0.00027	0.04226707	0.0070899404	0.07839359	0.021578327	0.07014885
15089694	0.18119685	0.07387373	0.025227323	0.07436989	0.062359575	0.06774481	0.00027	0.06822397	0.0070899404	0.09266196	0.021578327	0.0841372
15089719	0.18119685	0.074094	0.025227323	0.077810064	0.062359575	0.06848596	0.00027	0.07118797	0.0070899404	0.09327568	0.021578327	0.08554543
15089744	0.18119685	0.076697126	0.025227323	0.084264755	0.062359575	0.07466075	0.00027	0.07761446	0.0070899404	0.094860464	0.021578327	0.08552812
15089769	0.18119685	0.07535237	0.025227323	0.071242824	0.062359575	0.076101124	0.00027	0.076072186	0.0070899404	0.09302749	0.021578327	0.08269087
15089794	0.18119685	0.073229894	0.025227323	0.06368524	0.062359575	0.081623554	0.00027	0.055222437	0.0070899404	0.089598924	0.021578327	0.07402566
15089819	0.18119685	0.075541526	0.025227323	0.06504625	0.062359575	0.085556895	0.00027	0.05642408	0.0070899404	0.091528386	0.021578327	0.07505508
15089844	0.18119685	0.07555032	0.025227323	0.06469943	0.062359575	0.08838716	0.00027	0.059567347	0.0070899404	0.0959741	0.021578327	0.07751343
15089869	0.18119685	0.07555032	0.025227323	0.06469943	0.062359575	0.08838716	0.00027	0.059567347	0.0070899404	0.0959741	0.021578327	0.07751343
15089894	0.18119685	0.07555032	0.025227323	0.06469943	0.062359575	0.08838716	0.00027	0.059567347	0.0070899404	0.0959741	0.021578327	0.07751343
15089919	0.18119685	0.07275355	0.025227323	0.06392497	0.062359575	0.08434583	0.00027	0.057389393	0.0070899404	0.09391549	0.018838888	0.07751343
15089944	0.18119685	0.07196358	0.025227323	0.07065308	0.03673494	0.081823975	0.00027	0.08394387	0.0070899404	0.09478249	0.020592144	0.087493025
15089969	0.18119685	0.069180876	0.025227323	0.08382347	0.013059629	0.08181009	0.0039795893	0.07920326	0.0070899404	0.095238954	0.021578327	0.08653746
15089994	0.18119685	0.06950657	0.025227323	0.088525966	0.013059629	0.0810758	0.009689848	0.07641178	0.0070899404	0.09760578	0.021578327	0.08812455
15090020	0.18119685	0.067139775	0.025227323	0.08553973	0.013059629	0.07212211	0.009689848	0.066827536	0.0070899404	0.090507716	0.021578327	0.08054715
15090045	0.18119685	0.06348847	0.025227323	0.074350804	0.013059629	0.06739922	0.009689848	0.047386244	0.0070899404	0.081750065	0.021578327	0.06939441
15090070	0.18119685	0.06176111	0.025227323	0.07082242	0.013059629	0.06565328	0.009689848	0.046304643	0.0070899404	0.07952857	0.021578327	0.06968368
15090095	0.18119685	0.056312963	0.025227323	0.06466842	0.013059629	0.06381257	0.009689848	0.046302274	0.0070899404	0.07625535	0.021578327	0.07019016
15090120	0.18119685	0.056312963	0.025227323	0.06466842	0.013059629	0.06381257	0.009689848	0.046302274	0.0070899404	0.07625535	0.021578327	0.07019016
15090145	0.18119685	0.055890292	0.025227323	0.06407821	0.013059629	0.06336546	0.009689848	0.045886934	0.0070899404	0.076110005	0.021578327	0.07019016
15090170	0.18119685	0.05298926	0.025227323	0.054273427	0.013059629	0.057630748	0.009689848	0.0411907	0.0070899404	0.07062304	0.019825103	0.06885362
15090195	0.18119685	0.05246894	0.025227323	0.050680637	0.013059629	0.054122448	0.0051099774	0.039291427	0.0070899404	0.06703715	0.018838888	0.06870925
15090220	0.18119685	0.052146927	0.025227323	0.05039805	0.013059629	0.05351506	0.00027	0.03928499	0.0070899404	0.06663352	0.018838888	0.06846862
15090245	0.18119685	0.052146927	0.025227323	0.05039805	0.013059629	0.05351506	0.00027	0.03928499	0.0070899404	0.06663352	0.018838888	0.06846862
15090270	0.18119685	0.052146927	0.025227323	0.05039805	0.013059629	0.05351506	0.00027	0.03928499	0.0070899404	0.06663352	0.018838888	0.06846862
15090295	0.18119685	0.052146927	0.025227323	0.05039805	0.013059629	0.05351506	0.00027	0.03928499	0.0070899404	0.06663352	0.018838888	0.06846862
15090320	0.18119685	0.052146927	0.025227323	0.05039805	0.013059629	0.05351506	0.00027	0.03928499	0.0070899404	0.06663352	0.018838888	0.06846862
15090345	0.18119685	0.052146927	0.025227323	0.05039805	0.013059629	0.05351506	0.00027	0.03928499	0.0070899404	0.06663352	0.018838888	0.06846862
15090370	0.18119685	0.052146927	0.025227323	0.05039805	0.013059629	0.05351506	0.00027	0.03928499	0.0070899404	0.06663352	0.018838888	0.06846862
15090395	0.18119685	0.052146927	0.025227323	0.05039805	0.013059629	0.05351506	0.00027	0.03928499	0.0070899404	0.06663352	0.018838888	0.06846862
15090420	0.18119685	0.053530425	0.025227323	0.053526208	0.013059629	0.05701518	0.00027	0.04066412	0.0070899404	0.06847201	0.018838888	0.06846862
15090445	0.18119685	0.06297091	0.077593714	0.0565224	0.013059629	0.06749292	0.00027	0.048488826	0.0070899404	0.07414694	0.018838888	0.07384061
15090470	0.18119685	0.06590286	0.106965914	0.0569887	0.013059629	0.0708569	0.00027	0.0526087	0.0070899404	0.0770628	0.018838888	0.07633108
15090495	0.18119685	0.06637591	0.106965914	0.063105136	0.013059629	0.07430324	0.00027	0.060194656	0.0070899404	0.08315562	0.018838888	0.07916214
15090520	0.18119685	0.068592325	0.106965914	0.06452608	0.013059629	0.08007686	0.00027	0.06560065	0.0070899404	0.08612409	0.018838888	0.08303148
15090545	0.18119685	0.07767382	0.106965914	0.075644955	0.013059629	0.0864936	0.00027	0.07919969	0.0070899404	0.08984622	0.018838888	0.08478127
15090570	0.18119685	0.08135332	0.106965914	0.08215983	0.013059629	0.09330176	0.00027	0.084609374	0.0070899404	0.09437248	0.018838888	0.08734837
15090595	0.18119685	0.08586189	0.106965914	0.08469017	0.013059629	0.10064311	0.00027	0.08769496	0.0070899404	0.09980963	0.018838888	0.09194581
15090620	0.18119685	0.10458495	0.106965914	0.1075317	0.013059629	0.11891037	0.00027	0.104731224	0.0070899404	0.115102395	0.021359177	0.12871465
15090645	0.18119685	0.09864564	0.106965914	0.09084974	0.013059629	0.11441096	0.00027	0.08947192	0.0070899404	0.11123268	0.021578327	0.11102497
15090670	0.18119685	0.0908642	0.0710566	0.075551674	0.013059629	0.11652674	0.002180398	0.09018783	0.0070899404	0.11093821	0.021578327	0.09908704
15090695	0.18119685	0.084671274	0.025227323	0.073642075	0.013059629	0.109301	0.0034487934	0.079521075	0.0070899404	0.109121025	0.021578327	0.083607346
15090720	0.18119685	0.07872069	0.025227323	0.066532314	0.013059629	0.09567955	0.009689848	0.061625183	0.0070899404	0.09975347	0.021578327	0.079690315
15090745	0.18119685	0.08125587	0.025227323	0.07420729	0.013059629	0.09824516	0.009689848	0.07912575	0.0070899404	0.10304786	0.021578327	0.07772741
15090770	0.18119685	0.07620859	0.03177985	0.06947395	0.013059629	0.08738591	0.009689848	0.060938343	0.0070899404	0.091741964	0.021578327	0.07322172
15090795	0.18119685	0.080243394	0.106965914	0.06468904	0.013059629	0.090411976	0.009689848	0.06414135	0.0070899404	0.09487535	0.021578327	0.07637434
15090820	0.18119685	0.092752725	0.106965914	0.08714464	0.013059629	0.09975639	0.02478346	0.09312852	0.0070899404	0.11032751	0.021578327	0.08784669
15090845	0.18119685	0.090587765	0.106965914	0.08447716	0.013059629	0.1004961	0.028556118	0.09222753	0.0070899404	0.109224886	0.021140024	0.093776226
15090870	0.18119685	0.09691559	0.106965914	0.091036946	0.013059629	0.106068015	0.028556118	0.10324723	0.0070899404	0.10994206	0.021578327	0.10325187
15090895	0.18119685	0.093021244	0.106965914	0.08612642	0.013059629	0.1026669	0.010444609	0.10055032	0.0070899404	0.10596718	0.021578327	0.09837223
15090920	0.18119685	0.08757873	0.106965914	0.07680054	0.013059629	0.09742336	0.008501097	0.093902394	0.0070899404	0.09799145	0.021578327	0.0889864
15090945	0.16718054	0.08930464	0.106965914	0.07774885	0.013059629	0.09605089	0.002259998	0.08467117	0.0070899404	0.09681207	0.021578327	0.08971543
15090970	0.164507	0.09292264	0.106965914	0.079843044	0.013059629	0.10311563	0.007906717	0.093703166	0.0070899404	0.10305649	0.021578327	0.09285684
15090995	0.116917446	0.093170166	0.106965914	0.0819228	0.013059629	0.103469655	0.009689848	0.09917489	0.0070899404	0.102441445	0.021578327	0.094084255
15091020	0.08503747	0.08378136	0.035055622	0.081664264	0.013059629	0.09284936	0.009689848	0.085239455	0.0070899404	0.09519148	0.021578327	0.08356738
15091045	0.08503747	0.078893244	0.025227323	0.07364541	0.013059629	0.0843811	0.003745991	0.069222346	0.0070899404	0.09067215	0.021578327	0.07565721
15091070	0.13916516	0.06423548	0.025227323	0.057404175	0.013059629	0.075609	0.002259998	0.049139902	0.0070899404	0.085500225	0.019496366	0.06871439
15091095	0.164507	0.060219154	0.025227323	0.056959376	0.013059629	0.07092598	0.002259998	0.049461246	0.0070899404	0.08545032	0.018838888	0.06924624
15091120	0.17519403	0.057200223	0.025227323	0.057032004	0.013059629	0.067742154	0.002259998	0.04575166	0.0070899404	0.07980184	0.018838888	0.070786595
15091145	0.18119685	0.057170734	0.025227323	0.056870416	0.013059629	0.066325665	0.002259998	0.045280218	0.0070899404	0.07720165	0.018838888	0.07005865
15091170	0.18119685	0.05713135	0.025227323	0.057360798	0.013059629	0.06463154	0.002259998	0.044749826	0.0070899404	0.0743677	0.018838888	0.06867429
15091195	0.18119685	0.05679722	0.025227323	0.056492507	0.013059629	0.063247666	0.00074759993	0.044022307	0.0070899404	0.07358025	0.018838888	0.06860875
15091220	0.18119685	0.052871615	0.025227323	0.050827086	0.013059629	0.055051655	0.00027	0.03976217	0.0070899404	0.067760006	0.018838888	0.068496354
15091245	0.18119685	0.05227384	0.025227323	0.05039461	0.013059629	0.05368103	0.00027	0.0393897	0.0070899404	0.06667119	0.018838888	0.068475924
15091270	0.18119685	0.052258626	0.025227323	0.050384834	0.013059629	0.053653926	0.00027	0.039380506	0.0070899404	0.066670194	0.018838888	0.06847505
15091295	0.18119685	0.05225338	0.025227323	0.05034876	0.013059629	0.053665847	0.00027	0.03938146	0.0070899404	0.066644296	0.018838888	0.06846925
15091320	0.18119685	0.0562488	0.061245307	0.0503854	0.013059629	0.05910845	0.00027	0.042253986	0.0070899404	0.06993897	0.018838888	0.070983425
15091345	0.18119685	0.060273632	0.106965914	0.0503854	0.013059629	0.06298581	0.00027	0.0460909	0.0070899404	0.07364175	0.018838888	0.073017515
15091370	0.18119685	0.0612029	0.106965914	0.05063562	0.013059629	0.06416771	0.00027	0.04680589	0.0070899404	0.07364175	0.018838888	0.07380576
15091395	0.18119685	0.06156817	0.106965914	0.051225156	0.013059629	0.06470226	0.00027	0.047055095	0.0070899404	0.07392299	0.018838888	0.07393768
15091420	0.18119685	0.061781064	0.106965914	0.05170384	0.013059629	0.06505543	0.00027	0.047224224	0.0070899404	0.07416426	0.018838888	0.07388745
15091445	0.18119685	0.06180629	0.106965914	0.051752955	0.013059629	0.06509085	0.00027	0.04726614	0.0070899404	0.07414374	0.018838888	0.073929965
15091470	0.18119685	0.07363987	0.106965914	0.056849673	0.013059629	0.08307092	0.00027	0.05552478	0.0070899404	0.080145836	0.02072305	0.08105208
15091495	0.18119685	0.099357516	0.106965914	0.07375826	0.013059629	0.11659318	0.00027	0.07664469	0.0070899404	0.10483508	0.061045278	0.09616166
15091520	0.18119685	0.1074099	0.106965914	0.08388367	0.013059629	0.118559495	0.00027	0.091156304	0.0070899404	0.108621255	0.112136714	0.09672923
15091545	0.18119685	0.109311484	0.08739312	0.10045937	0.013059629	0.11555996	0.00027	0.11069706	0.0070899404	0.11309433	0.16666402	0.095765874
15091570	0.18119685	0.104161575	0.025227323	0.10471675	0.013059629	0.10507345	0.00027	0.1046654	0.0070899404	0.1083598	0.16666402	0.08772659
15091595	0.18119685	0.1038765	0.025227323	0.10639793	0.013059629	0.103875816	0.0009067998	0.10376769	0.0070899404	0.10736853	0.16666402	0.08712213
15091620	0.18119685	0.098245755	0.025227323	0.109079346	0.013059629	0.10219008	0.002259998	0.10017021	0.0070899404	0.1076587	0.16666402	0.074866146
15091645	0.18119685	0.09859605	0.025227323	0.11167292	0.013059629	0.10103403	0.002259998	0.10584721	0.0070899404	0.11228517	0.16666402	0.07541716
15091670	0.75185275	0.105253115	0.025227323	0.108019724	0.050536886	0.11424189	0.0073123346	0.11644903	0.0070899404	0.14001647	0.16666402	0.12679815
15091695	0.90076965	0.11353396	0.025227323	0.107541576	0.062359575	0.1190128	0.009689848	0.12056747	0.0070899404	0.14284816	0.15769611	0.15353435
15091720	0.82819164	0.09245147	0.025227323	0.10350849	0.062359575	0.10841747	0.009689848	0.09786436	0.0070899404	0.1233048	0.033373404	0.13424455
15091745	0.18119685	0.07680988	0.025227323	0.0831383	0.062359575	0.08698939	0.019501163	0.06620486	0.0070899404	0.10413614	0.02037299	0.08387322
15091770	0.18119685	0.07315214	0.025227323	0.07480802	0.062359575	0.084814966	0.028556118	0.06259085	0.0070899404	0.10048333	0.018838888	0.08239396
15091795	0.18119685	0.0651913	0.025227323	0.07291038	0.062359575	0.0819128	0.028556118	0.06015645	0.0070899404	0.09985912	0.018838888	0.08542668
15091820	0.18119685	0.06519432	0.025227323	0.07356875	0.062359575	0.08198768	0.028556118	0.06021507	0.0070899404	0.10006414	0.018838888	0.08569738
15091845	0.18119685	0.06912175	0.025227323	0.07853283	0.062359575	0.08123398	0.028556118	0.05880539	0.0070899404	0.09911224	0.018838888	0.08538276
15091870	0.18119685	0.07724002	0.02850374	0.0874628	0.062359575	0.08502254	0.028556118	0.06286718	0.0070899404	0.10338193	0.021030452	0.08597683
15091895	0.18119685	0.09110783	0.106965914	0.10778062	0.062359575	0.111831665	0.023274297	0.108682714	0.0070899404	0.12582591	0.021578327	0.12145491
15091920	0.18119685	0.10196988	0.106965914	0.11661905	0.062359575	0.111692354	0.028556118	0.117012516	0.03028817	0.11802671	0.021578327	0.11051693
15091945	0.18119685	0.10933594	0.106965914	0.124730065	0.062359575	0.11814962	0.028556118	0.128499	0.03761113	0.13318844	0.021578327	0.13438943
15091970	0.18119685	0.10935586	0.106965914	0.12545455	0.062359575	0.12003921	0.0187465	0.12944339	0.03761113	0.1394437	0.021578327	0.13851091
15091995	0.18119685	0.104791746	0.106965914	0.110893846	0.056449216	0.11552579	0.0055291713	0.12751314	0.03761113	0.13474187	0.021578327	0.13645189
15092021	0.18119685	0.09808411	0.106965914	0.096569404	0.013059629	0.11374527	0.002259998	0.12416637	0.03761113	0.13183498	0.021578327	0.12966129
15092046	0.18119685	0.11464181	0.106965914	0.118184455	0.013059629	0.12044063	0.002259998	0.13021937	0.10804963	0.1376181	0.021578327	0.14726864
15092071	0.6159394	0.11674125	0.106965914	0.113680914	0.034762595	0.12291042	0.002259998	0.13049719	0.10804963	0.14792022	0.021578327	0.15194948
15092096	0.90076965	0.11542302	0.106965914	0.10794157	0.062359575	0.12341767	0.002259998	0.12598544	0.07710198	0.15341684	0.019386787	0.14075631
15092121	0.3444257	0.100866586	0.038331013	0.103553385	0.062359575	0.110358566	0.0014639995	0.11824451	0.03761113	0.13349196	0.018838888	0.12287981
15092146	0.18119685	0.08576459	0.025227323	0.08577053	0.062359575	0.096997365	0.00027	0.07742979	0.014416699	0.11969842	0.018838888	0.084745914
15092171	0.18119685	0.08893065	0.025227323	0.082715064	0.062359575	0.09764965	0.00027	0.05568868	0.0070899404	0.12058602	0.018838888	0.087293886
15092196	0.18119685	0.085632205	0.025227323	0.076654494	0.062359575	0.09472881	0.00027	0.05245097	0.008311104	0.115549155	0.018838888	0.085244924
15092221	0.18119685	0.079182476	0.025227323	0.07249875	0.062359575	0.08157228	0.00027	0.058374062	0.03761113	0.094975576	0.018838888	0.07703457
15092246	0.18119685	0.08773658	0.025227323	0.089694604	0.062359575	0.08526251	0.0003496	0.07372461	0.03761113	0.101784214	0.018838888	0.07971637
15092271	0.18119685	0.085182354	0.025227323	0.096611515	0.062359575	0.08356716	0.002259998	0.073312506	0.032729357	0.09862454	0.018838888	0.07873052
15092296	0.18119685	0.08450061	0.025227323	0.095982194	0.062359575	0.0841005	0.002259998	0.07210967	0.03761113	0.09806703	0.018838888	0.074496746
15092321	0.18119685	0.08397806	0.025227323	0.09523563	0.030817524	0.08434452	0.002259998	0.07160631	0.03761113	0.093282804	0.018838888	0.07621111
15092346	0.18119685	0.07664131	0.025227323	0.07928887	0.013059629	0.07218829	0.002259998	0.06715807	0.03761113	0.08501275	0.018838888	0.07480648
15092371	0.18119685	0.08404501	0.025227323	0.087641895	0.013059629	0.072715536	0.002259998	0.08878444	0.03761113	0.09095785	0.018838888	0.09398389
15092396	0.18119685	0.096858695	0.025227323	0.1036396	0.013059629	0.0802916	0.008203908	0.10114609	0.03761113	0.10198571	0.020811299	0.10164404
15092421	0.18119685	0.1003758	0.025227323	0.11124088	0.013059629	0.08503568	0.009689848	0.10519122	0.036390763	0.110336185	0.021578327	0.10592487
15092446	0.18119685	0.10184468	0.025227323	0.11041696	0.013059629	0.09052032	0.009689848	0.1005761	0.0070899404	0.11490018	0.021578327	0.10375552
15092471	0.18119685	0.09705873	0.025227323	0.095935315	0.013059629	0.08793989	0.009392661	0.07794218	0.0070899404	0.10849218	0.021578327	0.092180215
15092496	0.18119685	0.09650831	0.025227323	0.093603596	0.013059629	0.09057112	0.002259998	0.07791802	0.0070899404	0.10841562	0.021578327	0.08864481
15092521	0.18119685	0.094950184	0.025227323	0.09268454	0.052507874	0.0869782	0.009095474	0.084170535	0.0070899404	0.11054792	0.021578327	0.091822684
15092546	0.18119685	0.07581173	0.025227323	0.07586333	0.062359575	0.08540644	0.010444609	0.075096786	0.0070899404	0.106578514	0.021578327	0.085056946
15092571	0.18119685	0.07939321	0.025227323	0.085749924	0.062359575	0.09945169	0.028556118	0.08384906	0.0070899404	0.11329994	0.021578327	0.09546051
15092596	0.18119685	0.08347674	0.025227323	0.09167658	0.062359575	0.10127625	0.028556118	0.088004515	0.0070899404	0.113867775	0.021578327	0.09703986
15092621	0.18119685	0.0780914	0.01925001	0.09136321	0.062359575	0.08509715	0.013463593	0.07375537	0.0070899404	0.10509491	0.019605946	0.08232904
15092646	0.18119685	0.07737009	0.0121597005	0.083748505	0.062359575	0.083290994	0.015727753	0.062417597	0.0070899404	0.10233083	0.018838888	0.07790592
15092671	0.18119685	0.080799386	0.0121597005	0.08196783	0.062359575	0.08486295	0.028556118	0.06387775	0.0070899404	0.10539423	0.018838888	0.080064856
15092696	0.18119685	0.07411909	0.0121597005	0.07586552	0.062359575	0.0760407	0.028556118	0.05658309	0.0070899404	0.096219495	0.018838888	0.0788708
15092721	0.18119685	0.084520966	0.0121597005	0.08306192	0.062359575	0.08073361	0.05916627	0.0638807	0.0070899404	0.107031435	0.018838888	0.084787674
15092746	0.18119685	0.09460947	0.0121597005	0.0970999	0.052507874	0.084263936	0.070569806	0.09210424	0.0070899404	0.113571726	0.018838888	0.09250435
15092771	0.18053019	0.09410946	0.0203346	0.09801228	0.013059629	0.085370764	0.070569806	0.089286685	0.0070899404	0.107672855	0.018838888	0.09186914
15092796	0.164507	0.097828284	0.02408767	0.09687807	0.013059629	0.09271461	0.0656628	0.0955369	0.0070899404	0.11153924	0.021249602	0.09643963
15092821	0.164507	0.096101776	0.025227323	0.09232864	0.013059629	0.09227131	0.0656628	0.09565751	0.0070899404	0.11070285	0.021578327	0.095314085
15092846	0.164507	0.091707945	0.025227323	0.080164045	0.013059629	0.08893295	0.0656628	0.08477719	0.0070899404	0.10473478	0.021578327	0.089735
15092871	0.164507	0.107053526	0.025227323	0.10267672	0.013059629	0.0909785	0.053796053	0.09949142	0.0070899404	0.116333	0.044019114	0.09714326
15092896	0.16985293	0.11511039	0.025227323	0.11908726	0.013059629	0.09270172	0.028556118	0.11705335	0.0070899404	0.12389904	0.044019114	0.10269924
15092921	0.164507	0.114347935	0.025227323	0.122753106	0.013059629	0.10146229	0.028556118	0.11423944	0.0070899404	0.12290661	0.044019114	0.105549365
15092946	0.164507	0.12167565	0.025227323	0.12431921	0.013059629	0.12166586	0.01680321	0.12260307	0.0070899404	0.13947529	0.044019114	0.13092053
15092971	0.17852971	0.12160865	0.025227323	0.117301755	0.013059629	0.1265349	0.002259998	0.11468121	0.0070899404	0.14112349	0.044019114	0.13678928
15092996	0.18119685	0.11869149	0.025227323	0.11458699	0.013059629	0.121996135	0.0020211986	0.11043346	0.0070899404	0.13367808	0.044019114	0.13993773
15093021	0.18119685	0.100125074	0.02850374	0.09534772	0.013059629	0.09162055	0.00027	0.082028195	0.0070899404	0.11102182	0.024272015	0.10168038
15093046	0.18119685	0.090614855	0.106965914	0.06927425	0.013059629	0.092180654	0.00027	0.07955976	0.0070899404	0.104297355	0.021578327	0.09322892
15093071	0.18119685	0.09061943	0.106965914	0.06925255	0.013059629	0.09218326	0.00027	0.07956822	0.0070899404	0.104297355	0.021578327	0.093225725
15093096	0.18119685	0.09140402	0.106965914	0.07123868	0.013059629	0.093005106	0.00027	0.08239226	0.0070899404	0.104461	0.019277208	0.09072329
15093121	0.18119685	0.092760995	0.106965914	0.065432325	0.013059629	0.09339163	0.0016231992	0.08137353	0.0070899404	0.10034567	0.021578327	0.08337718
15093146	0.18119685	0.09281616	0.106965914	0.068930656	0.013059629	0.092340946	0.002259998	0.07652736	0.0070899404	0.09940812	0.021578327	0.08473648
15093171	0.18119685	0.10634548	0.106965914	0.08963144	0.013059629	0.1111989	0.009392661	0.08516517	0.0070899404	0.10905518	0.021578327	0.08827698
15093196	0.18119685	0.11450732	0.106965914	0.10084106	0.013059629	0.1297987	0.009689848	0.098464414	0.0070899404	0.13137269	0.021578327	0.10349043
15093221	0.18119685	0.11604925	0.106965914	0.110621475	0.013059629	0.13500999	0.009689848	0.11832307	0.0070899404	0.13778672	0.021578327	0.11686459
15093246	0.18119685	0.11751631	0.106965914	0.1160426	0.020952865	0.13625655	0.014973042	0.12422038	0.0070899404	0.14045054	0.021578327	0.12310144
15093271	0.18119685	0.12907928	0.106965914	0.13074934	0.062359575	0.1378977	0.2028347	0.13203217	0.0070899404	0.1770431	0.021578327	0.16058555
15093296	0.18119685	0.13356324	0.106965914	0.12603074	0.062359575	0.13384798	0.33209214	0.13350827	0.0070899404	0.19995388	0.021578327	0.1594842
15093321	0.18119685	0.12695207	0.106965914	0.12727298	0.062359575	0.12976971	0.33209214	0.13077512	0.03028817	0.18296179	0.021140026	0.15751697
15093346	0.164507	0.1209662	0.041605998	0.13128623	0.062359575	0.11973871	0.1935128	0.12273852	0.03761113	0.14538157	0.018838888	0.13244526
15093371	0.071233734	0.12139632	0.025227323	0.13478655	0.062359575	0.11425531	0.12684953	0.113047086	0.010753392	0.14670086	0.018838888	0.114383474
15093396	0.04582396	0.12171274	0.025227323	0.13502312	0.062359575	0.109080255	0.06811651	0.1016532	0.0070899404	0.1462436	0.017485645	0.11080648
15093421	0.026013069	0.120281875	0.025227323	0.13299695	0.062359575	0.10601768	0.08274993	0.09732883	0.0070899404	0.1393938	0.013951014	0.10659397
15093446	0.043348424	0.12325722	0.025227323	0.1347557	0.062359575	0.10897218	0.12684953	0.09738402	0.0070899404	0.14190772	0.019365989	0.11085994
15093471	0.04582396	0.12171444	0.025227323	0.12967697	0.062359575	0.1123475	0.10975512	0.10339271	0.0070899404	0.13678104	0.017268075	0.1187216
15093496	0.04582396	0.11954435	0.025227323	0.12363544	0.062359575	0.106172934	0.008911882	0.11566323	0.03631921	0.1205459	0.016426194	0.10802965
15093521	0.053674225	0.12450626	0.025227323	0.12569816	0.062359575	0.10708484	0.0021599983	0.11787143	0.10804963	0.112610884	0.08640976	0.1020052
15093546	0.1140343	0.12413013	0.025227323	0.1245624	0.062359575	0.11748101	0.005877966	0.11575618	0.054546546	0.12570576	0.11128681	0.0922514
15093571	0.164507	0.11033517	0.025227323	0.11094676	0.062359575	0.11140911	0.009629051	0.10874964	0.03761113	0.11824641	0.11928585	0.081729
15093596	0.17719565	0.10701574	0.025227323	0.1046862	0.042651065	0.10323097	0.009689848	0.0989593	0.03761113	0.11506571	0.11962449	0.079378694
15093621	0.18119685	0.10113017	0.025227323	0.09847817	0.013059629	0.097818315	0.009689848	0.08827314	0.03761113	0.10599655	0.11962449	0.073807515
15093646	0.18119685	0.089865685	0.025227323	0.09251863	0.013059629	0.085691586	0.007609526	0.08026035	0.03761113	0.09485246	0.11962449	0.07187934
15093671	0.18119685	0.06903626	0.025227323	0.07403907	0.013059629	0.076134145	0.002259998	0.058691368	0.03761113	0.08349201	0.021578327	0.07145587
15093696	0.18119685	0.06433992	0.025227323	0.07050483	0.013059629	0.07132138	0.002259998	0.054672167	0.03761113	0.08046192	0.021578327	0.07090981
15093721	0.18119685	0.05893646	0.025227323	0.06650387	0.013059629	0.06636809	0.002259998	0.049374357	0.0168588	0.07870862	0.021578327	0.07001335
15093746	0.18119685	0.05651273	0.025227323	0.062009767	0.013059629	0.0633558	0.002259998	0.04790856	0.0070899404	0.07599597	0.019167628	0.06818915
15093771	0.18119685	0.06534931	0.10044582	0.055486366	0.013059629	0.06876683	0.0012251997	0.052304357	0.0070899404	0.07653591	0.020592144	0.07303464
15093796	0.18119685	0.06710531	0.106965914	0.053290144	0.013059629	0.07453208	0.00027	0.05431597	0.0070899404	0.084015295	0.021578327	0.0731451
15093821	0.18119685	0.07221645	0.106965914	0.052069336	0.013059629	0.081909135	0.00027	0.06417	0.0070899404	0.09159452	0.021578327	0.07662484
15093846	0.18119685	0.07800095	0.106965914	0.058156073	0.013059629	0.089524284	0.00027	0.07231066	0.0070899404	0.09883943	0.021578327	0.07686117
15093871	0.18119685	0.07837053	0.106965914	0.06522857	0.013059629	0.0904337	0.0015435994	0.07492791	0.0070899404	0.09996639	0.021578327	0.08065842
15093896	0.18119685	0.09469375	0.106965914	0.07914983	0.013059629	0.111381695	0.002259998	0.07894187	0.0070899404	0.12373399	0.021578327	0.1095082
15093921	0.18119685	0.10832576	0.106965914	0.10690169	0.013059629	0.121812716	0.0025571971	0.096926436	0.0070899404	0.14020622	0.021578327	0.1317887
15093946	0.18119685	0.1197554	0.106965914	0.12633671	0.013059629	0.12221681	0.009689848	0.11143063	0.0070899404	0.16155872	0.021578327	0.14843032
15093971	0.17786273	0.122604296	0.106965914	0.13414758	0.013059629	0.124459475	0.009689848	0.123097345	0.0070899404	0.16729844	0.021578327	0.15726492
15093996	0.164507	0.1281781	0.048154593	0.14706057	0.013059629	0.12713906	0.014218323	0.12884635	0.0070899404	0.1743944	0.019825103	0.1538686
15094022	0.164507	0.13744226	0.025227323	0.1529077	0.013059629	0.12158905	0.028556118	0.13081594	0.0070899404	0.18686464	0.018838888	0.15247762
15094047	0.164507	0.13444424	0.025227323	0.1518016	0.013059629	0.12086677	0.028556118	0.12623861	0.0070899404	0.1886072	0.018838888	0.15065022
15094072	0.164507	0.122166134	0.025227323	0.13633817	0.013059629	0.120708205	0.028556118	0.12231059	0.0070899404	0.17291504	0.018838888	0.14373505
15094097	0.1651755	0.095618665	0.025227323	0.1133894	0.013059629	0.105139345	0.016482452	0.105215445	0.0070899404	0.13267213	0.018838888	0.11796093
15094122	0.18119685	0.08663662	0.025227323	0.094450966	0.013059629	0.08805947	0.02176508	0.091479585	0.0070899404	0.111939795	0.018351236	0.08642757
15094147	0.18119685	0.093910635	0.054701116	0.09793267	0.026871966	0.09296961	0.027801618	0.0998759	0.0070899404	0.11620168	0.018701311	0.09368265
15094172	0.18119685	0.111653924	0.106965914	0.112976275	0.062359575	0.11142263	0.009689848	0.12323627	0.0070899404	0.13148412	0.018838888	0.12658396
15094197	0.18119685	0.11864324	0.106965914	0.12176713	0.062359575	0.11811673	0.009689848	0.12427248	0.0070899404	0.13537386	0.021030452	0.1311753
15094222	0.18119685	0.110845074	0.106965914	0.115735106	0.062359575	0.1119872	0.007906717	0.12178871	0.0070899404	0.1296826	0.021578327	0.12077714
15094247	0.18119685	0.090829626	0.106965914	0.095815495	0.062359575	0.094526276	0.002259998	0.10168271	0.0070899404	0.11032565	0.021578327	0.0969286
15094272	0.18119685	0.08052248	0.106965914	0.08421302	0.062359575	0.08824426	0.002259998	0.0834066	0.0070899404	0.10254334	0.021578327	0.086928785
15094297	0.18119685	0.08024363	0.106965914	0.08405428	0.062359575	0.087825	0.002259998	0.083213076	0.0070899404	0.10232569	0.021578327	0.086928785
15094322	0.18119685	0.08724107	0.106965914	0.08980021	0.062359575	0.09407449	0.002259998	0.08527769	0.0070899404	0.10727239	0.021578327	0.085704505
15094347	0.18119685	0.099296	0.106965914	0.100063264	0.062359575	0.10874681	0.0009863998	0.10499928	0.0070899404	0.115601085	0.021578327	0.089722544
15094372	0.18119685	0.10676151	0.106965914	0.11833793	0.062359575	0.11568806	0.00027	0.11658493	0.0070899404	0.12321995	0.021578327	0.09708423
15094397	0.18119685	0.106120795	0.106965914	0.11881462	0.028844802	0.118774705	0.00027	0.119675435	0.0070899404	0.1255829	0.021578327	0.100545004
15094422	0.18119685	0.104014084	0.106965914	0.11533673	0.013059629	0.12018667	0.00027	0.11745188	0.0070899404	0.12160562	0.019386787	0.09772387
15094447	0.18119685	0.095190644	0.106965914	0.10849088	0.013059629	0.11427966	0.00027	0.10983223	0.0070899404	0.120953955	0.020811299	0.08991459
15094472	0.18119685	0.088364795	0.106965914	0.10069992	0.013059629	0.1070708	0.00027	0.10034646	0.0070899404	0.1171049	0.021578327	0.08686382
15094497	0.16851689	0.08806758	0.106965914	0.09428258	0.013059629	0.10777195	0.00027	0.096414834	0.0070899404	0.11305012	0.021578327	0.08827161
15094522	0.164507	0.11810462	0.106965914	0.12732553	0.013059629	0.1270154	0.00027	0.108628064	0.0070899404	0.16133264	0.021578327	0.12329616
15094547	0.164507	0.12856725	0.106965914	0.14070153	0.013059629	0.13006094	0.00027	0.1154656	0.0070899404	0.17795673	0.021578327	0.12137078
15094572	0.164507	0.13098042	0.106965914	0.14051473	0.013059629	0.12635717	0.0014639993	0.11583483	0.0070899404	0.17949319	0.05117446	0.11922402
15094597	0.164507	0.1352153	0.106965914	0.14625192	0.013059629	0.12013644	0.002259998	0.122264296	0.0070899404	0.18758087	0.14448015	0.120734416
15094622	0.1423381	0.13655254	0.106965914	0.14959005	0.013059629	0.11876941	0.002259998	0.12993175	0.0070899404	0.18152717	0.14448015	0.122646704
15094647	0.15184817	0.13851014	0.106965914	0.14368898	0.013059629	0.12099994	0.002259998	0.12932347	0.0070899404	0.19815019	0.14448015	0.12379576
15094672	0.17385921	0.13667858	0.106965914	0.13429704	0.013059629	0.11735743	0.002259998	0.10915223	0.0070899404	0.1969753	0.056103498	0.11918602
15094697	0.18119685	0.12795457	0.106965914	0.13046801	0.013059629	0.11876505	0.002259998	0.09182528	0.0070899404	0.18380041	0.021578327	0.11843942
15094722	0.18119685	0.122163236	0.106965914	0.11363605	0.013059629	0.119278766	0.0028543964	0.09073202	0.0070899404	0.15479836	0.021578327	0.13074164
15094747	0.17652851	0.118644565	0.106965914	0.10823764	0.013059629	0.11850592	0.027801616	0.086047575	0.0070899404	0.14534733	0.021578327	0.11916856
15094772	0.164507	0.10124156	0.09392146	0.0921047	0.013059629	0.11081955	0.028556118	0.08059785	0.0070899404	0.1253413	0.021578327	0.0902756
15094797	0.16584392	0.09465091	0.025227323	0.09367363	0.013059629	0.107825965	0.017237144	0.07024522	0.0070899404	0.12470246	0.021578327	0.09009006
15094822	0.18119685	0.09267187	0.08412754	0.07717323	0.013059629	0.10514881	0.009689848	0.09310877	0.0070899404	0.110917196	0.021578327	0.082129024
15094847	0.18119685	0.09917028	0.106965914	0.08168186	0.013059629	0.10102388	0.009689848	0.100881696	0.0070899404	0.11623413	0.021578327	0.09161934
15094872	0.17652851	0.09671447	0.106965914	0.08887015	0.013059629	0.10391557	0.009689848	0.105685584	0.0070899404	0.118749045	0.02347891	0.097502366
15094897	0.164507	0.10454795	0.106965914	0.096648395	0.020952865	0.10411112	0.009689848	0.11314813	0.0070899404	0.12301176	0.06905178	0.0956183
15094922	0.16584392	0.10333215	0.106965914	0.09420574	0.062359575	0.09551746	0.009689848	0.11191122	0.0070899404	0.11591414	0.06905178	0.096390285
15094947	0.18119685	0.10014792	0.106965914	0.08437657	0.062359575	0.09060295	0.009095474	0.10755809	0.0070899404	0.11407564	0.06905178	0.09665901
15094972	0.18119685	0.095648885	0.106965914	0.0768549	0.062359575	0.086293235	0.0003496	0.10004312	0.0070899404	0.11214216	0.065258205	0.09618518
15094997	0.18119685	0.07818112	0.106965914	0.05861157	0.062359575	0.07767047	0.00027	0.07042633	0.0070899404	0.098919526	0.021578327	0.08248112
15095022	0.18119685	0.06922585	0.106965914	0.05734764	0.062359575	0.070720896	0.00027	0.054537877	0.0070899404	0.0894672	0.021578327	0.07803327
15095047	0.18119685	0.0709071	0.106965914	0.05833018	0.062359575	0.07137275	0.00027	0.05538355	0.016858801	0.08897881	0.021578327	0.077442445
15095072	0.18119685	0.07513687	0.106965914	0.059311792	0.062359575	0.07447198	0.00027	0.061921433	0.019300802	0.092892796	0.021578327	0.07926136
15095097	0.18119685	0.06904179	0.106965914	0.055841833	0.062359575	0.06674409	0.00027	0.051792413	0.0070899404	0.08339918	0.021468753	0.07620881
15095122	0.18119685	0.06803362	0.106965914	0.05567868	0.062359575	0.06649569	0.00027	0.051275805	0.0070899404	0.08198871	0.018838888	0.076182775
15095147	0.18119685	0.07020065	0.106965914	0.05960697	0.062359575	0.07010028	0.00027	0.054101557	0.0070899404	0.08391109	0.018838888	0.07582493
15095172	0.18119685	0.061910048	0.025227323	0.06015517	0.062359575	0.06353906	0.00027	0.048565432	0.0070899404	0.07788953	0.018838888	0.07196109
15095197	0.18119685	0.067867965	0.035055622	0.06559335	0.062359575	0.06832701	0.00027	0.05367346	0.02052176	0.081727326	0.018838888	0.072579145
15095222	0.18119685	0.09011349	0.106965914	0.07791859	0.062359575	0.08429246	0.001702799	0.083434984	0.09118	0.08956802	0.018838888	0.08294459
15095247	0.18119685	0.09619574	0.106965914	0.0879748	0.062359575	0.09163217	0.002259998	0.09274107	0.10804963	0.09754704	0.018838888	0.08729694
15095272	0.18119685	0.10178739	0.106965914	0.10147239	0.062359575	0.09404099	0.002259998	0.10315559	0.08555079	0.10537161	0.020263415	0.10040481
15095297	0.17852971	0.09838897	0.106965914	0.10846617	0.062359575	0.09417494	0.002259998	0.10527737	0.03761113	0.11461747	0.021578327	0.10115257
15095322	0.164507	0.09535833	0.106965914	0.11013576	0.062359575	0.09440568	0.002259998	0.1070993	0.03761113	0.1137338	0.021578327	0.101779714
15095347	0.164507	0.09552586	0.106965914	0.108388364	0.060389686	0.09333904	0.002259998	0.10781392	0.03761113	0.10999115	0.021578327	0.10241652
15095372	0.164507	0.096522644	0.2862911	0.098224774	0.013059629	0.09680714	0.0153174	0.108105846	0.03761113	0.11484172	0.021578327	0.10925936
15095397	0.164507	0.13079137	0.47092026	0.13016498	0.056449216	0.12084897	0.04340637	0.13171747	0.10524002	0.15633473	0.021578327	0.16372123
15095422	0.16718054	0.1335018	0.47092026	0.12993838	0.062359575	0.13020673	0.0656628	0.13483301	0.07710198	0.17276138	0.021578327	0.1665174
15095447	0.16584392	0.13096216	0.4571733	0.119146824	0.062359575	0.13372037	0.038952146	0.13539591	0.014416699	0.17007616	0.021578327	0.1655318
15095472	0.164507	0.11513782	0.106965914	0.102124274	0.062359575	0.13000782	0.028556118	0.12667741	0.0070899404	0.1414624	0.021578327	0.12468968
15095497	0.1805302	0.11796752	0.30091032	0.09521505	0.062359575	0.12761271	0.028556118	0.1253246	0.0070899404	0.14043732	0.021578327	0.13364178
15095522	0.18119685	0.1271519	0.47092026	0.10038632	0.062359575	0.12696922	0.028556118	0.13014679	0.036390763	0.14312226	0.021578327	0.15316737
15095547	0.18119685	0.13379446	0.47092026	0.108829916	0.062359575	0.12810887	0.064179935	0.13480915	0.03761113	0.15514384	0.021578327	0.16577853
15095572	0.18119685	0.13772407	0.56312966	0.1214052	0.062359575	0.12193729	0.10241885	0.13572782	0.13344677	0.15237066	0.021578327	0.16100246
15095597	0.18119685	0.15490195	0.9086643	0.13025881	0.062359575	0.12156216	0.12513676	0.13853414	0.62904197	0.15593404	0.021359177	0.18580633
15095622	0.18119685	0.15013492	0.47092026	0.1238051	0.048565708	0.13190149	0.038952146	0.14283302	0.7383964	0.16876301	0.018838888	0.18467993
15095647	0.18119685	0.15093711	0.7350591	0.12053327	0.042651065	0.13139701	0.028556118	0.13329461	0.81409055	0.15571687	0.018838888	0.18749762
15095672	0.18119685	0.20321903	1.1326703	0.13027331	0.18977405	0.14241591	0.3121531	0.18749513	1.2161964	0.18241507	0.018838888	0.21051827
15095697	0.18119685	0.38436505	1.4552827	0.24976785	0.83748245	0.20321085	0.5191864	0.39590037	1.247769	0.2599404	0.019277208	0.45766175
15095722	0.18119685	0.68804413	1.80784	0.6443307	0.99998623	0.67633396	0.80258775	0.5163585	1.9249002	0.48474032	0.021578327	0.66696376
15095747	0.18119685	1.0457177	1.8480277	1.0220832	1.1400881	0.8107519	1.0213335	0.6219704	2.4734957	0.5615712	0.021578327	0.7701354
15095772	0.82819164	1.2379876	1.8480277	1.6290638	1.4396302	1.2841543	1.5394858	0.7366954	2.7348912	0.8655857	0.037304148	1.0527354
15095797	0.90076965	1.255773	1.9887472	1.7959851	1.3923092	1.3465801	1.6758059	0.87957585	2.8051207	0.962989	0.11962449	1.0423963
15095822	0.90076965	1.3228438	2.1694424	1.853212	1.3693353	1.4611248	1.8482853	0.92214626	2.822229	1.0703027	0.11962449	1.0124776
15095847	0.9337557	1.3469408	2.1694424	1.9814265	1.4876223	1.5437565	1.9968787	1.0390003	2.811961	1.2184504	0.12858178	1.0658923
15095872	1.2626519	1.5734104	2.4592094	2.2718139	1.7614733	1.7769957	2.5045977	1.5018549	3.0406532	1.6511906	0.21882506	1.1715472
15095897	1.2626519	1.6262143	2.5160813	2.3038552	1.8166724	1.9668516	2.5315502	1.6584339	3.1943429	1.5450386	0.3125112	1.1596493
15095922	1.2626519	1.888255	2.749225	2.383289	1.7466948	2.2310584	2.7180717	1.7971188	3.6500096	1.598829	0.6442212	1.1625403
15095947	1.0281322	1.7353325	2.5891159	2.4277017	1.1210046	2.1361945	2.9172003	1.4357964	3.6797564	1.400632	0.411834	0.9868764
15095972	0.90076965	1.8537841	2.5978854	2.367551	0.99998623	2.0300295	3.0070512	1.3138303	3.6107478	1.3003514	0.536256	0.85677683
15095997	0.90076965	1.8228774	2.6322222	2.355626	0.99998623	1.979	3.0067847	1.3375388	3.4898753	1.3258028	0.4828372	0.97727096
15096023	1.211404	1.6830674	2.5160813	2.438038	0.783078	2.0272727	3.160675	1.0652299	3.360927	1.3222872	0.4080102	0.94142234
15096048	1.0874507	1.8381628	2.6065795	2.3349998	1.2343271	2.1276672	3.1908045	1.3382044	3.3083298	1.4716018	0.47689497	1.1201513
15096073	0.90076965	1.9613819	2.6322222	2.3419168	1.916734	2.2239814	3.347909	1.6401417	3.4233835	1.6417347	0.5125622	1.234506
15096098	1.1160966	1.871104	2.5065703	2.3628173	1.9705744	2.2042718	3.181571	1.5909357	3.2987547	1.7723955	0.39882898	1.2558151
15096123	1.2626519	1.8334106	2.4872758	2.221132	1.9525318	2.1943393	3.0921774	1.6354084	3.2287874	1.8221942	0.5086646	1.2667154
15096148	1.2626519	1.5467532	2.1022012	2.1080227	1.7333246	2.015508	3.0925565	1.391068	2.6984694	1.7970209	0.34906387	1.2488108
15096173	1.2626519	1.4777702	1.9769518	2.0220008	1.8097428	1.8929098	2.9509456	1.3998216	2.4513147	1.6749461	0.33855066	1.2498393
15096198	0.9094546	1.4295021	2.4373703	1.7186121	1.5878439	1.7799506	2.6951294	1.3266311	2.2509546	1.4839658	0.27728954	1.2040257
15096223	0.18119685	1.3930321	2.4183464	1.0212879	1.4396302	1.6298115	2.4484327	1.0772613	2.2515764	1.1174979	0.29527187	1.0945897
15096248	0.46914485	1.4653741	2.4183464	1.6199939	1.4396302	1.5799627	2.0943398	1.2351673	2.477039	1.0504807	0.35697362	1.1058915
15096273	0.671622	1.3724132	2.2741785	1.8035684	1.4396302	1.5116882	1.8999861	1.1745422	2.3809245	1.0035793	0.33855066	1.1147097
15096298	0.7777262	0.9473795	2.0018275	1.4274273	0.781278	1.2216754	1.412314	0.87327075	1.984841	0.6999392	0.27728954	1.0153471
15096323	0.90076965	0.6941721	1.9066094	1.097935	0.32441923	1.0812378	1.1916013	0.66106915	1.8609421	0.5673094	0.26211226	0.8836106
15096348	0.90076965	0.6821993	2.1009147	1.1048678	0.32441923	1.0956529	1.0946503	0.5777738	2.0095644	0.6197197	0.098620586	0.7414095
15096373	0.90076965	0.68727005	2.1694424	1.1310972	0.3628111	1.1524358	0.8171956	0.6424778	2.0079663	0.6784037	0.16666402	0.6432166
15096398	0.90076965	0.88269097	2.1471035	1.436728	0.8429313	1.174689	1.006957	0.7893434	1.9376718	0.7828956	0.16666402	0.86246794
15096423	0.80317074	0.7100855	1.5387214	1.1035204	0.7625882	0.80206686	1.2695763	0.5826028	1.7051624	0.58176625	0.16666402	0.9397894
15096448	0.18119685	0.681651	1.0767395	0.819959	0.83312213	0.7893514	1.4626843	0.44336766	1.7592255	0.35842848	0.16046028	0.84300435
15096473	0.18119685	0.48433447	0.5822323	0.48430598	0.99998623	0.31647718	1.4402716	0.24064267	1.1837654	0.27448487	0.12957643	0.66643745
15096498	0.18119685	0.34740323	0.53281534	0.33592242	0.99998623	0.19801453	0.9968599	0.24139537	1.0354731	0.24253276	0.14448015	0.5644914
15096523	0.18119685	0.35344747	0.47805795	0.3003968	0.99998623	0.2131643	0.9752725	0.20620517	1.0354731	0.25260502	0.21497437	0.54862833
15096548	0.18119685	0.36982232	0.66309476	0.22568151	0.99998623	0.20930836	0.8360535	0.23451467	0.97703296	0.28458846	0.18336198	0.5324059
15096573	0.18119685	0.2549207	0.57327366	0.14033529	0.99998623	0.14705628	0.7700286	0.18107748	0.456232	0.27404603	0.16218406	0.41758904
15096598	0.164507	0.15426102	0.11126269	0.14375678	0.783078	0.13849999	0.5018742	0.13163495	0.043257706	0.23092102	0.20796661	0.18221147
15096623	0.164507	0.1420187	0.106171235	0.15251942	0.40069744	0.12900251	0.16387436	0.13400392	0.02052176	0.21673898	0.23244774	0.15168095
15096648	0.164507	0.13866076	0.106965914	0.14841035	0.32441923	0.12009084	0.028556118	0.13306376	0.0070899404	0.201002	0.23244774	0.15279941
15096673	0.164507	0.14136726	0.106965914	0.14008746	0.32441923	0.1171375	0.028556118	0.13327998	0.0070899404	0.20911738	0.23244774	0.1547975
15096698	0.164507	0.14176455	0.106965914	0.13685071	0.14754093	0.11574177	0.033012006	0.1291281	0.0070899404	0.18251179	0.23244774	0.14541718
15096723	0.17252406	0.13457894	0.03177985	0.13739046	0.062359575	0.11777024	0.028556118	0.11970727	0.0070899404	0.15215358	0.23244774	0.13840523
15096748	0.18119685	0.12825492	0.025227323	0.12743643	0.062359575	0.11698827	0.028556118	0.11495576	0.0070899404	0.13715892	0.12460199	0.12967846
15096773	0.18119685	0.1196674	0.025227323	0.11312137	0.062359575	0.10803223	0.028556118	0.11273469	0.0070899404	0.11624319	0.11962449	0.109506145
15096798	0.1758613	0.11018242	0.025227323	0.106755346	0.062359575	0.10154401	0.020255813	0.09986073	0.013195618	0.11278805	0.049092676	0.092999235
15096823	0.091421396	0.104125634	0.025227323	0.109344564	0.062359575	0.09687953	0.009689848	0.08917621	0.03761113	0.105084494	0.019605946	0.08710137
15096848	0.08503747	0.10347432	0.025227323	0.1064505	0.062359575	0.0933162	0.009689848	0.08956741	0.03761113	0.09887089	0.018838888	0.084421486
15096873	0.08503747	0.09243062	0.025227323	0.097033665	0.062359575	0.087019116	0.009689848	0.08375752	0.03761113	0.097141966	0.021578327	0.08030975
15096898	0.08503747	0.08838867	0.025227323	0.0774259	0.062359575	0.074808374	0.0064207553	0.061143413	0.033949874	0.08593625	0.021578327	0.07381799
15096923	0.08503747	0.0690086	0.025227323	0.060737178	0.062359575	0.061524898	0.0003496	0.050022796	0.0070899404	0.07674083	0.021578327	0.06625226
15096948	0.08503747	0.0735528	0.025227323	0.064481735	0.062359575	0.069068596	0.0015435994	0.058166564	0.010753394	0.086147875	0.021578327	0.06876493
15096973	0.15702355	0.080181554	0.025227323	0.067500845	0.062359575	0.07909708	0.0028543964	0.071246505	0.048902906	0.09108622	0.021578327	0.07484753
15096998	0.18119685	0.10011034	0.025227323	0.086630836	0.062359575	0.09368338	0.009689848	0.08438338	0.15483578	0.097817495	0.021578327	0.091010734
15097023	0.18119685	0.12354262	0.025227323	0.10476868	0.062359575	0.11056854	0.009689848	0.10675113	0.3377763	0.09986892	0.021578327	0.108836174
15097048	0.18119685	0.105363786	0.051428124	0.09571786	0.056449216	0.10328011	0.009689848	0.09521152	0.10804963	0.1024241	0.021578327	0.09386764
15097073	0.18119685	0.1001804	0.106965914	0.08496563	0.013059629	0.10194905	0.009689848	0.086652055	0.10804963	0.108453274	0.021578327	0.08958219
15097098	0.18119685	0.09880151	0.106965914	0.08905667	0.013059629	0.098245576	0.009689848	0.0811393	0.10804963	0.10646604	0.021578327	0.08639459
15097123	0.18119685	0.09674157	0.106965914	0.09281944	0.013059629	0.09336968	0.009689848	0.08742541	0.10804963	0.106004015	0.064799845	0.08531921
15097148	0.18119685	0.099520415	0.106965914	0.094864294	0.013059629	0.09426883	0.009689848	0.09375495	0.10804963	0.10524446	0.11962449	0.084172964
15097173	0.18119685	0.09769885	0.106965914	0.0899338	0.013059629	0.09165104	0.0049347794	0.092575595	0.09961836	0.10053417	0.11962449	0.082497574
15097198	0.18119685	0.09199341	0.106965914	0.08272512	0.013059629	0.088299155	0.0021007985	0.084312275	0.032729354	0.105523095	0.11962449	0.07812449
15097223	0.18119685	0.079044476	0.106965914	0.07473156	0.013059629	0.07906823	0.002259998	0.068405524	0.0070899404	0.09922317	0.05302075	0.07797293
15097248	0.18119685	0.07822545	0.106965914	0.07473718	0.013059629	0.08965549	0.002259998	0.07370758	0.0070899404	0.103251964	0.021578327	0.08386418
15097273	0.18119685	0.08045228	0.09718415	0.07541481	0.013059629	0.095219806	0.002259998	0.075056225	0.0070899404	0.10559839	0.021578327	0.08635944
15097298	0.18119685	0.077413395	0.025227323	0.089916855	0.048565708	0.08826089	0.002259998	0.08532727	0.0070899404	0.108338684	0.021578327	0.092729114
15097323	0.18119685	0.08233549	0.025227323	0.10598147	0.062359575	0.09645115	0.002259998	0.09580889	0.0070899404	0.116068676	0.021578327	0.09270965
15097348	0.18119685	0.0838919	0.024999397	0.11397601	0.062359575	0.10292585	0.005826367	0.10558332	0.0070899404	0.12301442	0.021578327	0.09362376
15097373	0.18119685	0.08568555	0.022378132	0.11828988	0.062359575	0.11480612	0.009689848	0.11468086	0.0070899404	0.14075464	0.021578327	0.09910593
15097398	0.18119685	0.080110535	0.01589893	0.12563369	0.062359575	0.1187379	0.009689848	0.113797225	0.0070899404	0.14926402	0.021578327	0.097629115
15097423	0.18119685	0.09501381	0.04949978	0.1279662	0.062359575	0.12113523	0.009689848	0.11795344	0.0070899404	0.14618668	0.021578327	0.1055576
15097448	0.18119685	0.09603016	0.058826063	0.1279217	0.062359575	0.123857185	0.002259998	0.12757435	0.0070899404	0.14333886	0.021578327	0.10430108
15097473	0.18119685	0.097369045	0.058826063	0.12730268	0.062359575	0.12953272	0.002259998	0.12852824	0.0070899404	0.1455406	0.021578327	0.12525605
15097498	0.18119685	0.100591615	0.09111946	0.113144256	0.062359575	0.13057773	0.002259998	0.12987795	0.0070899404	0.13845602	0.021578327	0.14371005
15097523	0.18119685	0.09914249	0.106965914	0.10253143	0.062359575	0.12247925	0.002259998	0.121653095	0.0070899404	0.12995869	0.021578327	0.13785776
15097548	0.18119685	0.08936621	0.106965914	0.08163221	0.05447865	0.11612575	0.002259998	0.10860486	0.0070899404	0.12046777	0.021578327	0.12799537
15097573	0.18119685	0.08214903	0.106965914	0.06302974	0.013059629	0.098398	0.0013047997	0.089864016	0.0070899404	0.102220565	0.021578327	0.10046723
15097598	0.18119685	0.076747745	0.106965914	0.060447052	0.013059629	0.08776805	0.00027	0.07642943	0.0070899404	0.09715991	0.021578327	0.087869704
15097623	0.18119685	0.06895642	0.106965914	0.05555366	0.013059629	0.07704477	0.00027	0.06211683	0.0070899404	0.08770263	0.02037299	0.07825745
15097648	0.18119685	0.058598235	0.061245307	0.050947055	0.013059629	0.06235671	0.00027	0.044487312	0.0070899404	0.07165559	0.018838888	0.07170571
15097673	0.18119685	0.053395137	0.025227323	0.050511762	0.013059629	0.05594869	0.00027	0.040693566	0.0070899404	0.06794712	0.018838888	0.06860687
15097698	0.18119685	0.053381354	0.025227323	0.050499946	0.013059629	0.055955663	0.00027	0.04067506	0.0070899404	0.06794712	0.018838888	0.06858263
15097723	0.18119685	0.05310799	0.025227323	0.050499946	0.013059629	0.055078924	0.00027	0.040376574	0.0070899404	0.0670366	0.018838888	0.06854556
15097748	0.18119685	0.053001896	0.025227323	0.050499946	0.013059629	0.054690346	0.00027	0.040227637	0.0070899404	0.06663352	0.018838888	0.06852732
15097773	0.18119685	0.052860603	0.025227323	0.05048068	0.013059629	0.054484442	0.00027	0.040049523	0.0070899404	0.06663133	0.018838888	0.068491034
15097798	0.18119685	0.052712098	0.025227323	0.05046375	0.013059629	0.054312155	0.00027	0.039883405	0.0070899404	0.066629186	0.018838888	0.06849181
15097823	0.18119685	0.05247046	0.025227323	0.05040136	0.013059629	0.053959638	0.00027	0.039600775	0.0070899404	0.06663352	0.018838888	0.06848214
15097848	0.18119685	0.052241027	0.025227323	0.050364032	0.013059629	0.05363621	0.00027	0.03938146	0.0070899404	0.06663352	0.018838888	0.06847539
15097873	0.18119685	0.052241027	0.025227323	0.050364032	0.013059629	0.05363621	0.00027	0.03938146	0.0070899404	0.06663352	0.018838888	0.06847539
15097898	0.18119685	0.052241027	0.025227323	0.050364032	0.013059629	0.05363621	0.00027	0.03938146	0.0070899404	0.06663352	0.018838888	0.06847539
15097923	0.18119685	0.052241027	0.025227323	0.050364032	0.013059629	0.05363621	0.00027	0.03938146	0.0070899404	0.06663352	0.018838888	0.06847539
15097948	0.18119685	0.052241027	0.025227323	0.050364032	0.013059629	0.05363621	0.00027	0.03938146	0.0070899404	0.06663352	0.018838888	0.06847539
15097973	0.18119685	0.053176478	0.025227323	0.050670356	0.013059629	0.054961577	0.00027	0.039873198	0.0070899404	0.06753333	0.021140024	0.06847539
15097998	0.18119685	0.0558874	0.025227323	0.0517911	0.013059629	0.060104474	0.00027	0.041668728	0.0070899404	0.07081886	0.021578327	0.06847539
15098024	0.18119685	0.056082368	0.025227323	0.052034944	0.013059629	0.060554057	0.00027	0.041681394	0.0070899404	0.07222137	0.021578327	0.068604924
15098049	0.18119685	0.057363853	0.025227323	0.05569227	0.013059629	0.06438042	0.00027	0.04264848	0.0070899404	0.08011748	0.021578327	0.0694224
15098074	0.18119685	0.057371616	0.025227323	0.06181389	0.013059629	0.06809011	0.00027	0.045074686	0.0070899404	0.0830542	0.021578327	0.07074032
15098099	0.18119685	0.057931006	0.025227323	0.062209845	0.013059629	0.068450496	0.00027	0.04528679	0.0070899404	0.08307117	0.021578327	0.0703885
15098124	0.18119685	0.062000826	0.025227323	0.065370604	0.013059629	0.07121459	0.0019415986	0.046378672	0.0070899404	0.0849652	0.021578327	0.070440345
15098149	0.18119685	0.07678589	0.025227323	0.07392165	0.013059629	0.07442741	0.003745991	0.050883785	0.0070899404	0.096894935	0.021578327	0.07396733
15098174	0.18119685	0.09225519	0.025227323	0.09479605	0.013059629	0.08500108	0.014218323	0.062381923	0.0070899404	0.11234178	0.021578327	0.07999018
15098199	0.18119685	0.109476656	0.025227323	0.11194198	0.013059629	0.09812984	0.028556118	0.095845595	0.0070899404	0.12420355	0.021578327	0.09395582
15098224	0.18119685	0.11638552	0.025227323	0.13116018	0.013059629	0.09991537	0.028556118	0.10383601	0.0070899404	0.13459583	0.021578327	0.10207308
15098249	0.18119685	0.112145014	0.025227323	0.12798497	0.013059629	0.10418598	0.028556118	0.10147538	0.0070899404	0.13257015	0.021578327	0.10574104
15098274	0.18119685	0.116143614	0.025227323	0.1264662	0.013059629	0.11226915	0.028556118	0.10135594	0.0070899404	0.14594573	0.021578327	0.12771028
15098299	0.18119685	0.1266224	0.025227323	0.13501686	0.013059629	0.114774205	0.028556118	0.10348741	0.010753394	0.15475245	0.021578327	0.14296763
15098324	0.18119685	0.14454441	0.025227323	0.13585553	0.013059629	0.12059201	0.028556118	0.12618849	0.29331332	0.16543257	0.021578327	0.1600238
15098349	0.18119685	0.14729047	0.025227323	0.13751772	0.013059629	0.12307399	0.012708858	0.13299093	0.39303264	0.18854356	0.06103117	0.154235
15098374	0.18119685	0.14835337	0.025227323	0.13624483	0.013059629	0.12662138	0.008203908	0.13799652	0.39303264	0.1993691	0.14448015	0.160113
15098399	0.18119685	0.15046813	0.025227323	0.14551821	0.013059629	0.12829572	0.0017823991	0.14104803	0.56351626	0.19651538	0.14448015	0.15432177
15098424	0.18119685	0.15160066	0.025227323	0.15852596	0.013059629	0.13590783	0.00027	0.14041716	0.5556973	0.1894567	0.036380377	0.15940057
15098449	0.18119685	0.14703655	0.025227323	0.15324028	0.013059629	0.13830511	0.00027	0.13969427	0.59448045	0.17870517	0.021578327	0.15327363
15098474	0.18119685	0.14837801	0.025227323	0.14707127	0.013059629	0.13931228	0.00027	0.13979433	0.59448045	0.16944931	0.021578327	0.14820883
15098499	0.18119685	0.14530067	0.025227323	0.13973816	0.013059629	0.12594065	0.00027	0.13915496	0.59448045	0.15561531	0.021578327	0.14345226
15098524	0.18119685	0.1434019	0.025227323	0.13754523	0.013059629	0.12066253	0.00027	0.13868116	0.5713042	0.14376001	0.021578327	0.13809034
15098549	0.18119685	0.120722175	0.025227323	0.12386815	0.013059629	0.11382924	0.00027	0.13150479	0.10721448	0.12791114	0.021578327	0.11267613
15098574	0.18119685	0.12901181	0.025227323	0.13219005	0.013059629	0.10690223	0.00027	0.13566041	0.03761113	0.1352154	0.020701721	0.10700247
15098599	0.18119685	0.13244058	0.025227323	0.13755971	0.013059629	0.1103576	0.00027	0.13412169	0.03761113	0.14943987	0.018838888	0.12292509
15098624	0.18119685	0.123276226	0.025227323	0.1322509	0.013059629	0.12157031	0.0027111964	0.1280467	0.008311104	0.15945244	0.018838888	0.12253652
15098649	0.18119685	0.13630661	0.025227323	0.13834308	0.013059629	0.12799041	0.009689848	0.12619364	0.0070899404	0.17114665	0.021359177	0.15003906
15098674	0.18119685	0.12804027	0.025227323	0.13287076	0.013059629	0.13033074	0.009689848	0.1283656	0.0070899404	0.1661269	0.021578327	0.15279329
15098699	0.18119685	0.11937657	0.025227323	0.13077798	0.013059629	0.12558895	0.009689848	0.121415764	0.0070899404	0.16368496	0.021578327	0.16059202
15098724	0.18119685	0.12463353	0.025227323	0.13096398	0.03279012	0.12372224	0.009689848	0.12500566	0.0070899404	0.16421339	0.021578327	0.16670993
15098749	0.18119685	0.12591857	0.025227323	0.13122289	0.062359575	0.119269826	0.009689848	0.12436788	0.0070899404	0.16894543	0.021578327	0.17049651
15098774	0.18119685	0.13945967	0.025227323	0.13208625	0.062359575	0.12566845	0.027801616	0.1259492	0.0070899404	0.1809994	0.021578327	0.17826429
15098799	0.18119685	0.14517729	0.025227323	0.1359812	0.062359575	0.13352443	0.028556118	0.1291345	0.0070899404	0.19352148	0.021578327	0.18362743
15098824	0.18119685	0.15211649	0.025227323	0.14245462	0.062359575	0.1378336	0.028556118	0.1328248	0.0070899404	0.1983003	0.021578327	0.18479265
15098849	0.67162204	0.15665972	0.025227323	0.13541493	0.062359575	0.14298397	0.028556118	0.13361971	0.0070899404	0.19807175	0.021476613	0.17997907
15098874	0.90076965	0.1467838	0.025227323	0.12801062	0.20028311	0.14420986	0.028556118	0.13422239	0.0070899404	0.19560194	0.020002	0.18341132
15098899	0.90076965	0.15099666	0.025227323	0.14326435	0.32441923	0.14709291	0.028556118	0.13335866	0.0070899404	0.20671365	0.020089447	0.19080958
15098924	0.90076965	0.14995201	0.025227323	0.14404972	0.32441923	0.14967442	0.05527984	0.132606	0.0070899404	0.21376902	0.019524626	0.19294244
15098949	0.90076965	0.1420804	0.025227323	0.13132657	0.32441923	0.14749786	0.0656628	0.13186118	0.0070899404	0.20482036	0.012648864	0.19499722
15098974	0.90076965	0.13308686	0.025227323	0.121555924	0.32441923	0.14268126	0.0656628	0.13073342	0.0070899404	0.19635314	0.02074731	0.18946056
15098999	0.8930658	0.13068594	0.025227323	0.123610534	0.32441923	0.13141346	0.030041479	0.12910266	0.0070899404	0.1869375	0.021578327	0.18230024
15099024	0.49934956	0.13657181	0.025227323	0.13676527	0.32441923	0.12806845	0.049526554	0.13132286	0.0070899404	0.18180093	0.017507104	0.17679772
15099049	0.18119685	0.14420713	0.025227323	0.14929983	0.32441923	0.1192019	0.040728737	0.1305886	0.0070899404	0.17608237	0.012660728	0.16234589
15099074	0.18119685	0.1350146	0.025227323	0.14041924	0.32441923	0.11400755	0.029124683	0.13010174	0.0070899404	0.16210622	0.014467096	0.14898674
15099099	0.18119685	0.12797661	0.025227323	0.13626583	0.26284534	0.108609736	0.020672126	0.12646323	0.0070899404	0.14931963	0.02126813	0.13748024
15099124	0.18119685	0.1054499	0.025227323	0.12731433	0.050536886	0.096295655	0.027836407	0.107574984	0.0070899404	0.12968731	0.01622662	0.110361576
15099149	0.18119685	0.09190135	0.025227323	0.12114844	0.062359575	0.09799896	0.01497304	0.08670184	0.0070899404	0.1262064	0.02057628	0.0944152
15099174	0.18119685	0.09125255	0.025227323	0.12114064	0.062359575	0.09830308	0.009689848	0.08501464	0.0070899404	0.12637904	0.021578327	0.092960015
15099199	0.18119685	0.08961707	0.025227323	0.116338834	0.062359575	0.09620312	0.009689848	0.08606078	0.0070899404	0.12397458	0.021578327	0.09004054
15099224	0.18119685	0.082010835	0.025227323	0.10076867	0.062359575	0.09400912	0.008501097	0.08613975	0.0070899404	0.118814394	0.021578327	0.08932085
15099249	0.18119685	0.08344725	0.025227323	0.10841385	0.062359575	0.10115641	0.0009067998	0.10054943	0.0070899404	0.123542204	0.01993468	0.10883507
15099274	0.18119685	0.08810702	0.025227323	0.12052974	0.062359575	0.108156145	0.00074759993	0.10517864	0.0070899404	0.13856517	0.021578327	0.11302276
15099299	0.18119685	0.08352353	0.025227323	0.13123803	0.062359575	0.10903436	0.002259998	0.10703875	0.0070899404	0.13871801	0.021578327	0.122124076
15099324	0.18119685	0.08062908	0.025227323	0.12878211	0.062359575	0.10700837	0.002259998	0.10752189	0.0070899404	0.1374164	0.021578327	0.11882357
15099349	0.18119685	0.099180326	0.025227323	0.1388889	0.062359575	0.12239168	0.002259998	0.12483641	0.0070899404	0.15311235	0.08080418	0.12915742
15099374	0.18119685	0.11566421	0.025227323	0.13992684	0.062359575	0.122944094	0.007906717	0.13088644	0.0070899404	0.16494316	0.14448015	0.13778462
15099399	0.18119685	0.12195777	0.025227323	0.13369681	0.062359575	0.12262954	0.009689848	0.13186154	0.0070899404	0.17725794	0.14448015	0.14004971
15099424	0.18119685	0.121846944	0.025227323	0.1282798	0.062359575	0.11666705	0.009689848	0.12862901	0.0070899404	0.14912954	0.14448015	0.12935641
15099449	0.18119685	0.11960087	0.025227323	0.124232024	0.062359575	0.11665514	0.009689848	0.12754124	0.0070899404	0.15164445	0.14448015	0.12750402
15099474	0.18119685	0.114377946	0.025227323	0.109717734	0.062359575	0.10921331	0.015727753	0.1253564	0.0070899404	0.13332105	0.16046028	0.11220652
15099499	0.18119685	0.10818785	0.025227323	0.10976697	0.062359575	0.113190606	0.024028886	0.12080624	0.0070899404	0.1359531	0.03152558	0.12835297
15099524	0.18119685	0.1098311	0.025227323	0.11415191	0.024899026	0.119938456	0.009689848	0.12328402	0.0070899404	0.14462763	0.021578327	0.13211958
15099549	0.18119685	0.102972254	0.025227323	0.109240085	0.013059629	0.11862136	0.009689848	0.109973714	0.0070899404	0.12943786	0.021578327	0.12046428
15099574	0.18119685	0.09730187	0.025227323	0.106188744	0.013059629	0.113105446	0.009689848	0.106467254	0.0070899404	0.12513623	0.021578327	0.1175489
15099599	0.18119685	0.086129054	0.025227323	0.08333407	0.013059629	0.09312323	0.0040431884	0.085086346	0.0070899404	0.11686602	0.021578327	0.08873993
15099624	0.18119685	0.09102446	0.025227323	0.09328526	0.013059629	0.09455952	0.008203908	0.09626572	0.0070899404	0.12046696	0.021578327	0.090495
15099649	0.18119685	0.08976886	0.025227323	0.10931749	0.013059629	0.10224055	0.009689848	0.09221773	0.0070899404	0.121053755	0.021578327	0.08981497
15099674	0.18119685	0.09672271	0.025227323	0.12043267	0.013059629	0.10965191	0.009689848	0.09686561	0.0070899404	0.1232299	0.021578327	0.09108588
15099699	0.18119685	0.09393144	0.025227323	0.11642232	0.013059629	0.101757795	0.0073123346	0.09105794	0.0070899404	0.11481578	0.019386787	0.08755028
15099724	0.18119685	0.09045577	0.025227323	0.10093844	0.013059629	0.090192884	0.002259998	0.08009775	0.0070899404	0.10387629	0.018838888	0.080652244
15099749	0.18119685	0.08796753	0.025227323	0.09532085	0.013059629	0.08914994	0.002259998	0.07912713	0.0070899404	0.100810364	0.018838888	0.07949968
15099774	0.18119685	0.10024673	0.025227323	0.102322236	0.013059629	0.1011422	0.002259998	0.0864459	0.0070899404	0.104110435	0.02037299	0.08306452
15099799	0.18119685	0.11747253	0.025227323	0.111924626	0.013059629	0.12062767	0.00493478	0.10760155	0.0070899404	0.108795255	0.021578327	0.0949355
15099824	0.18119685	0.11747212	0.025227323	0.11806823	0.013059629	0.12077534	0.023274297	0.108590774	0.0070899404	0.11459602	0.021578327	0.09963663
15099849	0.18119685	0.11660123	0.025227323	0.11489761	0.013059629	0.119180255	0.027047101	0.1052836	0.0070899404	0.10948399	0.021578327	0.105775714
15099874	0.18119685	0.122696206	0.080861054	0.12050887	0.013059629	0.12924957	0.030041482	0.111566976	0.0070899404	0.115955904	0.021578327	0.118683755
15099899	0.18119685	0.12719952	0.106965914	0.12339053	0.048565708	0.1301324	0.0656628	0.11055251	0.0070899404	0.124809206	0.021578327	0.119209535
15099924	0.18119685	0.121399246	0.106965914	0.120033994	0.062359575	0.12480605	0.0656628	0.097828284	0.0070899404	0.12578657	0.021578327	0.1134673
15099949	0.18119685	0.12683547	0.106965914	0.12303026	0.20028311	0.13403106	0.0656628	0.120055854	0.0119745135	0.15295056	0.021578327	0.12806627
15099974	0.18119685	0.1340079	0.106965914	0.12982795	0.32441923	0.1422374	0.0656628	0.1330258	0.03761113	0.16250117	0.021578327	0.13439909
[truncated: 1 more rows]
